# Supplementary material for: Comparing the levelized cost of electric vehicle charging options in Europe
Source: Nat Commun. 2022 Sep 8;13:5277. doi: 10.1038/s41467-022-32835-7 (PMC9458728; doi:10.1038/s41467-022-32835-7)
Supplement: Supplementary file 4 — Dataset 1 [file 41467_2022_32835_MOESM4_ESM.xlsx]

## Sheet: Main results
		[€]	[€]	[€/year]	[kWh/year]	[€/kWh]	[€/kWh]	[€/kWh]	[years]	[-]	[-]	[-]
Country	Option	CostEquipment	CostInstallation	CostOM	ChargingEnergy	CostElectricityE	CostElectricityN	CostElectricityT	Lifetime	InterestRate	CostTransaction	Efficiency
Austria	ResidentialGrid-lowAC	0	0	0	1800.9	0.05733	0.04995	0.05535	15	0.03	0	1
Austria	ResidentialGrid-mediumAC	708	1580.39	14.16	1800.9	0.05733	0.04995	0.05535	15	0.03	0	0.995
Austria	ResidentialGrid-highAC	960	1724.06	19.2	1800.9	0.05733	0.04995	0.05535	15	0.03	0	0.995
Austria	ResidentialPV-lowAC	0	0	0	1800.9	0.133366	0	0	15	0.03	0	1
Austria	ResidentialPV-mediumAC	708	1580.39	14.16	1800.9	0.133366	0	0	15	0.03	0	0.995
Austria	ResidentialPV-highAC	960	1724.06	19.2	1800.9	0.133366	0	0	15	0.03	0	0.995
Austria	CommercialPrivate-lowAC	0	0	0	3400	0.053	0.0459	0.0277	15	0.07	0	1
Austria	CommercialPrivate-mediumAC	1490	2850.98	29.8	3400	0.053	0.0459	0.0277	15	0.07	0	0.995
Austria	CommercialPrivate-highAC	1660	3498.93	33.2	5000	0.053	0.0459	0.0277	15	0.07	0	0.995
Austria	CommercialPrivate-DC	23330	25128.9	466.6	16000	0.053	0.0459	0.0277	15	0.07	0	0.9212
Austria	CommercialPublic-mediumAC	2150	2894.38	266	3400	0.053	0.0459	0.0277	15	0.07	0.02	0.995
Austria	CommercialPublic-highAC	2390	3552.19	275.6	5000	0.053	0.0459	0.0277	15	0.07	0.02	0.995
Austria	CommercialPublic-DC	23330	25128.9	1113.2	16000	0.053	0.0459	0.0277	15	0.07	0.02	0.9212
Belgium	ResidentialGrid-lowAC	0	0	0	1931.4	0.0702	0.08784	0.07686	15	0.03	0	1
Belgium	ResidentialGrid-mediumAC	713.9	1611.76	14.278	1931.4	0.0702	0.08784	0.07686	15	0.03	0	0.995
Belgium	ResidentialGrid-highAC	968	1758.28	19.36	1931.4	0.0702	0.08784	0.07686	15	0.03	0	0.995
Belgium	ResidentialPV-lowAC	0	0	0	1931.4	0.135	0	0	15	0.03	0	1
Belgium	ResidentialPV-mediumAC	713.9	1611.76	14.278	1931.4	0.135	0	0	15	0.03	0	0.995
Belgium	ResidentialPV-highAC	968	1758.28	19.36	1931.4	0.135	0	0	15	0.03	0	0.995
Belgium	CommercialPrivate-lowAC	0	0	0	3400	0.0543	0.0623	0.0398	15	0.07	0	1
Belgium	CommercialPrivate-mediumAC	1490	2896.09	29.8	3400	0.0543	0.0623	0.0398	15	0.07	0	0.995
Belgium	CommercialPrivate-highAC	1660	3554.3	33.2	5000	0.0543	0.0623	0.0398	15	0.07	0	0.995
Belgium	CommercialPrivate-DC	23330	25484.4	466.6	16000	0.0543	0.0623	0.0398	15	0.07	0	0.9212
Belgium	CommercialPublic-mediumAC	2150	2942.5	266	3400	0.0543	0.0623	0.0398	15	0.07	0.02	0.995
Belgium	CommercialPublic-highAC	2390	3611.25	275.6	5000	0.0543	0.0623	0.0398	15	0.07	0.02	0.995
Belgium	CommercialPublic-DC	23330	25484.4	1113.2	16000	0.0543	0.0623	0.0398	15	0.07	0.02	0.9212
Bulgaria	ResidentialGrid-lowAC	0	0	0	1044	0.04914	0.02322	0.01449	15	0.03	0	1
Bulgaria	ResidentialGrid-mediumAC	708	781.172	14.16	1044	0.04914	0.02322	0.01449	15	0.03	0	0.995
Bulgaria	ResidentialGrid-highAC	960	852.188	19.2	1044	0.04914	0.02322	0.01449	15	0.03	0	0.995
Bulgaria	ResidentialPV-lowAC	0	0	0	1044	0.135532	0	0	15	0.03	0	1
Bulgaria	ResidentialPV-mediumAC	708	781.172	14.16	1044	0.135532	0	0	15	0.03	0	0.995
Bulgaria	ResidentialPV-highAC	960	852.188	19.2	1044	0.135532	0	0	15	0.03	0	0.995
Bulgaria	CommercialPrivate-lowAC	0	0	0	3400	0.0719	0.0241	0.001	15	0.07	0	1
Bulgaria	CommercialPrivate-mediumAC	1490	852.93	29.8	3400	0.0719	0.0241	0.001	15	0.07	0	0.995
Bulgaria	CommercialPrivate-highAC	1660	1046.78	33.2	5000	0.0719	0.0241	0.001	15	0.07	0	0.995
Bulgaria	CommercialPrivate-DC	23330	9386.72	466.6	16000	0.0719	0.0241	0.001	15	0.07	0	0.9212
Bulgaria	CommercialPublic-mediumAC	2150	763.125	266	3400	0.0719	0.0241	0.001	15	0.07	0.02	0.995
Bulgaria	CommercialPublic-highAC	2390	936.562	275.6	5000	0.0719	0.0241	0.001	15	0.07	0.02	0.995
Bulgaria	CommercialPublic-DC	23330	9386.72	1113.2	16000	0.0719	0.0241	0.001	15	0.07	0.02	0.9212
Croatia	ResidentialGrid-lowAC	0	0	0	1631.25	0.05121	0.03735	0.02592	15	0.03	0	1
Croatia	ResidentialGrid-mediumAC	737.5	953.369	14.75	1631.25	0.05121	0.03735	0.02592	15	0.03	0	0.995
Croatia	ResidentialGrid-highAC	1000	1040.04	20	1631.25	0.05121	0.03735	0.02592	15	0.03	0	0.995
Croatia	ResidentialPV-lowAC	0	0	0	1631.25	0.157397	0	0	15	0.03	0	1
Croatia	ResidentialPV-mediumAC	737.5	953.369	14.75	1631.25	0.157397	0	0	15	0.03	0	0.995
Croatia	ResidentialPV-highAC	1000	1040.04	20	1631.25	0.157397	0	0	15	0.03	0	0.995
Croatia	CommercialPrivate-lowAC	0	0	0	3400	0.0655	0.0445	0.0148	15	0.07	0	1
Croatia	CommercialPrivate-mediumAC	1490	1188.09	29.8	3400	0.0655	0.0445	0.0148	15	0.07	0	0.995
Croatia	CommercialPrivate-highAC	1660	1458.11	33.2	5000	0.0655	0.0445	0.0148	15	0.07	0	0.995
Croatia	CommercialPrivate-DC	23330	12027.3	466.6	16000	0.0655	0.0445	0.0148	15	0.07	0	0.9212
Croatia	CommercialPublic-mediumAC	2150	1120.62	266	3400	0.0655	0.0445	0.0148	15	0.07	0.02	0.995
Croatia	CommercialPublic-highAC	2390	1375.31	275.6	5000	0.0655	0.0445	0.0148	15	0.07	0.02	0.995
Croatia	CommercialPublic-DC	23330	12027.3	1113.2	16000	0.0655	0.0445	0.0148	15	0.07	0.02	0.9212
Cyprus	ResidentialGrid-lowAC	0	0	0	1305	0.10809	0.02808	0.05832	15	0.03	0	1
Cyprus	ResidentialGrid-mediumAC	702.1	933.891	14.042	1305	0.10809	0.02808	0.05832	15	0.03	0	0.995
Cyprus	ResidentialGrid-highAC	952	1018.79	19.04	1305	0.10809	0.02808	0.05832	15	0.03	0	0.995
Cyprus	ResidentialPV-lowAC	0	0	0	1305	0.075	0	0	15	0.03	0	1
Cyprus	ResidentialPV-mediumAC	702.1	933.891	14.042	1305	0.075	0	0	15	0.03	0	0.995
Cyprus	ResidentialPV-highAC	952	1018.79	19.04	1305	0.075	0	0	15	0.03	0	0.995
Cyprus	CommercialPrivate-lowAC	0	0	0	3400	0.1201	0.0293	0.0325	15	0.07	0	1
Cyprus	CommercialPrivate-mediumAC	1490	1254.35	29.8	3400	0.1201	0.0293	0.0325	15	0.07	0	0.995
Cyprus	CommercialPrivate-highAC	1660	1539.43	33.2	5000	0.1201	0.0293	0.0325	15	0.07	0	0.995
Cyprus	CommercialPrivate-DC	23330	12549.4	466.6	16000	0.1201	0.0293	0.0325	15	0.07	0	0.9212
Cyprus	CommercialPublic-mediumAC	2150	1191.3	266	3400	0.1201	0.0293	0.0325	15	0.07	0.02	0.995
Cyprus	CommercialPublic-highAC	2390	1462.05	275.6	5000	0.1201	0.0293	0.0325	15	0.07	0.02	0.995
Cyprus	CommercialPublic-DC	23330	12549.4	1113.2	16000	0.1201	0.0293	0.0325	15	0.07	0.02	0.9212
Czech Republic	ResidentialGrid-lowAC	0	0	0	1044	0.0603	0.02385	0.04005	15	0.03	0	1
Czech Republic	ResidentialGrid-mediumAC	713.9	980.053	14.278	1044	0.0603	0.02385	0.04005	15	0.03	0	0.995
Czech Republic	ResidentialGrid-highAC	968	1069.15	19.36	1044	0.0603	0.02385	0.04005	15	0.03	0	0.995
Czech Republic	ResidentialPV-lowAC	0	0	0	1044	0.151885	0	0	15	0.03	0	1
Czech Republic	ResidentialPV-mediumAC	713.9	980.053	14.278	1044	0.151885	0	0	15	0.03	0	0.995
Czech Republic	ResidentialPV-highAC	968	1069.15	19.36	1044	0.151885	0	0	15	0.03	0	0.995
Czech Republic	CommercialPrivate-lowAC	0	0	0	3400	0.0648	0.0575	0.0173	15	0.07	0	1
Czech Republic	CommercialPrivate-mediumAC	1490	1329.88	29.8	3400	0.0648	0.0575	0.0173	15	0.07	0	0.995
Czech Republic	CommercialPrivate-highAC	1660	1632.13	33.2	5000	0.0648	0.0575	0.0173	15	0.07	0	0.995
Czech Republic	CommercialPrivate-DC	23330	13144.5	466.6	16000	0.0648	0.0575	0.0173	15	0.07	0	0.9212
Czech Republic	CommercialPublic-mediumAC	2150	1271.87	266	3400	0.0648	0.0575	0.0173	15	0.07	0.02	0.995
Czech Republic	CommercialPublic-highAC	2390	1560.94	275.6	5000	0.0648	0.0575	0.0173	15	0.07	0.02	0.995
Czech Republic	CommercialPublic-DC	23330	13144.5	1113.2	16000	0.0648	0.0575	0.0173	15	0.07	0.02	0.9212
Denmark	ResidentialGrid-lowAC	0	0	0	2074.95	0.04851	0.04005	0.12384	15	0.03	0	1
Denmark	ResidentialGrid-mediumAC	737.5	1804.69	14.75	2074.95	0.04851	0.04005	0.12384	15	0.03	0	0.995
Denmark	ResidentialGrid-highAC	1000	1968.75	20	2074.95	0.04851	0.04005	0.12384	15	0.03	0	0.995
Denmark	ResidentialPV-lowAC	0	0	0	2074.95	0.135	0	0	15	0.03	0	1
Denmark	ResidentialPV-mediumAC	737.5	1804.69	14.75	2074.95	0.135	0	0	15	0.03	0	0.995
Denmark	ResidentialPV-highAC	1000	1968.75	20	2074.95	0.135	0	0	15	0.03	0	0.995
Denmark	CommercialPrivate-lowAC	0	0	0	3400	0.0443	0.04	0.1249	15	0.07	0	1
Denmark	CommercialPrivate-mediumAC	1490	3231.25	29.8	3400	0.0443	0.04	0.1249	15	0.07	0	0.995
Denmark	CommercialPrivate-highAC	1660	3965.62	33.2	5000	0.0443	0.04	0.1249	15	0.07	0	0.995
Denmark	CommercialPrivate-DC	23330	28125	466.6	16000	0.0443	0.04	0.1249	15	0.07	0	0.9212
Denmark	CommercialPublic-mediumAC	2150	3300	266	3400	0.0443	0.04	0.1249	15	0.07	0.02	0.995
Denmark	CommercialPublic-highAC	2390	4050	275.6	5000	0.0443	0.04	0.1249	15	0.07	0.02	0.995
Denmark	CommercialPublic-DC	23330	28125	1113.2	16000	0.0443	0.04	0.1249	15	0.07	0.02	0.9212
Estonia	ResidentialGrid-lowAC	0	0	0	1918.35	0.04689	0.03789	0.03303	15	0.03	0	1
Estonia	ResidentialGrid-mediumAC	708	1036.41	14.16	1918.35	0.04689	0.03789	0.03303	15	0.03	0	0.995
Estonia	ResidentialGrid-highAC	960	1130.62	19.2	1918.35	0.04689	0.03789	0.03303	15	0.03	0	0.995
Estonia	ResidentialPV-lowAC	0	0	0	1918.35	0.165	0	0	15	0.03	0	1
Estonia	ResidentialPV-mediumAC	708	1036.41	14.16	1918.35	0.165	0	0	15	0.03	0	0.995
Estonia	ResidentialPV-highAC	960	1130.62	19.2	1918.35	0.165	0	0	15	0.03	0	0.995
Estonia	CommercialPrivate-lowAC	0	0	0	3400	0.0471	0.0371	0.0149	15	0.07	0	1
Estonia	CommercialPrivate-mediumAC	1490	1491.02	29.8	3400	0.0471	0.0371	0.0149	15	0.07	0	0.995
Estonia	CommercialPrivate-highAC	1660	1829.88	33.2	5000	0.0471	0.0371	0.0149	15	0.07	0	0.995
Estonia	CommercialPrivate-DC	23330	14414.1	466.6	16000	0.0471	0.0371	0.0149	15	0.07	0	0.9212
Estonia	CommercialPublic-mediumAC	2150	1443.75	266	3400	0.0471	0.0371	0.0149	15	0.07	0.02	0.995
Estonia	CommercialPublic-highAC	2390	1771.88	275.6	5000	0.0471	0.0371	0.0149	15	0.07	0.02	0.995
Estonia	CommercialPublic-DC	23330	14414.1	1113.2	16000	0.0471	0.0371	0.0149	15	0.07	0.02	0.9212
Finland	ResidentialGrid-lowAC	0	0	0	1774.8	0.04392	0.04518	0.04653	15	0.03	0	1
Finland	ResidentialGrid-mediumAC	731.6	1614.42	14.632	1774.8	0.04392	0.04518	0.04653	15	0.03	0	0.995
Finland	ResidentialGrid-highAC	992	1761.19	19.84	1774.8	0.04392	0.04518	0.04653	15	0.03	0	0.995
Finland	ResidentialPV-lowAC	0	0	0	1774.8	0.147392	0	0	15	0.03	0	1
Finland	ResidentialPV-mediumAC	731.6	1614.42	14.632	1774.8	0.147392	0	0	15	0.03	0	0.995
Finland	ResidentialPV-highAC	992	1761.19	19.84	1774.8	0.147392	0	0	15	0.03	0	0.995
Finland	CommercialPrivate-lowAC	0	0	0	3400	0.0444	0.0367	0.007	15	0.07	0	1
Finland	CommercialPrivate-mediumAC	1490	2805.86	29.8	3400	0.0444	0.0367	0.007	15	0.07	0	0.995
Finland	CommercialPrivate-highAC	1660	3443.55	33.2	5000	0.0444	0.0367	0.007	15	0.07	0	0.995
Finland	CommercialPrivate-DC	23330	24773.4	466.6	16000	0.0444	0.0367	0.007	15	0.07	0	0.9212
Finland	CommercialPublic-mediumAC	2150	2846.25	266	3400	0.0444	0.0367	0.007	15	0.07	0.02	0.995
Finland	CommercialPublic-highAC	2390	3493.12	275.6	5000	0.0444	0.0367	0.007	15	0.07	0.02	0.995
Finland	CommercialPublic-DC	23330	24773.4	1113.2	16000	0.0444	0.0367	0.007	15	0.07	0.02	0.9212
France	ResidentialGrid-lowAC	0	0	0	1709.55	0.05625	0.03969	0.05454	15	0.03	0	1
France	ResidentialGrid-mediumAC	708	1521.09	14.16	1709.55	0.05625	0.03969	0.05454	15	0.03	0	0.995
France	ResidentialGrid-highAC	960	1659.38	19.2	1709.55	0.05625	0.03969	0.05454	15	0.03	0	0.995
France	ResidentialPV-lowAC	0	0	0	1709.55	0.110155	0	0	15	0.03	0	1
France	ResidentialPV-mediumAC	708	1521.09	14.16	1709.55	0.110155	0	0	15	0.03	0	0.995
France	ResidentialPV-highAC	960	1659.38	19.2	1709.55	0.110155	0	0	15	0.03	0	0.995
France	CommercialPrivate-lowAC	0	0	0	3400	0.0573	0.0421	0.0297	15	0.07	0	1
France	CommercialPrivate-mediumAC	1490	2702.73	29.8	3400	0.0573	0.0421	0.0297	15	0.07	0	0.995
France	CommercialPrivate-highAC	1660	3316.99	33.2	5000	0.0573	0.0421	0.0297	15	0.07	0	0.995
France	CommercialPrivate-DC	23330	23960.9	466.6	16000	0.0573	0.0421	0.0297	15	0.07	0	0.9212
France	CommercialPublic-mediumAC	2150	2736.25	266	3400	0.0573	0.0421	0.0297	15	0.07	0.02	0.995
France	CommercialPublic-highAC	2390	3358.12	275.6	5000	0.0573	0.0421	0.0297	15	0.07	0.02	0.995
France	CommercialPublic-DC	23330	23960.9	1113.2	16000	0.0573	0.0421	0.0297	15	0.07	0.02	0.9212
Germany	ResidentialGrid-lowAC	0	0	0	1800.9	0.04923	0.05328	0.13545	15	0.03	0	1
Germany	ResidentialGrid-mediumAC	702.1	1411.27	14.042	1800.9	0.04923	0.05328	0.13545	15	0.03	0	0.995
Germany	ResidentialGrid-highAC	952	1539.56	19.04	1800.9	0.04923	0.05328	0.13545	15	0.03	0	0.995
Germany	ResidentialPV-lowAC	0	0	0	1800.9	0.111417	0	0	15	0.03	0	1
Germany	ResidentialPV-mediumAC	702.1	1411.27	14.042	1800.9	0.111417	0	0	15	0.03	0	0.995
Germany	ResidentialPV-highAC	952	1539.56	19.04	1800.9	0.111417	0	0	15	0.03	0	0.995
Germany	CommercialPrivate-lowAC	0	0	0	3400	0.0347	0.0524	0.1005	15	0.07	0	1
Germany	CommercialPrivate-mediumAC	1490	2457.81	29.8	3400	0.0347	0.0524	0.1005	15	0.07	0	0.995
Germany	CommercialPrivate-highAC	1660	3016.41	33.2	5000	0.0347	0.0524	0.1005	15	0.07	0	0.995
Germany	CommercialPrivate-DC	23330	22031.2	466.6	16000	0.0347	0.0524	0.1005	15	0.07	0	0.9212
Germany	CommercialPublic-mediumAC	2150	2475	266	3400	0.0347	0.0524	0.1005	15	0.07	0.02	0.995
Germany	CommercialPublic-highAC	2390	3037.5	275.6	5000	0.0347	0.0524	0.1005	15	0.07	0.02	0.995
Germany	CommercialPublic-DC	23330	22031.2	1113.2	16000	0.0347	0.0524	0.1005	15	0.07	0.02	0.9212
Greece	ResidentialGrid-lowAC	0	0	0	1305	0.08073	0.02106	0.05103	15	0.03	0	1
Greece	ResidentialGrid-mediumAC	731.6	956.398	14.632	1305	0.08073	0.02106	0.05103	15	0.03	0	0.995
Greece	ResidentialGrid-highAC	992	1043.34	19.84	1305	0.08073	0.02106	0.05103	15	0.03	0	0.995
Greece	ResidentialPV-lowAC	0	0	0	1305	0.132542	0	0	15	0.03	0	1
Greece	ResidentialPV-mediumAC	731.6	956.398	14.632	1305	0.132542	0	0	15	0.03	0	0.995
Greece	ResidentialPV-highAC	992	1043.34	19.84	1305	0.132542	0	0	15	0.03	0	0.995
Greece	CommercialPrivate-lowAC	0	0	0	3400	0.0799	0.0246	0.0386	15	0.07	0	1
Greece	CommercialPrivate-mediumAC	1490	1213.87	29.8	3400	0.0799	0.0246	0.0386	15	0.07	0	0.995
Greece	CommercialPrivate-highAC	1660	1489.75	33.2	5000	0.0799	0.0246	0.0386	15	0.07	0	0.995
Greece	CommercialPrivate-DC	23330	12230.5	466.6	16000	0.0799	0.0246	0.0386	15	0.07	0	0.9212
Greece	CommercialPublic-mediumAC	2150	1148.12	266	3400	0.0799	0.0246	0.0386	15	0.07	0.02	0.995
Greece	CommercialPublic-highAC	2390	1409.06	275.6	5000	0.0799	0.0246	0.0386	15	0.07	0.02	0.995
Greece	CommercialPublic-DC	23330	12230.5	1113.2	16000	0.0799	0.0246	0.0386	15	0.07	0.02	0.9212
Hungary	ResidentialGrid-lowAC	0	0	0	2218.5	0.03771	0.03816	0.02052	15	0.03	0	1
Hungary	ResidentialGrid-mediumAC	749.3	924.967	14.986	2218.5	0.03771	0.03816	0.02052	15	0.03	0	0.995
Hungary	ResidentialGrid-highAC	1016	1009.05	20.32	2218.5	0.03771	0.03816	0.02052	15	0.03	0	0.995
Hungary	ResidentialPV-lowAC	0	0	0	2218.5	0.165	0	0	15	0.03	0	1
Hungary	ResidentialPV-mediumAC	749.3	924.967	14.986	2218.5	0.165	0	0	15	0.03	0	0.995
Hungary	ResidentialPV-highAC	1016	1009.05	20.32	2218.5	0.165	0	0	15	0.03	0	0.995
Hungary	CommercialPrivate-lowAC	0	0	0	3400	0.061	0.04	0.0102	15	0.07	0	1
Hungary	CommercialPrivate-mediumAC	1490	1084.96	29.8	3400	0.061	0.04	0.0102	15	0.07	0	0.995
Hungary	CommercialPrivate-highAC	1660	1331.54	33.2	5000	0.061	0.04	0.0102	15	0.07	0	0.995
Hungary	CommercialPrivate-DC	23330	11214.8	466.6	16000	0.061	0.04	0.0102	15	0.07	0	0.9212
Hungary	CommercialPublic-mediumAC	2150	1010.62	266	3400	0.061	0.04	0.0102	15	0.07	0.02	0.995
Hungary	CommercialPublic-highAC	2390	1240.31	275.6	5000	0.061	0.04	0.0102	15	0.07	0.02	0.995
Hungary	CommercialPublic-DC	23330	11214.8	1113.2	16000	0.061	0.04	0.0102	15	0.07	0.02	0.9212
Ireland	ResidentialGrid-lowAC	0	0	0	1644.3	0.09972	0.06102	0.03015	15	0.03	0	1
Ireland	ResidentialGrid-mediumAC	725.7	1411.14	14.514	1644.3	0.09972	0.06102	0.03015	15	0.03	0	0.995
Ireland	ResidentialGrid-highAC	984	1539.42	19.68	1644.3	0.09972	0.06102	0.03015	15	0.03	0	0.995
Ireland	ResidentialPV-lowAC	0	0	0	1644.3	0.184723	0	0	15	0.03	0	1
Ireland	ResidentialPV-mediumAC	725.7	1411.14	14.514	1644.3	0.184723	0	0	15	0.03	0	0.995
Ireland	ResidentialPV-highAC	984	1539.42	19.68	1644.3	0.184723	0	0	15	0.03	0	0.995
Ireland	CommercialPrivate-lowAC	0	0	0	3400	0.092	0.0631	0.007	15	0.07	0	1
Ireland	CommercialPrivate-mediumAC	1490	2341.8	29.8	3400	0.092	0.0631	0.007	15	0.07	0	0.995
Ireland	CommercialPrivate-highAC	1660	2874.02	33.2	5000	0.092	0.0631	0.007	15	0.07	0	0.995
Ireland	CommercialPrivate-DC	23330	21117.2	466.6	16000	0.092	0.0631	0.007	15	0.07	0	0.9212
Ireland	CommercialPublic-mediumAC	2150	2351.25	266	3400	0.092	0.0631	0.007	15	0.07	0.02	0.995
Ireland	CommercialPublic-highAC	2390	2885.62	275.6	5000	0.092	0.0631	0.007	15	0.07	0.02	0.995
Ireland	CommercialPublic-DC	23330	21117.2	1113.2	16000	0.092	0.0631	0.007	15	0.07	0.02	0.9212
Italy	ResidentialGrid-lowAC	0	0	0	1239.75	0.08046	0.03402	0.09297	15	0.03	0	1
Italy	ResidentialGrid-mediumAC	719.8	1300.06	14.396	1239.75	0.08046	0.03402	0.09297	15	0.03	0	0.995
Italy	ResidentialGrid-highAC	976	1418.25	19.52	1239.75	0.08046	0.03402	0.09297	15	0.03	0	0.995
Italy	ResidentialPV-lowAC	0	0	0	1239.75	0.104662	0	0	15	0.03	0	1
Italy	ResidentialPV-mediumAC	719.8	1300.06	14.396	1239.75	0.104662	0	0	15	0.03	0	0.995
Italy	ResidentialPV-highAC	976	1418.25	19.52	1239.75	0.104662	0	0	15	0.03	0	0.995
Italy	CommercialPrivate-lowAC	0	0	0	3400	0.081	0.028	0.0787	15	0.07	0	1
Italy	CommercialPrivate-mediumAC	1490	2096.88	29.8	3400	0.081	0.028	0.0787	15	0.07	0	0.995
Italy	CommercialPrivate-highAC	1660	2573.44	33.2	5000	0.081	0.028	0.0787	15	0.07	0	0.995
Italy	CommercialPrivate-DC	23330	19187.5	466.6	16000	0.081	0.028	0.0787	15	0.07	0	0.9212
Italy	CommercialPublic-mediumAC	2150	2090	266	3400	0.081	0.028	0.0787	15	0.07	0.02	0.995
Italy	CommercialPublic-highAC	2390	2565	275.6	5000	0.081	0.028	0.0787	15	0.07	0.02	0.995
Italy	CommercialPublic-DC	23330	19187.5	1113.2	16000	0.081	0.028	0.0787	15	0.07	0.02	0.9212
Latvia	ResidentialGrid-lowAC	0	0	0	1918.35	0.0513	0.04653	0.04167	15	0.03	0	1
Latvia	ResidentialGrid-mediumAC	713.9	935.859	14.278	1918.35	0.0513	0.04653	0.04167	15	0.03	0	0.995
Latvia	ResidentialGrid-highAC	968	1020.94	19.36	1918.35	0.0513	0.04653	0.04167	15	0.03	0	0.995
Latvia	ResidentialPV-lowAC	0	0	0	1918.35	0.195	0	0	15	0.03	0	1
Latvia	ResidentialPV-mediumAC	713.9	935.859	14.278	1918.35	0.195	0	0	15	0.03	0	0.995
Latvia	ResidentialPV-highAC	968	1020.94	19.36	1918.35	0.195	0	0	15	0.03	0	0.995
Latvia	CommercialPrivate-lowAC	0	0	0	3400	0.0492	0.0561	0.0248	15	0.07	0	1
Latvia	CommercialPrivate-mediumAC	1490	1220.31	29.8	3400	0.0492	0.0561	0.0248	15	0.07	0	0.995
Latvia	CommercialPrivate-highAC	1660	1497.66	33.2	5000	0.0492	0.0561	0.0248	15	0.07	0	0.995
Latvia	CommercialPrivate-DC	23330	12281.2	466.6	16000	0.0492	0.0561	0.0248	15	0.07	0	0.9212
Latvia	CommercialPublic-mediumAC	2150	1155	266	3400	0.0492	0.0561	0.0248	15	0.07	0.02	0.995
Latvia	CommercialPublic-highAC	2390	1417.5	275.6	5000	0.0492	0.0561	0.0248	15	0.07	0.02	0.995
Latvia	CommercialPublic-DC	23330	12281.2	1113.2	16000	0.0492	0.0561	0.0248	15	0.07	0.02	0.9212
Lithuania	ResidentialGrid-lowAC	0	0	0	1918.35	0.04266	0.03879	0.02682	15	0.03	0	1
Lithuania	ResidentialGrid-mediumAC	713.9	883.867	14.278	1918.35	0.04266	0.03879	0.02682	15	0.03	0	0.995
Lithuania	ResidentialGrid-highAC	968	964.219	19.36	1918.35	0.04266	0.03879	0.02682	15	0.03	0	0.995
Lithuania	ResidentialPV-lowAC	0	0	0	1918.35	0.167053	0	0	15	0.03	0	1
Lithuania	ResidentialPV-mediumAC	713.9	883.867	14.278	1918.35	0.167053	0	0	15	0.03	0	0.995
Lithuania	ResidentialPV-highAC	968	964.219	19.36	1918.35	0.167053	0	0	15	0.03	0	0.995
Lithuania	CommercialPrivate-lowAC	0	0	0	3400	0.0515	0.0438	0.0094	15	0.07	0	1
Lithuania	CommercialPrivate-mediumAC	1490	1091.41	29.8	3400	0.0515	0.0438	0.0094	15	0.07	0	0.995
Lithuania	CommercialPrivate-highAC	1660	1339.45	33.2	5000	0.0515	0.0438	0.0094	15	0.07	0	0.995
Lithuania	CommercialPrivate-DC	23330	11265.6	466.6	16000	0.0515	0.0438	0.0094	15	0.07	0	0.9212
Lithuania	CommercialPublic-mediumAC	2150	1017.5	266	3400	0.0515	0.0438	0.0094	15	0.07	0.02	0.995
Lithuania	CommercialPublic-highAC	2390	1248.75	275.6	5000	0.0515	0.0438	0.0094	15	0.07	0.02	0.995
Lithuania	CommercialPublic-DC	23330	11265.6	1113.2	16000	0.0515	0.0438	0.0094	15	0.07	0.02	0.9212
Luxembourg	ResidentialGrid-lowAC	0	0	0	1696.5	0.04851	0.05031	0.04095	15	0.03	0	1
Luxembourg	ResidentialGrid-mediumAC	690.3	1347.33	13.806	1696.5	0.04851	0.05031	0.04095	15	0.03	0	0.995
Luxembourg	ResidentialGrid-highAC	936	1469.81	18.72	1696.5	0.04851	0.05031	0.04095	15	0.03	0	0.995
Luxembourg	ResidentialPV-lowAC	0	0	0	1696.5	0.135	0	0	15	0.03	0	1
Luxembourg	ResidentialPV-mediumAC	690.3	1347.33	13.806	1696.5	0.135	0	0	15	0.03	0	0.995
Luxembourg	ResidentialPV-highAC	936	1469.81	18.72	1696.5	0.135	0	0	15	0.03	0	0.995
Luxembourg	CommercialPrivate-lowAC	0	0	0	3400	0.0549	0.0416	0.0146	15	0.07	0	1
Luxembourg	CommercialPrivate-mediumAC	1490	2354.69	29.8	3400	0.0549	0.0416	0.0146	15	0.07	0	0.995
Luxembourg	CommercialPrivate-highAC	1660	2889.84	33.2	5000	0.0549	0.0416	0.0146	15	0.07	0	0.995
Luxembourg	CommercialPrivate-DC	23330	21218.8	466.6	16000	0.0549	0.0416	0.0146	15	0.07	0	0.9212
Luxembourg	CommercialPublic-mediumAC	2150	2365	266	3400	0.0549	0.0416	0.0146	15	0.07	0.02	0.995
Luxembourg	CommercialPublic-highAC	2390	2902.5	275.6	5000	0.0549	0.0416	0.0146	15	0.07	0.02	0.995
Luxembourg	CommercialPublic-DC	23330	21218.8	1113.2	16000	0.0549	0.0416	0.0146	15	0.07	0.02	0.9212
Malta	ResidentialGrid-lowAC	0	0	0	1305	0.10548	0.0225	0.00783	15	0.03	0	1
Malta	ResidentialGrid-mediumAC	696.2	932.938	13.924	1305	0.10548	0.0225	0.00783	15	0.03	0	0.995
Malta	ResidentialGrid-highAC	944	1017.75	18.88	1305	0.10548	0.0225	0.00783	15	0.03	0	0.995
Malta	ResidentialPV-lowAC	0	0	0	1305	0.075	0	0	15	0.03	0	1
Malta	ResidentialPV-mediumAC	696.2	932.938	13.924	1305	0.075	0	0	15	0.03	0	0.995
Malta	ResidentialPV-highAC	944	1017.75	18.88	1305	0.075	0	0	15	0.03	0	0.995
Malta	CommercialPrivate-lowAC	0	0	0	3400	0.1254	0.025	0.0015	15	0.07	0	1
Malta	CommercialPrivate-mediumAC	1490	1271.88	29.8	3400	0.1254	0.025	0.0015	15	0.07	0	0.995
Malta	CommercialPrivate-highAC	1660	1560.94	33.2	5000	0.1254	0.025	0.0015	15	0.07	0	0.995
Malta	CommercialPrivate-DC	23330	12687.5	466.6	16000	0.1254	0.025	0.0015	15	0.07	0	0.9212
Malta	CommercialPublic-mediumAC	2150	1210	266	3400	0.1254	0.025	0.0015	15	0.07	0.02	0.995
Malta	CommercialPublic-highAC	2390	1485	275.6	5000	0.1254	0.025	0.0015	15	0.07	0.02	0.995
Malta	CommercialPublic-DC	23330	12687.5	1113.2	16000	0.1254	0.025	0.0015	15	0.07	0.02	0.9212
Netherlands	ResidentialGrid-lowAC	0	0	0	1696.5	0.06309	0.0234	0.10332	15	0.03	0	1
Netherlands	ResidentialGrid-mediumAC	713.9	1629.96	14.278	1696.5	0.06309	0.0234	0.10332	15	0.03	0	0.995
Netherlands	ResidentialGrid-highAC	968	1778.13	19.36	1696.5	0.06309	0.0234	0.10332	15	0.03	0	0.995
Netherlands	ResidentialPV-lowAC	0	0	0	1696.5	0.135	0	0	15	0.03	0	1
Netherlands	ResidentialPV-mediumAC	713.9	1629.96	14.278	1696.5	0.135	0	0	15	0.03	0	0.995
Netherlands	ResidentialPV-highAC	968	1778.13	19.36	1696.5	0.135	0	0	15	0.03	0	0.995
Netherlands	CommercialPrivate-lowAC	0	0	0	3400	0.0539	0.0258	0.0422	15	0.07	0	1
Netherlands	CommercialPrivate-mediumAC	1490	2941.21	29.8	3400	0.0539	0.0258	0.0422	15	0.07	0	0.995
Netherlands	CommercialPrivate-highAC	1660	3609.67	33.2	5000	0.0539	0.0258	0.0422	15	0.07	0	0.995
Netherlands	CommercialPrivate-DC	23330	25839.8	466.6	16000	0.0539	0.0258	0.0422	15	0.07	0	0.9212
Netherlands	CommercialPublic-mediumAC	2150	2990.62	266	3400	0.0539	0.0258	0.0422	15	0.07	0.02	0.995
Netherlands	CommercialPublic-highAC	2390	3670.31	275.6	5000	0.0539	0.0258	0.0422	15	0.07	0.02	0.995
Netherlands	CommercialPublic-DC	23330	25839.8	1113.2	16000	0.0539	0.0258	0.0422	15	0.07	0.02	0.9212
Poland	ResidentialGrid-lowAC	0	0	0	1044	0.03744	0.036	0.04068	15	0.03	0	1
Poland	ResidentialGrid-mediumAC	725.7	943.4	14.514	1044	0.03744	0.036	0.04068	15	0.03	0	0.995
Poland	ResidentialGrid-highAC	984	1029.16	19.68	1044	0.03744	0.036	0.04068	15	0.03	0	0.995
Poland	ResidentialPV-lowAC	0	0	0	1044	0.165	0	0	15	0.03	0	1
Poland	ResidentialPV-mediumAC	725.7	943.4	14.514	1044	0.165	0	0	15	0.03	0	0.995
Poland	ResidentialPV-highAC	984	1029.16	19.68	1044	0.165	0	0	15	0.03	0	0.995
Poland	CommercialPrivate-lowAC	0	0	0	3400	0.0497	0.0444	0.021	15	0.07	0	1
Poland	CommercialPrivate-mediumAC	1490	1200.98	29.8	3400	0.0497	0.0444	0.021	15	0.07	0	0.995
Poland	CommercialPrivate-highAC	1660	1473.93	33.2	5000	0.0497	0.0444	0.021	15	0.07	0	0.995
Poland	CommercialPrivate-DC	23330	12128.9	466.6	16000	0.0497	0.0444	0.021	15	0.07	0	0.9212
Poland	CommercialPublic-mediumAC	2150	1134.37	266	3400	0.0497	0.0444	0.021	15	0.07	0.02	0.995
Poland	CommercialPublic-highAC	2390	1392.19	275.6	5000	0.0497	0.0444	0.021	15	0.07	0.02	0.995
Poland	CommercialPublic-DC	23330	12128.9	1113.2	16000	0.0497	0.0444	0.021	15	0.07	0.02	0.9212
Portugal	ResidentialGrid-lowAC	0	0	0	1722.6	0.06084	0.04086	0.08316	15	0.03	0	1
Portugal	ResidentialGrid-mediumAC	725.7	946.043	14.514	1722.6	0.06084	0.04086	0.08316	15	0.03	0	0.995
Portugal	ResidentialGrid-highAC	984	1032.05	19.68	1722.6	0.06084	0.04086	0.08316	15	0.03	0	0.995
Portugal	ResidentialPV-lowAC	0	0	0	1722.6	0.102527	0	0	15	0.03	0	1
Portugal	ResidentialPV-mediumAC	725.7	946.043	14.514	1722.6	0.102527	0	0	15	0.03	0	0.995
Portugal	ResidentialPV-highAC	984	1032.05	19.68	1722.6	0.102527	0	0	15	0.03	0	0.995
Portugal	CommercialPrivate-lowAC	0	0	0	3400	0.0683	0.0368	0.0391	15	0.07	0	1
Portugal	CommercialPrivate-mediumAC	1490	1207.42	29.8	3400	0.0683	0.0368	0.0391	15	0.07	0	0.995
Portugal	CommercialPrivate-highAC	1660	1481.84	33.2	5000	0.0683	0.0368	0.0391	15	0.07	0	0.995
Portugal	CommercialPrivate-DC	23330	12179.7	466.6	16000	0.0683	0.0368	0.0391	15	0.07	0	0.9212
Portugal	CommercialPublic-mediumAC	2150	1141.25	266	3400	0.0683	0.0368	0.0391	15	0.07	0.02	0.995
Portugal	CommercialPublic-highAC	2390	1400.62	275.6	5000	0.0683	0.0368	0.0391	15	0.07	0.02	0.995
Portugal	CommercialPublic-DC	23330	12179.7	1113.2	16000	0.0683	0.0368	0.0391	15	0.07	0.02	0.9212
Romania	ResidentialGrid-lowAC	0	0	0	1044	0.05364	0.03717	0.03474	15	0.03	0	1
Romania	ResidentialGrid-mediumAC	702.1	810.455	14.042	1044	0.05364	0.03717	0.03474	15	0.03	0	0.995
Romania	ResidentialGrid-highAC	952	884.133	19.04	1044	0.05364	0.03717	0.03474	15	0.03	0	0.995
Romania	ResidentialPV-lowAC	0	0	0	1044	0.152457	0	0	15	0.03	0	1
Romania	ResidentialPV-mediumAC	702.1	810.455	14.042	1044	0.152457	0	0	15	0.03	0	0.995
Romania	ResidentialPV-highAC	952	884.133	19.04	1044	0.152457	0	0	15	0.03	0	0.995
Romania	CommercialPrivate-lowAC	0	0	0	3400	0.0606	0.0337	0.0155	15	0.07	0	1
Romania	CommercialPrivate-mediumAC	1490	943.164	29.8	3400	0.0606	0.0337	0.0155	15	0.07	0	0.995
Romania	CommercialPrivate-highAC	1660	1157.52	33.2	5000	0.0606	0.0337	0.0155	15	0.07	0	0.995
Romania	CommercialPrivate-DC	23330	10097.7	466.6	16000	0.0606	0.0337	0.0155	15	0.07	0	0.9212
Romania	CommercialPublic-mediumAC	2150	859.375	266	3400	0.0606	0.0337	0.0155	15	0.07	0.02	0.995
Romania	CommercialPublic-highAC	2390	1054.69	275.6	5000	0.0606	0.0337	0.0155	15	0.07	0.02	0.995
Romania	CommercialPublic-DC	23330	10097.7	1113.2	16000	0.0606	0.0337	0.0155	15	0.07	0.02	0.9212
Slovakia	ResidentialGrid-lowAC	0	0	0	1044	0.0459	0.02538	0.05238	15	0.03	0	1
Slovakia	ResidentialGrid-mediumAC	708	925.547	14.16	1044	0.0459	0.02538	0.05238	15	0.03	0	0.995
Slovakia	ResidentialGrid-highAC	960	1009.69	19.2	1044	0.0459	0.02538	0.05238	15	0.03	0	0.995
Slovakia	ResidentialPV-lowAC	0	0	0	1044	0.139226	0	0	15	0.03	0	1
Slovakia	ResidentialPV-mediumAC	708	925.547	14.16	1044	0.139226	0	0	15	0.03	0	0.995
Slovakia	ResidentialPV-highAC	960	1009.69	19.2	1044	0.139226	0	0	15	0.03	0	0.995
Slovakia	CommercialPrivate-lowAC	0	0	0	3400	0.0579	0.0547	0.0366	15	0.07	0	1
Slovakia	CommercialPrivate-mediumAC	1490	1213.87	29.8	3400	0.0579	0.0547	0.0366	15	0.07	0	0.995
Slovakia	CommercialPrivate-highAC	1660	1489.75	33.2	5000	0.0579	0.0547	0.0366	15	0.07	0	0.995
Slovakia	CommercialPrivate-DC	23330	12230.5	466.6	16000	0.0579	0.0547	0.0366	15	0.07	0	0.9212
Slovakia	CommercialPublic-mediumAC	2150	1148.12	266	3400	0.0579	0.0547	0.0366	15	0.07	0.02	0.995
Slovakia	CommercialPublic-highAC	2390	1409.06	275.6	5000	0.0579	0.0547	0.0366	15	0.07	0.02	0.995
Slovakia	CommercialPublic-DC	23330	12230.5	1113.2	16000	0.0579	0.0547	0.0366	15	0.07	0.02	0.9212
Slovenia	ResidentialGrid-lowAC	0	0	0	1044	0.05157	0.04158	0.03537	15	0.03	0	1
Slovenia	ResidentialGrid-mediumAC	719.8	1072.03	14.396	1044	0.05157	0.04158	0.03537	15	0.03	0	0.995
Slovenia	ResidentialGrid-highAC	976	1169.48	19.52	1044	0.05157	0.04158	0.03537	15	0.03	0	0.995
Slovenia	ResidentialPV-lowAC	0	0	0	1044	0.165	0	0	15	0.03	0	1
Slovenia	ResidentialPV-mediumAC	719.8	1072.03	14.396	1044	0.165	0	0	15	0.03	0	0.995
Slovenia	ResidentialPV-highAC	976	1169.48	19.52	1044	0.165	0	0	15	0.03	0	0.995
Slovenia	CommercialPrivate-lowAC	0	0	0	3400	0.0587	0.0371	0.0175	15	0.07	0	1
Slovenia	CommercialPrivate-mediumAC	1490	1536.13	29.8	3400	0.0587	0.0371	0.0175	15	0.07	0	0.995
Slovenia	CommercialPrivate-highAC	1660	1885.25	33.2	5000	0.0587	0.0371	0.0175	15	0.07	0	0.995
Slovenia	CommercialPrivate-DC	23330	14769.5	466.6	16000	0.0587	0.0371	0.0175	15	0.07	0	0.9212
Slovenia	CommercialPublic-mediumAC	2150	1491.88	266	3400	0.0587	0.0371	0.0175	15	0.07	0.02	0.995
Slovenia	CommercialPublic-highAC	2390	1830.94	275.6	5000	0.0587	0.0371	0.0175	15	0.07	0.02	0.995
Slovenia	CommercialPublic-DC	23330	14769.5	1113.2	16000	0.0587	0.0371	0.0175	15	0.07	0.02	0.9212
Spain	ResidentialGrid-lowAC	0	0	0	1722.6	0.06309	0.03645	0.07983	15	0.03	0	1
Spain	ResidentialGrid-mediumAC	713.9	1190.62	14.278	1722.6	0.06309	0.03645	0.07983	15	0.03	0	0.995
Spain	ResidentialGrid-highAC	968	1298.86	19.36	1722.6	0.06309	0.03645	0.07983	15	0.03	0	0.995
Spain	ResidentialPV-lowAC	0	0	0	1722.6	0.111202	0	0	15	0.03	0	1
Spain	ResidentialPV-mediumAC	713.9	1190.62	14.278	1722.6	0.111202	0	0	15	0.03	0	0.995
Spain	ResidentialPV-highAC	968	1298.86	19.36	1722.6	0.111202	0	0	15	0.03	0	0.995
Spain	CommercialPrivate-lowAC	0	0	0	3400	0.0802	0.0265	0.0371	15	0.07	0	1
Spain	CommercialPrivate-mediumAC	1490	1851.95	29.8	3400	0.0802	0.0265	0.0371	15	0.07	0	0.995
Spain	CommercialPrivate-highAC	1660	2272.85	33.2	5000	0.0802	0.0265	0.0371	15	0.07	0	0.995
Spain	CommercialPrivate-DC	23330	17257.8	466.6	16000	0.0802	0.0265	0.0371	15	0.07	0	0.9212
Spain	CommercialPublic-mediumAC	2150	1828.75	266	3400	0.0802	0.0265	0.0371	15	0.07	0.02	0.995
Spain	CommercialPublic-highAC	2390	2244.37	275.6	5000	0.0802	0.0265	0.0371	15	0.07	0.02	0.995
Spain	CommercialPublic-DC	23330	17257.8	1113.2	16000	0.0802	0.0265	0.0371	15	0.07	0.02	0.9212
Sweden	ResidentialGrid-lowAC	0	0	0	1526.85	0.04464	0.04896	0.06219	15	0.03	0	1
Sweden	ResidentialGrid-mediumAC	737.5	1667.72	14.75	1526.85	0.04464	0.04896	0.06219	15	0.03	0	0.995
Sweden	ResidentialGrid-highAC	1000	1819.34	20	1526.85	0.04464	0.04896	0.06219	15	0.03	0	0.995
Sweden	ResidentialPV-lowAC	0	0	0	1526.85	0.162932	0	0	15	0.03	0	1
Sweden	ResidentialPV-mediumAC	737.5	1667.72	14.75	1526.85	0.162932	0	0	15	0.03	0	0.995
Sweden	ResidentialPV-highAC	1000	1819.34	20	1526.85	0.162932	0	0	15	0.03	0	0.995
Sweden	CommercialPrivate-lowAC	0	0	0	3400	0.0441	0.0381	0.0039	15	0.07	0	1
Sweden	CommercialPrivate-mediumAC	1490	2902.54	29.8	3400	0.0441	0.0381	0.0039	15	0.07	0	0.995
Sweden	CommercialPrivate-highAC	1660	3562.21	33.2	5000	0.0441	0.0381	0.0039	15	0.07	0	0.995
Sweden	CommercialPrivate-DC	23330	25535.2	466.6	16000	0.0441	0.0381	0.0039	15	0.07	0	0.9212
Sweden	CommercialPublic-mediumAC	2150	2949.38	266	3400	0.0441	0.0381	0.0039	15	0.07	0.02	0.995
Sweden	CommercialPublic-highAC	2390	3619.69	275.6	5000	0.0441	0.0381	0.0039	15	0.07	0.02	0.995
Sweden	CommercialPublic-DC	23330	25535.2	1113.2	16000	0.0441	0.0381	0.0039	15	0.07	0.02	0.9212
United Kingdom	ResidentialGrid-lowAC	0	0	0	1644.3	0.08064	0.03951	0.0558	15	0.03	0	1
United Kingdom	ResidentialGrid-mediumAC	708	1376.72	14.16	1644.3	0.08064	0.03951	0.0558	15	0.03	0	0.995
United Kingdom	ResidentialGrid-highAC	960	1501.88	19.2	1644.3	0.08064	0.03951	0.0558	15	0.03	0	0.995
United Kingdom	ResidentialPV-lowAC	0	0	0	1644.3	0.148504	0	0	15	0.03	0	1
United Kingdom	ResidentialPV-mediumAC	708	1376.72	14.16	1644.3	0.148504	0	0	15	0.03	0	0.995
United Kingdom	ResidentialPV-highAC	960	1501.88	19.2	1644.3	0.148504	0	0	15	0.03	0	0.995
United Kingdom	CommercialPrivate-lowAC	0	0	0	3400	0.0801	0.0416	0.0473	15	0.07	0	1
United Kingdom	CommercialPrivate-mediumAC	1490	2341.8	29.8	3400	0.0801	0.0416	0.0473	15	0.07	0	0.995
United Kingdom	CommercialPrivate-highAC	1660	2874.02	33.2	5000	0.0801	0.0416	0.0473	15	0.07	0	0.995
United Kingdom	CommercialPrivate-DC	23330	21117.2	466.6	16000	0.0801	0.0416	0.0473	15	0.07	0	0.9212
United Kingdom	CommercialPublic-mediumAC	2150	2351.25	266	3400	0.0801	0.0416	0.0473	15	0.07	0.02	0.995
United Kingdom	CommercialPublic-highAC	2390	2885.62	275.6	5000	0.0801	0.0416	0.0473	15	0.07	0.02	0.995
United Kingdom	CommercialPublic-DC	23330	21117.2	1113.2	16000	0.0801	0.0416	0.0473	15	0.07	0.02	0.9212
Norway	ResidentialGrid-lowAC	0	0	0	1618.2	0.04527	0.03645	0.03618	15	0.03	0	1
Norway	ResidentialGrid-mediumAC	737.5	1820.8	14.75	1618.2	0.04527	0.03645	0.03618	15	0.03	0	0.995
Norway	ResidentialGrid-highAC	1000	1986.33	20	1618.2	0.04527	0.03645	0.03618	15	0.03	0	0.995
Norway	ResidentialPV-lowAC	0	0	0	1618.2	0.147392	0	0	15	0.03	0	1
Norway	ResidentialPV-mediumAC	737.5	1820.8	14.75	1618.2	0.147392	0	0	15	0.03	0	0.995
Norway	ResidentialPV-highAC	1000	1986.33	20	1618.2	0.147392	0	0	15	0.03	0	0.995
Norway	CommercialPrivate-lowAC	0	0	0	3400	0.0434	0.0268	0.01	15	0.07	0	1
Norway	CommercialPrivate-mediumAC	1490	3269.92	29.8	3400	0.0434	0.0268	0.01	15	0.07	0	0.995
Norway	CommercialPrivate-highAC	1660	4013.09	33.2	5000	0.0434	0.0268	0.01	15	0.07	0	0.995
Norway	CommercialPrivate-DC	23330	28429.7	466.6	16000	0.0434	0.0268	0.01	15	0.07	0	0.9212
Norway	CommercialPublic-mediumAC	2150	3341.25	266	3400	0.0434	0.0268	0.01	15	0.07	0.02	0.995
Norway	CommercialPublic-highAC	2390	4100.62	275.6	5000	0.0434	0.0268	0.01	15	0.07	0.02	0.995
Norway	CommercialPublic-DC	23330	28429.7	1113.2	16000	0.0434	0.0268	0.01	15	0.07	0.02	0.9212
Switzerland	ResidentialGrid-lowAC	0	0	0	1435.5	0.0576807	0.0631211	0.0397559	15	0.03	0	1
Switzerland	ResidentialGrid-mediumAC	635.43	1705.74	12.7086	1435.5	0.0576807	0.0631211	0.0397559	15	0.03	0	0.995
Switzerland	ResidentialGrid-highAC	861.6	1860.8	17.232	1435.5	0.0576807	0.0631211	0.0397559	15	0.03	0	0.995
Switzerland	ResidentialPV-lowAC	0	0	0	1435.5	0.133366	0	0	15	0.03	0	1
Switzerland	ResidentialPV-mediumAC	635.43	1705.74	12.7086	1435.5	0.133366	0	0	15	0.03	0	0.995
Switzerland	ResidentialPV-highAC	861.6	1860.8	17.232	1435.5	0.133366	0	0	15	0.03	0	0.995
Switzerland	CommercialPrivate-lowAC	0	0	0	3400	0.0646186	0.0708848	0.0304682	15	0.07	0	1
Switzerland	CommercialPrivate-mediumAC	1490	3651.36	29.8	3400	0.0646186	0.0708848	0.0304682	15	0.07	0	0.995
Switzerland	CommercialPrivate-highAC	1660	4481.21	33.2	5000	0.0646186	0.0708848	0.0304682	15	0.07	0	0.995
Switzerland	CommercialPrivate-DC	23330	31434.9	466.6	16000	0.0646186	0.0708848	0.0304682	15	0.07	0	0.9212
Switzerland	CommercialPublic-mediumAC	2150	3748.11	266	3400	0.0646186	0.0708848	0.0304682	15	0.07	0.02	0.995
Switzerland	CommercialPublic-highAC	2390	4599.96	275.6	5000	0.0646186	0.0708848	0.0304682	15	0.07	0.02	0.995
Switzerland	CommercialPublic-DC	23330	31434.9	1113.2	16000	0.0646186	0.0708848	0.0304682	15	0.07	0.02	0.9212
