# Supplementary material for: Comparing the levelized cost of electric vehicle charging options in Europe
Source: Nat Commun. 2022 Sep 8;13:5277. doi: 10.1038/s41467-022-32835-7 (PMC9458728; doi:10.1038/s41467-022-32835-7)
Supplement: Supplementary file 5 — Dataset 2 [file 41467_2022_32835_MOESM5_ESM.xlsx]

## Sheet: Info
Equipment Database: Description
Variable	Content of variable	Description
ID	number	unique ID of equipment
Name	text	name of model
Manufacturer	text	name of manufacturer
Max. power	text	description of the maximum power that model can deliver at once (if "2x", the model has two charging points that can deliver the rated power simultaneously)
AC/DC	[AC, DC]	categorical variable if model delivers AC or DC power
No. of plugs	number	number of separate charging outlets that can be used simultaneously
Power level	[n.a., 3.7/4.6 kW AC, 7.4/11/22 kW AC, 50 kW AC]	categorical variable that defines which power level the model falls into ("n.a." if not applicable to considered categories)
Standard	[Home, Home/Commercial, Commercial, Mobile]	categorical variable that describes the equipment standard of the model, i.e. what type of use it is suitable for
Cable	text	description of power outlet: 1. "plug" (if just a socket, no attached cable) OR length of cable in meters (if there is an attached cable) 2. type of the outlet(s) [Type 1, Type 2, CCS Type 1, CCS Type 2, CHAdeMO]
Access control	[-, key, RFID]	categorical variable that describes if and what type of access control the model features
Connectivity	list from {-, WLAN, LAN, Bluetooth, SIM}	variable that lists all types of communication/connections the model features
Backend	[-, OCPP]	categorical variable that describes if the model features an OCPP backend interface (required for most online administration, monitoring and billing processes)
Energy meter	[-, yes, MID, calibrated]	categorical variable that describes if and what type of energy meter the model features (yes: an internal, non-tested meter; MID: a MID-certified meter; calibrated: a legally calibrated meter that is allowed to meter publicly accessible charging stations)
AC sensor	[-, Type A]	categorical variable that describes if the model features a Type A RCD to detect AC fault currents (if both AC and DC sensors, this corresponds to a Type B RCD)
DC sensor	[-, integrated DC fault current sensor]	categorical variable that describes if the model features a Type A RCD to detect DC fault currents (if both AC and DC sensors, this corresponds to a Type B RCD)
Price incl VAT	number (any currency)	price of the model including the VAT at the location of the seller in local currency
VAT	percent	percent VAT at the location of the seller
Price excl. VAT	number (any currency)	price of the model excluding any VAT in local currency
Price € excl. VAT	number (€)	price of the model excluding any VAT in Euros
Price € excl. VAT per plug	number (€)	price of the model excluding any VAT in Euros per plug (corrects for stations with 2 outlets)
Price for pole excl. VAT	number (€)	price of a corresponding pole exclduding any VAT in Euros ("0" if pole included; empty if not applicable, ie no pole available or no price of pole available)
Price incl pole excl. VAT	number (€)	total price (model + pole) excluding any VAT in Euros
Last edit	date	date of last edit to the data entry
Notes	text	notes covering e.g. further information about the stated price or features of the model, prices of additional features, etc.
Source Price	text	link to price of model
Source Price Pole	text	link to price of pole
Other Sources	text	links to other sources used to complement the data entry (e.g. technical details, type of use

## Sheet: Database
Equipment Database: Data																		1.07045	CHF/EUR (2020)
ID	Name	Manufacturer	Max. power level	AC/DC	No. of plugs	Power level	Standard	Cable	Access control	Connectivity	Backend	Energy meter	AC sensor	DC sensor	Price incl VAT	VAT	Price excl. VAT	Price € excl. VAT	Price € excl. VAT per plug	Price for pole excl. VAT	Price incl pole excl. VAT	Last edit	Notes	Source Price	Source Price Pole	Other Sources
1	DC-Wallbox CCS	ABB	22.5 kW	DC	1	n.a.	Commercial	3.5 m Type 2 CCS	RFID	LAN, SIM	OCPP	-	-	-	10918.2	0.19	9175	9175	9175			2021-01-31	80% of price (other available price from mobilityhouse: 12'200€ incl 19% VAT)	ABB Excel		https://www.mobilityhouse.com/de_de/ladestationen.html
2	DC-Wallbox CCS	ABB	22.5 kW	DC	1	n.a.	Commercial	7 m Type 2 CCS	RFID	LAN, SIM	OCPP	-	-	-	11587	0.19	9737	9737	9737			2021-01-31	80% of price (other available price from mobilityhouse: 12'900€ incl 19% VAT)	ABB Excel		https://www.mobilityhouse.com/de_de/ladestationen.html
3	DC-Wallbox CCS & CHAdeMO	ABB	22.5 kW	DC	1	n.a.	Commercial	3.5 m Type 2 CCS / 3.5 m CHAdeMO	RFID	LAN, SIM	OCPP	-	-	-	12850.8	0.19	10799	10799	10799			2021-01-31	80% of price (other available price from mobilityhouse: 14'200€ incl 19% VAT)	ABB Excel		https://www.mobilityhouse.com/de_de/ladestationen.html
4	DC-Wallbox CCS & CHAdeMO	ABB	22.5 kW	DC	1	n.a.	Commercial	7 m Type 2 CCS / 7 m CHAdeMO	RFID	LAN, SIM	OCPP	-	-	-	13945.6	0.19	11719	11719	11719			2021-01-31	80% of price (other available price from mobilityhouse: 15'400€ incl 19% VAT)	ABB Excel		https://www.mobilityhouse.com/de_de/ladestationen.html
5	Terra 54HV CJG CE (43kW AC)	ABB	50 kW	DC	1	50 kW	Commercial	3.9 m Typ 2 CCS / 3.9 m CHAdeMO /3.9 m Type 2	RFID	LAN, SIM	OCPP	yes	-	-	31224.4	0.19	26239	26239	26239	0	26239	2021-01-31	70% of price (HV: high voltage version up to 920 V); concrete foundation: 880€ excl. VAT	ABB Excel		https://library.e.abb.com/public/c2efe3a1aec4486d9b232c664f885b19/9AKK107680A7947%20ABB%20Brochure%20Terra%2094_124_184-Rev-A.pdf
6	Terra 54 CJ CE	ABB	50 kW	DC	1	50 kW	Commercial	3.9 m Typ 2 CCS / 3.9 m CHAdeMO	RFID	LAN, SIM	OCPP	yes	-	-	25382.7	0.19	21330	21330	21330	0	21330	2021-01-31	70% of price; concrete foundation: 880€ excl. VAT	ABB Excel		https://library.e.abb.com/public/c2efe3a1aec4486d9b232c664f885b19/9AKK107680A7947%20ABB%20Brochure%20Terra%2094_124_184-Rev-A.pdf
7	Terra 54 CG CE (43 kW AC)	ABB	50 kW	DC	1	50 kW	Commercial	3.9 m Typ 2 CCS / 3.9 m Type 2	RFID	LAN, SIM	OCPP	yes	-	-	25382.7	0.19	21330	21330	21330	0	21330	2021-01-31	70% of price; concrete foundation: 880€ excl. VAT	ABB Excel		https://library.e.abb.com/public/c2efe3a1aec4486d9b232c664f885b19/9AKK107680A7947%20ABB%20Brochure%20Terra%2094_124_184-Rev-A.pdf
8	Terra 54 CJG CE (43kW AC)	ABB	50 kW	DC	1	50 kW	Commercial	3.9 m Typ 2 CCS / 3.9 m CHAdeMO /3.9 m Type 2	RFID	LAN, SIM	OCPP	yes	-	-	27729.4	0.19	23302	23302	23302	0	23302	2021-01-31	70% of price; concrete foundation: 880€ excl. VAT	ABB Excel		https://library.e.abb.com/public/c2efe3a1aec4486d9b232c664f885b19/9AKK107680A7947%20ABB%20Brochure%20Terra%2094_124_184-Rev-A.pdf
9	Terra 54 CJG CE (43kW AC) CCV	ABB	50 kW	DC	1	50 kW	Commercial	3.9 m Typ 2 CCS / 3.9 m CHAdeMO /3.9 m Type 2	RFID	LAN, SIM	OCPP	yes	-	-	29099.1	0.19	24453	24453	24453	0	24453	2021-01-31	70% of price (CCV: including payment terminal); concrete foundation: 880€ excl. VAT	ABB Excel		https://library.e.abb.com/public/c2efe3a1aec4486d9b232c664f885b19/9AKK107680A7947%20ABB%20Brochure%20Terra%2094_124_184-Rev-A.pdf
10	Terra AC W22-T-0	ABB	22 kW	AC	1	11/22 kW	Home/Commercial	plug Type 2	-	WLAN, Bluetooth	-	-	Type A	integrated DC fault current sensor	905.59	0.19	761	761	761	289	1050	2021-01-31	100% of price (other available poles: 2x 220€=440€, 2x 348€=697€)	ABB Excel	ABB Excel
11	Terra AC W22-T-R-0	ABB	22 kW	AC	1	11/22 kW	Home/Commercial	plug Type 2	RFID	WLAN, Bluetooth	-	-	Type A	integrated DC fault current sensor	1305.43	0.19	1097	1097	1097	289	1386	2021-01-31	100% of price (other available poles: 2x 220€=440€, 2x 348€=697€)	ABB Excel	ABB Excel
12	Terra AC W22-T-R-C-0	ABB	22 kW	AC	1	11/22 kW	Home/Commercial	plug Type 2	RFID	WLAN, Bluetooth, SIM	-	-	Type A	integrated DC fault current sensor	1391.11	0.19	1169	1169	1169	289	1458	2021-01-31	100% of price (other available poles: 2x 220€=440€, 2x 348€=697€)	ABB Excel	ABB Excel
13	Terra AC W11-G5-R-0	ABB	11 kW	AC	1	11/22 kW	Home/Commercial	5 m Type 2	RFID	WLAN, Bluetooth	-	-	Type A	integrated DC fault current sensor	1337.56	0.19	1124	1124	1124	289	1413	2021-01-31	100% of price (other available poles: 2x 220€=440€, 2x 348€=697€)	ABB Excel	ABB Excel
14	Terra AC W22-G5-R-C-0	ABB	22 kW	AC	1	11/22 kW	Home/Commercial	5 m Type 2	RFID	WLAN, Bluetooth, SIM	-	-	Type A	integrated DC fault current sensor	1552.95	0.19	1305	1305	1305	289	1594	2021-01-31	100% of price (other available poles: 2x 220€=440€, 2x 348€=697€)	ABB Excel	ABB Excel
15	Terra AC W22-T-RD-MC-0	ABB	22 kW	AC	1	11/22 kW	Home/Commercial	plug Type 2	RFID	WLAN, Bluetooth, SIM	-	MID	Type A	integrated DC fault current sensor	1552.95	0.19	1305	1305	1305	289	1594	2021-01-31	100% of price (other available poles: 2x 220€=440€, 2x 348€=697€)	ABB Excel	ABB Excel
16	Terra AC W22-G5-RD-MC-0	ABB	22 kW	AC	1	11/22 kW	Home/Commercial	5 m Type 2	RFID	WLAN, Bluetooth, SIM	-	MID	Type A	integrated DC fault current sensor	1627.92	0.19	1368	1368	1368	289	1657	2021-01-31	100% of price (other available poles: 2x 220€=440€, 2x 348€=697€)	ABB Excel	ABB Excel
17	Wallbox eMH1 Basic 1W1108	ABL	11 kW	AC	1	11/22 kW	Home	6 m Type 2	-	-	-	-	-	integrated DC fault current sensor	659	0.19	553.782	553.782	553.782	520.168	1073.95	2021-01-31	concrete foundation: 390 € (incl 19% VAT)	https://www.mobilityhouse.com/de_de/ladestationen.html	https://www.mobilityhouse.com/de_de/zubehoer/standfuesse.html
18	Wallbox eMH1 1W1121	ABL	11 kW	AC	1	11/22 kW	Home	plug Type 2	-	-	-	-	Type A	integrated DC fault current sensor	699	0.19	587.395	587.395	587.395	520.168	1107.56	2021-01-31	concrete foundation: 390 € (incl 19% VAT)	https://www.mobilityhouse.com/de_de/ladestationen.html	https://www.mobilityhouse.com/de_de/zubehoer/standfuesse.html
19	Wallbox eMH1 1W1101	ABL	11 kW	AC	1	11/22 kW	Home	6 m Type 2	-	-	-	-	Type A	integrated DC fault current sensor	729	0.19	612.605	612.605	612.605	520.168	1132.77	2021-01-31	concrete foundation: 390 € (incl 19% VAT)	https://www.mobilityhouse.com/de_de/ladestationen.html	https://www.mobilityhouse.com/de_de/zubehoer/standfuesse.html
20	Wallbox eMH1 Basic 1W2208	ABL	22 kW	AC	1	11/22 kW	Home	6 m Type 2	-	-	-	-	-	integrated DC fault current sensor	789	0.19	663.025	663.025	663.025	520.168	1183.19	2021-01-31	concrete foundation: 390 € (incl 19% VAT)	https://www.mobilityhouse.com/de_de/ladestationen.html	https://www.mobilityhouse.com/de_de/zubehoer/standfuesse.html
21	Wallbox eMH1 1W2201	ABL	22 kW	AC	1	11/22 kW	Home	6 m Type 2	-	-	-	-	Type A	integrated DC fault current sensor	849	0.19	713.445	713.445	713.445	520.168	1233.61	2021-01-31	concrete foundation: 390 € (incl 19% VAT)	https://www.mobilityhouse.com/de_de/ladestationen.html	https://www.mobilityhouse.com/de_de/zubehoer/standfuesse.html
22	Wallbox eMH1 1W2221	ABL	22 kW	AC	1	11/22 kW	Home	plug Type 2	-	-	-	-	Type A	integrated DC fault current sensor	859	0.19	721.849	721.849	721.849	520.168	1242.02	2021-01-31	concrete foundation: 390 € (incl 19% VAT)	https://www.mobilityhouse.com/de_de/ladestationen.html	https://www.mobilityhouse.com/de_de/zubehoer/standfuesse.html
23	eMH2 2W2240 AC-Wallbox	ABL	22 kW	AC	1	11/22 kW	Home	plug Type 2	RFID	WLAN, LAN, SIM	OCPP	MID	Type A	integrated DC fault current sensor	1899	0.19	1595.8	1595.8	1595.8			2021-01-31	Master point in combination with up to 15 ABL eMH2 slaves	https://www.mobilityhouse.com/de_de/ladestationen.html
24	eMH2 2W2241 AC-Wallbox	ABL	22 kW	AC	1	11/22 kW	Home	6 m Type 2	RFID	WLAN, LAN, SIM	OCPP	MID	Type A	integrated DC fault current sensor	1939	0.19	1629.41	1629.41	1629.41			2021-01-31	Master point in combination with up to 15 ABL eMH2 slaves	https://www.mobilityhouse.com/de_de/ladestationen.html
25	eMH3 3W2250 AC-Wallbox	ABL	22 kW	AC	1	11/22 kW	Home/Commercial	plug Type 2	RFID	LAN	-	calibrated	Type A	integrated DC fault current sensor	2399	0.19	2015.97	2015.97	2015.97	570.588	2586.55	2021-01-31	slave	https://www.mobilityhouse.com/de_de/ladestationen.html	https://www.mobilityhouse.com/de_de/zubehoer/standfuesse.html
26	eMH3 3W2260 AC-Wallbox	ABL	22 kW	AC	1	11/22 kW	Home/Commercial	plug Type 2	RFID	LAN, SIM	OCPP	calibrated	Type A	integrated DC fault current sensor	2549	0.19	2142.02	2142.02	2142.02	570.588	2712.61	2021-01-31	master	https://www.mobilityhouse.com/de_de/ladestationen.html	https://www.mobilityhouse.com/de_de/zubehoer/standfuesse.html
27	eMH3 3W2214 AC-Wallbox	ABL	22 kW	AC	2	11/22 kW	Home/Commercial	plug Type 2	RFID	-	-	-	Type A	integrated DC fault current sensor	2599	0.19	2184.03	2184.03	1092.02	570.588	2754.62	2021-01-31	two plugs (for 1x 22 kW or 2x 11 kW), concrete foundation: 390 € (incl 19% VAT)	https://www.mobilityhouse.com/de_de/ladestationen.html	https://www.mobilityhouse.com/de_de/zubehoer/standfuesse.html
28	eMH3 3W2220 AC-Wallbox	ABL	22 kW	AC	2	11/22 kW	Home/Commercial	plug Type 2	RFID	-	-	MID	Type A	integrated DC fault current sensor	3149	0.19	2646.22	2646.22	1323.11	570.588	3216.81	2021-01-31	two plugs (for 1x 22 kW or 2x 11 kW), concrete foundation: 390 € (incl 19% VAT)	https://www.mobilityhouse.com/de_de/ladestationen.html	https://www.mobilityhouse.com/de_de/zubehoer/standfuesse.html
29	eMH3 3W4411 AC-Wallbox	ABL	44 kW	AC	2	n.a.	Home/Commercial	plug Type 2	RFID	-	-	-	Type A	integrated DC fault current sensor	3199	0.19	2688.24	2688.24	1344.12	570.588	3258.82	2021-01-31	two plugs (for 1x 44 kW or 2x 22 kW), concrete foundation: 390 € (incl 19% VAT)	https://www.mobilityhouse.com/de_de/ladestationen.html	https://www.mobilityhouse.com/de_de/zubehoer/standfuesse.html
30	eMH3 3W2226 AC-Wallbox	ABL	22 kW	AC	2	11/22 kW	Home/Commercial	6 m Type 2	RFID	-	-	MID	Type A	integrated DC fault current sensor	3299	0.19	2772.27	2772.27	1386.13	570.588	3342.86	2021-01-31	two cables (for 1x 22 kW or 2x 11 kW), concrete foundation: 390 € (incl 19% VAT)	https://www.mobilityhouse.com/de_de/ladestationen.html	https://www.mobilityhouse.com/de_de/zubehoer/standfuesse.html
31	eMH3 3W2215 AC-Wallbox	ABL	22 kW	AC	2	11/22 kW	Home/Commercial	plug Type 2	RFID	LAN, SIM	OCPP	MID	Type A	integrated DC fault current sensor	3999	0.19	3360.5	3360.5	1680.25	570.588	3931.09	2021-01-31	two plugs (for 1x 22 kW or 2x 11 kW), master, concrete foundation: 390 € (incl 19% VAT)	https://www.mobilityhouse.com/de_de/ladestationen.html	https://www.mobilityhouse.com/de_de/zubehoer/standfuesse.html
32	eMH3 3W2225 AC-Wallbox	ABL	22 kW	AC	2	11/22 kW	Home/Commercial	6 m Type 2	RFID	LAN, SIM	OCPP	MID	Type A	integrated DC fault current sensor	4099	0.19	3444.54	3444.54	1722.27	570.588	4015.13	2021-01-31	two cables (for 1x 22 kW or 2x 11 kW), master, concrete foundation: 390 € (incl 19% VAT)	https://www.mobilityhouse.com/de_de/ladestationen.html	https://www.mobilityhouse.com/de_de/zubehoer/standfuesse.html
33	eMH3 3W2253 AC-Wallbox	ABL	22 kW	AC	2	11/22 kW	Home/Commercial	plug Type 2	RFID	LAN	-	calibrated	Type A	integrated DC fault current sensor	4199	0.19	3528.57	3528.57	1764.29	570.588	4099.16	2021-01-31	two plugs (for 1x 22 kW or 2x 11 kW), slave, concrete foundation: 390 € (incl 19% VAT)	https://www.mobilityhouse.com/de_de/ladestationen.html	https://www.mobilityhouse.com/de_de/zubehoer/standfuesse.html
34	eMH3 3W2254 AC-Wallbox	ABL	22 kW	AC	2	11/22 kW	Home/Commercial	6 m Type 2	RFID	LAN	-	calibrated	Type A	integrated DC fault current sensor	4299	0.19	3612.61	3612.61	1806.3	570.588	4183.19	2021-01-31	two cables (for 1x 22 kW or 2x 11 kW), slave, concrete foundation: 390 € (incl 19% VAT)	https://www.mobilityhouse.com/de_de/ladestationen.html	https://www.mobilityhouse.com/de_de/zubehoer/standfuesse.html
35	eMH3 3W2263 AC-Wallbox	ABL	22 kW	AC	2	11/22 kW	Home/Commercial	plug Type 2	RFID	LAN, SIM	OCPP	calibrated	Type A	integrated DC fault current sensor	4699	0.19	3948.74	3948.74	1974.37	570.588	4519.33	2021-01-31	two plugs (for 1x 22 kW or 2x 11 kW), master, concrete foundation: 390 € (incl 19% VAT)	https://www.mobilityhouse.com/de_de/ladestationen.html	https://www.mobilityhouse.com/de_de/zubehoer/standfuesse.html
36	eMH3 3W2264 AC-Wallbox	ABL	22 kW	AC	2	11/22 kW	Home/Commercial	6 m Type 2	RFID	LAN, SIM	OCPP	calibrated	Type A	integrated DC fault current sensor	4829	0.19	4057.98	4057.98	2028.99	570.588	4628.57	2021-01-31	two cables (for 1x 22 kW or 2x 11 kW), master, concrete foundation: 390 € (incl 19% VAT)	https://www.mobilityhouse.com/de_de/ladestationen.html	https://www.mobilityhouse.com/de_de/zubehoer/standfuesse.html
37	Ladesäule eMC2 2P4426	ABL	2x 22 kW	AC	2	11/22 kW	Commercial	plug Type 2	RFID	LAN, SIM	-	MID	Type A	integrated DC fault current sensor	8199	0.19	6889.92	6889.92	3444.96	0	6889.92	2021-01-31	two plugs (for 2x 22 kW), slave; concrete foundation: 429 € (inlc. 19% VAT)	https://www.mobilityhouse.com/de_de/ladestationen.html		https://www.mobilityhouse.com/de_de/zubehoer/standfuesse.html
38	Ladesäule eMC2 2P4445	ABL	2x 22 kW	AC	2	11/22 kW	Commercial	plug Type 2	RFID	LAN, SIM	OCPP	MID	Type A	integrated DC fault current sensor	8549	0.19	7184.03	7184.03	3592.02	0	7184.03	2021-01-31	two plugs (for 2x 22 kW), master; concrete foundation: 429 € (inlc. 19% VAT)	https://www.mobilityhouse.com/de_de/ladestationen.html		https://www.mobilityhouse.com/de_de/zubehoer/standfuesse.html
39	Wallbox Eve Single Pro-Line 904460033	Alfen	22 kW	AC	1	11/22 kW	Home/Commercial	plug Type 2	-	LAN, SIM	OCPP	MID	-	integrated DC fault current sensor	1429	0.19	1200.84	1200.84	1200.84	192.437	1393.28	2021-01-31		https://www.mobilityhouse.com/de_de/ladestationen.html	https://www.mobilityhouse.com/de_de/zubehoer/standfuesse.html
40	Wallbox Eve Single Pro-Line 904460023-0807	Alfen	22 kW	AC	1	11/22 kW	Home/Commercial	plug Type 2	RFID	LAN, SIM	OCPP	MID	-	integrated DC fault current sensor	1479	0.19	1242.86	1242.86	1242.86	192.437	1435.29	2021-01-31		https://www.mobilityhouse.com/de_de/ladestationen.html	https://www.mobilityhouse.com/de_de/zubehoer/standfuesse.html
41	Wallbox Eve Single Pro-line EP3CC3T2532	Alfen	22 kW	AC	1	11/22 kW	Home/Commercial	5 m Type 2	-	LAN, SIM	OCPP	MID	-	integrated DC fault current sensor	1529	0.19	1284.87	1284.87	1284.87	192.437	1477.31	2021-01-31		https://www.mobilityhouse.com/de_de/ladestationen.html	https://www.mobilityhouse.com/de_de/zubehoer/standfuesse.html
42	Wallbox Eve Single Pro-line 904460027-0780	Alfen	22 kW	AC	1	11/22 kW	Home/Commercial	5 m Type 2	RFID	LAN, SIM	OCPP	MID	-	integrated DC fault current sensor	1579	0.19	1326.89	1326.89	1326.89	192.437	1519.33	2021-01-31		https://www.mobilityhouse.com/de_de/ladestationen.html	https://www.mobilityhouse.com/de_de/zubehoer/standfuesse.html
43	Wallbox Eve Single Pro-Line Plug Type 2	Alfen	22 kW	AC	1	11/22 kW	Home/Commercial	plug Type 2	RFID	LAN, SIM	OCPP	calibrated	-	integrated DC fault current sensor	1789	0.19	1503.36	1503.36	1503.36	192.437	1695.8	2021-01-31		https://www.mobilityhouse.com/de_de/ladestationen.html	https://www.mobilityhouse.com/de_de/zubehoer/standfuesse.html
44	Wallbox Eve Single Pro-Line Cable	Alfen	22 kW	AC	1	11/22 kW	Home/Commercial	5 m Type 2	RFID	LAN, SIM	OCPP	calibrated	-	integrated DC fault current sensor	1889	0.19	1587.39	1587.39	1587.39	192.437	1779.83	2021-01-31		https://www.mobilityhouse.com/de_de/ladestationen.html	https://www.mobilityhouse.com/de_de/zubehoer/standfuesse.html
45	Wallbox Eve Double Pro-Line 904461022-0004	Alfen	2x 22 kW	AC	2	11/22 kW	Home/Commercial	plug Type 2	RFID	LAN, SIM	OCPP	MID	Type A	integrated DC fault current sensor	3929	0.19	3301.68	3301.68	1650.84	310.084	3611.76	2021-01-31	two plugs (for 2x 22 kW); concrete foundation: 219 € (incl. 19% VAT)	https://www.mobilityhouse.com/de_de/ladestationen.html	https://www.mobilityhouse.com/de_de/zubehoer/standfuesse.html
46	Wallbox Eve Double Pro-line 904461101	Alfen	2x 11 kW	AC	2	11/22 kW	Home/Commercial	plug Type 2	RFID	LAN, SIM	OCPP	calibrated	Type A	integrated DC fault current sensor	4699	0.19	3948.74	3948.74	1974.37	310.084	4258.82	2021-01-31	two plugs (for 2x 11 kW), one cable Type 2 22 kW; concrete foundation: 219 € (incl. 19% VAT)	https://www.mobilityhouse.com/de_de/ladestationen.html	https://www.mobilityhouse.com/de_de/zubehoer/standfuesse.html
47	Wallbox Eve Double Pro-line 904461102	Alfen	2x 22 kW	AC	2	11/22 kW	Home/Commercial	plug Type 2	RFID	LAN, SIM	OCPP	calibrated	Type A	integrated DC fault current sensor	4699	0.19	3948.74	3948.74	1974.37	310.084	4258.82	2021-01-31	two plugs (for 2x 22 kW), two cable Type 2 44 kW; concrete foundation: 219 € (incl. 19% VAT)	https://www.mobilityhouse.com/de_de/ladestationen.html	https://www.mobilityhouse.com/de_de/zubehoer/standfuesse.html
48	BS-B20-BA-11KW	BES Energy	11 kW	AC	1	11/22 kW	Home	plug Type 2	-	-	-	-	Type A	-	549.99	0.16	474.129	474.129	474.129			2020-10-29		https://www.amazon.de/BESENERGY-Dreiphasig-EV-Ladestation-Ladegerät-Verteilerkasten/dp/B0852YRPVV/ref=sr_1_3?dchild=1&fst=as%3Aoff&keywords=ladestation+elektroauto&qid=1603873325&refinements=p_89%3ABESENERGY&rnid=669059031&s=automotive&sr=1-3
49	BS-B20-BC-11KW	BES Energy	11 kW	AC	1	11/22 kW	Home	6.1 m Type 2	-	-	-	-	Type A	-	569.99	0.16	491.371	491.371	491.371			2020-10-29		https://www.amazon.de/BESENERGY-Dreiphasig-EV-Ladestation-Ladegerät-Verteilerkasten/dp/B0852YRPVV/ref=sr_1_3?dchild=1&fst=as%3Aoff&keywords=ladestation+elektroauto&qid=1603873325&refinements=p_89%3ABESENERGY&rnid=669059031&s=automotive&sr=1-3
50	BS-F30-DE	BES Energy	7.4 kW	AC	1	3.7/4.6/7.4 kW	Home	6.1 m Type 2	-	-	-	-	-	?	477.99	0.16	412.06	412.06	412.06			2020-10-29		https://www.amazon.de/BESENERGY-EV-Ladestation-Ladegerät-Stromkabel-Verteilerkasten/dp/B08CXSXKJK/ref=sr_1_8?dchild=1&fst=as%3Aoff&keywords=ladestation+elektroauto&qid=1603873325&refinements=p_89%3ABESENERGY&rnid=669059031&s=automotive&sr=1-8
51	Wallbox Essential	BMW	22 kW	AC	1	11/22 kW	Home	5 m Type 2	-	-	-	-	-	integrated DC fault current sensor	538	0.16	463.793	463.793	463.793			2020-10-29		https://besserladen.de/produkt/bmw-i-wallbox-essential-22kw-typ2/
52	Wallbox Plus	BMW	22 kW	AC	1	11/22 kW	Home	5 m Type 2	RFID	LAN	-	-	-	integrated DC fault current sensor	620	0.16	534.483	534.483	534.483			2020-10-29		https://besserladen.de/produkt/bmw-wallbox-plus-ladestation/
53	Wallbox Connect	BMW	22 kW	AC	1	11/22 kW	Home	5 m Type 2	RFID	WLAN, LAN	-	-	-	integrated DC fault current sensor	1095	0.16	943.966	943.966	943.966			2020-10-29		https://besserladen.de/produkt/original-bmwi-wallbox-connect-ladestation/
54	Wallbox Original	BMW	22 kW	AC	1	11/22 kW	Home	5 m Type 2	-	-	-	-	-	integrated DC fault current sensor	708.9	0.16	611.121	611.121	611.121			2020-10-29		https://besserladen.de/produkt/original-bmwi-wallbox-ladestation/
55	Post Series eVolve Smart	Circontrol	2x 22 kW	AC	2	11/22 kW	Home/Commercial	plug Type 2	RFID	LAN	OCPP	MID	Type A	integrated DC fault current sensor	3998.4	0.19	3360	3360	1680	0	3360	2021-01-31		https://evcharge-systems.com/en/product-category/post-series-en/		https://circontrol.com/datasheets/post-evolvesmart-eng.pdf
56	Post Series eVolve Smart	Circontrol	2x 22 kW	AC	2	11/22 kW	Home/Commercial	plug Type 2	RFID	LAN, SIM	OCPP	MID	Type A	integrated DC fault current sensor	4230.45	0.19	3555	3555	1777.5	0	3555	2021-01-31		https://evcharge-systems.com/en/product-category/post-series-en/		https://circontrol.com/datasheets/post-evolvesmart-eng.pdf
57	Post Series eVolve Smart	Circontrol	2x 7.4 kW	AC	2	3.7/4.6/7.4 kW	Home/Commercial	plug Type 2	RFID	LAN	OCPP	MID	Type A	integrated DC fault current sensor	3698.52	0.19	3108	3108	1554	0	3108	2021-01-31		https://evcharge-systems.com/en/product-category/post-series-en/		https://circontrol.com/datasheets/post-evolvesmart-eng.pdf
58	Post Series eVolve Smart	Circontrol	2x 7.4 kW	AC	2	3.7/4.6/7.4 kW	Home/Commercial	plug Type 2	RFID	LAN, SIM	OCPP	MID	Type A	integrated DC fault current sensor	3930.57	0.19	3303	3303	1651.5	0	3303	2021-01-31		https://evcharge-systems.com/en/product-category/post-series-en/		https://circontrol.com/datasheets/post-evolvesmart-eng.pdf
59	Post Series eVolve Smart Master	Circontrol	2x 22 kW	AC	2	11/22 kW	Home/Commercial	plug Type 2	RFID	LAN	OCPP	MID	Type A	integrated DC fault current sensor	5383.56	0.19	4524	4524	2262	0	4524	2021-01-31		https://evcharge-systems.com/en/product-category/post-series-en/		https://circontrol.com/datasheets/post-evolvesmart-eng.pdf
60	Post Series eVolve Smart Master	Circontrol	2x 22 kW	AC	2	11/22 kW	Home/Commercial	plug Type 2	RFID	LAN, SIM	OCPP	MID	Type A	integrated DC fault current sensor	5615.61	0.19	4719	4719	2359.5	0	4719	2021-01-31		https://evcharge-systems.com/en/product-category/post-series-en/		https://circontrol.com/datasheets/post-evolvesmart-eng.pdf
61	Post Series eVolve Smart Slave	Circontrol	2x 22 kW	AC	2	11/22 kW	Home/Commercial	plug Type 2	RFID	LAN	-	MID	Type A	integrated DC fault current sensor	3633.07	0.19	3053	3053	1526.5	0	3053	2021-01-31		https://evcharge-systems.com/en/product-category/post-series-en/		https://circontrol.com/datasheets/post-evolvesmart-eng.pdf
62	Post Series eVolve Smart Master	Circontrol	22 kW	AC	1	11/22 kW	Home/Commercial	plug Type 2	RFID	LAN	OCPP	MID	Type A	integrated DC fault current sensor	5021.8	0.19	4220	4220	4220	0	4220	2021-01-31		https://evcharge-systems.com/en/product-category/post-series-en/		https://circontrol.com/datasheets/post-evolvesmart-eng.pdf
63	Post Series eVolve Smart Master	Circontrol	22 kW	AC	1	11/22 kW	Home/Commercial	plug Type 2	RFID	LAN, SIM	OCPP	MID	Type A	integrated DC fault current sensor	5253.85	0.19	4415	4415	4415	0	4415	2021-01-31		https://evcharge-systems.com/en/product-category/post-series-en/		https://circontrol.com/datasheets/post-evolvesmart-eng.pdf
64	Basic	compleo	2x 11 kW	AC	2	11/22 kW	Home/Commercial	?m Type 2	-	-	-	-	Type A	integrated DC fault current sensor	3500	0.19	2941.18	2941.18	1470.59	0	2941.18	2021-01-31	(Richtwert)	https://besserladen.de/ladesaeulen/		https://www.compleo-cs.com/ladestationen/ac-dc-ladestationen
65	Advanced	compleo	2x 22 kW	AC	2	11/22 kW	Home/Commercial	?m Type 2	RFID	LAN, SIM	OCPP	calibrated	Type A	integrated DC fault current sensor	4050	0.19	3403.36	3403.36	1701.68	0	3403.36	2021-01-31	(Richtwert)	https://besserladen.de/ladesaeulen/		https://www.compleo-cs.com/ladestationen/ac-dc-ladestationen
66	Highline	compleo	2x 22 kW	AC	2	11/22 kW	Commercial	plug Type 2	RFID	LAN, SIM	OCPP	calibrated	Type A	integrated DC fault current sensor	4800	0.19	4033.61	4033.61	2016.81	0	4033.61	2021-01-31	(Richtwert); difference to Advanced: Display, verriegelbar, RFID-Multi-Reader	https://besserladen.de/ladesaeulen/		https://www.compleo-cs.com/ladestationen/ac-dc-ladestationen
67	Cito 240	compleo	24 kW	DC	1	n.a.	Commercial	3 m Type 2 CCS / 3 m CHAdeMO	RFID	SIM	OCPP	calibrated	-	-	16150	0.19	13571.4	13571.4	13571.4			2021-01-31	(Richtwert), diverse configurations possible	https://besserladen.de/ladesaeulen/
68	Cito 500	compleo	50 kW	DC	1	50 kW	Commercial	3.5 m Type 2 CCS / 3.5 m CHAdeMO	RFID	SIM	OCPP	calibrated	-	-	26200	0.19	22016.8	22016.8	22016.8			2021-01-31	(Richtwert), diverse configurations possible	https://besserladen.de/ladesaeulen/
69	Home	easee	22 kW	AC	1	11/22 kW	Home	10 m Type 2	?	?	?	?	?	?	1095	0.077	1016.71	949.796	949.796	554.265	2197.98	2020-10-29		https://www.e-mobile.ch/de/marktuebersicht-ladestationen/	https://www.schnellladen.ch/de/easee-home-22kw
70	Charge	easee	22 kW	AC	1	11/22 kW	Home/Commercial	10 m Type 2	RFID	WLAN, SIM	OCPP	yes	Type A	integrated DC fault current sensor	1895	0.077	1759.52	1643.71	1643.71			2020-10-29		https://www.e-mobile.ch/de/marktuebersicht-ladestationen/		https://www.swisscharge.ch/produkt/easee-charge/
71	Wallbox	Ebee	22 kW	AC	1	11/22 kW	Commercial	plug Type 2	RFID	WLAN, LAN, SIM	OCPP	calibrated	Type A	integrated DC fault current sensor	2899	0.19	2436.13	2436.13	2436.13			2021-01-30	diverse configurations possible	https://www.mobilityhouse.com/de_de/ladestationen.html
72	Homebox	ecotap	22 kW	AC	1	11/22 kW	Home	plug Type 2	?	?	?	?	?	?	1275	0.077	1183.84	1105.93	1105.93			2020-10-29	other version: 1640 CHF	https://www.e-mobile.ch/de/marktuebersicht-ladestationen/
73	Homebox Flex	ecotap	22 kW	AC	1	11/22 kW	Home	4 m Type 2	?	?	?	?	?	?	1455	0.077	1350.97	1262.06	1262.06			2020-10-29	other version: 1820 CHF	https://www.e-mobile.ch/de/marktuebersicht-ladestationen/
74	WG2	ecotap	22 kW	AC	1	11/22 kW	Commercial	plug Type 2	?	?	?	?	?	?	4768	0.077	4427.11	4135.73	4135.73			2020-10-29		https://www.e-mobile.ch/de/marktuebersicht-ladestationen/
75	SLAK-1	ecotap	22 kW	AC	1	11/22 kW	Commercial	plug Type 2	?	?	?	?	?	?	5650	0.077	5246.05	4900.78	4900.78			2020-10-29		https://www.e-mobile.ch/de/marktuebersicht-ladestationen/
76	SLAK-2	ecotap	22 kW	AC	1	11/22 kW	Commercial	plug Type 2	?	?	?	?	?	?	6180	0.077	5738.16	5360.5	5360.5			2020-10-29		https://www.e-mobile.ch/de/marktuebersicht-ladestationen/
77	SLAK-2-W	ecotap	22 kW	AC	1	11/22 kW	Commercial	plug Type 2	?	?	?	?	?	?	7152	0.077	6640.67	6203.6	6203.6			2020-10-29		https://www.e-mobile.ch/de/marktuebersicht-ladestationen/
78	Charger	Elli	11 kW	AC	1	11/22 kW	Home	4.5 m Type 2	-	-	-	-	-	integrated DC fault current sensor	392.35	0.16	338.233	338.233	338.233			2020-11-09		https://charging-energy.elli.eco/de-de/IDcharger#download
79	Charger	Elli	11 kW	AC	1	11/22 kW	Home	7.5 m Type 2	-	-	-	-	-	integrated DC fault current sensor	441.1	0.16	380.259	380.259	380.259			2020-11-09		https://charging-energy.elli.eco/de-de/IDcharger#download
80	Charger Connect	Elli	11 kW	AC	1	11/22 kW	Home	4.5 m Type 2	RFID	WLAN, LAN	OCPP	-	-	integrated DC fault current sensor	587.3	0.16	506.293	506.293	506.293			2020-11-09		https://charging-energy.elli.eco/de-de/IDcharger#download
81	Charger Connect	Elli	11 kW	AC	1	11/22 kW	Home	7.5 m Type 2	RFID	WLAN, LAN	OCPP	-	-	integrated DC fault current sensor	636.05	0.16	548.319	548.319	548.319			2020-11-09		https://charging-energy.elli.eco/de-de/IDcharger#download
82	Charger Connect	Elli	11 kW	AC	1	11/22 kW	Home	7.5 m Type 2	RFID	WLAN, LAN, SIM	OCPP	-	-	integrated DC fault current sensor	782.3	0.16	674.397	674.397	674.397			2020-11-09		https://charging-energy.elli.eco/de-de/IDcharger#download
83	Charger Pro	Elli	11 kW	AC	1	11/22 kW	Home	4.5 m Type 2	RFID	WLAN, LAN, SIM	OCPP	MID	-	integrated DC fault current sensor	831	0.16	716.379	716.379	716.379			2020-11-09		https://charging-energy.elli.eco/de-de/IDcharger#download
84	Charger Pro	Elli	11 kW	AC	1	11/22 kW	Home	7.5 m Type 2	RFID	WLAN, LAN, SIM	OCPP	MID	-	integrated DC fault current sensor	879.75	0.16	758.405	758.405	758.405			2020-11-09		https://charging-energy.elli.eco/de-de/IDcharger#download
85	Elvi Wallbox 11 kW WLAN	EVBox	11 kW	AC	1	11/22 kW	Home	6 m Type 2	RFID	WLAN	OCPP	-	-	integrated DC fault current sensor	889	0.19	747.059	747.059	747.059	352.101	1099.16	2021-01-31		https://www.mobilityhouse.com/de_de/ladestationen.html
86	Elvi Wallbox 22 kW WLAN	EVBox	22 kW	AC	1	11/22 kW	Home	6 m Type 2	RFID	WLAN	OCPP	-	-	integrated DC fault current sensor	949	0.19	797.479	797.479	797.479	352.101	1149.58	2021-01-31		https://www.mobilityhouse.com/de_de/ladestationen.html
87	Elvi Wallbox 22 kW WLAN/MID	EVBox	22 kW	AC	1	11/22 kW	Home	plug Type 2	RFID	WLAN	OCPP	MID	-	integrated DC fault current sensor	1019	0.19	856.303	856.303	856.303	352.101	1208.4	2021-01-31		https://www.mobilityhouse.com/de_de/ladestationen.html
88	Elvi Wallbox 22 kW WLAN/MID/3G	EVBox	22 kW	AC	1	11/22 kW	Home	6 m Type 2	RFID	WLAN, SIM	OCPP	MID	-	integrated DC fault current sensor	1219	0.19	1024.37	1024.37	1024.37	352.101	1376.47	2021-01-31		https://www.mobilityhouse.com/de_de/ladestationen.html
89	Elvi Wallbox 11 kW WLAN/MID	EvBox	11 kW	AC	1	11/22 kW	Home	6 m Type 2	RFID	WLAN	OCPP	MID	Type A	integrated DC fault current sensor	1079	0.19	906.723	906.723	906.723	352.101	1258.82	2021-01-30		https://www.mobilityhouse.com/de_de/ladestationen.html
90	Elvi Wallbox 11 kW WLAN/SIM/MID	EvBox	11 kW	AC	1	11/22 kW	Home	6 m Type 2	RFID	WLAN, SIM	OCPP	MID	Type A	integrated DC fault current sensor	1159	0.19	973.95	973.95	973.95	352.101	1326.05	2021-01-30		https://www.mobilityhouse.com/de_de/ladestationen.html
91	HOME+ Mobile	go-eCharger	11 kW	AC	1	11/22 kW	Mobile	plug Type 2	RFID	WLAN	-	-	-	integrated DC fault current sensor	659	0.19	553.782	553.782	553.782			2021-01-31	can be used as mobile adapter	https://www.mobilityhouse.com/de_de/ladestationen.html
92	HOME+ Mobile	go-eCharger	22 kW	AC	1	11/22 kW	Mobile	plug Type 2	RFID	WLAN	-	-	-	integrated DC fault current sensor	679	0.19	570.588	570.588	570.588			2021-01-31	can be used as mobile adapter	https://www.mobilityhouse.com/de_de/ladestationen.html
93	witty home	Hager	22 kW	AC	1	11/22 kW	Home	plug Type 2	?	?	?	?	?	?	1290	0.077	1197.77	1118.94	1118.94			2020-10-29	other version: 1730 CHF	https://www.e-mobile.ch/de/marktuebersicht-ladestationen/
94	Wallbox Home Eco	Heidelberg	11 kW	AC	1	11/22 kW	Home	3.5 m Type 2	-	-	-	-	-	integrated DC fault current sensor	474	0.19	398.319	398.319	398.319	377.311	775.63	2021-01-31		https://www.mobilityhouse.com/de_de/ladestationen.html	https://www.mobilityhouse.com/de_de/zubehoer/standfuesse.html
95	Wallbox Home Eco	Heidelberg	11 kW	AC	1	11/22 kW	Home	5 m Type 2	-	-	-	-	-	integrated DC fault current sensor	509	0.19	427.731	427.731	427.731	377.311	805.042	2021-01-31		https://www.mobilityhouse.com/de_de/ladestationen.html	https://www.mobilityhouse.com/de_de/zubehoer/standfuesse.html
96	Wallbox Home Eco	Heidelberg	11 kW	AC	1	11/22 kW	Home	7.5 m Type 2	-	-	-	-	-	integrated DC fault current sensor	529	0.19	444.538	444.538	444.538	377.311	821.849	2021-01-31		https://www.mobilityhouse.com/de_de/ladestationen.html	https://www.mobilityhouse.com/de_de/zubehoer/standfuesse.html
97	Wallbox Energy Control	Heidelberg	11 kW	AC	1	11/22 kW	Home	5 m Type 2	-	LAN	-	-	-	integrated DC fault current sensor	792	0.16	682.759	682.759	682.759	377.311	1060.07	2020-10-29	optional: RFID	https://www.amazon.de/gp/product/B08L68N3WZ/?tag=e-mobileo-21&th=1	https://www.mobilityhouse.com/de_de/zubehoer/standfuesse.html
98	Wallbox Energy Control	Heidelberg	11 kW	AC	1	11/22 kW	Home	7.5 m Type 2	-	LAN	-	-	-	integrated DC fault current sensor	875	0.16	754.31	754.31	754.31	377.311	1131.62	2020-10-29	optional: RFID	https://www.amazon.de/gp/product/B08L68N3WZ/?tag=e-mobileo-21&th=1	https://www.mobilityhouse.com/de_de/zubehoer/standfuesse.html
99	eSat r10 Base	Hesotec	11 kW	AC	1	11/22 kW	Home	plug Type 2	-	WLAN	-	-	-	integrated DC fault current sensor	1330.5	0.16	1146.98	1146.98	1146.98			2020-10-29	LAN-Modul: 106 €, SIM-Modul: 133 €	https://electrify.hesotec.de/produkte/esat-serie
100	eSat r10 Smart	Hesotec	11 kW	AC	1	11/22 kW	Home/Commercial	plug Type 2	RFID	WLAN	OCPP	MID	-	integrated DC fault current sensor	1636.75	0.16	1410.99	1410.99	1410.99	0	1410.99	2020-10-29	LAN-Modul: 106 €, SIM-Modul: 133 €	https://electrify.hesotec.de/produkte/esat-serie
101	eSat r10 Base	Hesotec	22 kW	AC	1	11/22 kW	Home	plug Type 2	-	WLAN	-	-	-	integrated DC fault current sensor	1432.6	0.16	1235	1235	1235			2020-10-29	LAN-Modul: 106 €, SIM-Modul: 133 €	https://electrify.hesotec.de/produkte/esat-serie
102	eSat r10 Smart	Hesotec	22 kW	AC	1	11/22 kW	Home/Commercial	plug Type 2	RFID	WLAN	OCPP	MID	-	integrated DC fault current sensor	1740	0.16	1500	1500	1500	0	1500	2020-10-29	LAN-Modul: 106 €, SIM-Modul: 133 €	https://electrify.hesotec.de/produkte/esat-serie
103	eSat r20 Base	Hesotec	11 kW	AC	1	11/22 kW	Home	4 m Type 2	-	WLAN	-	-	-	integrated DC fault current sensor	1432	0.16	1234.48	1234.48	1234.48			2020-10-29	LAN-Modul: 106 €, SIM-Modul: 133 €	https://electrify.hesotec.de/produkte/esat-serie
104	eSat r20 Smart	Hesotec	11 kW	AC	1	11/22 kW	Home/Commercial	4 m Type 2	RFID	WLAN	OCPP	MID	-	integrated DC fault current sensor	1740	0.16	1500	1500	1500	0	1500	2020-10-29	LAN-Modul: 106 €, SIM-Modul: 133 €	https://electrify.hesotec.de/produkte/esat-serie
105	eSat r20 Base	Hesotec	22 kW	AC	1	11/22 kW	Home	4 m Type 2	-	WLAN	-	-	-	integrated DC fault current sensor	1534.7	0.16	1323.02	1323.02	1323.02			2020-10-29	LAN-Modul: 106 €, SIM-Modul: 133 €	https://electrify.hesotec.de/produkte/esat-serie
106	eSat r20 Smart	Hesotec	22 kW	AC	1	11/22 kW	Home/Commercial	4 m Type 2	RFID	WLAN	OCPP	MID	-	integrated DC fault current sensor	1842	0.16	1587.93	1587.93	1587.93	0	1587.93	2020-10-29	LAN-Modul: 106 €, SIM-Modul: 133 €	https://electrify.hesotec.de/produkte/esat-serie
107	eBox sr10 Base	Hesotec	11 kW	AC	1	11/22 kW	Home	plug Type 2	-	WLAN	-	-	-	integrated DC fault current sensor	1228	0.16	1058.62	1058.62	1058.62			2020-10-29	LAN-Modul: 106 €, SIM-Modul: 133 €	https://electrify.hesotec.de/produkte/ebox-serie
108	eBox sr10 Smart	Hesotec	11 kW	AC	1	11/22 kW	Home	plug Type 2	RFID	WLAN	OCPP	MID	-	integrated DC fault current sensor	1636.75	0.16	1410.99	1410.99	1410.99			2020-10-29	LAN-Modul: 106 €, SIM-Modul: 133 €	https://electrify.hesotec.de/produkte/ebox-serie
109	eBox sr10 Base	Hesotec	22 kW	AC	1	11/22 kW	Home	plug Type 2	-	WLAN	-	-	-	integrated DC fault current sensor	1330.5	0.16	1146.98	1146.98	1146.98			2020-10-29	LAN-Modul: 106 €, SIM-Modul: 133 €	https://electrify.hesotec.de/produkte/ebox-serie
110	eBox sr10 Smart	Hesotec	22 kW	AC	1	11/22 kW	Home	plug Type 2	RFID	WLAN	OCPP	MID	-	integrated DC fault current sensor	1740	0.16	1500	1500	1500			2020-10-29	LAN-Modul: 106 €, SIM-Modul: 133 €	https://electrify.hesotec.de/produkte/ebox-serie
111	eBox wr30-R Base	Hesotec	11 kW	AC	1	11/22 kW	Home	4 m Type 2	-	WLAN	-	-	-	integrated DC fault current sensor	1021	0.16	880.172	880.172	880.172			2020-10-29	LAN-Modul: 106 €, SIM-Modul: 133 €	https://electrify.hesotec.de/produkte/ebox-serie
112	eBox wr30-R Base	Hesotec	11 kW	AC	1	11/22 kW	Home	4 m Type 2	RFID	WLAN	OCPP	MID	-	integrated DC fault current sensor	1534.7	0.16	1323.02	1323.02	1323.02			2020-10-29	LAN-Modul: 106 €, SIM-Modul: 133 €	https://electrify.hesotec.de/produkte/ebox-serie
113	eBox wr30-R Base	Hesotec	22 kW	AC	1	11/22 kW	Home	4 m Type 2	-	WLAN	-	-	-	integrated DC fault current sensor	1125.2	0.16	970	970	970			2020-10-29	LAN-Modul: 106 €, SIM-Modul: 133 €	https://electrify.hesotec.de/produkte/ebox-serie
114	eBox wr30-R Base	Hesotec	22 kW	AC	1	11/22 kW	Home	4 m Type 2	RFID	WLAN	OCPP	MID	-	integrated DC fault current sensor	1636.75	0.16	1410.99	1410.99	1410.99			2020-10-29	LAN-Modul: 106 €, SIM-Modul: 133 €	https://electrify.hesotec.de/produkte/ebox-serie
115	KEYWATT DC-Wallbox	IES Synergy	24 kW	DC	1	n.a.	Commercial	3.5 m CHAdeMO	RFID	SIM	OCPP	MID	-	-	12599	0.19	10587.4	10587.4	10587.4	2394.12	12981.5	2021-01-31		https://www.mobilityhouse.com/de_de/ladestationen.html	https://www.mobilityhouse.com/de_de/zubehoer/standfuesse.html
116	KEYWATT DC-Wallbox	IES Synergy	24 kW	DC	1	n.a.	Commercial	3.5 m Type 2 CCS	RFID	SIM	OCPP	MID	-	-	12599	0.19	10587.4	10587.4	10587.4	2394.12	12981.5	2021-01-31		https://www.mobilityhouse.com/de_de/ladestationen.html	https://www.mobilityhouse.com/de_de/zubehoer/standfuesse.html
117	KEYWATT DC-Wallbox	IES Synergy	24 kW	DC	1	n.a.	Commercial	3.25 m Type 2 CCS / 3.25 m CHAdeMO	RFID	SIM	OCPP	MID	-	-	15599	0.19	13108.4	13108.4	13108.4	2394.12	15502.5	2021-01-31		https://www.mobilityhouse.com/de_de/ladestationen.html	https://www.mobilityhouse.com/de_de/zubehoer/standfuesse.html
118	KEYWATT DC-Wallbox	IES Synergy	24 kW	DC	1	n.a.	Commercial	3.25 m Type 2 CCS / 3.25 m CHAdeMO / plug Type 2	RFID	SIM	OCPP	MID	-	-	16649	0.19	13990.8	13990.8	13990.8	2394.12	16384.9	2021-01-31		https://www.mobilityhouse.com/de_de/ladestationen.html	https://www.mobilityhouse.com/de_de/zubehoer/standfuesse.html
119	eBox smart	innogy	22 kW	AC	1	11/22 kW	Home	6.5 m Type 2	-	WLAN, LAN, Bluetooth	OCPP	MID	-	integrated DC fault current sensor	1367	0.19	1148.74	1148.74	1148.74			2021-01-31		https://www.mobilityhouse.com/de_de/ladestationen.html
120	eBox professional	innogy	22 kW	AC	1	11/22 kW	Home/Commercial	plug Type 2	RFID	WLAN, LAN, Bluetooth, SIM	OCPP	MID	-	integrated DC fault current sensor	1427	0.19	1199.16	1199.16	1199.16			2021-01-31		https://www.mobilityhouse.com/de_de/ladestationen.html
121	eBox Professional Cable	innogy	22 kW	AC	1	11/22 kW	Home/Commercial	6.5 m Type 2	RFID	WLAN, LAN, Bluetooth, SIM	OCPP	-	-	integrated DC fault current sensor	1546	0.19	1299.16	1299.16	1299.16			2021-01-31		https://www.mobilityhouse.com/de_de/ladestationen.html
122	JUICE BOOSTER 2 Mobile Ladestation 32 A	Juice Technology	22 kW	AC	1	11/22 kW	Mobile	5.2 m Type 2	-	-	-	-	Type A	integrated DC fault current sensor	979	0.19	822.689	822.689	822.689			2021-01-31	mobile charging device (a fancy cable), incl. adapter to 400V/32A CEE plug and normal residential plug (or any other adapter)	https://www.mobilityhouse.com/de_de/ladestationen.html
123	Jubiläumswallbox 109.817 KeContact P30	KEBA	22 kW	AC	1	11/22 kW	Home	plug Type 2	-	-	-	-	-	integrated DC fault current sensor	669	0.19	562.185	562.185	562.185	360.504	922.689	2021-01-31		https://www.mobilityhouse.com/de_de/ladestationen.html	https://www.mobilityhouse.com/de_de/zubehoer/standfuesse.html
124	Wallbox 98.112 KeContact P30 e-series	KEBA	4.6 kW	AC	1	3.7/4.6/7.4 kW	Home	plug Type 2	-	-	-	-	-	integrated DC fault current sensor	689	0.19	578.992	578.992	578.992	360.504	939.496	2021-01-31		https://www.mobilityhouse.com/de_de/ladestationen.html	https://www.mobilityhouse.com/de_de/zubehoer/standfuesse.html
125	Jubiläumswallbox 109.818 KeContact P30	KEBA	22 kW	AC	1	11/22 kW	Home	4 m Type 2	-	-	-	-	-	integrated DC fault current sensor	699	0.19	587.395	587.395	587.395	360.504	947.899	2021-01-31		https://www.mobilityhouse.com/de_de/ladestationen.html	https://www.mobilityhouse.com/de_de/zubehoer/standfuesse.html
126	Wallbox 98.125 KeContact P30 b-series	KEBA	22 kW	AC	1	11/22 kW	Home	plug Type 2	-	-	-	-	-	integrated DC fault current sensor	859	0.19	721.849	721.849	721.849	360.504	1082.35	2021-01-31		https://www.mobilityhouse.com/de_de/ladestationen.html	https://www.mobilityhouse.com/de_de/zubehoer/standfuesse.html
127	Wallbox 98.144 KeContact P30 b-series	KEBA	22 kW	AC	1	11/22 kW	Home	4 m Type 2	-	-	-	-	-	integrated DC fault current sensor	935	0.19	785.714	785.714	785.714	360.504	1146.22	2021-01-31		https://www.mobilityhouse.com/de_de/ladestationen.html	https://www.mobilityhouse.com/de_de/zubehoer/standfuesse.html
128	Wallbox 98.136 KeContact P30 b-series	KEBA	22 kW	AC	1	11/22 kW	Home	plug Type 2	-	-	-	-	-	integrated DC fault current sensor	979	0.19	822.689	822.689	822.689	360.504	1183.19	2021-01-31	with shutter (additional contact protection, e.g. for France)	https://www.mobilityhouse.com/de_de/ladestationen.html	https://www.mobilityhouse.com/de_de/zubehoer/standfuesse.html
129	Wallbox 98.150 KeContact P30 b-series	KEBA	22 kW	AC	1	11/22 kW	Home	6 m Type 2	-	-	-	-	-	integrated DC fault current sensor	999	0.19	839.496	839.496	839.496	360.504	1200	2021-01-31		https://www.mobilityhouse.com/de_de/ladestationen.html	https://www.mobilityhouse.com/de_de/zubehoer/standfuesse.html
130	Wallbox 98.154 KeContact P30 b-series	KEBA	4.6 kW	AC	1	3.7/4.6/7.4 kW	Home	4 m Type 1	-	-	-	-	-	integrated DC fault current sensor	1009	0.19	847.899	847.899	847.899	360.504	1208.4	2021-01-31		https://www.mobilityhouse.com/de_de/ladestationen.html	https://www.mobilityhouse.com/de_de/zubehoer/standfuesse.html
131	Wallbox 97.908 KeContact P30 c-series	KEBA	22 kW	AC	1	11/22 kW	Home	plug Type 2	-	LAN	-	yes	-	integrated DC fault current sensor	1089	0.19	915.126	915.126	915.126	360.504	1275.63	2021-01-31	compatible with Smart Home Applications	https://www.mobilityhouse.com/de_de/ladestationen.html	https://www.mobilityhouse.com/de_de/zubehoer/standfuesse.html
132	Wallbox 98.131 KeContact P30 b-series	KEBA	22 kW	AC	1	11/22 kW	Home	plug Type 2	RFID	-	-	-	-	integrated DC fault current sensor	1089	0.19	915.126	915.126	915.126	360.504	1275.63	2021-01-31		https://www.mobilityhouse.com/de_de/ladestationen.html	https://www.mobilityhouse.com/de_de/zubehoer/standfuesse.html
133	Wallbox 97.919 KeContact P30 c-series	KEBA	22 kW	AC	1	11/22 kW	Home	4 m Type 2	-	LAN	-	yes	-	integrated DC fault current sensor	1198	0.19	1006.72	1006.72	1006.72	360.504	1367.23	2021-01-31		https://www.mobilityhouse.com/de_de/ladestationen.html	https://www.mobilityhouse.com/de_de/zubehoer/standfuesse.html
134	Wallbox 98.152 KeContact P30 b-series	KEBA	22 kW	AC	1	11/22 kW	Home	6 m Type 2	RFID	-	-	-	-	integrated DC fault current sensor	1199	0.19	1007.56	1007.56	1007.56	360.504	1368.07	2021-01-31		https://www.mobilityhouse.com/de_de/ladestationen.html	https://www.mobilityhouse.com/de_de/zubehoer/standfuesse.html
135	Wallbox 97.912 KeContact P30 c-series	KEBA	22 kW	AC	1	11/22 kW	Home/Commercial	plug Type 2	RFID	LAN	-	yes	-	integrated DC fault current sensor	1239	0.19	1041.18	1041.18	1041.18	360.504	1401.68	2021-01-31		https://www.mobilityhouse.com/de_de/ladestationen.html	https://www.mobilityhouse.com/de_de/zubehoer/standfuesse.html
136	Wallbox 97.924 KeContact P30 c-series	KEBA	22 kW	AC	1	11/22 kW	Home	6 m Type 2	-	LAN	-	yes	-	integrated DC fault current sensor	1239	0.19	1041.18	1041.18	1041.18	360.504	1401.68	2021-01-31		https://www.mobilityhouse.com/de_de/ladestationen.html	https://www.mobilityhouse.com/de_de/zubehoer/standfuesse.html
137	Wallbox 98.101 KeContact P30 98.101 x-series	KEBA	22 kW	AC	1	11/22 kW	Home	plug Type 2	-	WLAN, LAN	OCPP	yes	-	integrated DC fault current sensor	1349	0.19	1133.61	1133.61	1133.61	360.504	1494.12	2021-01-31	Master point in combination with Wallbox 97.908 KeContact P30 c-series (Slave)	https://www.mobilityhouse.com/de_de/ladestationen.html	https://www.mobilityhouse.com/de_de/zubehoer/standfuesse.html
138	Wallbox 102.637 KeContact P30 c-series	KEBA	22 kW	AC	1	11/22 kW	Home/Commercial	plug Type 2	RFID	LAN	-	MID	-	integrated DC fault current sensor	1369	0.19	1150.42	1150.42	1150.42	360.504	1510.92	2021-01-31		https://www.mobilityhouse.com/de_de/ladestationen.html	https://www.mobilityhouse.com/de_de/zubehoer/standfuesse.html
139	Wallbox 98.106 KeContact P30 x-series	KEBA	22 kW	AC	1	11/22 kW	Home	6 m Type 2	-	WLAN, LAN	OCPP	yes	-	integrated DC fault current sensor	1399	0.19	1175.63	1175.63	1175.63	360.504	1536.13	2021-01-31	Master point in combination with Wallbox 97.908 KeContact P30 c-series (Slave)	https://www.mobilityhouse.com/de_de/ladestationen.html	https://www.mobilityhouse.com/de_de/zubehoer/standfuesse.html
140	Wallbox 97.925 KeContact P30 c-series	KEBA	22 kW	AC	1	11/22 kW	Home/Commercial	6 m Type 2	RFID	LAN	-	yes	-	integrated DC fault current sensor	1499	0.19	1259.66	1259.66	1259.66	360.504	1620.17	2021-01-31		https://www.mobilityhouse.com/de_de/ladestationen.html	https://www.mobilityhouse.com/de_de/zubehoer/standfuesse.html
141	Wallbox 109.651 KeContact P30 x-series	KEBA	22 kW	AC	1	11/22 kW	Home	plug Type 2	-	WLAN, LAN, SIM	OCPP	yes	-	integrated DC fault current sensor	1519	0.19	1276.47	1276.47	1276.47	360.504	1636.97	2021-01-31		https://www.mobilityhouse.com/de_de/ladestationen.html	https://www.mobilityhouse.com/de_de/zubehoer/standfuesse.html
142	Wallbox 105.145 KeContact P30 c-series	KEBA	22 kW	AC	1	11/22 kW	Home/Commercial	6 m Type 2	RFID	LAN	-	MID	-	integrated DC fault current sensor	1539	0.19	1293.28	1293.28	1293.28	360.504	1653.78	2021-01-31		https://www.mobilityhouse.com/de_de/ladestationen.html	https://www.mobilityhouse.com/de_de/zubehoer/standfuesse.html
143	Wallbox 108.336 KeContact P30 c-series	KEBA	22 kW	AC	1	11/22 kW	Home/Commercial	plug Type 2	RFID	LAN	-	yes	-	integrated DC fault current sensor	1579	0.19	1326.89	1326.89	1326.89	360.504	1687.39	2021-01-31		https://www.mobilityhouse.com/de_de/ladestationen.html	https://www.mobilityhouse.com/de_de/zubehoer/standfuesse.html
144	Wallbox 109.652 KeContact P30 x-series	KEBA	22 kW	AC	1	11/22 kW	Home/Commercial	plug Type 2	RFID	WLAN, LAN, SIM	OCPP	yes	-	integrated DC fault current sensor	1699	0.19	1427.73	1427.73	1427.73	360.504	1788.24	2021-01-31		https://www.mobilityhouse.com/de_de/ladestationen.html	https://www.mobilityhouse.com/de_de/zubehoer/standfuesse.html
145	Wallbox 108.695 KeContact P30 c-series	KEBA	22 kW	AC	1	11/22 kW	Home/Commercial	4 m Type 2	RFID	LAN	-	calibrated	-	integrated DC fault current sensor	1699	0.19	1427.73	1427.73	1427.73	360.504	1788.24	2021-01-31		https://www.mobilityhouse.com/de_de/ladestationen.html	https://www.mobilityhouse.com/de_de/zubehoer/standfuesse.html
146	Wallbox 110.223 KeContact P30 x-series	KEBA	22 kW	AC	1	11/22 kW	Home/Commercial	plug Type 2	RFID	WLAN, LAN, SIM	OCPP	MID	-	integrated DC fault current sensor	1739	0.19	1461.34	1461.34	1461.34	360.504	1821.85	2021-01-31		https://www.mobilityhouse.com/de_de/ladestationen.html	https://www.mobilityhouse.com/de_de/zubehoer/standfuesse.html
147	Wallbox 108.340 KeContact P30 c-series	KEBA	22 kW	AC	1	11/22 kW	Home/Commercial	6 m Type 2	RFID	LAN	-	calibrated	-	integrated DC fault current sensor	1749	0.19	1469.75	1469.75	1469.75	360.504	1830.25	2021-01-31		https://www.mobilityhouse.com/de_de/ladestationen.html	https://www.mobilityhouse.com/de_de/zubehoer/standfuesse.html
148	Wallbox 109.659 KeContact P30 x-series	KEBA	22 kW	AC	1	11/22 kW	Home/Commercial	4 m Type 2	RFID	WLAN, LAN, SIM	OCPP	yes	-	integrated DC fault current sensor	1819	0.19	1528.57	1528.57	1528.57	360.504	1889.08	2021-01-31		https://www.mobilityhouse.com/de_de/ladestationen.html	https://www.mobilityhouse.com/de_de/zubehoer/standfuesse.html
149	Wallbox 109.660 KeContact P30 x-series	KEBA	22 kW	AC	1	11/22 kW	Home/Commercial	6 m Type 2	RFID	WLAN, LAN, SIM	OCPP	yes	-	integrated DC fault current sensor	1859	0.19	1562.18	1562.18	1562.18	360.504	1922.69	2021-01-31		https://www.mobilityhouse.com/de_de/ladestationen.html	https://www.mobilityhouse.com/de_de/zubehoer/standfuesse.html
150	Wallbox 109.671 KeContact P30 x-series	KEBA	22 kW	AC	1	11/22 kW	Home/Commercial	4 m Type 2	RFID	WLAN, LAN, SIM	OCPP	MID	-	integrated DC fault current sensor	1859	0.19	1562.18	1562.18	1562.18	360.504	1922.69	2021-01-31		https://www.mobilityhouse.com/de_de/ladestationen.html	https://www.mobilityhouse.com/de_de/zubehoer/standfuesse.html
151	Wallbox 109.672 KeContact P30 x-series	KEBA	22 kW	AC	1	11/22 kW	Home/Commercial	6 m Type 2	RFID	WLAN, LAN, SIM	OCPP	MID	-	integrated DC fault current sensor	1899	0.19	1595.8	1595.8	1595.8	360.504	1956.3	2021-01-31		https://www.mobilityhouse.com/de_de/ladestationen.html	https://www.mobilityhouse.com/de_de/zubehoer/standfuesse.html
152	Wallbox 110.537 KeContact P30 x-series	KEBA	22 kW	AC	1	11/22 kW	Home/Commercial	plug Type 2	RFID	WLAN, LAN, SIM	OCPP	calibrated	-	integrated DC fault current sensor	1949	0.19	1637.82	1637.82	1637.82	360.504	1998.32	2021-01-31		https://www.mobilityhouse.com/de_de/ladestationen.html	https://www.mobilityhouse.com/de_de/zubehoer/standfuesse.html
153	Wallbox 110.538 KeContact P30 x-series	KEBA	22 kW	AC	1	11/22 kW	Home/Commercial	4 m Type 2	RFID	WLAN, LAN, SIM	OCPP	calibrated	-	integrated DC fault current sensor	2069	0.19	1738.66	1738.66	1738.66	360.504	2099.16	2021-01-31		https://www.mobilityhouse.com/de_de/ladestationen.html	https://www.mobilityhouse.com/de_de/zubehoer/standfuesse.html
154	Wallbox 110.539 KeContact P30 x-series	KEBA	22 kW	AC	1	11/22 kW	Home/Commercial	6 m Type 2	RFID	WLAN, LAN, SIM	OCPP	calibrated	-	integrated DC fault current sensor	2109	0.19	1772.27	1772.27	1772.27	360.504	2132.77	2021-01-31		https://www.mobilityhouse.com/de_de/ladestationen.html	https://www.mobilityhouse.com/de_de/zubehoer/standfuesse.html
155	Green Up Wallbox	Legrand	3.7 kW	AC	1	3.7/4.6/7.4 kW	Home	plug Type 2	-	LAN	-	-	-	integrated DC fault current sensor	533.9	0.16	460.259	460.259	460.259			2020-10-29		https://www.amazon.de/Legrand-Ladestation-Elektroautos-Smartphone-3-kompatibel/dp/B07M9VXDHT/ref=sr_1_2?dchild=1&fst=as%3Aoff&keywords=ladestation%2Belektroauto&qid=1603873325&refinements=p_89%3ALegrand&rnid=669059031&s=automotive&sr=1-2&th=1
156	Green Up Wallbox	Legrand	22 kW	AC	1	11/22 kW	Home	plug Type 2	-	LAN	-	-	-	integrated DC fault current sensor	599	0.16	516.379	516.379	516.379			2020-10-29		https://www.amazon.de/Legrand-Ladestation-Elektroautos-Smartphone-3-kompatibel/dp/B07M9VXDHT/ref=sr_1_2?dchild=1&fst=as%3Aoff&keywords=ladestation%2Belektroauto&qid=1603873325&refinements=p_89%3ALegrand&rnid=669059031&s=automotive&sr=1-2&th=1
157	AMTRON Compact 11 C2	Mennekes	11 kW	AC	1	11/22 kW	Home	5 m Type 2	-	-	-	-	-	integrated DC fault current sensor	678	0.19	569.748	569.748	569.748	277.311	847.059	2021-01-31	higher quality pole: 571 € (incl. 19% VAT)	https://www.mobilityhouse.com/de_de/ladestationen.html	https://www.chargeupyourday.de/pd/zubehoer/Standfuss-fuer-AMTRON-Compact-18594/	https://www.chargeupyourday.de/pd/zubehoer/Edelstahlsaeule-fuer-AMTRON-18558/
158	AMTRON Xtra 22 C2	Mennekes	22 kW	AC	1	11/22 kW	Home	7.5 m Type 2	-	WLAN, LAN	-	calibrated	Type A	integrated DC fault current sensor	2219	0.19	1864.71	1864.71	1864.71	285.714	2150.42	2021-01-31	Integrated 32A circuit breaker (Leistungsschutzschalter); higher quality pole: 571 € (incl. 19% VAT)	https://www.mobilityhouse.com/de_de/ladestationen.html	https://www.chargeupyourday.de/pd/zubehoer/Standfuss-fuer-AMTRON-18592/	https://www.chargeupyourday.de/pd/zubehoer/Edelstahlsaeule-fuer-AMTRON-18558/
159	AMTRON Professional 22 C2	Mennekes	22 kW	AC	1	11/22 kW	Home/Commercial	7.5 m Type 2	RFID	LAN	-	calibrated	Type A	integrated DC fault current sensor	1995	0.16	1719.83	1719.83	1719.83	285.714	2005.54	2020-10-29	(only recommended retail price); higher quality pole: 571 € (incl. 19% VAT)	https://www.chargeupyourday.de/pd/amtron/AMTRON-Professional-22-C2-1384202/	https://www.chargeupyourday.de/pd/zubehoer/Standfuss-fuer-AMTRON-18592/	https://www.chargeupyourday.de/pd/zubehoer/Edelstahlsaeule-fuer-AMTRON-18558/
160	AMTRON Premium 11 C2	Mennekes	11 kW	AC	1	11/22 kW	Home/Commercial	7.5 m Type 2	RFID	WLAN, LAN	OCPP	MID	Type A	integrated DC fault current sensor	1974	0.16	1701.72	1701.72	1701.72	285.714	1987.44	2020-10-29	(only recommended retail price); higher quality pole: 571 € (incl. 19% VAT)	https://www.chargeupyourday.de/pd/amtron/AMTRON-Premium-3-7-C2-1345200/	https://www.chargeupyourday.de/pd/zubehoer/Standfuss-fuer-AMTRON-18592/	https://www.chargeupyourday.de/pd/zubehoer/Edelstahlsaeule-fuer-AMTRON-18558/
161	AMTRON Premium 11 C2	Mennekes	11 kW	AC	1	11/22 kW	Home/Commercial	7.5 m Type 2	RFID	WLAN, LAN	OCPP	MID	Type A	integrated DC fault current sensor	2401	0.16	2069.83	2069.83	2069.83	285.714	2355.54	2020-10-29	(only recommended retail price); higher quality pole: 571 € (incl. 19% VAT)	https://www.chargeupyourday.de/pd/amtron/AMTRON-Premium-11-C2-1345201/	https://www.chargeupyourday.de/pd/zubehoer/Standfuss-fuer-AMTRON-18592/	https://www.chargeupyourday.de/pd/zubehoer/Edelstahlsaeule-fuer-AMTRON-18558/
162	AMTRON Premium 22 C2	Mennekes	22 kW	AC	1	11/22 kW	Home/Commercial	7.5 m Type 2	RFID	WLAN, LAN	OCPP	MID	Type A	integrated DC fault current sensor	2656	0.16	2289.66	2289.66	2289.66	285.714	2575.37	2020-10-29	(only recommended retail price); higher quality pole: 571 € (incl. 19% VAT)	https://www.chargeupyourday.de/pd/amtron/AMTRON-Premium-22-C2-1345202/	https://www.chargeupyourday.de/pd/zubehoer/Standfuss-fuer-AMTRON-18592/	https://www.chargeupyourday.de/pd/zubehoer/Edelstahlsaeule-fuer-AMTRON-18558/
163	AMTRON Basic 3.7 C2	Mennekes	3.7 kW	AC	1	3.7/4.6/7.4 kW	Home	7.5 m Type 2	-	-	-	MID	Type A	integrated DC fault current sensor	1218	0.16	1050	1050	1050	285.714	1335.71	2020-10-29	Access control by key (only recommended retail price); higher quality pole: 571 € (incl. 19% VAT)	https://www.chargeupyourday.de/pd/amtron/AMTRON-Basic-3-7-C2-1343200/	https://www.chargeupyourday.de/pd/zubehoer/Standfuss-fuer-AMTRON-18592/	https://www.chargeupyourday.de/pd/zubehoer/Edelstahlsaeule-fuer-AMTRON-18558/
164	AMTRON Basic 11 C2	Mennekes	11 kW	AC	1	11/22 kW	Home	7.5 m Type 2	-	-	-	MID	Type A	integrated DC fault current sensor	1576	0.16	1358.62	1358.62	1358.62	285.714	1644.33	2020-10-29	Access control by key (only recommended retail price); higher quality pole: 571 € (incl. 19% VAT)	https://www.chargeupyourday.de/pd/amtron/AMTRON-Basic-11-C2-1343201/	https://www.chargeupyourday.de/pd/zubehoer/Standfuss-fuer-AMTRON-18592/	https://www.chargeupyourday.de/pd/zubehoer/Edelstahlsaeule-fuer-AMTRON-18558/
165	AMTRON Basic 22 C2	Mennekes	22 kW	AC	1	11/22 kW	Home	7.5 m Type 2	-	-	-	MID	Type A	integrated DC fault current sensor	1702	0.16	1467.24	1467.24	1467.24	285.714	1752.96	2020-10-29	(only recommended retail price); higher quality pole: 571 € (incl. 19% VAT)	https://www.chargeupyourday.de/pd/amtron/AMTRON-Basic-22-C2-1343202/	https://www.chargeupyourday.de/pd/zubehoer/Standfuss-fuer-AMTRON-18592/	https://www.chargeupyourday.de/pd/zubehoer/Edelstahlsaeule-fuer-AMTRON-18558/
166	AMTRON Light 11 C2	Mennekes	11 kW	AC	1	11/22 kW	Home	7.5 m Type 2	-	-	-	-	Type A	integrated DC fault current sensor	1355	0.16	1168.1	1168.1	1168.1	285.714	1453.82	2020-10-29	(only recommended retail price); higher quality pole: 571 € (incl. 19% VAT)	https://www.chargeupyourday.de/pd/amtron/AMTRON-Light-11-C2-1341201/	https://www.chargeupyourday.de/pd/zubehoer/Standfuss-fuer-AMTRON-18592/	https://www.chargeupyourday.de/pd/zubehoer/Edelstahlsaeule-fuer-AMTRON-18558/
167	AMTRON Light 22 C2	Mennekes	22 kW	AC	1	11/22 kW	Home	7.5 m Type 2	-	-	-	-	Type A	integrated DC fault current sensor	1481	0.16	1276.72	1276.72	1276.72	285.714	1562.44	2020-10-29	(only recommended retail price); higher quality pole: 571 € (incl. 19% VAT)	https://www.chargeupyourday.de/pd/amtron/AMTRON-Light-22-C2-1341202/	https://www.chargeupyourday.de/pd/zubehoer/Standfuss-fuer-AMTRON-18592/	https://www.chargeupyourday.de/pd/zubehoer/Edelstahlsaeule-fuer-AMTRON-18558/
168	AMTRON Professional PnC 22 C2	Mennekes	22 kW	AC	1	11/22 kW	Home/Commercial	7.5 m Type 2	RFID	LAN	OCPP	calibrated	Type A	integrated DC fault current sensor	2233	0.16	1925	1925	1925	285.714	2210.71	2020-10-29	(only recommended retail price); higher quality pole: 571 € (incl. 19% VAT)	https://www.chargeupyourday.de/pd/amtron/AMTRON-Professional-PnC-22-C2-1385202/	https://www.chargeupyourday.de/pd/zubehoer/Standfuss-fuer-AMTRON-18592/	https://www.chargeupyourday.de/pd/zubehoer/Edelstahlsaeule-fuer-AMTRON-18558/
169	AMTRON Professional+ 22 C2	Mennekes	22 kW	AC	1	11/22 kW	Home/Commercial	7.5 m Type 2	RFID	LAN, SIM	-	calibrated	Type A	integrated DC fault current sensor	2244	0.16	1934.48	1934.48	1934.48	285.714	2220.2	2020-10-29	(only recommended retail price); higher quality pole: 571 € (incl. 19% VAT)	https://www.chargeupyourday.de/pd/amtron/AMTRON-Professional-22-C2-1386202/	https://www.chargeupyourday.de/pd/zubehoer/Standfuss-fuer-AMTRON-18592/	https://www.chargeupyourday.de/pd/zubehoer/Edelstahlsaeule-fuer-AMTRON-18558/
170	AMTRON Professional+ PnC 22	Mennekes	22 kW	AC	1	11/22 kW	Home/Commercial	7.5 m Type 2	RFID	LAN, SIM	OCPP	calibrated	Type A	integrated DC fault current sensor	2441	0.16	2104.31	2104.31	2104.31	285.714	2390.02	2020-10-29	(only recommended retail price); higher quality pole: 571 € (incl. 19% VAT)	https://www.chargeupyourday.de/pd/amtron/AMTRON-Professional-PnC-22-C2-1387202/	https://www.chargeupyourday.de/pd/zubehoer/Standfuss-fuer-AMTRON-18592/	https://www.chargeupyourday.de/pd/zubehoer/Edelstahlsaeule-fuer-AMTRON-18558/
171	Ladesäule Basic 3,7	Mennekes	3.7 kW	AC	1	3.7/4.6/7.4 kW	Commercial	plug Type 2	Key	-	-	yes	Type A	integrated DC fault current sensor	5177	0.19	4350.42	4350.42	4350.42	0	4350.42	2021-01-31	(only recommended retail price)	https://www.chargeupyourday.de/pd/saeule/Ladesaeule-Basic-3-7-1311520SW/
172	Ladesäule Basic 11	Mennekes	11 kW	AC	1	11/22 kW	Commercial	plug Type 2	Key	-	-	yes	Type A	integrated DC fault current sensor	6367	0.19	5350.42	5350.42	5350.42	0	5350.42	2021-01-31	(only recommended retail price)	https://www.chargeupyourday.de/pd/saeule/Ladesaeule-Basic-3-7-1311520SW/
173	AMEDIO Professional	Mennekes	22 kW	AC	1	11/22 kW	Commercial	plug Type 2	RFID	LAN	-	calibrated	Type A	integrated DC fault current sensor	6369	0.19	5352.1	5352.1	5352.1	0	5352.1	2021-01-31	(only recommended retail price)	https://www.chargeupyourday.de/pd/saeule/AMEDIO-Professional-22-140612412/
174	AMEDIO Professional PnC	Mennekes	22 kW	AC	1	11/22 kW	Commercial	plug Type 2	RFID	LAN	OCPP	calibrated	Type A	integrated DC fault current sensor	6865	0.19	5768.91	5768.91	5768.91	0	5768.91	2021-01-31	(only recommended retail price)	https://www.chargeupyourday.de/pd/saeule/AMEDIO-Professional-PnC-22-140632412/
175	AMEDIO Professional+	Mennekes	22 kW	AC	1	11/22 kW	Commercial	plug Type 2	RFID	LAN, SIM	-	calibrated	Type A	integrated DC fault current sensor	6640	0.19	5579.83	5579.83	5579.83	0	5579.83	2021-01-31	(only recommended retail price)	https://www.chargeupyourday.de/pd/saeule/AMEDIO-Professional-22-140812412/
176	AMEDIO Professional+ PnC	Mennekes	22 kW	AC	1	11/22 kW	Commercial	plug Type 2	RFID	LAN, SIM	OCPP	calibrated	Type A	integrated DC fault current sensor	7081	0.19	5950.42	5950.42	5950.42	0	5950.42	2021-01-31	(only recommended retail price)	https://www.chargeupyourday.de/pd/saeule/AMEDIO-Professional-PnC-22-140832412/
177	Ladesäule Smart 22	Mennekes	22 kW	AC	1	11/22 kW	Commercial	plug Type 2	RFID	LAN, SIM	OCPP	calibrated	Type A	integrated DC fault current sensor	9829	0.19	8259.66	8259.66	8259.66	0	8259.66	2021-01-31	(only recommended retail price)	https://www.chargeupyourday.de/pd/saeule/Ladesaeule-Smart-22-1319610SW/
178	Ladesäule Premium 22	Mennekes	22 kW	AC	1	11/22 kW	Commercial	plug Type 2	RFID	LAN	-	calibrated	Type A	integrated DC fault current sensor	8806	0.19	7400	7400	7400	0	7400	2021-01-31	(only recommended retail price)	https://www.chargeupyourday.de/pd/saeule/Ladesaeule-Premium-22-1313610SW/
179	Wallbox Home	Mercedes Benz	22 kW	AC	1	11/22 kW	Home	6 m Type 2	-	-	-	-	Type A	integrated DC fault current sensor	892.5	0.19	750	750	750			2021-01-31		https://www.mobilityhouse.com/de_de/ladestationen.html
180	Mobile Ladestation 16 A light	NRGkick	11 kW	AC	1	11/22 kW	Mobile	5 m Type 2	-	-	-	-	Type A	integrated DC fault current sensor	799	0.19	671.429	671.429	671.429			2021-01-31	can be used at 400V/16A CEE plugs	https://www.mobilityhouse.com/de_de/ladestationen.html
181	Mobile Ladestation 16 A light	NRGkick	3.7 kW	AC	1	3.7/4.6/7.4 kW	Mobile	5 m Type 1	-	-	-	-	Type A	integrated DC fault current sensor	849	0.19	713.445	713.445	713.445			2021-01-31	can be used at 400V/16A CEE plugs	https://www.mobilityhouse.com/de_de/ladestationen.html
182	Mobile Ladestation 32 A light	NRGkick	22 kW	AC	1	11/22 kW	Mobile	5 m Type 2	-	-	-	-	Type A	integrated DC fault current sensor	869	0.19	730.252	730.252	730.252			2021-01-31	can be used at 400V/32A CEE plugs	https://www.mobilityhouse.com/de_de/ladestationen.html
183	Überall-laden-Set 16A light	NRGkick	11 kW	AC	1	11/22 kW	Mobile	5 m Type 2	-	-	-	-	Type A	integrated DC fault current sensor	909	0.19	763.866	763.866	763.866			2021-01-31	can be used at 400V/16A CEE plugs, incl. adapter to 230V/16A CEE plug and normal residential plug	https://www.mobilityhouse.com/de_de/ladestationen.html
184	Mobile Ladestation 32 A light	NRGkick	22 kW	AC	1	11/22 kW	Mobile	7.5 m Type 2	-	-	-	-	Type A	integrated DC fault current sensor	969	0.19	814.286	814.286	814.286			2021-01-31	can be used at 400V/32A CEE plugs	https://www.mobilityhouse.com/de_de/ladestationen.html
185	Mobile Ladestation 16 A	NRGkick	11 kW	AC	1	11/22 kW	Mobile	5 m Type 2	-	Bluetooth	-	yes	Type A	integrated DC fault current sensor	1009	0.19	847.899	847.899	847.899			2021-01-31	can be used at 400V/16A CEE plugs	https://www.mobilityhouse.com/de_de/ladestationen.html
186	Mobile Ladestation 32 A	NRGkick	22 kW	AC	1	11/22 kW	Mobile	5 m Type 2	-	Bluetooth	-	yes	Type A	integrated DC fault current sensor	1029	0.19	864.706	864.706	864.706			2021-01-31	can be used at 400V/32A CEE plugs	https://www.mobilityhouse.com/de_de/ladestationen.html
187	Mobile Ladestation 16 A	NRGkick	3.7 kW	AC	1	3.7/4.6/7.4 kW	Mobile	5 m Type 1	-	Bluetooth	-	yes	Type A	integrated DC fault current sensor	1039	0.19	873.109	873.109	873.109			2021-01-31	can be used at 400V/16A CEE plugs	https://www.mobilityhouse.com/de_de/ladestationen.html
188	Mobile Ladestation 32 A	NRGkick	22 kW	AC	1	11/22 kW	Mobile	7.5 m Type 2	-	Bluetooth	-	yes	Type A	integrated DC fault current sensor	1159	0.19	973.95	973.95	973.95			2021-01-31	can be used at 400V/32A CEE plugs	https://www.mobilityhouse.com/de_de/ladestationen.html
189	Überall-laden-Set 32A	NRGkick	22 kW	AC	1	11/22 kW	Mobile	5 m Type 2	-	Bluetooth	-	yes	Type A	integrated DC fault current sensor	1169	0.19	982.353	982.353	982.353			2021-01-31	can be used at 400V/32A CEE plugs, incl. adapter to 400V/16A CEE, 230V/16A CEE plug and normal residential plug	https://www.mobilityhouse.com/de_de/ladestationen.html
190	emobility one Ladestation	Optec	3.7 kW	AC	1	3.7/4.6/7.4 kW	Commercial	plug Type 2	?	?	?	?	?	?	2799	0.077	2598.89	2427.84	2427.84			2020-10-29		https://www.e-mobile.ch/de/marktuebersicht-ladestationen/		https://www.optec.ch/de/downloads/optec-preislisten
191	emobility one Ladestation	Optec	11 kW	AC	1	11/22 kW	Commercial	plug Type 2	?	?	?	?	?	?	2850	0.077	2646.24	2472.07	2472.07			2020-10-29		https://www.e-mobile.ch/de/marktuebersicht-ladestationen/		https://www.optec.ch/de/downloads/optec-preislisten
192	emobility one Ladestation	Optec	22 kW	AC	1	11/22 kW	Commercial	plug Type 2	?	?	?	?	?	?	2799	0.077	2598.89	2427.84	2427.84			2020-10-29		https://www.e-mobile.ch/de/marktuebersicht-ladestationen/		https://www.optec.ch/de/downloads/optec-preislisten
193	LS4	Optec	22 kW	AC	1	11/22 kW	Commercial	plug Type 2	?	?	?	?	?	?	7519	0.077	6981.43	6521.94	6521.94			2020-10-29		https://www.e-mobile.ch/de/marktuebersicht-ladestationen/		https://www.optec.ch/de/downloads/optec-preislisten
194	LS4-compact	Optec	22 kW	AC	1	11/22 kW	Commercial	plug Type 2	?	?	?	?	?	?	7299	0.077	6777.16	6331.11	6331.11			2020-10-29		https://www.e-mobile.ch/de/marktuebersicht-ladestationen/		https://www.optec.ch/de/downloads/optec-preislisten
195	Garo GLB	Optec	22 kW	AC	1	11/22 kW	Commercial	5 m Type 2	?	?	?	?	?	?	1425	0.077	1323.12	1236.04	1236.04			2020-10-29		https://www.e-mobile.ch/de/marktuebersicht-ladestationen/		https://www.optec.ch/de/downloads/optec-preislisten
196	Evita	Ratio Electric	11 kW	AC	1	11/22 kW	Home/Commercial	4 m Type 2	?	?	?	?	?	?	2545	0.077	2363.05	2207.52	2207.52			2020-10-29		https://www.e-mobile.ch/de/marktuebersicht-ladestationen/		https://www.optec.ch/de/downloads/optec-preislisten
197	Ladesäule RATIO 38004 Evita	Ratio Electric	22 kW	AC	1	11/22 kW	Home/Commercial	4 m Type 2	-	-	-	-	-	integrated DC fault current sensor	2599	0.19	2184.03	2184.03	2184.03	0	2184.03	2020-10-29	other version 2670 CHF	https://www.ladesystemtechnik.de/ratio-welt/wandladestation-ratio-38004-typ-2/32a/400v/22kw/evita-169?c=19
198	Wandladestation RATIO 35336	Ratio Electric	3.7 kW	AC	1	3.7/4.6/7.4 kW	Home	5 m Type 2	-	-	-	-	-	integrated DC fault current sensor	529	0.19	444.538	444.538	444.538			2021-01-31		https://www.ladesystemtechnik.de/ratio-welt/wandladestation-ratio-35330-typ-1/16a/230v/3-6kw-118?c=19
199	Wandladestation RATIO 35346	Ratio Electric	7.4 kW	AC	1	3.7/4.6/7.4 kW	Home	plug Type 2	-	-	-	-	-	integrated DC fault current sensor	479	0.19	402.521	402.521	402.521			2021-01-31		https://www.ladesystemtechnik.de/ratio-welt/wandladestation-ratio-35346-typ-2/32a/230v/7-2kw-104?c=19
200	Wandladestation RATIO 35351	Ratio Electric	22 kW	AC	1	11/22 kW	Home	5 m Type 2	-	-	-	-	-	integrated DC fault current sensor	599	0.19	503.361	503.361	503.361			2021-01-31		https://www.ladesystemtechnik.de/ratio-welt/wandladestation-ratio-35351-typ-2/32a/400v/22kw-mit-dc-sensor-6ma-180?c=19
201	Ladesäule ROLEC BasicCharge	ROLEC	2x 22 kW	AC	2	11/22 kW	Home/Commercial	plug Type 2	RFID	LAN	-	-	Type A	integrated DC fault current sensor	1399	0.19	1175.63	1175.63	587.815	0	1175.63	2021-01-31		https://www.ladesystemtechnik.de/rolec-produkte/ladesaeule-rolec-basiccharge-2x-400v-22kw-190?c=19		https://www.rolecserv.com/ev-products/BASICCHARGE%3AEV
202	VersiCharge 1	Siemens	4.6 kW	AC	1	3.7/4.6/7.4 kW	Home	7 m Type 2	RFID	-	-	-	-	integrated DC fault current sensor	1198	0.16	1032.76	1032.76	1032.76			2020-10-29		https://www.reichelt.de/siemens-wallcharger-1-x-20-a-typ-2-versi-charge-01-p230155.html?&trstct=pol_0&nbc=1
203	VersiCharge 1	Siemens	22 kW	AC	1	11/22 kW	Home	7 m Type 2	RFID	-	-	-	-	integrated DC fault current sensor	1559	0.16	1343.97	1343.97	1343.97			2020-10-29		https://www.reichelt.de/siemens-wallcharger-3-x-32-a-typ-2-versi-charge-02-p230152.html?&trstct=pol_1&nbc=1
204	Wallbox Home	smart	22 kW	AC	1	11/22 kW	Home	6 m Type 2	-	-	-	-	Type A	integrated DC fault current sensor	892.5	0.19	750	750	750			2021-01-31		https://www.mobilityhouse.com/de_de/ladestationen.html
205	Circontrol eHome	swisscharge.ch	11 kW	AC	1	11/22 kW	Home	4 m Type 2	-	-	-	-	Type A	integrated DC fault current sensor	752.823	0.077	699	652.994	652.994			2021-01-30		https://www.swisscharge.ch/produkt/circontrol-ehome-standalone-wallbox/
206	HomeBox 11	swisscharge.ch	11 kW	AC	1	11/22 kW	Home	6 m Type 2	-	-	-	-	-	integrated DC fault current sensor	645.123	0.077	599	559.576	559.576			2021-01-30		https://www.swisscharge.ch/produkt/homebox-11-standalone-wallbox/
207	TE-P46 Ladestation (EU / ERK)	Technagon	2x 22 kW	AC	2	11/22 kW	Commercial	plug Type 2	RFID	SIM	OCPP	MID	Type A	integrated DC fault current sensor	15254	0.19	12818.5	12818.5	6409.24	0	12818.5	2021-01-30	diverse configurations possible	https://www.mobilityhouse.com/de_de/ladestationen/ladesaeulen.html
208	Wall Connector	Tesla	22 kW	AC	1	11/22 kW	Home	7.5 m Type 2	-	-	-	-	-	-	517	0.16	445.69	445.69	445.69			2020-10-29		https://shop.tesla.com/de_de/product/wandladestation-silberfarben		https://www.tesla.com/de_CH/support/home-charging-installation
209	eCharger EVC04-AC11	Vestel	11 kW	AC	1	11/22 kW	Home	plug Type 2	RFID	-	-	-	-	integrated DC fault current sensor	499	0.16	430.172	430.172	430.172			2020-10-29		https://www.amazon.de/Vestel-10126220-EVC04-AC11-eMobility-Ladestation-Schwarz/dp/B088Y3BJMY/ref=sr_1_2?dchild=1&fst=as%3Aoff&keywords=ladestation+elektroauto&qid=1603873325&refinements=p_89%3AVestel&rnid=669059031&s=automotive&sr=1-2
210	eCharger EVC04-AC22-T2P	Vestel	22 kW	AC	1	11/22 kW	Home	5 m Type 2	RFID	-	-	-	-	integrated DC fault current sensor	649	0.16	559.483	559.483	559.483			2020-10-29		https://www.amazon.de/Vestel-10126337-EVC04-AC22-T2P-eMobility-Ladestation-Schwarz/dp/B088XS8B8V/ref=sr_1_1?dchild=1&fst=as%3Aoff&keywords=ladestation+elektroauto&qid=1603873325&refinements=p_89%3AVestel&rnid=669059031&s=automotive&sr=1-1
211	Eco 2.0	wallbe	3.7 kW	AC	1	3.7/4.6/7.4 kW	Home	4 m Type 2	?	?	?	?	?	?	904	0.077	839.369	784.124	784.124			2020-10-29		https://www.e-mobile.ch/de/marktuebersicht-ladestationen/
212	Eco 2.0	wallbe	22 kW	AC	1	11/22 kW	Home	4 m Type 2	?	?	?	?	?	?	1490	0.077	1383.47	1292.42	1292.42			2020-10-29		https://www.e-mobile.ch/de/marktuebersicht-ladestationen/
213	Pro	wallbe	3.7 kW	AC	1	3.7/4.6/7.4 kW	Home	plug Type 2	?	?	?	?	?	?	1312	0.077	1218.2	1138.02	1138.02			2020-10-29		https://www.e-mobile.ch/de/marktuebersicht-ladestationen/
214	Pro	wallbe	22 kW	AC	1	11/22 kW	Home	plug Type 2	?	?	?	?	?	?	1489	0.077	1382.54	1291.55	1291.55			2020-10-29		https://www.e-mobile.ch/de/marktuebersicht-ladestationen/
215	Pulsar	Wallbox	22 kW	AC	1	11/22 kW	Home	5 m Type 2	-	Bluetooth	-	-	-	integrated DC fault current sensor	649	0.16	559.483	559.483	559.483			2020-10-29		https://www.amazon.de/s?k=ladestation+elektroauto&bbn=78191031&rh=n%3A78191031%2Cp_89%3AWallbox+plug+%26+drive&dc&fst=as%3Aoff&qid=1603873325&rnid=669059031&ref=sr_in_-2_p_89_34
216	Pulsar	Wallbox	11 kW	AC	1	11/22 kW	Home	5 m Type 2	-	Bluetooth	-	-	-	integrated DC fault current sensor	639	0.16	550.862	550.862	550.862			2020-10-29		https://www.amazon.de/s?k=ladestation+elektroauto&bbn=78191031&rh=n%3A78191031%2Cp_89%3AWallbox+plug+%26+drive&dc&fst=as%3Aoff&qid=1603873325&rnid=669059031&ref=sr_in_-2_p_89_34
217	Pulsar	Wallbox	7.4 kW	AC	1	3.7/4.6/7.4 kW	Home	5 m Type 2	-	Bluetooth	-	-	-	integrated DC fault current sensor	599	0.16	516.379	516.379	516.379			2020-10-29		https://www.amazon.de/s?k=ladestation+elektroauto&bbn=78191031&rh=n%3A78191031%2Cp_89%3AWallbox+plug+%26+drive&dc&fst=as%3Aoff&qid=1603873325&rnid=669059031&ref=sr_in_-2_p_89_34
218	Pulsar	Wallbox	22 kW	AC	1	11/22 kW	Home	7 m Type 2	-	Bluetooth	-	-	-	integrated DC fault current sensor	769	0.16	662.931	662.931	662.931			2020-10-29		https://www.amazon.de/s?k=ladestation+elektroauto&bbn=78191031&rh=n%3A78191031%2Cp_89%3AWallbox+plug+%26+drive&dc&fst=as%3Aoff&qid=1603873325&rnid=669059031&ref=sr_in_-2_p_89_34
219	Commander	Wallbox	3.7 kW	AC	1	3.7/4.6/7.4 kW	Home	5 m Type 2	?	?	?	?	?	?	1250	0.077	1160.63	1084.24	1084.24			2020-10-29		https://www.e-mobile.ch/de/marktuebersicht-ladestationen/
220	Commander	Wallbox	7.4 kW	AC	1	3.7/4.6/7.4 kW	Home	5 m Type 2	?	?	?	?	?	?	1250	0.077	1160.63	1084.24	1084.24			2020-10-29		https://www.e-mobile.ch/de/marktuebersicht-ladestationen/
221	Commander	Wallbox	22 kW	AC	1	11/22 kW	Home	5 m Type 2	?	?	?	?	?	?	1250	0.077	1160.63	1084.24	1084.24			2020-10-29		https://www.e-mobile.ch/de/marktuebersicht-ladestationen/
222	Copper	Wallbox	3.7 kW	AC	1	3.7/4.6/7.4 kW	Home	5 m Type 2	?	?	?	?	?	?	1620	0.077	1504.18	1405.18	1405.18			2020-10-29		https://www.e-mobile.ch/de/marktuebersicht-ladestationen/
223	Copper	Wallbox	7.4 kW	AC	1	3.7/4.6/7.4 kW	Home	5 m Type 2	?	?	?	?	?	?	1620	0.077	1504.18	1405.18	1405.18			2020-10-29		https://www.e-mobile.ch/de/marktuebersicht-ladestationen/
224	Copper	Wallbox	22 kW	AC	1	11/22 kW	Home	5 m Type 2	?	?	?	?	?	?	1620	0.077	1504.18	1405.18	1405.18			2020-10-29		https://www.e-mobile.ch/de/marktuebersicht-ladestationen/
225	Pure Wallbox Black Edition	Webasto	11 kW	AC	1	11/22 kW	Home	4.5 m Type 2	-	-	-	-	-	integrated DC fault current sensor	649	0.19	545.378	545.378	545.378	461.345	1006.72	2021-01-31		https://www.mobilityhouse.com/de_de/ladestationen.html	https://www.mobilityhouse.com/de_de/zubehoer/standfuesse.html
226	Pure Wallbox Black Edition	Webasto	22 kW	AC	1	11/22 kW	Home	4.5 m Type 2	-	-	-	-	-	integrated DC fault current sensor	677	0.19	568.908	568.908	568.908	461.345	1030.25	2021-01-31		https://www.mobilityhouse.com/de_de/ladestationen.html	https://www.mobilityhouse.com/de_de/zubehoer/standfuesse.html
227	Live Wallbox	Webasto	11 kW	AC	1	11/22 kW	Home	4.5 m Type 2	RFID	WLAN, LAN, SIM	OCPP	MID	-	integrated DC fault current sensor	1479	0.19	1242.86	1242.86	1242.86	461.345	1704.2	2021-01-31		https://www.mobilityhouse.com/de_de/ladestationen.html	https://www.mobilityhouse.com/de_de/zubehoer/standfuesse.html
228	Live Wallbox	Webasto	22 kW	AC	1	11/22 kW	Home	4.5 m Type 2	RFID	WLAN, LAN, SIM	OCPP	MID	-	integrated DC fault current sensor	1509	0.19	1268.07	1268.07	1268.07	461.345	1729.41	2021-01-31		https://www.mobilityhouse.com/de_de/ladestationen.html	https://www.mobilityhouse.com/de_de/zubehoer/standfuesse.html
229	Live Wallbox	Webasto	11 kW	AC	1	11/22 kW	Home	7 m Type 2	RFID	WLAN, LAN, SIM	OCPP	MID	-	integrated DC fault current sensor	1539	0.19	1293.28	1293.28	1293.28	461.345	1754.62	2021-01-31		https://www.mobilityhouse.com/de_de/ladestationen.html	https://www.mobilityhouse.com/de_de/zubehoer/standfuesse.html
230	Live Wallbox	Webasto	22 kW	AC	1	11/22 kW	Home	7 m Type 2	RFID	WLAN, LAN, SIM	OCPP	MID	-	integrated DC fault current sensor	1599	0.19	1343.7	1343.7	1343.7	461.345	1805.04	2021-01-31		https://www.mobilityhouse.com/de_de/ladestationen.html	https://www.mobilityhouse.com/de_de/zubehoer/standfuesse.html
231	HOME	Zaptec	22 kW	AC	1	11/22 kW	Home	plug Type 2	RFID	WLAN	-	yes	Type A	integrated DC fault current sensor	1663.96	0.077	1545	1443.31	1443.31			2021-01-30	price incl. commissioning; load management possible	https://novavolt.ch/ladesysteme-von-zaptec/zaptec-home/
232	PRO	Zaptec	22 kW	AC	1	11/22 kW	Home/Commercial	plug Type 2	RFID	WLAN, SIM	-	MID	Type A	integrated DC fault current sensor	2417.86	0.077	2245	2097.24	2097.24			2021-01-30	price incl. commissioning; load management possible; circuit breaker (3x 40A) included	https://novavolt.ch/zaptecpro/
									-	-	-	-	-			0.19	0	0	#DIV/0!			2021-01-31
									-	-	-	-	-			0.19	0	0	#DIV/0!			2021-01-31
									-	-	-	-	-			0.19	0	0	#DIV/0!			2021-01-31
									-	-	-	-	-			0.19	0	0	#DIV/0!			2021-01-31
									-	-	-	-	-			0.19	0	0	#DIV/0!			2021-01-31
									-	-	-	-	-			0.19	0	0	#DIV/0!			2021-01-31
									-	-	-	-	-			0.19	0	0	#DIV/0!			2021-01-31
									-	-	-	-	-			0.19	0	0	#DIV/0!			2021-01-31
									-	-	-	-	-			0.19	0	0	#DIV/0!			2021-01-31
									-	-	-	-	-			0.19	0	0	#DIV/0!			2021-01-31
									-	-	-	-	-			0.19	0	0	#DIV/0!			2021-01-31
									-	-	-	-	-			0.19	0	0	#DIV/0!			2021-01-31
									-	-	-	-	-			0.19	0	0	#DIV/0!			2021-01-31
									-	-	-	-	-			0.19	0	0	#DIV/0!			2021-01-31
									-	-	-	-	-			0.19	0	0	#DIV/0!			2021-01-31
									-	-	-	-	-			0.19	0	0	#DIV/0!			2021-01-31
									-	-	-	-	-			0.19	0	0	#DIV/0!			2021-01-31
									-	-	-	-	-			0.19	0	0	#DIV/0!			2021-01-31
									-	-	-	-	-			0.19	0	0	#DIV/0!			2021-01-31
									-	-	-	-	-			0.19	0	0	#DIV/0!			2021-01-31
									-	-	-	-	-			0.19	0	0	#DIV/0!			2021-01-31
									-	-	-	-	-			0.19	0	0	#DIV/0!			2021-01-31
									-	-	-	-	-			0.19	0	0	#DIV/0!			2021-01-31
									-	-	-	-	-			0.19	0	0	#DIV/0!			2021-01-31
									-	-	-	-	-			0.19	0	0	#DIV/0!			2021-01-31
									-	-	-	-	-			0.19	0	0	#DIV/0!			2021-01-31
									-	-	-	-	-			0.19	0	0	#DIV/0!			2021-01-31
									-	-	-	-	-			0.19	0	0	#DIV/0!			2021-01-31
									-	-	-	-	-			0.19	0	0	#DIV/0!			2021-01-31
									-	-	-	-	-			0.19	0	0	#DIV/0!			2021-01-31
									-	-	-	-	-			0.19	0	0	#DIV/0!			2021-01-31
									-	-	-	-	-			0.19	0	0	#DIV/0!			2021-01-31
									-	-	-	-	-			0.19	0	0	#DIV/0!			2021-01-31
									-	-	-	-	-			0.19	0	0	#DIV/0!			2021-01-31
									-	-	-	-	-			0.19	0	0	#DIV/0!			2021-01-31
									-	-	-	-	-			0.19	0	0	#DIV/0!			2021-01-31
									-	-	-	-	-			0.19	0	0	#DIV/0!			2021-01-31
									-	-	-	-	-			0.19	0	0	#DIV/0!			2021-01-31
									-	-	-	-	-			0.19	0	0	#DIV/0!			2021-01-31
									-	-	-	-	-			0.19	0	0	#DIV/0!			2021-01-31
									-	-	-	-	-			0.19	0	0	#DIV/0!			2021-01-31
									-	-	-	-	-			0.19	0	0	#DIV/0!			2021-01-31
									-	-	-	-	-			0.19	0	0	#DIV/0!			2021-01-31
									-	-	-	-	-			0.19	0	0	#DIV/0!			2021-01-31
									-	-	-	-	-			0.19	0	0	#DIV/0!			2021-01-31
									-	-	-	-	-			0.19	0	0	#DIV/0!			2021-01-31
									-	-	-	-	-			0.19	0	0	#DIV/0!			2021-01-31
									-	-	-	-	-			0.19	0	0	#DIV/0!			2021-01-31
									-	-	-	-	-			0.19	0	0	#DIV/0!			2021-01-31
									-	-	-	-	-			0.19	0	0	#DIV/0!			2021-01-31
									-	-	-	-	-			0.19	0	0	#DIV/0!			2021-01-31
									-	-	-	-	-			0.19	0	0	#DIV/0!			2021-01-31
									-	-	-	-	-			0.19	0	0	#DIV/0!			2021-01-31
									-	-	-	-	-			0.19	0	0	#DIV/0!			2021-01-31
									-	-	-	-	-			0.19	0	0	#DIV/0!			2021-01-31
									-	-	-	-	-			0.19	0	0	#DIV/0!			2021-01-31
									-	-	-	-	-			0.19	0	0	#DIV/0!			2021-01-31
									-	-	-	-	-			0.19	0	0	#DIV/0!			2021-01-31
									-	-	-	-	-			0.19	0	0	#DIV/0!			2021-01-31
									-	-	-	-	-			0.19	0	0	#DIV/0!			2021-01-31
									-	-	-	-	-			0.19	0	0	#DIV/0!			2021-01-31
									-	-	-	-	-			0.19	0	0	#DIV/0!			2021-01-31
									-	-	-	-	-			0.19	0	0	#DIV/0!			2021-01-31
									-	-	-	-	-			0.19	0	0	#DIV/0!			2021-01-31
									-	-	-	-	-			0.19	0	0	#DIV/0!			2021-01-31
									-	-	-	-	-			0.19	0	0	#DIV/0!			2021-01-31
									-	-	-	-	-			0.19	0	0	#DIV/0!			2021-01-31
									-	-	-	-	-			0.19	0	0	#DIV/0!			2021-01-31
									-	-	-	-	-			0.19	0	0	#DIV/0!			2021-01-31
									-	-	-	-	-			0.19	0	0	#DIV/0!			2021-01-31
									-	-	-	-	-			0.19	0	0	#DIV/0!			2021-01-31
									-	-	-	-	-			0.19	0	0	#DIV/0!			2021-01-31
									-	-	-	-	-			0.19	0	0	#DIV/0!			2021-01-31
									-	-	-	-	-			0.19	0	0	#DIV/0!			2021-01-31
									-	-	-	-	-			0.19	0	0	#DIV/0!			2021-01-31
									-	-	-	-	-			0.19	0	0	#DIV/0!			2021-01-31
									-	-	-	-	-			0.19	0	0	#DIV/0!			2021-01-31
									-	-	-	-	-			0.19	0	0	#DIV/0!			2021-01-31
									-	-	-	-	-			0.19	0	0	#DIV/0!			2021-01-31
									-	-	-	-	-			0.19	0	0	#DIV/0!			2021-01-31
									-	-	-	-	-			0.19	0	0	#DIV/0!			2021-01-31
									-	-	-	-	-			0.19	0	0	#DIV/0!			2021-01-31
									-	-	-	-	-			0.19	0	0	#DIV/0!			2021-01-31
									-	-	-	-	-			0.19	0	0	#DIV/0!			2021-01-31
									-	-	-	-	-			0.19	0	0	#DIV/0!			2021-01-31
									-	-	-	-	-			0.19	0	0	#DIV/0!			2021-01-31
									-	-	-	-	-			0.19	0	0	#DIV/0!			2021-01-31
									-	-	-	-	-			0.19	0	0	#DIV/0!			2021-01-31
									-	-	-	-	-			0.19	0	0	#DIV/0!			2021-01-31
									-	-	-	-	-			0.19	0	0	#DIV/0!			2021-01-31
									-	-	-	-	-			0.19	0	0	#DIV/0!			2021-01-31
									-	-	-	-	-			0.19	0	0	#DIV/0!			2021-01-31
									-	-	-	-	-			0.19	0	0	#DIV/0!			2021-01-31
									-	-	-	-	-			0.19	0	0	#DIV/0!			2021-01-31
									-	-	-	-	-			0.19	0	0	#DIV/0!			2021-01-31
									-	-	-	-	-			0.19	0	0	#DIV/0!			2021-01-31
									-	-	-	-	-			0.19	0	0	#DIV/0!			2021-01-31
									-	-	-	-	-			0.19	0	0	#DIV/0!			2021-01-31
									-	-	-	-	-			0.19	0	0	#DIV/0!			2021-01-31
									-	-	-	-	-			0.19	0	0	#DIV/0!			2021-01-31
									-	-	-	-	-			0.19	0	0	#DIV/0!			2021-01-31
									-	-	-	-	-			0.19	0	0	#DIV/0!			2021-01-31
									-	-	-	-	-			0.19	0	0	#DIV/0!			2021-01-31
									-	-	-	-	-			0.19	0	0	#DIV/0!			2021-01-31
									-	-	-	-	-			0.19	0	0	#DIV/0!			2021-01-31
									-	-	-	-	-			0.19	0	0	#DIV/0!			2021-01-31
									-	-	-	-	-			0.19	0	0	#DIV/0!			2021-01-31
