# Supplementary material for: Comparing the levelized cost of electric vehicle charging options in Europe
Source: Nat Commun. 2022 Sep 8;13:5277. doi: 10.1038/s41467-022-32835-7 (PMC9458728; doi:10.1038/s41467-022-32835-7)
Supplement: Supplementary file 6 — Dataset 3 [file 41467_2022_32835_MOESM6_ESM.xlsx]

## Sheet: Main results
Country	Option	LCOEquipment	LCOInstallation	LCOOM	LCOEnergy	LCONetwork	LCOTaxes	LCOTransaction	LCOC		[€/kWh]
Austria	ResidentialGrid-lowAC	0	0	0	0.05733	0.04995	0.05535	0	0.16263
Austria	ResidentialGrid-mediumAC	0.0329317	0.0735099	0.00786274	0.0576181	0.050201	0.0556281	0	0.277752
Austria	ResidentialGrid-highAC	0.0446532	0.0801926	0.0106613	0.0576181	0.050201	0.0556281	0	0.298954
Austria	ResidentialPV-lowAC	0	0	0	0.08815	0.0297036	0.0329148	0	0.150768
Austria	ResidentialPV-mediumAC	0.0329317	0.0735099	0.00786274	0.088593	0.0298529	0.0330802	0	0.26583
Austria	ResidentialPV-highAC	0.0446532	0.0801926	0.0106613	0.088593	0.0298529	0.0330802	0	0.287033
Austria	CommercialPrivate-lowAC	0	0	0	0.053	0.0459	0.0277	0	0.1266
Austria	CommercialPrivate-mediumAC	0.0481159	0.0920653	0.00876471	0.0532663	0.0461307	0.0278392	0	0.276182
Austria	CommercialPrivate-highAC	0.0364518	0.0768326	0.00664	0.0532663	0.0461307	0.0278392	0	0.247161
Austria	CommercialPrivate-DC	0.160094	0.172439	0.0291625	0.0575337	0.0498263	0.0300695	0	0.499125
Austria	CommercialPublic-mediumAC	0.069429	0.0934667	0.0782353	0.0532663	0.0461307	0.0278392	0.00736734	0.375734
Austria	CommercialPublic-highAC	0.0524818	0.0780022	0.05512	0.0532663	0.0461307	0.0278392	0.0062568	0.319097
Austria	CommercialPublic-DC	0.160094	0.172439	0.069575	0.0575337	0.0498263	0.0300695	0.0107907	0.550328
Belgium	ResidentialGrid-lowAC	0	0	0	0.0702	0.08784	0.07686	0	0.2349
Belgium	ResidentialGrid-mediumAC	0.0309625	0.0699034	0.00739256	0.0705528	0.0882814	0.0772462	0	0.344339
Belgium	ResidentialGrid-highAC	0.041983	0.0762583	0.0100238	0.0705528	0.0882814	0.0772462	0	0.364346
Belgium	ResidentialPV-lowAC	0	0	0	0.0990635	0.0487139	0.0426247	0	0.190402
Belgium	ResidentialPV-mediumAC	0.0309625	0.0699034	0.00739256	0.0995613	0.0489587	0.0428389	0	0.299617
Belgium	ResidentialPV-highAC	0.041983	0.0762583	0.0100238	0.0995613	0.0489587	0.0428389	0	0.319624
Belgium	CommercialPrivate-lowAC	0	0	0	0.0543	0.0623	0.0398	0	0.1564
Belgium	CommercialPrivate-mediumAC	0.0481159	0.0935222	0.00876471	0.0545729	0.0626131	0.04	0	0.307589
Belgium	CommercialPrivate-highAC	0.0364518	0.0780485	0.00664	0.0545729	0.0626131	0.04	0	0.278326
Belgium	CommercialPrivate-DC	0.160094	0.174878	0.0291625	0.0589449	0.0676292	0.0432045	0	0.533913
Belgium	CommercialPublic-mediumAC	0.069429	0.0950208	0.0782353	0.0545729	0.0626131	0.04	0.00799742	0.407868
Belgium	CommercialPublic-highAC	0.0524818	0.0792992	0.05512	0.0545729	0.0626131	0.04	0.00688174	0.350969
Belgium	CommercialPublic-DC	0.160094	0.174878	0.069575	0.0589449	0.0676292	0.0432045	0.0114865	0.585812
Bulgaria	ResidentialGrid-lowAC	0	0	0	0.04914	0.02322	0.01449	0	0.08685
Bulgaria	ResidentialGrid-mediumAC	0.0568072	0.0626783	0.0135632	0.0493869	0.0233367	0.0145628	0	0.220335
Bulgaria	ResidentialGrid-highAC	0.0770267	0.0683763	0.0183908	0.0493869	0.0233367	0.0145628	0	0.25108
Bulgaria	ResidentialPV-lowAC	0	0	0	0.086987	0.0130477	0.00814217	0	0.108177
Bulgaria	ResidentialPV-mediumAC	0.0568072	0.0626783	0.0135632	0.0874241	0.0131133	0.00818309	0	0.241769
Bulgaria	ResidentialPV-highAC	0.0770267	0.0683763	0.0183908	0.0874241	0.0131133	0.00818309	0	0.272514
Bulgaria	CommercialPrivate-lowAC	0	0	0	0.0719	0.0241	0.001	0	0.097
Bulgaria	CommercialPrivate-mediumAC	0.0481159	0.0275433	0.00876471	0.0722613	0.0242211	0.00100503	0	0.181911
Bulgaria	CommercialPrivate-highAC	0.0364518	0.0229861	0.00664	0.0722613	0.0242211	0.00100503	0	0.163565
Bulgaria	CommercialPrivate-DC	0.160094	0.0644132	0.0291625	0.0780504	0.0261615	0.00108554	0	0.358967
Bulgaria	CommercialPublic-mediumAC	0.069429	0.0246432	0.0782353	0.0722613	0.0242211	0.00100503	0.0053959	0.275191
Bulgaria	CommercialPublic-highAC	0.0524818	0.0205659	0.05512	0.0722613	0.0242211	0.00100503	0.0045131	0.230168
Bulgaria	CommercialPublic-DC	0.160094	0.0644132	0.069575	0.0780504	0.0261615	0.00108554	0.0079876	0.407368
Croatia	ResidentialGrid-lowAC	0	0	0	0.05121	0.03735	0.02592	0	0.11448
Croatia	ResidentialGrid-mediumAC	0.0378715	0.0489566	0.00904215	0.0514673	0.0375377	0.0260503	0	0.210926
Croatia	ResidentialGrid-highAC	0.0513512	0.0534072	0.0122605	0.0514673	0.0375377	0.0260503	0	0.232074
Croatia	ResidentialPV-lowAC	0	0	0	0.0930707	0.022626	0.0157019	0	0.131399
Croatia	ResidentialPV-mediumAC	0.0378715	0.0489566	0.00904215	0.0935384	0.0227397	0.0157808	0	0.227929
Croatia	ResidentialPV-highAC	0.0513512	0.0534072	0.0122605	0.0935384	0.0227397	0.0157808	0	0.249078
Croatia	CommercialPrivate-lowAC	0	0	0	0.0655	0.0445	0.0148	0	0.1248
Croatia	CommercialPrivate-mediumAC	0.0481159	0.0383663	0.00876471	0.0658291	0.0447236	0.0148744	0	0.220674
Croatia	CommercialPrivate-highAC	0.0364518	0.0320184	0.00664	0.0658291	0.0447236	0.0148744	0	0.200537
Croatia	CommercialPrivate-DC	0.160094	0.0825336	0.0291625	0.0711029	0.0483066	0.016066	0	0.407266
Croatia	CommercialPublic-mediumAC	0.069429	0.0361878	0.0782353	0.0658291	0.0447236	0.0148744	0.00618558	0.315465
Croatia	CommercialPublic-highAC	0.0524818	0.0302004	0.05512	0.0658291	0.0447236	0.0148744	0.00526459	0.268494
Croatia	CommercialPublic-DC	0.160094	0.0825336	0.069575	0.0711029	0.0483066	0.016066	0.00895357	0.456632
Cyprus	ResidentialGrid-lowAC	0	0	0	0.10809	0.02808	0.05832	0	0.19449
Cyprus	ResidentialGrid-mediumAC	0.0450671	0.0599455	0.0107602	0.108633	0.0282211	0.0586131	0	0.31124
Cyprus	ResidentialGrid-highAC	0.0611079	0.0653951	0.01459	0.108633	0.0282211	0.0586131	0	0.33656
Cyprus	ResidentialPV-lowAC	0	0	0	0.0951938	0.0171363	0.0355908	0	0.147921
Cyprus	ResidentialPV-mediumAC	0.0450671	0.0599455	0.0107602	0.0956721	0.0172224	0.0357697	0	0.264437
Cyprus	ResidentialPV-highAC	0.0611079	0.0653951	0.01459	0.0956721	0.0172224	0.0357697	0	0.289757
Cyprus	CommercialPrivate-lowAC	0	0	0	0.1201	0.0293	0.0325	0	0.1819
Cyprus	CommercialPrivate-mediumAC	0.0481159	0.040506	0.00876471	0.120704	0.0294472	0.0326633	0	0.280201
Cyprus	CommercialPrivate-highAC	0.0364518	0.0338041	0.00664	0.120704	0.0294472	0.0326633	0	0.25971
Cyprus	CommercialPrivate-DC	0.160094	0.086116	0.0291625	0.130373	0.0318063	0.0352801	0	0.472833
Cyprus	CommercialPublic-mediumAC	0.069429	0.0384702	0.0782353	0.120704	0.0294472	0.0326633	0.00737897	0.376327
Cyprus	CommercialPublic-highAC	0.0524818	0.0321051	0.05512	0.120704	0.0294472	0.0326633	0.00645042	0.328971
Cyprus	CommercialPublic-DC	0.160094	0.086116	0.069575	0.130373	0.0318063	0.0352801	0.0102649	0.52351
Czech Republic	ResidentialGrid-lowAC	0	0	0	0.0603	0.02385	0.04005	0	0.1242
Czech Republic	ResidentialGrid-mediumAC	0.0572806	0.0786357	0.0136762	0.060603	0.0239698	0.0402513	0	0.274417
Czech Republic	ResidentialGrid-highAC	0.0776686	0.0857844	0.0185441	0.060603	0.0239698	0.0402513	0	0.306821
Czech Republic	ResidentialPV-lowAC	0	0	0	0.0974912	0.0141649	0.0237864	0	0.135443
Czech Republic	ResidentialPV-mediumAC	0.0572806	0.0786357	0.0136762	0.0979811	0.0142361	0.0239059	0	0.285716
Czech Republic	ResidentialPV-highAC	0.0776686	0.0857844	0.0185441	0.0979811	0.0142361	0.0239059	0	0.31812
Czech Republic	CommercialPrivate-lowAC	0	0	0	0.0648	0.0575	0.0173	0	0.1396
Czech Republic	CommercialPrivate-mediumAC	0.0481159	0.0429453	0.00876471	0.0651256	0.0577889	0.0173869	0	0.240127
Czech Republic	CommercialPrivate-highAC	0.0364518	0.0358398	0.00664	0.0651256	0.0577889	0.0173869	0	0.219233
Czech Republic	CommercialPrivate-DC	0.160094	0.0901999	0.0291625	0.070343	0.0624186	0.0187799	0	0.430998
Czech Republic	CommercialPublic-mediumAC	0.069429	0.0410721	0.0782353	0.0651256	0.0577889	0.0173869	0.00658076	0.335619
Czech Republic	CommercialPublic-highAC	0.0524818	0.0342765	0.05512	0.0651256	0.0577889	0.0173869	0.0056436	0.287823
Czech Republic	CommercialPublic-DC	0.160094	0.0901999	0.069575	0.070343	0.0624186	0.0187799	0.00942821	0.480839
Denmark	ResidentialGrid-lowAC	0	0	0	0.04851	0.04005	0.12384	0	0.2124
Denmark	ResidentialGrid-mediumAC	0.0297732	0.072856	0.00710861	0.0487538	0.0402513	0.124462	0	0.323205
Denmark	ResidentialGrid-highAC	0.0403704	0.0794792	0.00963879	0.0487538	0.0402513	0.124462	0	0.342956
Denmark	ResidentialPV-lowAC	0	0	0	0.0829484	0.024103	0.0745297	0	0.181581
Denmark	ResidentialPV-mediumAC	0.0297732	0.072856	0.00710861	0.0833652	0.0242241	0.0749042	0	0.292231
Denmark	ResidentialPV-highAC	0.0403704	0.0794792	0.00963879	0.0833652	0.0242241	0.0749042	0	0.311982
Denmark	CommercialPrivate-lowAC	0	0	0	0.0443	0.04	0.1249	0	0.2092
Denmark	CommercialPrivate-mediumAC	0.0481159	0.104345	0.00876471	0.0445226	0.040201	0.125528	0	0.371477
Denmark	CommercialPrivate-highAC	0.0364518	0.0870809	0.00664	0.0445226	0.040201	0.125528	0	0.340424
Denmark	CommercialPrivate-DC	0.160094	0.192998	0.0291625	0.0480894	0.0434216	0.135584	0	0.60935
Denmark	CommercialPublic-mediumAC	0.069429	0.106565	0.0782353	0.0445226	0.040201	0.125528	0.00928962	0.47377
Denmark	CommercialPublic-highAC	0.0524818	0.0889336	0.05512	0.0445226	0.040201	0.125528	0.00813573	0.414922
Denmark	CommercialPublic-DC	0.160094	0.192998	0.069575	0.0480894	0.0434216	0.135584	0.0129953	0.662758
Estonia	ResidentialGrid-lowAC	0	0	0	0.04689	0.03789	0.03303	0	0.11781
Estonia	ResidentialGrid-mediumAC	0.0309155	0.0452557	0.00738134	0.0471256	0.0380804	0.033196	0	0.201955
Estonia	ResidentialGrid-highAC	0.0419193	0.0493698	0.0100086	0.0471256	0.0380804	0.033196	0	0.2197
Estonia	ResidentialPV-lowAC	0	0	0	0.0950804	0.0224304	0.0195533	0	0.137064
Estonia	ResidentialPV-mediumAC	0.0309155	0.0452557	0.00738134	0.0955582	0.0225431	0.0196516	0	0.221305
Estonia	ResidentialPV-highAC	0.0419193	0.0493698	0.0100086	0.0955582	0.0225431	0.0196516	0	0.239051
Estonia	CommercialPrivate-lowAC	0	0	0	0.0471	0.0371	0.0149	0	0.0991
Estonia	CommercialPrivate-mediumAC	0.0481159	0.0481487	0.00876471	0.0473367	0.0372864	0.0149749	0	0.204627
Estonia	CommercialPrivate-highAC	0.0364518	0.0401823	0.00664	0.0473367	0.0372864	0.0149749	0	0.182872
Estonia	CommercialPrivate-DC	0.160094	0.0989117	0.0291625	0.051129	0.0402736	0.0161746	0	0.395746
Estonia	CommercialPublic-mediumAC	0.069429	0.0466223	0.0782353	0.0473367	0.0372864	0.0149749	0.00587769	0.299762
Estonia	CommercialPublic-highAC	0.0524818	0.0389085	0.05512	0.0473367	0.0372864	0.0149749	0.00492217	0.25103
Estonia	CommercialPublic-DC	0.160094	0.0989117	0.069575	0.051129	0.0402736	0.0161746	0.00872316	0.444881
Finland	ResidentialGrid-lowAC	0	0	0	0.04392	0.04518	0.04653	0	0.13563
Finland	ResidentialGrid-mediumAC	0.0345299	0.0761971	0.00824431	0.0441407	0.045407	0.0467638	0	0.255283
Finland	ResidentialGrid-highAC	0.0468202	0.0831241	0.0111787	0.0441407	0.045407	0.0467638	0	0.277435
Finland	ResidentialPV-lowAC	0	0	0	0.0860228	0.0267963	0.0275969	0	0.140416
Finland	ResidentialPV-mediumAC	0.0345299	0.0761971	0.00824431	0.0864551	0.0269309	0.0277356	0	0.260093
Finland	ResidentialPV-highAC	0.0468202	0.0831241	0.0111787	0.0864551	0.0269309	0.0277356	0	0.282245
Finland	CommercialPrivate-lowAC	0	0	0	0.0444	0.0367	0.007	0	0.0881
Finland	CommercialPrivate-mediumAC	0.0481159	0.0906083	0.00876471	0.0446231	0.0368844	0.00703518	0	0.236032
Finland	CommercialPrivate-highAC	0.0364518	0.0756168	0.00664	0.0446231	0.0368844	0.00703518	0	0.207251
Finland	CommercialPrivate-DC	0.160094	0.169999	0.0291625	0.048198	0.0398393	0.00759878	0	0.454892
Finland	CommercialPublic-mediumAC	0.069429	0.0919126	0.0782353	0.0446231	0.0368844	0.00703518	0.00656239	0.334682
Finland	CommercialPublic-highAC	0.0524818	0.0767053	0.05512	0.0446231	0.0368844	0.00703518	0.005457	0.278307
Finland	CommercialPublic-DC	0.160094	0.169999	0.069575	0.048198	0.0398393	0.00759878	0.0099061	0.505211
France	ResidentialGrid-lowAC	0	0	0	0.05625	0.03969	0.05454	0	0.15048
France	ResidentialGrid-mediumAC	0.0346914	0.0745324	0.00828288	0.0565327	0.0398894	0.0548141	0	0.268743
France	ResidentialGrid-highAC	0.0470392	0.081308	0.011231	0.0565327	0.0398894	0.0548141	0	0.290814
France	ResidentialPV-lowAC	0	0	0	0.0814179	0.0211591	0.0290757	0	0.131653
France	ResidentialPV-mediumAC	0.0346914	0.0745324	0.00828288	0.0818271	0.0212654	0.0292218	0	0.249821
France	ResidentialPV-highAC	0.0470392	0.081308	0.011231	0.0818271	0.0212654	0.0292218	0	0.271893
France	CommercialPrivate-lowAC	0	0	0	0.0573	0.0421	0.0297	0	0.1291
France	CommercialPrivate-mediumAC	0.0481159	0.0872781	0.00876471	0.0575879	0.0423116	0.0298492	0	0.273907
France	CommercialPrivate-highAC	0.0364518	0.0728376	0.00664	0.0575879	0.0423116	0.0298492	0	0.245678
France	CommercialPrivate-DC	0.160094	0.164424	0.0291625	0.0622015	0.0457013	0.0322406	0	0.493824
France	CommercialPublic-mediumAC	0.069429	0.0883605	0.0782353	0.0575879	0.0423116	0.0298492	0.00731547	0.373089
France	CommercialPublic-highAC	0.0524818	0.0737408	0.05512	0.0575879	0.0423116	0.0298492	0.00622183	0.317313
France	CommercialPublic-DC	0.160094	0.164424	0.069575	0.0622015	0.0457013	0.0322406	0.0106847	0.544921
Germany	ResidentialGrid-lowAC	0	0	0	0.04923	0.05328	0.13545	0	0.23796
Germany	ResidentialGrid-mediumAC	0.0326573	0.0656432	0.00779721	0.0494774	0.0535477	0.136131	0	0.345254
Germany	ResidentialGrid-highAC	0.0442811	0.0716108	0.0105725	0.0494774	0.0535477	0.136131	0	0.36562
Germany	ResidentialPV-lowAC	0	0	0	0.07512	0.0310983	0.079059	0	0.185277
Germany	ResidentialPV-mediumAC	0.0326573	0.0656432	0.00779721	0.0754974	0.0312546	0.0794563	0	0.292306
Germany	ResidentialPV-highAC	0.0442811	0.0716108	0.0105725	0.0754974	0.0312546	0.0794563	0	0.312673
Germany	CommercialPrivate-lowAC	0	0	0	0.0347	0.0524	0.1005	0	0.1876
Germany	CommercialPrivate-mediumAC	0.0481159	0.079369	0.00876471	0.0348744	0.0526633	0.101005	0	0.324792
Germany	CommercialPrivate-highAC	0.0364518	0.066237	0.00664	0.0348744	0.0526633	0.101005	0	0.297872
Germany	CommercialPrivate-DC	0.160094	0.151182	0.0291625	0.0376683	0.0568823	0.109097	0	0.544086
Germany	CommercialPublic-mediumAC	0.069429	0.079924	0.0782353	0.0348744	0.0526633	0.101005	0.00832262	0.424454
Germany	CommercialPublic-highAC	0.0524818	0.0667002	0.05512	0.0348744	0.0526633	0.101005	0.0072569	0.370102
Germany	CommercialPublic-DC	0.160094	0.151182	0.069575	0.0376683	0.0568823	0.109097	0.01169	0.596189
Greece	ResidentialGrid-lowAC	0	0	0	0.08073	0.02106	0.05103	0	0.15282
Greece	ResidentialGrid-mediumAC	0.0469606	0.0613902	0.0112123	0.0811357	0.0211658	0.0512864	0	0.273151
Greece	ResidentialGrid-highAC	0.0636754	0.0669711	0.0152031	0.0811357	0.0211658	0.0512864	0	0.299438
Greece	ResidentialPV-lowAC	0	0	0	0.10354	0.0117887	0.0285648	0	0.143893
Greece	ResidentialPV-mediumAC	0.0469606	0.0613902	0.0112123	0.10406	0.0118479	0.0287084	0	0.264179
Greece	ResidentialPV-highAC	0.0636754	0.0669711	0.0152031	0.10406	0.0118479	0.0287084	0	0.290466
Greece	CommercialPrivate-lowAC	0	0	0	0.0799	0.0246	0.0386	0	0.1431
Greece	CommercialPrivate-mediumAC	0.0481159	0.0391989	0.00876471	0.0803015	0.0247236	0.038794	0	0.239899
Greece	CommercialPrivate-highAC	0.0364518	0.0327132	0.00664	0.0803015	0.0247236	0.038794	0	0.219624
Greece	CommercialPrivate-DC	0.160094	0.0839275	0.0291625	0.0867347	0.0267043	0.0419019	0	0.428525
Greece	CommercialPublic-mediumAC	0.069429	0.0370759	0.0782353	0.0803015	0.0247236	0.038794	0.00657118	0.33513
Greece	CommercialPublic-highAC	0.0524818	0.0309415	0.05512	0.0803015	0.0247236	0.038794	0.00564725	0.28801
Greece	CommercialPublic-DC	0.160094	0.0839275	0.069575	0.0867347	0.0267043	0.0419019	0.00937875	0.478316
Hungary	ResidentialGrid-lowAC	0	0	0	0.03771	0.03816	0.02052	0	0.09639
Hungary	ResidentialGrid-mediumAC	0.0282922	0.0349251	0.00675501	0.0378995	0.0383518	0.0206231	0	0.166847
Hungary	ResidentialGrid-highAC	0.0383623	0.0381001	0.00915934	0.0378995	0.0383518	0.0206231	0	0.182496
Hungary	ResidentialPV-lowAC	0	0	0	0.084727	0.0240649	0.0129406	0	0.121732
Hungary	ResidentialPV-mediumAC	0.0282922	0.0349251	0.00675501	0.0851527	0.0241858	0.0130056	0	0.192316
Hungary	ResidentialPV-highAC	0.0383623	0.0381001	0.00915934	0.0851527	0.0241858	0.0130056	0	0.207966
Hungary	CommercialPrivate-lowAC	0	0	0	0.061	0.04	0.0102	0	0.1112
Hungary	CommercialPrivate-mediumAC	0.0481159	0.0350361	0.00876471	0.0613065	0.040201	0.0102513	0	0.203676
Hungary	CommercialPrivate-highAC	0.0364518	0.0292393	0.00664	0.0613065	0.040201	0.0102513	0	0.18409
Hungary	CommercialPrivate-DC	0.160094	0.0769581	0.0291625	0.066218	0.0434216	0.0110725	0	0.386927
Hungary	CommercialPublic-mediumAC	0.069429	0.0326356	0.0782353	0.0613065	0.040201	0.0102513	0.00584117	0.2979
Hungary	CommercialPublic-highAC	0.0524818	0.0272359	0.05512	0.0613065	0.040201	0.0102513	0.00493193	0.251528
Hungary	CommercialPublic-DC	0.160094	0.0769581	0.069575	0.066218	0.0434216	0.0110725	0.00854679	0.435886
Ireland	ResidentialGrid-lowAC	0	0	0	0.09972	0.06102	0.03015	0	0.19089
Ireland	ResidentialGrid-mediumAC	0.0369698	0.0718884	0.00882686	0.100221	0.0613266	0.0303015	0	0.309534
Ireland	ResidentialGrid-highAC	0.0501285	0.0784237	0.0119686	0.100221	0.0613266	0.0303015	0	0.33237
Ireland	ResidentialPV-lowAC	0	0	0	0.136107	0.034899	0.0172436	0	0.18825
Ireland	ResidentialPV-mediumAC	0.0369698	0.0718884	0.00882686	0.136791	0.0350744	0.0173303	0	0.306881
Ireland	ResidentialPV-highAC	0.0501285	0.0784237	0.0119686	0.136791	0.0350744	0.0173303	0	0.329717
Ireland	CommercialPrivate-lowAC	0	0	0	0.092	0.0631	0.007	0	0.1621
Ireland	CommercialPrivate-mediumAC	0.0481159	0.0756226	0.00876471	0.0924623	0.0634171	0.00703518	0	0.295418
Ireland	CommercialPrivate-highAC	0.0364518	0.0631105	0.00664	0.0924623	0.0634171	0.00703518	0	0.269117
Ireland	CommercialPrivate-DC	0.160094	0.14491	0.0291625	0.0998697	0.0684976	0.00759878	0	0.510133
Ireland	CommercialPublic-mediumAC	0.069429	0.0759278	0.0782353	0.0924623	0.0634171	0.00703518	0.00773013	0.394237
Ireland	CommercialPublic-highAC	0.0524818	0.0633652	0.05512	0.0924623	0.0634171	0.00703518	0.00667763	0.340559
Ireland	CommercialPublic-DC	0.160094	0.14491	0.069575	0.0998697	0.0684976	0.00759878	0.0110109	0.561556
Italy	ResidentialGrid-lowAC	0	0	0	0.08046	0.03402	0.09297	0	0.20745
Italy	ResidentialGrid-mediumAC	0.048635	0.0878417	0.011612	0.0808643	0.034191	0.0934372	0	0.356581
Italy	ResidentialGrid-highAC	0.0659457	0.0958273	0.0157451	0.0808643	0.034191	0.0934372	0	0.386011
Italy	ResidentialPV-lowAC	0	0	0	0.0908108	0.01947	0.0532076	0	0.163488
Italy	ResidentialPV-mediumAC	0.048635	0.0878417	0.011612	0.0912671	0.0195678	0.053475	0	0.312399
Italy	ResidentialPV-highAC	0.0659457	0.0958273	0.0157451	0.0912671	0.0195678	0.053475	0	0.341828
Italy	CommercialPrivate-lowAC	0	0	0	0.081	0.028	0.0787	0	0.1877
Italy	CommercialPrivate-mediumAC	0.0481159	0.0677134	0.00876471	0.081407	0.0281407	0.0790955	0	0.313237
Italy	CommercialPrivate-highAC	0.0364518	0.0565099	0.00664	0.081407	0.0281407	0.0790955	0	0.288245
Italy	CommercialPrivate-DC	0.160094	0.131668	0.0291625	0.0879288	0.0303951	0.085432	0	0.524681
Italy	CommercialPublic-mediumAC	0.069429	0.0674914	0.0782353	0.081407	0.0281407	0.0790955	0.00807598	0.411875
Italy	CommercialPublic-highAC	0.0524818	0.0563246	0.05512	0.081407	0.0281407	0.0790955	0.00705139	0.359621
Italy	CommercialPublic-DC	0.160094	0.131668	0.069575	0.0879288	0.0303951	0.085432	0.0113019	0.576395
Latvia	ResidentialGrid-lowAC	0	0	0	0.0513	0.04653	0.04167	0	0.1395
Latvia	ResidentialGrid-mediumAC	0.0311731	0.0408652	0.00744285	0.0515578	0.0467638	0.0418794	0	0.219682
Latvia	ResidentialGrid-highAC	0.0422686	0.0445802	0.010092	0.0515578	0.0467638	0.0418794	0	0.237142
Latvia	ResidentialPV-lowAC	0	0	0	0.108816	0.0279063	0.0249915	0	0.161714
Latvia	ResidentialPV-mediumAC	0.0311731	0.0408652	0.00744285	0.109363	0.0280466	0.0251171	0	0.242008
Latvia	ResidentialPV-highAC	0.0422686	0.0445802	0.010092	0.109363	0.0280466	0.0251171	0	0.259467
Latvia	CommercialPrivate-lowAC	0	0	0	0.0492	0.0561	0.0248	0	0.1301
Latvia	CommercialPrivate-mediumAC	0.0481159	0.039407	0.00876471	0.0494472	0.0563819	0.0249246	0	0.227041
Latvia	CommercialPrivate-highAC	0.0364518	0.0328869	0.00664	0.0494472	0.0563819	0.0249246	0	0.206733
Latvia	CommercialPrivate-DC	0.160094	0.084276	0.0291625	0.0534086	0.0608988	0.0269214	0	0.414762
Latvia	CommercialPublic-mediumAC	0.069429	0.0372979	0.0782353	0.0494472	0.0563819	0.0249246	0.00631432	0.32203
Latvia	CommercialPublic-highAC	0.0524818	0.0311268	0.05512	0.0494472	0.0563819	0.0249246	0.00538965	0.274872
Latvia	CommercialPublic-DC	0.160094	0.084276	0.069575	0.0534086	0.0608988	0.0269214	0.00910348	0.464278
Lithuania	ResidentialGrid-lowAC	0	0	0	0.04266	0.03879	0.02682	0	0.10827
Lithuania	ResidentialGrid-mediumAC	0.0311731	0.0385949	0.00744285	0.0428744	0.0389849	0.0269548	0	0.186025
Lithuania	ResidentialGrid-highAC	0.0422686	0.0421035	0.010092	0.0428744	0.0389849	0.0269548	0	0.203278
Lithuania	ResidentialPV-lowAC	0	0	0	0.0945294	0.0226153	0.0156366	0	0.132781
Lithuania	ResidentialPV-mediumAC	0.0311731	0.0385949	0.00744285	0.0950044	0.0227289	0.0157151	0	0.210659
Lithuania	ResidentialPV-highAC	0.0422686	0.0421035	0.010092	0.0950044	0.0227289	0.0157151	0	0.227913
Lithuania	CommercialPrivate-lowAC	0	0	0	0.0515	0.0438	0.0094	0	0.1047
Lithuania	CommercialPrivate-mediumAC	0.0481159	0.0352443	0.00876471	0.0517588	0.0440201	0.00944724	0	0.197351
Lithuania	CommercialPrivate-highAC	0.0364518	0.029413	0.00664	0.0517588	0.0440201	0.00944724	0	0.177731
Lithuania	CommercialPrivate-DC	0.160094	0.0773066	0.0291625	0.0559053	0.0475467	0.0102041	0	0.380219
Lithuania	CommercialPublic-mediumAC	0.069429	0.0328577	0.0782353	0.0517588	0.0440201	0.00944724	0.00571496	0.291463
Lithuania	CommercialPublic-highAC	0.0524818	0.0274212	0.05512	0.0517588	0.0440201	0.00944724	0.00480498	0.245054
Lithuania	CommercialPublic-DC	0.160094	0.0773066	0.069575	0.0559053	0.0475467	0.0102041	0.00841264	0.429045
Luxembourg	ResidentialGrid-lowAC	0	0	0	0.04851	0.05031	0.04095	0	0.13977
Luxembourg	ResidentialGrid-mediumAC	0.0340843	0.0665258	0.00813793	0.0487538	0.0505628	0.0411558	0	0.24922
Luxembourg	ResidentialGrid-highAC	0.046216	0.0725736	0.0110345	0.0487538	0.0505628	0.0411558	0	0.270297
Luxembourg	ResidentialPV-lowAC	0	0	0	0.0872101	0.0277987	0.0226269	0	0.137636
Luxembourg	ResidentialPV-mediumAC	0.0340843	0.0665258	0.00813793	0.0876483	0.0279384	0.0227406	0	0.247075
Luxembourg	ResidentialPV-highAC	0.046216	0.0725736	0.0110345	0.0876483	0.0279384	0.0227406	0	0.268151
Luxembourg	CommercialPrivate-lowAC	0	0	0	0.0549	0.0416	0.0146	0	0.1111
Luxembourg	CommercialPrivate-mediumAC	0.0481159	0.0760388	0.00876471	0.0551759	0.041809	0.0146734	0	0.244578
Luxembourg	CommercialPrivate-highAC	0.0364518	0.0634579	0.00664	0.0551759	0.041809	0.0146734	0	0.218208
Luxembourg	CommercialPrivate-DC	0.160094	0.145607	0.0291625	0.0595962	0.0451585	0.0158489	0	0.455467
Luxembourg	CommercialPublic-mediumAC	0.069429	0.0763718	0.0782353	0.0551759	0.041809	0.0146734	0.00671389	0.342408
Luxembourg	CommercialPublic-highAC	0.0524818	0.0637358	0.05512	0.0551759	0.041809	0.0146734	0.00565992	0.288656
Luxembourg	CommercialPublic-DC	0.160094	0.145607	0.069575	0.0595962	0.0451585	0.0158489	0.00991759	0.505797
Malta	ResidentialGrid-lowAC	0	0	0	0.10548	0.0225	0.00783	0	0.13581
Malta	ResidentialGrid-mediumAC	0.0446883	0.0598843	0.0106697	0.10601	0.0226131	0.00786935	0	0.251735
Malta	ResidentialGrid-highAC	0.0605944	0.0653283	0.0144674	0.10601	0.0226131	0.00786935	0	0.276883
Malta	ResidentialPV-lowAC	0	0	0	0.0930623	0.0133334	0.00464001	0	0.111036
Malta	ResidentialPV-mediumAC	0.0446883	0.0598843	0.0106697	0.0935299	0.0134004	0.00466332	0	0.226836
Malta	ResidentialPV-highAC	0.0605944	0.0653283	0.0144674	0.0935299	0.0134004	0.00466332	0	0.251984
Malta	CommercialPrivate-lowAC	0	0	0	0.1254	0.025	0.0015	0	0.1519
Malta	CommercialPrivate-mediumAC	0.0481159	0.0410721	0.00876471	0.12603	0.0251256	0.00150754	0	0.250616
Malta	CommercialPrivate-highAC	0.0364518	0.0342765	0.00664	0.12603	0.0251256	0.00150754	0	0.230032
Malta	CommercialPrivate-DC	0.160094	0.0870637	0.0291625	0.136127	0.0271385	0.00162831	0	0.441214
Malta	CommercialPublic-mediumAC	0.069429	0.039074	0.0782353	0.12603	0.0251256	0.00150754	0.00678803	0.34619
Malta	CommercialPublic-highAC	0.0524818	0.032609	0.05512	0.12603	0.0251256	0.00150754	0.00585748	0.298732
Malta	CommercialPublic-DC	0.160094	0.0870637	0.069575	0.136127	0.0271385	0.00162831	0.00963253	0.491259
Netherlands	ResidentialGrid-lowAC	0	0	0	0.06309	0.0234	0.10332	0	0.18981
Netherlands	ResidentialGrid-mediumAC	0.0352496	0.0804809	0.00841615	0.063407	0.0235176	0.103839	0	0.31491
Netherlands	ResidentialGrid-highAC	0.0477961	0.0877973	0.0114117	0.063407	0.0235176	0.103839	0	0.337769
Netherlands	ResidentialPV-lowAC	0	0	0	0.0940471	0.0133264	0.058841	0	0.166214
Netherlands	ResidentialPV-mediumAC	0.0352496	0.0804809	0.00841615	0.0945197	0.0133933	0.0591367	0	0.291196
Netherlands	ResidentialPV-highAC	0.0477961	0.0877973	0.0114117	0.0945197	0.0133933	0.0591367	0	0.314055
Netherlands	CommercialPrivate-lowAC	0	0	0	0.0539	0.0258	0.0422	0	0.1219
Netherlands	CommercialPrivate-mediumAC	0.0481159	0.0949792	0.00876471	0.0541709	0.0259296	0.0424121	0	0.274372
Netherlands	CommercialPrivate-highAC	0.0364518	0.0792644	0.00664	0.0541709	0.0259296	0.0424121	0	0.244869
Netherlands	CommercialPrivate-DC	0.160094	0.177317	0.0291625	0.0585106	0.0280069	0.0458098	0	0.498901
Netherlands	CommercialPublic-mediumAC	0.069429	0.0965749	0.0782353	0.0541709	0.0259296	0.0424121	0.00733503	0.374087
Netherlands	CommercialPublic-highAC	0.0524818	0.0805961	0.05512	0.0541709	0.0259296	0.0424121	0.00621421	0.316925
Netherlands	CommercialPublic-DC	0.160094	0.177317	0.069575	0.0585106	0.0280069	0.0458098	0.0107863	0.5501
Norway	ResidentialGrid-lowAC	0	0	0	0.04527	0.03645	0.03618	0	0.1179
Norway	ResidentialGrid-mediumAC	0.0381769	0.0942543	0.00911507	0.0454975	0.0366332	0.0363618	0	0.260039
Norway	ResidentialGrid-highAC	0.0517653	0.102823	0.0123594	0.0454975	0.0366332	0.0363618	0	0.28544
Norway	ResidentialPV-lowAC	0	0	0	0.0879753	0.0212074	0.0210503	0	0.130233
Norway	ResidentialPV-mediumAC	0.0381769	0.0942543	0.00911507	0.0884174	0.021314	0.0211561	0	0.272434
Norway	ResidentialPV-highAC	0.0517653	0.102823	0.0123594	0.0884174	0.021314	0.0211561	0	0.297835
Norway	CommercialPrivate-lowAC	0	0	0	0.0434	0.0268	0.01	0	0.0802
Norway	CommercialPrivate-mediumAC	0.0481159	0.105594	0.00876471	0.0436181	0.0269347	0.0100503	0	0.243078
Norway	CommercialPrivate-highAC	0.0364518	0.0881231	0.00664	0.0436181	0.0269347	0.0100503	0	0.211818
Norway	CommercialPrivate-DC	0.160094	0.195089	0.0291625	0.0471125	0.0290925	0.0108554	0	0.471406
Norway	CommercialPublic-mediumAC	0.069429	0.107897	0.0782353	0.0436181	0.0269347	0.0100503	0.00672329	0.342888
Norway	CommercialPublic-highAC	0.0524818	0.0900453	0.05512	0.0436181	0.0269347	0.0100503	0.005565	0.283815
Norway	CommercialPublic-DC	0.160094	0.195089	0.069575	0.0471125	0.0290925	0.0108554	0.0102364	0.522055
Poland	ResidentialGrid-lowAC	0	0	0	0.03744	0.036	0.04068	0	0.11412
Poland	ResidentialGrid-mediumAC	0.0582274	0.0756949	0.0139023	0.0376281	0.0361809	0.0408844	0	0.262518
Poland	ResidentialGrid-highAC	0.0789524	0.0825762	0.0188506	0.0376281	0.0361809	0.0408844	0	0.295073
Poland	ResidentialPV-lowAC	0	0	0	0.0868645	0.0220514	0.0249181	0	0.133834
Poland	ResidentialPV-mediumAC	0.0582274	0.0756949	0.0139023	0.087301	0.0221622	0.0250433	0	0.282331
Poland	ResidentialPV-highAC	0.0789524	0.0825762	0.0188506	0.087301	0.0221622	0.0250433	0	0.314886
Poland	CommercialPrivate-lowAC	0	0	0	0.0497	0.0444	0.021	0	0.1151
Poland	CommercialPrivate-mediumAC	0.0481159	0.0387826	0.00876471	0.0499497	0.0446231	0.0211055	0	0.211342
Poland	CommercialPrivate-highAC	0.0364518	0.0323658	0.00664	0.0499497	0.0446231	0.0211055	0	0.191136
Poland	CommercialPrivate-DC	0.160094	0.0832305	0.0291625	0.0539514	0.048198	0.0227964	0	0.397433
Poland	CommercialPublic-mediumAC	0.069429	0.0366318	0.0782353	0.0499497	0.0446231	0.0211055	0.00599949	0.305974
Poland	CommercialPublic-highAC	0.0524818	0.0305709	0.05512	0.0499497	0.0446231	0.0211055	0.00507702	0.258928
Poland	CommercialPublic-DC	0.160094	0.0832305	0.069575	0.0539514	0.048198	0.0227964	0.00875691	0.446602
Portugal	ResidentialGrid-lowAC	0	0	0	0.06084	0.04086	0.08316	0	0.18486
Portugal	ResidentialGrid-mediumAC	0.0352893	0.0460042	0.00842564	0.0611457	0.0410653	0.0835779	0	0.275508
Portugal	ResidentialGrid-highAC	0.0478499	0.0501864	0.0114246	0.0611457	0.0410653	0.0835779	0	0.29525
Portugal	ResidentialPV-lowAC	0	0	0	0.0791801	0.0228836	0.0465737	0	0.148637
Portugal	ResidentialPV-mediumAC	0.0352893	0.0460042	0.00842564	0.079578	0.0229986	0.0468077	0	0.239103
Portugal	ResidentialPV-highAC	0.0478499	0.0501864	0.0114246	0.079578	0.0229986	0.0468077	0	0.258845
Portugal	CommercialPrivate-lowAC	0	0	0	0.0683	0.0368	0.0391	0	0.1442
Portugal	CommercialPrivate-mediumAC	0.0481159	0.0389907	0.00876471	0.0686432	0.0369849	0.0392965	0	0.240796
Portugal	CommercialPrivate-highAC	0.0364518	0.0325395	0.00664	0.0686432	0.0369849	0.0392965	0	0.220556
Portugal	CommercialPrivate-DC	0.160094	0.083579	0.0291625	0.0741424	0.0399479	0.0424446	0	0.429371
Portugal	CommercialPublic-mediumAC	0.069429	0.0368539	0.0782353	0.0686432	0.0369849	0.0392965	0.00658885	0.336032
Portugal	CommercialPublic-highAC	0.0524818	0.0307562	0.05512	0.0686432	0.0369849	0.0392965	0.00566565	0.288948
Portugal	CommercialPublic-DC	0.160094	0.083579	0.069575	0.0741424	0.0399479	0.0424446	0.00939567	0.479179
Romania	ResidentialGrid-lowAC	0	0	0	0.05364	0.03717	0.03474	0	0.12555
Romania	ResidentialGrid-mediumAC	0.0563338	0.0650278	0.0134502	0.0539095	0.0373568	0.0349146	0	0.260993
Romania	ResidentialGrid-highAC	0.0763849	0.0709394	0.0182375	0.0539095	0.0373568	0.0349146	0	0.291743
Romania	ResidentialPV-lowAC	0	0	0	0.0972468	0.0207673	0.0194097	0	0.137424
Romania	ResidentialPV-mediumAC	0.0563338	0.0650278	0.0134502	0.0977355	0.0208717	0.0195072	0	0.272926
Romania	ResidentialPV-highAC	0.0763849	0.0709394	0.0182375	0.0977355	0.0208717	0.0195072	0	0.303676
Romania	CommercialPrivate-lowAC	0	0	0	0.0606	0.0337	0.0155	0	0.1098
Romania	CommercialPrivate-mediumAC	0.0481159	0.0304572	0.00876471	0.0609045	0.0338693	0.0155779	0	0.19769
Romania	CommercialPrivate-highAC	0.0364518	0.0254179	0.00664	0.0609045	0.0338693	0.0155779	0	0.178861
Romania	CommercialPrivate-DC	0.160094	0.0692918	0.0291625	0.0657838	0.0365827	0.0168259	0	0.377741
Romania	CommercialPublic-mediumAC	0.069429	0.0277514	0.0782353	0.0609045	0.0338693	0.0155779	0.00571535	0.291483
Romania	CommercialPublic-highAC	0.0524818	0.0231598	0.05512	0.0609045	0.0338693	0.0155779	0.00482227	0.245936
Romania	CommercialPublic-DC	0.160094	0.0692918	0.069575	0.0657838	0.0365827	0.0168259	0.00836307	0.426516
Slovakia	ResidentialGrid-lowAC	0	0	0	0.0459	0.02538	0.05238	0	0.12366
Slovakia	ResidentialGrid-mediumAC	0.0568072	0.0742624	0.0135632	0.0461307	0.0255075	0.0526432	0	0.268914
Slovakia	ResidentialGrid-highAC	0.0770267	0.0810135	0.0183908	0.0461307	0.0255075	0.0526432	0	0.300712
Slovakia	ResidentialPV-lowAC	0	0	0	0.0821056	0.0155339	0.0320593	0	0.129699
Slovakia	ResidentialPV-mediumAC	0.0568072	0.0742624	0.0135632	0.0825182	0.015612	0.0322204	0	0.274983
Slovakia	ResidentialPV-highAC	0.0770267	0.0810135	0.0183908	0.0825182	0.015612	0.0322204	0	0.306782
Slovakia	CommercialPrivate-lowAC	0	0	0	0.0579	0.0547	0.0366	0	0.1492
Slovakia	CommercialPrivate-mediumAC	0.0481159	0.0391989	0.00876471	0.058191	0.0549749	0.0367839	0	0.246029
Slovakia	CommercialPrivate-highAC	0.0364518	0.0327132	0.00664	0.058191	0.0549749	0.0367839	0	0.225755
Slovakia	CommercialPrivate-DC	0.160094	0.0839275	0.0291625	0.0628528	0.0593791	0.0397308	0	0.435147
Slovakia	CommercialPublic-mediumAC	0.069429	0.0370759	0.0782353	0.058191	0.0549749	0.0367839	0.0066938	0.341384
Slovakia	CommercialPublic-highAC	0.0524818	0.0309415	0.05512	0.058191	0.0549749	0.0367839	0.00576986	0.294263
Slovakia	CommercialPublic-DC	0.160094	0.0839275	0.069575	0.0628528	0.0593791	0.0397308	0.00951119	0.485071
Slovenia	ResidentialGrid-lowAC	0	0	0	0.05157	0.04158	0.03537	0	0.12852
Slovenia	ResidentialGrid-mediumAC	0.057754	0.0860154	0.0137893	0.0518291	0.0417889	0.0355477	0	0.286724
Slovenia	ResidentialGrid-highAC	0.0783105	0.093835	0.0186973	0.0518291	0.0417889	0.0355477	0	0.320009
Slovenia	ResidentialPV-lowAC	0	0	0	0.098013	0.0245554	0.020888	0	0.143456
Slovenia	ResidentialPV-mediumAC	0.057754	0.0860154	0.0137893	0.0985055	0.0246788	0.020993	0	0.301736
Slovenia	ResidentialPV-highAC	0.0783105	0.093835	0.0186973	0.0985055	0.0246788	0.020993	0	0.33502
Slovenia	CommercialPrivate-lowAC	0	0	0	0.0587	0.0371	0.0175	0	0.1133
Slovenia	CommercialPrivate-mediumAC	0.0481159	0.0496056	0.00876471	0.058995	0.0372864	0.0175879	0	0.220356
Slovenia	CommercialPrivate-highAC	0.0364518	0.0413981	0.00664	0.058995	0.0372864	0.0175879	0	0.198359
Slovenia	CommercialPrivate-DC	0.160094	0.101351	0.0291625	0.0637212	0.0402736	0.018997	0	0.413599
Slovenia	CommercialPublic-mediumAC	0.069429	0.0481764	0.0782353	0.058995	0.0372864	0.0175879	0.0061942	0.315904
Slovenia	CommercialPublic-highAC	0.0524818	0.0402054	0.05512	0.058995	0.0372864	0.0175879	0.00523353	0.26691
Slovenia	CommercialPublic-DC	0.160094	0.101351	0.069575	0.0637212	0.0402736	0.018997	0.00908024	0.463092
Spain	ResidentialGrid-lowAC	0	0	0	0.06309	0.03645	0.07983	0	0.17937
Spain	ResidentialGrid-mediumAC	0.0347155	0.0578975	0.00828863	0.063407	0.0366332	0.0802312	0	0.281173
Spain	ResidentialGrid-highAC	0.0470719	0.0631609	0.0112388	0.063407	0.0366332	0.0802312	0	0.301743
Spain	ResidentialPV-lowAC	0	0	0	0.087548	0.0179204	0.0392479	0	0.144716
Spain	ResidentialPV-mediumAC	0.0347155	0.0578975	0.00828863	0.087988	0.0180105	0.0394451	0	0.246345
Spain	ResidentialPV-highAC	0.0470719	0.0631609	0.0112388	0.087988	0.0180105	0.0394451	0	0.266915
Spain	CommercialPrivate-lowAC	0	0	0	0.0802	0.0265	0.0371	0	0.1438
Spain	CommercialPrivate-mediumAC	0.0481159	0.0598043	0.00876471	0.080603	0.0266332	0.0372864	0	0.261207
Spain	CommercialPrivate-highAC	0.0364518	0.0499094	0.00664	0.080603	0.0266332	0.0372864	0	0.237524
Spain	CommercialPrivate-DC	0.160094	0.118426	0.0291625	0.0870604	0.0287668	0.0402736	0	0.463783
Spain	CommercialPublic-mediumAC	0.069429	0.059055	0.0782353	0.080603	0.0266332	0.0372864	0.00702484	0.358267
Spain	CommercialPublic-highAC	0.0524818	0.0492841	0.05512	0.080603	0.0266332	0.0372864	0.00602817	0.307437
Spain	CommercialPublic-DC	0.160094	0.118426	0.069575	0.0870604	0.0287668	0.0402736	0.0100839	0.51428
Sweden	ResidentialGrid-lowAC	0	0	0	0.04464	0.04896	0.06219	0	0.15579
Sweden	ResidentialGrid-mediumAC	0.040461	0.0914953	0.00966041	0.0448643	0.049206	0.0625025	0	0.29819
Sweden	ResidentialGrid-highAC	0.0548624	0.099813	0.0130989	0.0448643	0.049206	0.0625025	0	0.324347
Sweden	ResidentialPV-lowAC	0	0	0	0.0919937	0.0293608	0.0372947	0	0.158649
Sweden	ResidentialPV-mediumAC	0.040461	0.0914953	0.00966041	0.092456	0.0295083	0.0374821	0	0.301063
Sweden	ResidentialPV-highAC	0.0548624	0.099813	0.0130989	0.092456	0.0295083	0.0374821	0	0.327221
Sweden	CommercialPrivate-lowAC	0	0	0	0.0441	0.0381	0.0039	0	0.0861
Sweden	CommercialPrivate-mediumAC	0.0481159	0.0937303	0.00876471	0.0443216	0.0382915	0.0039196	0	0.237144
Sweden	CommercialPrivate-highAC	0.0364518	0.0782222	0.00664	0.0443216	0.0382915	0.0039196	0	0.207847
Sweden	CommercialPrivate-DC	0.160094	0.175226	0.0291625	0.0478723	0.0413591	0.00423361	0	0.457948
Sweden	CommercialPublic-mediumAC	0.069429	0.0952428	0.0782353	0.0443216	0.0382915	0.0039196	0.00658879	0.336029
Sweden	CommercialPublic-highAC	0.0524818	0.0794844	0.05512	0.0443216	0.0382915	0.0039196	0.00547238	0.279091
Sweden	CommercialPublic-DC	0.160094	0.175226	0.069575	0.0478723	0.0413591	0.00423361	0.00996722	0.508328
Switzerland	ResidentialGrid-lowAC	0	0	0	0.0576807	0.0631211	0.0397559	0	0.160558
Switzerland	ResidentialGrid-mediumAC	0.0370796	0.0995359	0.00885308	0.0579706	0.0634383	0.0399557	0	0.306833
Switzerland	ResidentialGrid-highAC	0.0502775	0.108585	0.0120042	0.0579706	0.0634383	0.0399557	0	0.332231
Switzerland	ResidentialPV-lowAC	0	0	0	0.0907978	0.0355018	0.0223603	0	0.14866
Switzerland	ResidentialPV-mediumAC	0.0370796	0.0995359	0.00885308	0.091254	0.0356802	0.0224726	0	0.294875
Switzerland	ResidentialPV-highAC	0.0502775	0.108585	0.0120042	0.091254	0.0356802	0.0224726	0	0.320273
Switzerland	CommercialPrivate-lowAC	0	0	0	0.0646186	0.0708848	0.0304682	0	0.165972
Switzerland	CommercialPrivate-mediumAC	0.0481159	0.117912	0.00876471	0.0649433	0.0712411	0.0306213	0	0.341598
Switzerland	CommercialPrivate-highAC	0.0364518	0.0984026	0.00664	0.0649433	0.0712411	0.0306213	0	0.3083
Switzerland	CommercialPrivate-DC	0.160094	0.215712	0.0291625	0.0701461	0.0769484	0.0330745	0	0.585137
Switzerland	CommercialPublic-mediumAC	0.069429	0.121036	0.0782353	0.0649433	0.0712411	0.0306213	0.00871012	0.444216
Switzerland	CommercialPublic-highAC	0.0524818	0.10101	0.05512	0.0649433	0.0712411	0.0306213	0.00750835	0.382926
Switzerland	CommercialPublic-DC	0.160094	0.215712	0.069575	0.0701461	0.0769484	0.0330745	0.012511	0.638061
United Kingdom	ResidentialGrid-lowAC	0	0	0	0.08064	0.03951	0.0558	0	0.17595
United Kingdom	ResidentialGrid-mediumAC	0.0360681	0.070135	0.00861157	0.0810452	0.0397085	0.0560804	0	0.291649
United Kingdom	ResidentialGrid-highAC	0.0489059	0.0765109	0.0116767	0.0810452	0.0397085	0.0560804	0	0.313928
United Kingdom	ResidentialPV-lowAC	0	0	0	0.108082	0.0235333	0.0332361	0	0.164851
United Kingdom	ResidentialPV-mediumAC	0.0360681	0.070135	0.00861157	0.108625	0.0236515	0.0334031	0	0.280495
United Kingdom	ResidentialPV-highAC	0.0489059	0.0765109	0.0116767	0.108625	0.0236515	0.0334031	0	0.302773
United Kingdom	CommercialPrivate-lowAC	0	0	0	0.0801	0.0416	0.0473	0	0.169
United Kingdom	CommercialPrivate-mediumAC	0.0481159	0.0756226	0.00876471	0.0805025	0.041809	0.0475377	0	0.302352
United Kingdom	CommercialPrivate-highAC	0.0364518	0.0631105	0.00664	0.0805025	0.041809	0.0475377	0	0.276052
United Kingdom	CommercialPrivate-DC	0.160094	0.14491	0.0291625	0.0869518	0.0451585	0.0513461	0	0.517623
United Kingdom	CommercialPublic-mediumAC	0.069429	0.0759278	0.0782353	0.0805025	0.041809	0.0475377	0.00786883	0.40131
United Kingdom	CommercialPublic-highAC	0.0524818	0.0633652	0.05512	0.0805025	0.041809	0.0475377	0.00681633	0.347633
United Kingdom	CommercialPublic-DC	0.160094	0.14491	0.069575	0.0869518	0.0451585	0.0513461	0.0111607	0.569196

## Sheet: Low electricity prices
Country	Option	LCOEquipment	LCOInstallation	LCOOM	LCOEnergy	LCONetwork	LCOTaxes	LCOTransaction	LCOC		[€/kWh]
Austria	ResidentialGrid-lowAC	0	0	0	0.045864	0.03996	0.04428	0	0.130104
Austria	ResidentialGrid-mediumAC	0.0329317	0.0735099	0.00786274	0.0460945	0.0401608	0.0445025	0	0.245062
Austria	ResidentialGrid-highAC	0.0446532	0.0801926	0.0106613	0.0460945	0.0401608	0.0445025	0	0.266265
Austria	ResidentialPV-lowAC	0	0	0	0.07052	0.0237629	0.0263318	0	0.120615
Austria	ResidentialPV-mediumAC	0.0329317	0.0735099	0.00786274	0.0708744	0.0238823	0.0264642	0	0.235525
Austria	ResidentialPV-highAC	0.0446532	0.0801926	0.0106613	0.0708744	0.0238823	0.0264642	0	0.256728
Austria	CommercialPrivate-lowAC	0	0	0	0.0424	0.03672	0.02216	0	0.10128
Austria	CommercialPrivate-mediumAC	0.0481159	0.0920653	0.00876471	0.0426131	0.0369045	0.0222714	0	0.250735
Austria	CommercialPrivate-highAC	0.0364518	0.0768326	0.00664	0.0426131	0.0369045	0.0222714	0	0.221713
Austria	CommercialPrivate-DC	0.160094	0.172439	0.0291625	0.0460269	0.0398611	0.0240556	0	0.471639
Austria	CommercialPublic-mediumAC	0.069429	0.0934667	0.0782353	0.0426131	0.0369045	0.0222714	0.0068584	0.349778
Austria	CommercialPublic-highAC	0.0524818	0.0780022	0.05512	0.0426131	0.0369045	0.0222714	0.00574786	0.293141
Austria	CommercialPublic-DC	0.160094	0.172439	0.069575	0.0460269	0.0398611	0.0240556	0.010241	0.522293
Belgium	ResidentialGrid-lowAC	0	0	0	0.05616	0.070272	0.061488	0	0.18792
Belgium	ResidentialGrid-mediumAC	0.0309625	0.0699034	0.00739256	0.0564422	0.0706251	0.061797	0	0.297123
Belgium	ResidentialGrid-highAC	0.041983	0.0762583	0.0100238	0.0564422	0.0706251	0.061797	0	0.317129
Belgium	ResidentialPV-lowAC	0	0	0	0.0792508	0.0389711	0.0340997	0	0.152322
Belgium	ResidentialPV-mediumAC	0.0309625	0.0699034	0.00739256	0.0796491	0.039167	0.0342711	0	0.261346
Belgium	ResidentialPV-highAC	0.041983	0.0762583	0.0100238	0.0796491	0.039167	0.0342711	0	0.281352
Belgium	CommercialPrivate-lowAC	0	0	0	0.04344	0.04984	0.03184	0	0.12512
Belgium	CommercialPrivate-mediumAC	0.0481159	0.0935222	0.00876471	0.0436583	0.0500905	0.032	0	0.276152
Belgium	CommercialPrivate-highAC	0.0364518	0.0780485	0.00664	0.0436583	0.0500905	0.032	0	0.246889
Belgium	CommercialPrivate-DC	0.160094	0.174878	0.0291625	0.0471559	0.0541033	0.0345636	0	0.499958
Belgium	CommercialPublic-mediumAC	0.069429	0.0950208	0.0782353	0.0436583	0.0500905	0.032	0.00736868	0.375802
Belgium	CommercialPublic-highAC	0.0524818	0.0792992	0.05512	0.0436583	0.0500905	0.032	0.00625299	0.318903
Belgium	CommercialPublic-DC	0.160094	0.174878	0.069575	0.0471559	0.0541033	0.0345636	0.0108074	0.551177
Bulgaria	ResidentialGrid-lowAC	0	0	0	0.039312	0.018576	0.011592	0	0.06948
Bulgaria	ResidentialGrid-mediumAC	0.0568072	0.0626783	0.0135632	0.0395095	0.0186693	0.0116503	0	0.202878
Bulgaria	ResidentialGrid-highAC	0.0770267	0.0683763	0.0183908	0.0395095	0.0186693	0.0116503	0	0.233623
Bulgaria	ResidentialPV-lowAC	0	0	0	0.0695896	0.0104382	0.00651374	0	0.0865415
Bulgaria	ResidentialPV-mediumAC	0.0568072	0.0626783	0.0135632	0.0699393	0.0104906	0.00654647	0	0.220025
Bulgaria	ResidentialPV-highAC	0.0770267	0.0683763	0.0183908	0.0699393	0.0104906	0.00654647	0	0.25077
Bulgaria	CommercialPrivate-lowAC	0	0	0	0.05752	0.01928	0.0008	0	0.0776
Bulgaria	CommercialPrivate-mediumAC	0.0481159	0.0275433	0.00876471	0.057809	0.0193769	0.00080402	0	0.162414
Bulgaria	CommercialPrivate-highAC	0.0364518	0.0229861	0.00664	0.057809	0.0193769	0.00080402	0	0.144068
Bulgaria	CommercialPrivate-DC	0.160094	0.0644132	0.0291625	0.0624403	0.0209292	0.000868432	0	0.337908
Bulgaria	CommercialPublic-mediumAC	0.069429	0.0246432	0.0782353	0.057809	0.0193769	0.00080402	0.00500595	0.255303
Bulgaria	CommercialPublic-highAC	0.0524818	0.0205659	0.05512	0.057809	0.0193769	0.00080402	0.00412315	0.210281
Bulgaria	CommercialPublic-DC	0.160094	0.0644132	0.069575	0.0624403	0.0209292	0.000868432	0.00756641	0.385887
Croatia	ResidentialGrid-lowAC	0	0	0	0.040968	0.02988	0.020736	0	0.091584
Croatia	ResidentialGrid-mediumAC	0.0378715	0.0489566	0.00904215	0.0411739	0.0300302	0.0208402	0	0.187914
Croatia	ResidentialGrid-highAC	0.0513512	0.0534072	0.0122605	0.0411739	0.0300302	0.0208402	0	0.209063
Croatia	ResidentialPV-lowAC	0	0	0	0.0744565	0.0181008	0.0125615	0	0.105119
Croatia	ResidentialPV-mediumAC	0.0378715	0.0489566	0.00904215	0.0748307	0.0181917	0.0126246	0	0.201517
Croatia	ResidentialPV-highAC	0.0513512	0.0534072	0.0122605	0.0748307	0.0181917	0.0126246	0	0.222666
Croatia	CommercialPrivate-lowAC	0	0	0	0.0524	0.0356	0.01184	0	0.09984
Croatia	CommercialPrivate-mediumAC	0.0481159	0.0383663	0.00876471	0.0526633	0.0357789	0.0118995	0	0.195589
Croatia	CommercialPrivate-highAC	0.0364518	0.0320184	0.00664	0.0526633	0.0357789	0.0118995	0	0.175452
Croatia	CommercialPrivate-DC	0.160094	0.0825336	0.0291625	0.0568823	0.0386452	0.0128528	0	0.380171
Croatia	CommercialPublic-mediumAC	0.069429	0.0361878	0.0782353	0.0526633	0.0357789	0.0118995	0.00568388	0.289878
Croatia	CommercialPublic-highAC	0.0524818	0.0302004	0.05512	0.0526633	0.0357789	0.0118995	0.00476288	0.242907
Croatia	CommercialPublic-DC	0.160094	0.0825336	0.069575	0.0568823	0.0386452	0.0128528	0.00841167	0.428995
Cyprus	ResidentialGrid-lowAC	0	0	0	0.086472	0.022464	0.046656	0	0.155592
Cyprus	ResidentialGrid-mediumAC	0.0450671	0.0599455	0.0107602	0.0869065	0.0225769	0.0468905	0	0.272147
Cyprus	ResidentialGrid-highAC	0.0611079	0.0653951	0.01459	0.0869065	0.0225769	0.0468905	0	0.297467
Cyprus	ResidentialPV-lowAC	0	0	0	0.076155	0.0137091	0.0284727	0	0.118337
Cyprus	ResidentialPV-mediumAC	0.0450671	0.0599455	0.0107602	0.0765377	0.0137779	0.0286157	0	0.234704
Cyprus	ResidentialPV-highAC	0.0611079	0.0653951	0.01459	0.0765377	0.0137779	0.0286157	0	0.260024
Cyprus	CommercialPrivate-lowAC	0	0	0	0.09608	0.02344	0.026	0	0.14552
Cyprus	CommercialPrivate-mediumAC	0.0481159	0.040506	0.00876471	0.0965628	0.0235578	0.0261307	0	0.243638
Cyprus	CommercialPrivate-highAC	0.0364518	0.0338041	0.00664	0.0965628	0.0235578	0.0261307	0	0.223147
Cyprus	CommercialPrivate-DC	0.160094	0.086116	0.0291625	0.104299	0.0254451	0.0282241	0	0.433341
Cyprus	CommercialPublic-mediumAC	0.069429	0.0384702	0.0782353	0.0965628	0.0235578	0.0261307	0.00664771	0.339033
Cyprus	CommercialPublic-highAC	0.0524818	0.0321051	0.05512	0.0965628	0.0235578	0.0261307	0.00571916	0.291677
Cyprus	CommercialPublic-DC	0.160094	0.086116	0.069575	0.104299	0.0254451	0.0282241	0.00947506	0.483228
Czech Republic	ResidentialGrid-lowAC	0	0	0	0.04824	0.01908	0.03204	0	0.09936
Czech Republic	ResidentialGrid-mediumAC	0.0572806	0.0786357	0.0136762	0.0484824	0.0191759	0.032201	0	0.249452
Czech Republic	ResidentialGrid-highAC	0.0776686	0.0857844	0.0185441	0.0484824	0.0191759	0.032201	0	0.281856
Czech Republic	ResidentialPV-lowAC	0	0	0	0.077993	0.0113319	0.0190291	0	0.108354
Czech Republic	ResidentialPV-mediumAC	0.0572806	0.0786357	0.0136762	0.0783849	0.0113889	0.0191247	0	0.258491
Czech Republic	ResidentialPV-highAC	0.0776686	0.0857844	0.0185441	0.0783849	0.0113889	0.0191247	0	0.290896
Czech Republic	CommercialPrivate-lowAC	0	0	0	0.05184	0.046	0.01384	0	0.11168
Czech Republic	CommercialPrivate-mediumAC	0.0481159	0.0429453	0.00876471	0.0521005	0.0462312	0.0139095	0	0.212067
Czech Republic	CommercialPrivate-highAC	0.0364518	0.0358398	0.00664	0.0521005	0.0462312	0.0139095	0	0.191173
Czech Republic	CommercialPrivate-DC	0.160094	0.0901999	0.0291625	0.0562744	0.0499349	0.0150239	0	0.40069
Czech Republic	CommercialPublic-mediumAC	0.069429	0.0410721	0.0782353	0.0521005	0.0462312	0.0139095	0.00601955	0.306997
Czech Republic	CommercialPublic-highAC	0.0524818	0.0342765	0.05512	0.0521005	0.0462312	0.0139095	0.00508239	0.259202
Czech Republic	CommercialPublic-DC	0.160094	0.0901999	0.069575	0.0562744	0.0499349	0.0150239	0.00882205	0.449924
Denmark	ResidentialGrid-lowAC	0	0	0	0.038808	0.03204	0.099072	0	0.16992
Denmark	ResidentialGrid-mediumAC	0.0297732	0.072856	0.00710861	0.039003	0.032201	0.0995698	0	0.280512
Denmark	ResidentialGrid-highAC	0.0403704	0.0794792	0.00963879	0.039003	0.032201	0.0995698	0	0.300262
Denmark	ResidentialPV-lowAC	0	0	0	0.0663587	0.0192824	0.0596238	0	0.145265
Denmark	ResidentialPV-mediumAC	0.0297732	0.072856	0.00710861	0.0666922	0.0193793	0.0599234	0	0.255733
Denmark	ResidentialPV-highAC	0.0403704	0.0794792	0.00963879	0.0666922	0.0193793	0.0599234	0	0.275483
Denmark	CommercialPrivate-lowAC	0	0	0	0.03544	0.032	0.09992	0	0.16736
Denmark	CommercialPrivate-mediumAC	0.0481159	0.104345	0.00876471	0.0356181	0.0321608	0.100422	0	0.329427
Denmark	CommercialPrivate-highAC	0.0364518	0.0870809	0.00664	0.0356181	0.0321608	0.100422	0	0.298374
Denmark	CommercialPrivate-DC	0.160094	0.192998	0.0291625	0.0384716	0.0347373	0.108467	0	0.563931
Denmark	CommercialPublic-mediumAC	0.069429	0.106565	0.0782353	0.0356181	0.0321608	0.100422	0.00844861	0.430879
Denmark	CommercialPublic-highAC	0.0524818	0.0889336	0.05512	0.0356181	0.0321608	0.100422	0.00729473	0.372031
Denmark	CommercialPublic-DC	0.160094	0.192998	0.069575	0.0384716	0.0347373	0.108467	0.0120869	0.616431
Estonia	ResidentialGrid-lowAC	0	0	0	0.037512	0.030312	0.026424	0	0.094248
Estonia	ResidentialGrid-mediumAC	0.0309155	0.0452557	0.00738134	0.0377005	0.0304643	0.0265568	0	0.178274
Estonia	ResidentialGrid-highAC	0.0419193	0.0493698	0.0100086	0.0377005	0.0304643	0.0265568	0	0.196019
Estonia	ResidentialPV-lowAC	0	0	0	0.0760643	0.0179443	0.0156427	0	0.109651
Estonia	ResidentialPV-mediumAC	0.0309155	0.0452557	0.00738134	0.0764466	0.0180345	0.0157213	0	0.193755
Estonia	ResidentialPV-highAC	0.0419193	0.0493698	0.0100086	0.0764466	0.0180345	0.0157213	0	0.2115
Estonia	CommercialPrivate-lowAC	0	0	0	0.03768	0.02968	0.01192	0	0.07928
Estonia	CommercialPrivate-mediumAC	0.0481159	0.0481487	0.00876471	0.0378693	0.0298291	0.0119799	0	0.184708
Estonia	CommercialPrivate-highAC	0.0364518	0.0401823	0.00664	0.0378693	0.0298291	0.0119799	0	0.162952
Estonia	CommercialPrivate-DC	0.160094	0.0989117	0.0291625	0.0409032	0.0322188	0.0129396	0	0.37423
Estonia	CommercialPublic-mediumAC	0.069429	0.0466223	0.0782353	0.0378693	0.0298291	0.0119799	0.0054793	0.279444
Estonia	CommercialPublic-highAC	0.0524818	0.0389085	0.05512	0.0378693	0.0298291	0.0119799	0.00452377	0.230712
Estonia	CommercialPublic-DC	0.160094	0.0989117	0.069575	0.0409032	0.0322188	0.0129396	0.00829285	0.422935
Finland	ResidentialGrid-lowAC	0	0	0	0.035136	0.036144	0.037224	0	0.108504
Finland	ResidentialGrid-mediumAC	0.0345299	0.0761971	0.00824431	0.0353126	0.0363256	0.0374111	0	0.228021
Finland	ResidentialGrid-highAC	0.0468202	0.0831241	0.0111787	0.0353126	0.0363256	0.0374111	0	0.250172
Finland	ResidentialPV-lowAC	0	0	0	0.0688183	0.021437	0.0220776	0	0.112333
Finland	ResidentialPV-mediumAC	0.0345299	0.0761971	0.00824431	0.0691641	0.0215447	0.0221885	0	0.231869
Finland	ResidentialPV-highAC	0.0468202	0.0831241	0.0111787	0.0691641	0.0215447	0.0221885	0	0.25402
Finland	CommercialPrivate-lowAC	0	0	0	0.03552	0.02936	0.0056	0	0.07048
Finland	CommercialPrivate-mediumAC	0.0481159	0.0906083	0.00876471	0.0356985	0.0295075	0.00562814	0	0.218323
Finland	CommercialPrivate-highAC	0.0364518	0.0756168	0.00664	0.0356985	0.0295075	0.00562814	0	0.189543
Finland	CommercialPrivate-DC	0.160094	0.169999	0.0291625	0.0385584	0.0318715	0.00607903	0	0.435765
Finland	CommercialPublic-mediumAC	0.069429	0.0919126	0.0782353	0.0356985	0.0295075	0.00562814	0.00620822	0.316619
Finland	CommercialPublic-highAC	0.0524818	0.0767053	0.05512	0.0356985	0.0295075	0.00562814	0.00510283	0.260244
Finland	CommercialPublic-DC	0.160094	0.169999	0.069575	0.0385584	0.0318715	0.00607903	0.00952355	0.485701
France	ResidentialGrid-lowAC	0	0	0	0.045	0.031752	0.043632	0	0.120384
France	ResidentialGrid-mediumAC	0.0346914	0.0745324	0.00828288	0.0452261	0.0319116	0.0438513	0	0.238496
France	ResidentialGrid-highAC	0.0470392	0.081308	0.011231	0.0452261	0.0319116	0.0438513	0	0.260567
France	ResidentialPV-lowAC	0	0	0	0.0651343	0.0169273	0.0232606	0	0.105322
France	ResidentialPV-mediumAC	0.0346914	0.0745324	0.00828288	0.0654616	0.0170123	0.0233775	0	0.223358
France	ResidentialPV-highAC	0.0470392	0.081308	0.011231	0.0654616	0.0170123	0.0233775	0	0.24543
France	CommercialPrivate-lowAC	0	0	0	0.04584	0.03368	0.02376	0	0.10328
France	CommercialPrivate-mediumAC	0.0481159	0.0872781	0.00876471	0.0460704	0.0338492	0.0238794	0	0.247958
France	CommercialPrivate-highAC	0.0364518	0.0728376	0.00664	0.0460704	0.0338492	0.0238794	0	0.219728
France	CommercialPrivate-DC	0.160094	0.164424	0.0291625	0.0497612	0.036561	0.0257924	0	0.465795
France	CommercialPublic-mediumAC	0.069429	0.0883605	0.0782353	0.0460704	0.0338492	0.0238794	0.00679647	0.34662
France	CommercialPublic-highAC	0.0524818	0.0737408	0.05512	0.0460704	0.0338492	0.0238794	0.00570283	0.290844
France	CommercialPublic-DC	0.160094	0.164424	0.069575	0.0497612	0.036561	0.0257924	0.0101242	0.516332
Germany	ResidentialGrid-lowAC	0	0	0	0.039384	0.042624	0.10836	0	0.190368
Germany	ResidentialGrid-mediumAC	0.0326573	0.0656432	0.00779721	0.0395819	0.0428382	0.108905	0	0.297422
Germany	ResidentialGrid-highAC	0.0442811	0.0716108	0.0105725	0.0395819	0.0428382	0.108905	0	0.317789
Germany	ResidentialPV-lowAC	0	0	0	0.060096	0.0248786	0.0632472	0	0.148222
Germany	ResidentialPV-mediumAC	0.0326573	0.0656432	0.00779721	0.060398	0.0250037	0.063565	0	0.255064
Germany	ResidentialPV-highAC	0.0442811	0.0716108	0.0105725	0.060398	0.0250037	0.063565	0	0.275431
Germany	CommercialPrivate-lowAC	0	0	0	0.02776	0.04192	0.0804	0	0.15008
Germany	CommercialPrivate-mediumAC	0.0481159	0.079369	0.00876471	0.0278995	0.0421307	0.080804	0	0.287084
Germany	CommercialPrivate-highAC	0.0364518	0.066237	0.00664	0.0278995	0.0421307	0.080804	0	0.260163
Germany	CommercialPrivate-DC	0.160094	0.151182	0.0291625	0.0301346	0.0455059	0.0872775	0	0.503357
Germany	CommercialPublic-mediumAC	0.069429	0.079924	0.0782353	0.0278995	0.0421307	0.080804	0.00756845	0.385991
Germany	CommercialPublic-highAC	0.0524818	0.0667002	0.05512	0.0278995	0.0421307	0.080804	0.00650272	0.331639
Germany	CommercialPublic-DC	0.160094	0.151182	0.069575	0.0301346	0.0455059	0.0872775	0.0108754	0.554645
Greece	ResidentialGrid-lowAC	0	0	0	0.064584	0.016848	0.040824	0	0.122256
Greece	ResidentialGrid-mediumAC	0.0469606	0.0613902	0.0112123	0.0649085	0.0169327	0.0410291	0	0.242433
Greece	ResidentialGrid-highAC	0.0636754	0.0669711	0.0152031	0.0649085	0.0169327	0.0410291	0	0.26872
Greece	ResidentialPV-lowAC	0	0	0	0.0828317	0.00943092	0.0228518	0	0.115114
Greece	ResidentialPV-mediumAC	0.0469606	0.0613902	0.0112123	0.0832479	0.00947831	0.0229667	0	0.235256
Greece	ResidentialPV-highAC	0.0636754	0.0669711	0.0152031	0.0832479	0.00947831	0.0229667	0	0.261543
Greece	CommercialPrivate-lowAC	0	0	0	0.06392	0.01968	0.03088	0	0.11448
Greece	CommercialPrivate-mediumAC	0.0481159	0.0391989	0.00876471	0.0642412	0.0197789	0.0310352	0	0.211135
Greece	CommercialPrivate-highAC	0.0364518	0.0327132	0.00664	0.0642412	0.0197789	0.0310352	0	0.19086
Greece	CommercialPrivate-DC	0.160094	0.0839275	0.0291625	0.0693878	0.0213634	0.0335215	0	0.397457
Greece	CommercialPublic-mediumAC	0.069429	0.0370759	0.0782353	0.0642412	0.0197789	0.0310352	0.00599591	0.305791
Greece	CommercialPublic-highAC	0.0524818	0.0309415	0.05512	0.0642412	0.0197789	0.0310352	0.00507197	0.258671
Greece	CommercialPublic-DC	0.160094	0.0839275	0.069575	0.0693878	0.0213634	0.0335215	0.00875739	0.446627
Hungary	ResidentialGrid-lowAC	0	0	0	0.030168	0.030528	0.016416	0	0.077112
Hungary	ResidentialGrid-mediumAC	0.0282922	0.0349251	0.00675501	0.0303196	0.0306814	0.0164985	0	0.147472
Hungary	ResidentialGrid-highAC	0.0383623	0.0381001	0.00915934	0.0303196	0.0306814	0.0164985	0	0.163121
Hungary	ResidentialPV-lowAC	0	0	0	0.0677816	0.0192519	0.0103524	0	0.0973859
Hungary	ResidentialPV-mediumAC	0.0282922	0.0349251	0.00675501	0.0681222	0.0193487	0.0104045	0	0.167848
Hungary	ResidentialPV-highAC	0.0383623	0.0381001	0.00915934	0.0681222	0.0193487	0.0104045	0	0.183497
Hungary	CommercialPrivate-lowAC	0	0	0	0.0488	0.032	0.00816	0	0.08896
Hungary	CommercialPrivate-mediumAC	0.0481159	0.0350361	0.00876471	0.0490452	0.0321608	0.00820101	0	0.181324
Hungary	CommercialPrivate-highAC	0.0364518	0.0292393	0.00664	0.0490452	0.0321608	0.00820101	0	0.161738
Hungary	CommercialPrivate-DC	0.160094	0.0769581	0.0291625	0.0529744	0.0347373	0.00885801	0	0.362785
Hungary	CommercialPublic-mediumAC	0.069429	0.0326356	0.0782353	0.0490452	0.0321608	0.00820101	0.00539414	0.275101
Hungary	CommercialPublic-highAC	0.0524818	0.0272359	0.05512	0.0490452	0.0321608	0.00820101	0.0044849	0.22873
Hungary	CommercialPublic-DC	0.160094	0.0769581	0.069575	0.0529744	0.0347373	0.00885801	0.00806394	0.411261
Ireland	ResidentialGrid-lowAC	0	0	0	0.079776	0.048816	0.02412	0	0.152712
Ireland	ResidentialGrid-mediumAC	0.0369698	0.0718884	0.00882686	0.0801769	0.0490613	0.0242412	0	0.271164
Ireland	ResidentialGrid-highAC	0.0501285	0.0784237	0.0119686	0.0801769	0.0490613	0.0242412	0	0.294
Ireland	ResidentialPV-lowAC	0	0	0	0.108886	0.0279192	0.0137949	0	0.1506
Ireland	ResidentialPV-mediumAC	0.0369698	0.0718884	0.00882686	0.109433	0.0280595	0.0138642	0	0.269042
Ireland	ResidentialPV-highAC	0.0501285	0.0784237	0.0119686	0.109433	0.0280595	0.0138642	0	0.291878
Ireland	CommercialPrivate-lowAC	0	0	0	0.0736	0.05048	0.0056	0	0.12968
Ireland	CommercialPrivate-mediumAC	0.0481159	0.0756226	0.00876471	0.0739698	0.0507337	0.00562814	0	0.262835
Ireland	CommercialPrivate-highAC	0.0364518	0.0631105	0.00664	0.0739698	0.0507337	0.00562814	0	0.236534
Ireland	CommercialPrivate-DC	0.160094	0.14491	0.0291625	0.0798958	0.0547981	0.00607903	0	0.474939
Ireland	CommercialPublic-mediumAC	0.069429	0.0759278	0.0782353	0.0739698	0.0507337	0.00562814	0.00707847	0.361002
Ireland	CommercialPublic-highAC	0.0524818	0.0633652	0.05512	0.0739698	0.0507337	0.00562814	0.00602597	0.307325
Ireland	CommercialPublic-DC	0.160094	0.14491	0.069575	0.0798958	0.0547981	0.00607903	0.010307	0.525659
Italy	ResidentialGrid-lowAC	0	0	0	0.064368	0.027216	0.074376	0	0.16596
Italy	ResidentialGrid-mediumAC	0.048635	0.0878417	0.011612	0.0646915	0.0273528	0.0747497	0	0.314883
Italy	ResidentialGrid-highAC	0.0659457	0.0958273	0.0157451	0.0646915	0.0273528	0.0747497	0	0.344312
Italy	ResidentialPV-lowAC	0	0	0	0.0726486	0.015576	0.0425661	0	0.130791
Italy	ResidentialPV-mediumAC	0.048635	0.0878417	0.011612	0.0730137	0.0156542	0.04278	0	0.279537
Italy	ResidentialPV-highAC	0.0659457	0.0958273	0.0157451	0.0730137	0.0156542	0.04278	0	0.308966
Italy	CommercialPrivate-lowAC	0	0	0	0.0648	0.0224	0.06296	0	0.15016
Italy	CommercialPrivate-mediumAC	0.0481159	0.0677134	0.00876471	0.0651256	0.0225126	0.0632764	0	0.275509
Italy	CommercialPrivate-highAC	0.0364518	0.0565099	0.00664	0.0651256	0.0225126	0.0632764	0	0.250516
Italy	CommercialPrivate-DC	0.160094	0.131668	0.0291625	0.070343	0.0243161	0.0683456	0	0.483929
Italy	CommercialPublic-mediumAC	0.069429	0.0674914	0.0782353	0.0651256	0.0225126	0.0632764	0.0073214	0.373392
Italy	CommercialPublic-highAC	0.0524818	0.0563246	0.05512	0.0651256	0.0225126	0.0632764	0.00629682	0.321138
Italy	CommercialPublic-DC	0.160094	0.131668	0.069575	0.070343	0.0243161	0.0683456	0.0104868	0.534829
Latvia	ResidentialGrid-lowAC	0	0	0	0.04104	0.037224	0.033336	0	0.1116
Latvia	ResidentialGrid-mediumAC	0.0311731	0.0408652	0.00744285	0.0412462	0.0374111	0.0335035	0	0.191642
Latvia	ResidentialGrid-highAC	0.0422686	0.0445802	0.010092	0.0412462	0.0374111	0.0335035	0	0.209102
Latvia	ResidentialPV-lowAC	0	0	0	0.0870528	0.0223251	0.0199932	0	0.129371
Latvia	ResidentialPV-mediumAC	0.0311731	0.0408652	0.00744285	0.0874903	0.0224372	0.0200937	0	0.209502
Latvia	ResidentialPV-highAC	0.0422686	0.0445802	0.010092	0.0874903	0.0224372	0.0200937	0	0.226962
Latvia	CommercialPrivate-lowAC	0	0	0	0.03936	0.04488	0.01984	0	0.10408
Latvia	CommercialPrivate-mediumAC	0.0481159	0.039407	0.00876471	0.0395578	0.0451055	0.0199397	0	0.200891
Latvia	CommercialPrivate-highAC	0.0364518	0.0328869	0.00664	0.0395578	0.0451055	0.0199397	0	0.180582
Latvia	CommercialPrivate-DC	0.160094	0.084276	0.0291625	0.0427269	0.0487191	0.0215371	0	0.386516
Latvia	CommercialPublic-mediumAC	0.069429	0.0372979	0.0782353	0.0395578	0.0451055	0.0199397	0.0057913	0.295356
Latvia	CommercialPublic-highAC	0.0524818	0.0311268	0.05512	0.0395578	0.0451055	0.0199397	0.00486663	0.248198
Latvia	CommercialPublic-DC	0.160094	0.084276	0.069575	0.0427269	0.0487191	0.0215371	0.00853857	0.435467
Lithuania	ResidentialGrid-lowAC	0	0	0	0.034128	0.031032	0.021456	0	0.086616
Lithuania	ResidentialGrid-mediumAC	0.0311731	0.0385949	0.00744285	0.0342995	0.0311879	0.0215638	0	0.164262
Lithuania	ResidentialGrid-highAC	0.0422686	0.0421035	0.010092	0.0342995	0.0311879	0.0215638	0	0.181515
Lithuania	ResidentialPV-lowAC	0	0	0	0.0756235	0.0180922	0.0125093	0	0.106225
Lithuania	ResidentialPV-mediumAC	0.0311731	0.0385949	0.00744285	0.0760035	0.0181832	0.0125721	0	0.18397
Lithuania	ResidentialPV-highAC	0.0422686	0.0421035	0.010092	0.0760035	0.0181832	0.0125721	0	0.201223
Lithuania	CommercialPrivate-lowAC	0	0	0	0.0412	0.03504	0.00752	0	0.08376
Lithuania	CommercialPrivate-mediumAC	0.0481159	0.0352443	0.00876471	0.041407	0.0352161	0.00755779	0	0.176306
Lithuania	CommercialPrivate-highAC	0.0364518	0.029413	0.00664	0.041407	0.0352161	0.00755779	0	0.156686
Lithuania	CommercialPrivate-DC	0.160094	0.0773066	0.0291625	0.0447243	0.0380373	0.00816327	0	0.357488
Lithuania	CommercialPublic-mediumAC	0.069429	0.0328577	0.0782353	0.041407	0.0352161	0.00755779	0.00529406	0.269997
Lithuania	CommercialPublic-highAC	0.0524818	0.0274212	0.05512	0.041407	0.0352161	0.00755779	0.00438408	0.223588
Lithuania	CommercialPublic-DC	0.160094	0.0773066	0.069575	0.0447243	0.0380373	0.00816327	0.00795801	0.405859
Luxembourg	ResidentialGrid-lowAC	0	0	0	0.038808	0.040248	0.03276	0	0.111816
Luxembourg	ResidentialGrid-mediumAC	0.0340843	0.0665258	0.00813793	0.039003	0.0404503	0.0329246	0	0.221126
Luxembourg	ResidentialGrid-highAC	0.046216	0.0725736	0.0110345	0.039003	0.0404503	0.0329246	0	0.242202
Luxembourg	ResidentialPV-lowAC	0	0	0	0.0697681	0.022239	0.0181015	0	0.110109
Luxembourg	ResidentialPV-mediumAC	0.0340843	0.0665258	0.00813793	0.0701187	0.0223507	0.0181925	0	0.21941
Luxembourg	ResidentialPV-highAC	0.046216	0.0725736	0.0110345	0.0701187	0.0223507	0.0181925	0	0.240486
Luxembourg	CommercialPrivate-lowAC	0	0	0	0.04392	0.03328	0.01168	0	0.08888
Luxembourg	CommercialPrivate-mediumAC	0.0481159	0.0760388	0.00876471	0.0441407	0.0334472	0.0117387	0	0.222246
Luxembourg	CommercialPrivate-highAC	0.0364518	0.0634579	0.00664	0.0441407	0.0334472	0.0117387	0	0.195876
Luxembourg	CommercialPrivate-DC	0.160094	0.145607	0.0291625	0.0476769	0.0361268	0.0126791	0	0.431346
Luxembourg	CommercialPublic-mediumAC	0.069429	0.0763718	0.0782353	0.0441407	0.0334472	0.0117387	0.00626725	0.31963
Luxembourg	CommercialPublic-highAC	0.0524818	0.0637358	0.05512	0.0441407	0.0334472	0.0117387	0.00521328	0.265878
Luxembourg	CommercialPublic-DC	0.160094	0.145607	0.069575	0.0476769	0.0361268	0.0126791	0.00943517	0.481194
Malta	ResidentialGrid-lowAC	0	0	0	0.084384	0.018	0.006264	0	0.108648
Malta	ResidentialGrid-mediumAC	0.0446883	0.0598843	0.0106697	0.084808	0.0180905	0.00629548	0	0.224436
Malta	ResidentialGrid-highAC	0.0605944	0.0653283	0.0144674	0.084808	0.0180905	0.00629548	0	0.249584
Malta	ResidentialPV-lowAC	0	0	0	0.0744498	0.0106667	0.00371201	0	0.0888285
Malta	ResidentialPV-mediumAC	0.0446883	0.0598843	0.0106697	0.0748239	0.0107203	0.00373066	0	0.204517
Malta	ResidentialPV-highAC	0.0605944	0.0653283	0.0144674	0.0748239	0.0107203	0.00373066	0	0.229665
Malta	CommercialPrivate-lowAC	0	0	0	0.10032	0.02	0.0012	0	0.12152
Malta	CommercialPrivate-mediumAC	0.0481159	0.0410721	0.00876471	0.100824	0.0201005	0.00120603	0	0.220083
Malta	CommercialPrivate-highAC	0.0364518	0.0342765	0.00664	0.100824	0.0201005	0.00120603	0	0.199499
Malta	CommercialPrivate-DC	0.160094	0.0870637	0.0291625	0.108901	0.0217108	0.00130265	0	0.408235
Malta	CommercialPublic-mediumAC	0.069429	0.039074	0.0782353	0.100824	0.0201005	0.00120603	0.00617738	0.315046
Malta	CommercialPublic-highAC	0.0524818	0.032609	0.05512	0.100824	0.0201005	0.00120603	0.00524683	0.267588
Malta	CommercialPublic-DC	0.160094	0.0870637	0.069575	0.108901	0.0217108	0.00130265	0.00897296	0.457621
Netherlands	ResidentialGrid-lowAC	0	0	0	0.050472	0.01872	0.082656	0	0.151848
Netherlands	ResidentialGrid-mediumAC	0.0352496	0.0804809	0.00841615	0.0507256	0.0188141	0.0830714	0	0.276758
Netherlands	ResidentialGrid-highAC	0.0477961	0.0877973	0.0114117	0.0507256	0.0188141	0.0830714	0	0.299616
Netherlands	ResidentialPV-lowAC	0	0	0	0.0752377	0.0106611	0.0470728	0	0.132972
Netherlands	ResidentialPV-mediumAC	0.0352496	0.0804809	0.00841615	0.0756157	0.0107147	0.0473093	0	0.257786
Netherlands	ResidentialPV-highAC	0.0477961	0.0877973	0.0114117	0.0756157	0.0107147	0.0473093	0	0.280645
Netherlands	CommercialPrivate-lowAC	0	0	0	0.04312	0.02064	0.03376	0	0.09752
Netherlands	CommercialPrivate-mediumAC	0.0481159	0.0949792	0.00876471	0.0433367	0.0207437	0.0339296	0	0.24987
Netherlands	CommercialPrivate-highAC	0.0364518	0.0792644	0.00664	0.0433367	0.0207437	0.0339296	0	0.220366
Netherlands	CommercialPrivate-DC	0.160094	0.177317	0.0291625	0.0468085	0.0224056	0.0366479	0	0.472436
Netherlands	CommercialPublic-mediumAC	0.069429	0.0965749	0.0782353	0.0433367	0.0207437	0.0339296	0.00684498	0.349094
Netherlands	CommercialPublic-highAC	0.0524818	0.0805961	0.05512	0.0433367	0.0207437	0.0339296	0.00572416	0.291932
Netherlands	CommercialPublic-DC	0.160094	0.177317	0.069575	0.0468085	0.0224056	0.0366479	0.010257	0.523105
Norway	ResidentialGrid-lowAC	0	0	0	0.036216	0.02916	0.028944	0	0.09432
Norway	ResidentialGrid-mediumAC	0.0381769	0.0942543	0.00911507	0.036398	0.0293065	0.0290894	0	0.23634
Norway	ResidentialGrid-highAC	0.0517653	0.102823	0.0123594	0.036398	0.0293065	0.0290894	0	0.261742
Norway	ResidentialPV-lowAC	0	0	0	0.0703803	0.0169659	0.0168402	0	0.104186
Norway	ResidentialPV-mediumAC	0.0381769	0.0942543	0.00911507	0.0707339	0.0170512	0.0169249	0	0.246256
Norway	ResidentialPV-highAC	0.0517653	0.102823	0.0123594	0.0707339	0.0170512	0.0169249	0	0.271657
Norway	CommercialPrivate-lowAC	0	0	0	0.03472	0.02144	0.008	0	0.06416
Norway	CommercialPrivate-mediumAC	0.0481159	0.105594	0.00876471	0.0348945	0.0215477	0.0080402	0	0.226957
Norway	CommercialPrivate-highAC	0.0364518	0.0881231	0.00664	0.0348945	0.0215477	0.0080402	0	0.195697
Norway	CommercialPrivate-DC	0.160094	0.195089	0.0291625	0.03769	0.023274	0.00868432	0	0.453994
Norway	CommercialPublic-mediumAC	0.069429	0.107897	0.0782353	0.0348945	0.0215477	0.0080402	0.00640088	0.326445
Norway	CommercialPublic-highAC	0.0524818	0.0900453	0.05512	0.0348945	0.0215477	0.0080402	0.00524259	0.267372
Norway	CommercialPublic-DC	0.160094	0.195089	0.069575	0.03769	0.023274	0.00868432	0.00988814	0.504295
Poland	ResidentialGrid-lowAC	0	0	0	0.029952	0.0288	0.032544	0	0.091296
Poland	ResidentialGrid-mediumAC	0.0582274	0.0756949	0.0139023	0.0301025	0.0289447	0.0327075	0	0.239579
Poland	ResidentialGrid-highAC	0.0789524	0.0825762	0.0188506	0.0301025	0.0289447	0.0327075	0	0.272134
Poland	ResidentialPV-lowAC	0	0	0	0.0694916	0.0176411	0.0199345	0	0.107067
Poland	ResidentialPV-mediumAC	0.0582274	0.0756949	0.0139023	0.0698408	0.0177298	0.0200346	0	0.25543
Poland	ResidentialPV-highAC	0.0789524	0.0825762	0.0188506	0.0698408	0.0177298	0.0200346	0	0.287984
Poland	CommercialPrivate-lowAC	0	0	0	0.03976	0.03552	0.0168	0	0.09208
Poland	CommercialPrivate-mediumAC	0.0481159	0.0387826	0.00876471	0.0399598	0.0356985	0.0168844	0	0.188206
Poland	CommercialPrivate-highAC	0.0364518	0.0323658	0.00664	0.0399598	0.0356985	0.0168844	0	0.168
Poland	CommercialPrivate-DC	0.160094	0.0832305	0.0291625	0.0431611	0.0385584	0.0182371	0	0.372444
Poland	CommercialPublic-mediumAC	0.069429	0.0366318	0.0782353	0.0399598	0.0356985	0.0168844	0.00553678	0.282376
Poland	CommercialPublic-highAC	0.0524818	0.0305709	0.05512	0.0399598	0.0356985	0.0168844	0.00461431	0.23533
Poland	CommercialPublic-DC	0.160094	0.0832305	0.069575	0.0431611	0.0385584	0.0182371	0.00825713	0.421114
Portugal	ResidentialGrid-lowAC	0	0	0	0.048672	0.032688	0.066528	0	0.147888
Portugal	ResidentialGrid-mediumAC	0.0352893	0.0460042	0.00842564	0.0489166	0.0328523	0.0668623	0	0.23835
Portugal	ResidentialGrid-highAC	0.0478499	0.0501864	0.0114246	0.0489166	0.0328523	0.0668623	0	0.258092
Portugal	ResidentialPV-lowAC	0	0	0	0.0633441	0.0183069	0.0372589	0	0.11891
Portugal	ResidentialPV-mediumAC	0.0352893	0.0460042	0.00842564	0.0636624	0.0183989	0.0374462	0	0.209227
Portugal	ResidentialPV-highAC	0.0478499	0.0501864	0.0114246	0.0636624	0.0183989	0.0374462	0	0.228968
Portugal	CommercialPrivate-lowAC	0	0	0	0.05464	0.02944	0.03128	0	0.11536
Portugal	CommercialPrivate-mediumAC	0.0481159	0.0389907	0.00876471	0.0549146	0.0295879	0.0314372	0	0.211811
Portugal	CommercialPrivate-highAC	0.0364518	0.0325395	0.00664	0.0549146	0.0295879	0.0314372	0	0.191571
Portugal	CommercialPrivate-DC	0.160094	0.083579	0.0291625	0.0593139	0.0319583	0.0339557	0	0.398064
Portugal	CommercialPublic-mediumAC	0.069429	0.0368539	0.0782353	0.0549146	0.0295879	0.0314372	0.00600916	0.306467
Portugal	CommercialPublic-highAC	0.0524818	0.0307562	0.05512	0.0549146	0.0295879	0.0314372	0.00508595	0.259384
Portugal	CommercialPublic-DC	0.160094	0.083579	0.069575	0.0593139	0.0319583	0.0339557	0.00876953	0.447246
Romania	ResidentialGrid-lowAC	0	0	0	0.042912	0.029736	0.027792	0	0.10044
Romania	ResidentialGrid-mediumAC	0.0563338	0.0650278	0.0134502	0.0431276	0.0298854	0.0279317	0	0.235757
Romania	ResidentialGrid-highAC	0.0763849	0.0709394	0.0182375	0.0431276	0.0298854	0.0279317	0	0.266507
Romania	ResidentialPV-lowAC	0	0	0	0.0777974	0.0166139	0.0155277	0	0.109939
Romania	ResidentialPV-mediumAC	0.0563338	0.0650278	0.0134502	0.0781884	0.0166974	0.0156058	0	0.245303
Romania	ResidentialPV-highAC	0.0763849	0.0709394	0.0182375	0.0781884	0.0166974	0.0156058	0	0.276053
Romania	CommercialPrivate-lowAC	0	0	0	0.04848	0.02696	0.0124	0	0.08784
Romania	CommercialPrivate-mediumAC	0.0481159	0.0304572	0.00876471	0.0487236	0.0270955	0.0124623	0	0.175619
Romania	CommercialPrivate-highAC	0.0364518	0.0254179	0.00664	0.0487236	0.0270955	0.0124623	0	0.156791
Romania	CommercialPrivate-DC	0.160094	0.0692918	0.0291625	0.052627	0.0292662	0.0134607	0	0.353902
Romania	CommercialPublic-mediumAC	0.069429	0.0277514	0.0782353	0.0487236	0.0270955	0.0124623	0.00527394	0.268971
Romania	CommercialPublic-highAC	0.0524818	0.0231598	0.05512	0.0487236	0.0270955	0.0124623	0.00438086	0.223424
Romania	CommercialPublic-DC	0.160094	0.0692918	0.069575	0.052627	0.0292662	0.0134607	0.0078863	0.402201
Slovakia	ResidentialGrid-lowAC	0	0	0	0.03672	0.020304	0.041904	0	0.098928
Slovakia	ResidentialGrid-mediumAC	0.0568072	0.0742624	0.0135632	0.0369045	0.020406	0.0421146	0	0.244058
Slovakia	ResidentialGrid-highAC	0.0770267	0.0810135	0.0183908	0.0369045	0.020406	0.0421146	0	0.275856
Slovakia	ResidentialPV-lowAC	0	0	0	0.0656845	0.0124271	0.0256475	0	0.103759
Slovakia	ResidentialPV-mediumAC	0.0568072	0.0742624	0.0135632	0.0660146	0.0124896	0.0257764	0	0.248913
Slovakia	ResidentialPV-highAC	0.0770267	0.0810135	0.0183908	0.0660146	0.0124896	0.0257764	0	0.280712
Slovakia	CommercialPrivate-lowAC	0	0	0	0.04632	0.04376	0.02928	0	0.11936
Slovakia	CommercialPrivate-mediumAC	0.0481159	0.0391989	0.00876471	0.0465528	0.0439799	0.0294271	0	0.216039
Slovakia	CommercialPrivate-highAC	0.0364518	0.0327132	0.00664	0.0465528	0.0439799	0.0294271	0	0.195765
Slovakia	CommercialPrivate-DC	0.160094	0.0839275	0.0291625	0.0502822	0.0475033	0.0317846	0	0.402754
Slovakia	CommercialPublic-mediumAC	0.069429	0.0370759	0.0782353	0.0465528	0.0439799	0.0294271	0.006094	0.310794
Slovakia	CommercialPublic-highAC	0.0524818	0.0309415	0.05512	0.0465528	0.0439799	0.0294271	0.00517006	0.263673
Slovakia	CommercialPublic-DC	0.160094	0.0839275	0.069575	0.0502822	0.0475033	0.0317846	0.00886334	0.45203
Slovenia	ResidentialGrid-lowAC	0	0	0	0.041256	0.033264	0.028296	0	0.102816
Slovenia	ResidentialGrid-mediumAC	0.057754	0.0860154	0.0137893	0.0414633	0.0334312	0.0284382	0	0.260891
Slovenia	ResidentialGrid-highAC	0.0783105	0.093835	0.0186973	0.0414633	0.0334312	0.0284382	0	0.294175
Slovenia	ResidentialPV-lowAC	0	0	0	0.0784104	0.0196443	0.0167104	0	0.114765
Slovenia	ResidentialPV-mediumAC	0.057754	0.0860154	0.0137893	0.0788044	0.019743	0.0167944	0	0.272901
Slovenia	ResidentialPV-highAC	0.0783105	0.093835	0.0186973	0.0788044	0.019743	0.0167944	0	0.306185
Slovenia	CommercialPrivate-lowAC	0	0	0	0.04696	0.02968	0.014	0	0.09064
Slovenia	CommercialPrivate-mediumAC	0.0481159	0.0496056	0.00876471	0.047196	0.0298291	0.0140704	0	0.197582
Slovenia	CommercialPrivate-highAC	0.0364518	0.0413981	0.00664	0.047196	0.0298291	0.0140704	0	0.175585
Slovenia	CommercialPrivate-DC	0.160094	0.101351	0.0291625	0.050977	0.0322188	0.0151976	0	0.389001
Slovenia	CommercialPublic-mediumAC	0.069429	0.0481764	0.0782353	0.047196	0.0298291	0.0140704	0.00573872	0.292675
Slovenia	CommercialPublic-highAC	0.0524818	0.0402054	0.05512	0.047196	0.0298291	0.0140704	0.00477805	0.243681
Slovenia	CommercialPublic-DC	0.160094	0.101351	0.069575	0.050977	0.0322188	0.0151976	0.00858827	0.438002
Spain	ResidentialGrid-lowAC	0	0	0	0.050472	0.02916	0.063864	0	0.143496
Spain	ResidentialGrid-mediumAC	0.0347155	0.0578975	0.00828863	0.0507256	0.0293065	0.0641849	0	0.245119
Spain	ResidentialGrid-highAC	0.0470719	0.0631609	0.0112388	0.0507256	0.0293065	0.0641849	0	0.265689
Spain	ResidentialPV-lowAC	0	0	0	0.0700384	0.0143363	0.0313983	0	0.115773
Spain	ResidentialPV-mediumAC	0.0347155	0.0578975	0.00828863	0.0703904	0.0144084	0.0315561	0	0.217257
Spain	ResidentialPV-highAC	0.0470719	0.0631609	0.0112388	0.0703904	0.0144084	0.0315561	0	0.237826
Spain	CommercialPrivate-lowAC	0	0	0	0.06416	0.0212	0.02968	0	0.11504
Spain	CommercialPrivate-mediumAC	0.0481159	0.0598043	0.00876471	0.0644824	0.0213065	0.0298291	0	0.232303
Spain	CommercialPrivate-highAC	0.0364518	0.0499094	0.00664	0.0644824	0.0213065	0.0298291	0	0.208619
Spain	CommercialPrivate-DC	0.160094	0.118426	0.0291625	0.0696483	0.0230135	0.0322188	0	0.432563
Spain	CommercialPublic-mediumAC	0.069429	0.059055	0.0782353	0.0644824	0.0213065	0.0298291	0.00644675	0.328784
Spain	CommercialPublic-highAC	0.0524818	0.0492841	0.05512	0.0644824	0.0213065	0.0298291	0.00545008	0.277954
Spain	CommercialPublic-DC	0.160094	0.118426	0.069575	0.0696483	0.0230135	0.0322188	0.00945952	0.482435
Sweden	ResidentialGrid-lowAC	0	0	0	0.035712	0.039168	0.049752	0	0.124632
Sweden	ResidentialGrid-mediumAC	0.040461	0.0914953	0.00966041	0.0358915	0.0393648	0.050002	0	0.266875
Sweden	ResidentialGrid-highAC	0.0548624	0.099813	0.0130989	0.0358915	0.0393648	0.050002	0	0.293033
Sweden	ResidentialPV-lowAC	0	0	0	0.073595	0.0234886	0.0298357	0	0.126919
Sweden	ResidentialPV-mediumAC	0.040461	0.0914953	0.00966041	0.0739648	0.0236067	0.0299857	0	0.269174
Sweden	ResidentialPV-highAC	0.0548624	0.099813	0.0130989	0.0739648	0.0236067	0.0299857	0	0.295331
Sweden	CommercialPrivate-lowAC	0	0	0	0.03528	0.03048	0.00312	0	0.06888
Sweden	CommercialPrivate-mediumAC	0.0481159	0.0937303	0.00876471	0.0354573	0.0306332	0.00313568	0	0.219837
Sweden	CommercialPrivate-highAC	0.0364518	0.0782222	0.00664	0.0354573	0.0306332	0.00313568	0	0.19054
Sweden	CommercialPrivate-DC	0.160094	0.175226	0.0291625	0.0382979	0.0330873	0.00338689	0	0.439255
Sweden	CommercialPublic-mediumAC	0.069429	0.0952428	0.0782353	0.0354573	0.0306332	0.00313568	0.00624266	0.318376
Sweden	CommercialPublic-highAC	0.0524818	0.0794844	0.05512	0.0354573	0.0306332	0.00313568	0.00512625	0.261439
Sweden	CommercialPublic-DC	0.160094	0.175226	0.069575	0.0382979	0.0330873	0.00338689	0.00959336	0.489261
Switzerland	ResidentialGrid-lowAC	0	0	0	0.0461446	0.0504969	0.0318047	0	0.128446
Switzerland	ResidentialGrid-mediumAC	0.0370796	0.0995359	0.00885308	0.0463765	0.0507506	0.0319646	0	0.27456
Switzerland	ResidentialGrid-highAC	0.0502775	0.108585	0.0120042	0.0463765	0.0507506	0.0319646	0	0.299958
Switzerland	ResidentialPV-lowAC	0	0	0	0.0726382	0.0284014	0.0178882	0	0.118928
Switzerland	ResidentialPV-mediumAC	0.0370796	0.0995359	0.00885308	0.0730032	0.0285441	0.0179781	0	0.264994
Switzerland	ResidentialPV-highAC	0.0502775	0.108585	0.0120042	0.0730032	0.0285441	0.0179781	0	0.290392
Switzerland	CommercialPrivate-lowAC	0	0	0	0.0516949	0.0567079	0.0243746	0	0.132777
Switzerland	CommercialPrivate-mediumAC	0.0481159	0.117912	0.00876471	0.0519546	0.0569928	0.024497	0	0.308237
Switzerland	CommercialPrivate-highAC	0.0364518	0.0984026	0.00664	0.0519546	0.0569928	0.024497	0	0.274939
Switzerland	CommercialPrivate-DC	0.160094	0.215712	0.0291625	0.0561169	0.0615587	0.0264596	0	0.549104
Switzerland	CommercialPublic-mediumAC	0.069429	0.121036	0.0782353	0.0519546	0.0569928	0.024497	0.0080429	0.410188
Switzerland	CommercialPublic-highAC	0.0524818	0.10101	0.05512	0.0519546	0.0569928	0.024497	0.00684113	0.348898
Switzerland	CommercialPublic-DC	0.160094	0.215712	0.069575	0.0561169	0.0615587	0.0264596	0.0117903	0.601306
United Kingdom	ResidentialGrid-lowAC	0	0	0	0.064512	0.031608	0.04464	0	0.14076
United Kingdom	ResidentialGrid-mediumAC	0.0360681	0.070135	0.00861157	0.0648362	0.0317668	0.0448643	0	0.256282
United Kingdom	ResidentialGrid-highAC	0.0489059	0.0765109	0.0116767	0.0648362	0.0317668	0.0448643	0	0.278561
United Kingdom	ResidentialPV-lowAC	0	0	0	0.0864657	0.0188266	0.0265889	0	0.131881
United Kingdom	ResidentialPV-mediumAC	0.0360681	0.070135	0.00861157	0.0869002	0.0189212	0.0267225	0	0.247359
United Kingdom	ResidentialPV-highAC	0.0489059	0.0765109	0.0116767	0.0869002	0.0189212	0.0267225	0	0.269637
United Kingdom	CommercialPrivate-lowAC	0	0	0	0.06408	0.03328	0.03784	0	0.1352
United Kingdom	CommercialPrivate-mediumAC	0.0481159	0.0756226	0.00876471	0.064402	0.0334472	0.0380302	0	0.268383
United Kingdom	CommercialPrivate-highAC	0.0364518	0.0631105	0.00664	0.064402	0.0334472	0.0380302	0	0.242082
United Kingdom	CommercialPrivate-DC	0.160094	0.14491	0.0291625	0.0695614	0.0361268	0.0410769	0	0.480931
United Kingdom	CommercialPublic-mediumAC	0.069429	0.0759278	0.0782353	0.064402	0.0334472	0.0380302	0.00718943	0.366661
United Kingdom	CommercialPublic-highAC	0.0524818	0.0633652	0.05512	0.064402	0.0334472	0.0380302	0.00613693	0.312983
United Kingdom	CommercialPublic-DC	0.160094	0.14491	0.069575	0.0695614	0.0361268	0.0410769	0.0104269	0.531771

## Sheet: High electricity prices
Country	Option	LCOEquipment	LCOInstallation	LCOOM	LCOEnergy	LCONetwork	LCOTaxes	LCOTransaction	LCOC		[€/kWh]
Austria	ResidentialGrid-lowAC	0	0	0	0.068796	0.05994	0.06642	0	0.195156
Austria	ResidentialGrid-mediumAC	0.0329317	0.0735099	0.00786274	0.0691417	0.0602412	0.0667538	0	0.310441
Austria	ResidentialGrid-highAC	0.0446532	0.0801926	0.0106613	0.0691417	0.0602412	0.0667538	0	0.331644
Austria	ResidentialPV-lowAC	0	0	0	0.10578	0.0356443	0.0394978	0	0.180922
Austria	ResidentialPV-mediumAC	0.0329317	0.0735099	0.00786274	0.106312	0.0358234	0.0396962	0	0.296136
Austria	ResidentialPV-highAC	0.0446532	0.0801926	0.0106613	0.106312	0.0358234	0.0396962	0	0.317338
Austria	CommercialPrivate-lowAC	0	0	0	0.0636	0.05508	0.03324	0	0.15192
Austria	CommercialPrivate-mediumAC	0.0481159	0.0920653	0.00876471	0.0639196	0.0553568	0.033407	0	0.301629
Austria	CommercialPrivate-highAC	0.0364518	0.0768326	0.00664	0.0639196	0.0553568	0.033407	0	0.272608
Austria	CommercialPrivate-DC	0.160094	0.172439	0.0291625	0.0690404	0.0597916	0.0360834	0	0.526611
Austria	CommercialPublic-mediumAC	0.069429	0.0934667	0.0782353	0.0639196	0.0553568	0.033407	0.00787629	0.401691
Austria	CommercialPublic-highAC	0.0524818	0.0780022	0.05512	0.0639196	0.0553568	0.033407	0.00676575	0.345053
Austria	CommercialPublic-DC	0.160094	0.172439	0.069575	0.0690404	0.0597916	0.0360834	0.0113405	0.578364
Belgium	ResidentialGrid-lowAC	0	0	0	0.08424	0.105408	0.092232	0	0.28188
Belgium	ResidentialGrid-mediumAC	0.0309625	0.0699034	0.00739256	0.0846633	0.105938	0.0926955	0	0.391555
Belgium	ResidentialGrid-highAC	0.041983	0.0762583	0.0100238	0.0846633	0.105938	0.0926955	0	0.411562
Belgium	ResidentialPV-lowAC	0	0	0	0.118876	0.0584567	0.0511496	0	0.228483
Belgium	ResidentialPV-mediumAC	0.0309625	0.0699034	0.00739256	0.119474	0.0587504	0.0514066	0	0.337889
Belgium	ResidentialPV-highAC	0.041983	0.0762583	0.0100238	0.119474	0.0587504	0.0514066	0	0.357896
Belgium	CommercialPrivate-lowAC	0	0	0	0.06516	0.07476	0.04776	0	0.18768
Belgium	CommercialPrivate-mediumAC	0.0481159	0.0935222	0.00876471	0.0654874	0.0751357	0.048	0	0.339026
Belgium	CommercialPrivate-highAC	0.0364518	0.0780485	0.00664	0.0654874	0.0751357	0.048	0	0.309763
Belgium	CommercialPrivate-DC	0.160094	0.174878	0.0291625	0.0707338	0.081155	0.0518454	0	0.567869
Belgium	CommercialPublic-mediumAC	0.069429	0.0950208	0.0782353	0.0654874	0.0751357	0.048	0.00862616	0.439934
Belgium	CommercialPublic-highAC	0.0524818	0.0792992	0.05512	0.0654874	0.0751357	0.048	0.00751048	0.383035
Belgium	CommercialPublic-DC	0.160094	0.174878	0.069575	0.0707338	0.081155	0.0518454	0.0121656	0.620447
Bulgaria	ResidentialGrid-lowAC	0	0	0	0.058968	0.027864	0.017388	0	0.10422
Bulgaria	ResidentialGrid-mediumAC	0.0568072	0.0626783	0.0135632	0.0592643	0.028004	0.0174754	0	0.237792
Bulgaria	ResidentialGrid-highAC	0.0770267	0.0683763	0.0183908	0.0592643	0.028004	0.0174754	0	0.268538
Bulgaria	ResidentialPV-lowAC	0	0	0	0.104384	0.0156572	0.00977061	0	0.129812
Bulgaria	ResidentialPV-mediumAC	0.0568072	0.0626783	0.0135632	0.104909	0.0157359	0.00981971	0	0.263513
Bulgaria	ResidentialPV-highAC	0.0770267	0.0683763	0.0183908	0.104909	0.0157359	0.00981971	0	0.294258
Bulgaria	CommercialPrivate-lowAC	0	0	0	0.08628	0.02892	0.0012	0	0.1164
Bulgaria	CommercialPrivate-mediumAC	0.0481159	0.0275433	0.00876471	0.0867136	0.0290653	0.00120603	0	0.201409
Bulgaria	CommercialPrivate-highAC	0.0364518	0.0229861	0.00664	0.0867136	0.0290653	0.00120603	0	0.183063
Bulgaria	CommercialPrivate-DC	0.160094	0.0644132	0.0291625	0.0936604	0.0313938	0.00130265	0	0.380027
Bulgaria	CommercialPublic-mediumAC	0.069429	0.0246432	0.0782353	0.0867136	0.0290653	0.00120603	0.00578585	0.295078
Bulgaria	CommercialPublic-highAC	0.0524818	0.0205659	0.05512	0.0867136	0.0290653	0.00120603	0.00490305	0.250056
Bulgaria	CommercialPublic-DC	0.160094	0.0644132	0.069575	0.0936604	0.0313938	0.00130265	0.00840879	0.428848
Croatia	ResidentialGrid-lowAC	0	0	0	0.061452	0.04482	0.031104	0	0.137376
Croatia	ResidentialGrid-mediumAC	0.0378715	0.0489566	0.00904215	0.0617608	0.0450452	0.0312603	0	0.233937
Croatia	ResidentialGrid-highAC	0.0513512	0.0534072	0.0122605	0.0617608	0.0450452	0.0312603	0	0.255085
Croatia	ResidentialPV-lowAC	0	0	0	0.111685	0.0271512	0.0188423	0	0.157678
Croatia	ResidentialPV-mediumAC	0.0378715	0.0489566	0.00904215	0.112246	0.0272876	0.0189369	0	0.254341
Croatia	ResidentialPV-highAC	0.0513512	0.0534072	0.0122605	0.112246	0.0272876	0.0189369	0	0.275489
Croatia	CommercialPrivate-lowAC	0	0	0	0.0786	0.0534	0.01776	0	0.14976
Croatia	CommercialPrivate-mediumAC	0.0481159	0.0383663	0.00876471	0.078995	0.0536683	0.0178492	0	0.245759
Croatia	CommercialPrivate-highAC	0.0364518	0.0320184	0.00664	0.078995	0.0536683	0.0178492	0	0.225623
Croatia	CommercialPrivate-DC	0.160094	0.0825336	0.0291625	0.0853235	0.0579679	0.0192792	0	0.434361
Croatia	CommercialPublic-mediumAC	0.069429	0.0361878	0.0782353	0.078995	0.0536683	0.0178492	0.00668729	0.341052
Croatia	CommercialPublic-highAC	0.0524818	0.0302004	0.05512	0.078995	0.0536683	0.0178492	0.0057663	0.294081
Croatia	CommercialPublic-DC	0.160094	0.0825336	0.069575	0.0853235	0.0579679	0.0192792	0.00949547	0.484269
Cyprus	ResidentialGrid-lowAC	0	0	0	0.129708	0.033696	0.069984	0	0.233388
Cyprus	ResidentialGrid-mediumAC	0.0450671	0.0599455	0.0107602	0.13036	0.0338653	0.0703357	0	0.350333
Cyprus	ResidentialGrid-highAC	0.0611079	0.0653951	0.01459	0.13036	0.0338653	0.0703357	0	0.375654
Cyprus	ResidentialPV-lowAC	0	0	0	0.114233	0.0205636	0.042709	0	0.177505
Cyprus	ResidentialPV-mediumAC	0.0450671	0.0599455	0.0107602	0.114807	0.0206669	0.0429236	0	0.29417
Cyprus	ResidentialPV-highAC	0.0611079	0.0653951	0.01459	0.114807	0.0206669	0.0429236	0	0.31949
Cyprus	CommercialPrivate-lowAC	0	0	0	0.14412	0.03516	0.039	0	0.21828
Cyprus	CommercialPrivate-mediumAC	0.0481159	0.040506	0.00876471	0.144844	0.0353367	0.039196	0	0.316764
Cyprus	CommercialPrivate-highAC	0.0364518	0.0338041	0.00664	0.144844	0.0353367	0.039196	0	0.296273
Cyprus	CommercialPrivate-DC	0.160094	0.086116	0.0291625	0.156448	0.0381676	0.0423361	0	0.512325
Cyprus	CommercialPublic-mediumAC	0.069429	0.0384702	0.0782353	0.144844	0.0353367	0.039196	0.00811023	0.413622
Cyprus	CommercialPublic-highAC	0.0524818	0.0321051	0.05512	0.144844	0.0353367	0.039196	0.00718168	0.366266
Cyprus	CommercialPublic-DC	0.160094	0.086116	0.069575	0.156448	0.0381676	0.0423361	0.0110547	0.563792
Czech Republic	ResidentialGrid-lowAC	0	0	0	0.07236	0.02862	0.04806	0	0.14904
Czech Republic	ResidentialGrid-mediumAC	0.0572806	0.0786357	0.0136762	0.0727236	0.0287638	0.0483015	0	0.299382
Czech Republic	ResidentialGrid-highAC	0.0776686	0.0857844	0.0185441	0.0727236	0.0287638	0.0483015	0	0.331786
Czech Republic	ResidentialPV-lowAC	0	0	0	0.116989	0.0169979	0.0285436	0	0.162531
Czech Republic	ResidentialPV-mediumAC	0.0572806	0.0786357	0.0136762	0.117577	0.0170833	0.0286871	0	0.31294
Czech Republic	ResidentialPV-highAC	0.0776686	0.0857844	0.0185441	0.117577	0.0170833	0.0286871	0	0.345345
Czech Republic	CommercialPrivate-lowAC	0	0	0	0.07776	0.069	0.02076	0	0.16752
Czech Republic	CommercialPrivate-mediumAC	0.0481159	0.0429453	0.00876471	0.0781508	0.0693467	0.0208643	0	0.268188
Czech Republic	CommercialPrivate-highAC	0.0364518	0.0358398	0.00664	0.0781508	0.0693467	0.0208643	0	0.247293
Czech Republic	CommercialPrivate-DC	0.160094	0.0901999	0.0291625	0.0844116	0.0749023	0.0225358	0	0.461306
Czech Republic	CommercialPublic-mediumAC	0.069429	0.0410721	0.0782353	0.0781508	0.0693467	0.0208643	0.00714196	0.36424
Czech Republic	CommercialPublic-highAC	0.0524818	0.0342765	0.05512	0.0781508	0.0693467	0.0208643	0.0062048	0.316445
Czech Republic	CommercialPublic-DC	0.160094	0.0901999	0.069575	0.0844116	0.0749023	0.0225358	0.0100344	0.511753
Denmark	ResidentialGrid-lowAC	0	0	0	0.058212	0.04806	0.148608	0	0.25488
Denmark	ResidentialGrid-mediumAC	0.0297732	0.072856	0.00710861	0.0585045	0.0483015	0.149355	0	0.365899
Denmark	ResidentialGrid-highAC	0.0403704	0.0794792	0.00963879	0.0585045	0.0483015	0.149355	0	0.385649
Denmark	ResidentialPV-lowAC	0	0	0	0.099538	0.0289236	0.0894356	0	0.217897
Denmark	ResidentialPV-mediumAC	0.0297732	0.072856	0.00710861	0.100038	0.0290689	0.0898851	0	0.32873
Denmark	ResidentialPV-highAC	0.0403704	0.0794792	0.00963879	0.100038	0.0290689	0.0898851	0	0.348481
Denmark	CommercialPrivate-lowAC	0	0	0	0.05316	0.048	0.14988	0	0.25104
Denmark	CommercialPrivate-mediumAC	0.0481159	0.104345	0.00876471	0.0534271	0.0482412	0.150633	0	0.413527
Denmark	CommercialPrivate-highAC	0.0364518	0.0870809	0.00664	0.0534271	0.0482412	0.150633	0	0.382474
Denmark	CommercialPrivate-DC	0.160094	0.192998	0.0291625	0.0577073	0.0521059	0.162701	0	0.654769
Denmark	CommercialPublic-mediumAC	0.069429	0.106565	0.0782353	0.0534271	0.0482412	0.150633	0.0101306	0.516662
Denmark	CommercialPublic-highAC	0.0524818	0.0889336	0.05512	0.0534271	0.0482412	0.150633	0.00897674	0.457814
Denmark	CommercialPublic-DC	0.160094	0.192998	0.069575	0.0577073	0.0521059	0.162701	0.0139036	0.709085
Estonia	ResidentialGrid-lowAC	0	0	0	0.056268	0.045468	0.039636	0	0.141372
Estonia	ResidentialGrid-mediumAC	0.0309155	0.0452557	0.00738134	0.0565508	0.0456965	0.0398352	0	0.225635
Estonia	ResidentialGrid-highAC	0.0419193	0.0493698	0.0100086	0.0565508	0.0456965	0.0398352	0	0.24338
Estonia	ResidentialPV-lowAC	0	0	0	0.114097	0.0269165	0.023464	0	0.164477
Estonia	ResidentialPV-mediumAC	0.0309155	0.0452557	0.00738134	0.11467	0.0270517	0.0235819	0	0.248856
Estonia	ResidentialPV-highAC	0.0419193	0.0493698	0.0100086	0.11467	0.0270517	0.0235819	0	0.266601
Estonia	CommercialPrivate-lowAC	0	0	0	0.05652	0.04452	0.01788	0	0.11892
Estonia	CommercialPrivate-mediumAC	0.0481159	0.0481487	0.00876471	0.056804	0.0447437	0.0179698	0	0.224547
Estonia	CommercialPrivate-highAC	0.0364518	0.0401823	0.00664	0.056804	0.0447437	0.0179698	0	0.202792
Estonia	CommercialPrivate-DC	0.160094	0.0989117	0.0291625	0.0613548	0.0483283	0.0194095	0	0.417261
Estonia	CommercialPublic-mediumAC	0.069429	0.0466223	0.0782353	0.056804	0.0447437	0.0179698	0.00627608	0.32008
Estonia	CommercialPublic-highAC	0.0524818	0.0389085	0.05512	0.056804	0.0447437	0.0179698	0.00532056	0.271348
Estonia	CommercialPublic-DC	0.160094	0.0989117	0.069575	0.0613548	0.0483283	0.0194095	0.00915347	0.466827
Finland	ResidentialGrid-lowAC	0	0	0	0.052704	0.054216	0.055836	0	0.162756
Finland	ResidentialGrid-mediumAC	0.0345299	0.0761971	0.00824431	0.0529688	0.0544884	0.0561166	0	0.282545
Finland	ResidentialGrid-highAC	0.0468202	0.0831241	0.0111787	0.0529688	0.0544884	0.0561166	0	0.304697
Finland	ResidentialPV-lowAC	0	0	0	0.103227	0.0321555	0.0331163	0	0.168499
Finland	ResidentialPV-mediumAC	0.0345299	0.0761971	0.00824431	0.103746	0.0323171	0.0332827	0	0.288317
Finland	ResidentialPV-highAC	0.0468202	0.0831241	0.0111787	0.103746	0.0323171	0.0332827	0	0.310469
Finland	CommercialPrivate-lowAC	0	0	0	0.05328	0.04404	0.0084	0	0.10572
Finland	CommercialPrivate-mediumAC	0.0481159	0.0906083	0.00876471	0.0535477	0.0442613	0.00844221	0	0.25374
Finland	CommercialPrivate-highAC	0.0364518	0.0756168	0.00664	0.0535477	0.0442613	0.00844221	0	0.22496
Finland	CommercialPrivate-DC	0.160094	0.169999	0.0291625	0.0578376	0.0478072	0.00911854	0	0.47402
Finland	CommercialPublic-mediumAC	0.069429	0.0919126	0.0782353	0.0535477	0.0442613	0.00844221	0.00691656	0.352745
Finland	CommercialPublic-highAC	0.0524818	0.0767053	0.05512	0.0535477	0.0442613	0.00844221	0.00581117	0.29637
Finland	CommercialPublic-DC	0.160094	0.169999	0.069575	0.0578376	0.0478072	0.00911854	0.0102886	0.524721
France	ResidentialGrid-lowAC	0	0	0	0.0675	0.047628	0.065448	0	0.180576
France	ResidentialGrid-mediumAC	0.0346914	0.0745324	0.00828288	0.0678392	0.0478673	0.0657769	0	0.29899
France	ResidentialGrid-highAC	0.0470392	0.081308	0.011231	0.0678392	0.0478673	0.0657769	0	0.321062
France	ResidentialPV-lowAC	0	0	0	0.0977015	0.0253909	0.0348909	0	0.157983
France	ResidentialPV-mediumAC	0.0346914	0.0745324	0.00828288	0.0981925	0.0255185	0.0350662	0	0.276284
France	ResidentialPV-highAC	0.0470392	0.081308	0.011231	0.0981925	0.0255185	0.0350662	0	0.298355
France	CommercialPrivate-lowAC	0	0	0	0.06876	0.05052	0.03564	0	0.15492
France	CommercialPrivate-mediumAC	0.0481159	0.0872781	0.00876471	0.0691055	0.0507739	0.0358191	0	0.299857
France	CommercialPrivate-highAC	0.0364518	0.0728376	0.00664	0.0691055	0.0507739	0.0358191	0	0.271628
France	CommercialPrivate-DC	0.160094	0.164424	0.0291625	0.0746418	0.0548415	0.0386887	0	0.521853
France	CommercialPublic-mediumAC	0.069429	0.0883605	0.0782353	0.0691055	0.0507739	0.0358191	0.00783446	0.399558
France	CommercialPublic-highAC	0.0524818	0.0737408	0.05512	0.0691055	0.0507739	0.0358191	0.00674082	0.343782
France	CommercialPublic-DC	0.160094	0.164424	0.069575	0.0746418	0.0548415	0.0386887	0.0112453	0.57351
Germany	ResidentialGrid-lowAC	0	0	0	0.059076	0.063936	0.16254	0	0.285552
Germany	ResidentialGrid-mediumAC	0.0326573	0.0656432	0.00779721	0.0593729	0.0642573	0.163357	0	0.393085
Germany	ResidentialGrid-highAC	0.0442811	0.0716108	0.0105725	0.0593729	0.0642573	0.163357	0	0.413451
Germany	ResidentialPV-lowAC	0	0	0	0.0901439	0.037318	0.0948708	0	0.222333
Germany	ResidentialPV-mediumAC	0.0326573	0.0656432	0.00779721	0.0905969	0.0375055	0.0953475	0	0.329548
Germany	ResidentialPV-highAC	0.0442811	0.0716108	0.0105725	0.0905969	0.0375055	0.0953475	0	0.349914
Germany	CommercialPrivate-lowAC	0	0	0	0.04164	0.06288	0.1206	0	0.22512
Germany	CommercialPrivate-mediumAC	0.0481159	0.079369	0.00876471	0.0418492	0.063196	0.121206	0	0.362501
Germany	CommercialPrivate-highAC	0.0364518	0.066237	0.00664	0.0418492	0.063196	0.121206	0	0.33558
Germany	CommercialPrivate-DC	0.160094	0.151182	0.0291625	0.0452019	0.0682588	0.130916	0	0.584816
Germany	CommercialPublic-mediumAC	0.069429	0.079924	0.0782353	0.0418492	0.063196	0.121206	0.00907679	0.462916
Germany	CommercialPublic-highAC	0.0524818	0.0667002	0.05512	0.0418492	0.063196	0.121206	0.00801107	0.408564
Germany	CommercialPublic-DC	0.160094	0.151182	0.069575	0.0452019	0.0682588	0.130916	0.0125046	0.637733
Greece	ResidentialGrid-lowAC	0	0	0	0.096876	0.025272	0.061236	0	0.183384
Greece	ResidentialGrid-mediumAC	0.0469606	0.0613902	0.0112123	0.0973628	0.025399	0.0615437	0	0.303869
Greece	ResidentialGrid-highAC	0.0636754	0.0669711	0.0152031	0.0973628	0.025399	0.0615437	0	0.330155
Greece	ResidentialPV-lowAC	0	0	0	0.124248	0.0141464	0.0342778	0	0.172672
Greece	ResidentialPV-mediumAC	0.0469606	0.0613902	0.0112123	0.124872	0.0142175	0.03445	0	0.293103
Greece	ResidentialPV-highAC	0.0636754	0.0669711	0.0152031	0.124872	0.0142175	0.03445	0	0.319389
Greece	CommercialPrivate-lowAC	0	0	0	0.09588	0.02952	0.04632	0	0.17172
Greece	CommercialPrivate-mediumAC	0.0481159	0.0391989	0.00876471	0.0963618	0.0296683	0.0465528	0	0.268662
Greece	CommercialPrivate-highAC	0.0364518	0.0327132	0.00664	0.0963618	0.0296683	0.0465528	0	0.248388
Greece	CommercialPrivate-DC	0.160094	0.0839275	0.0291625	0.104082	0.0320452	0.0502822	0	0.459593
Greece	CommercialPublic-mediumAC	0.069429	0.0370759	0.0782353	0.0963618	0.0296683	0.0465528	0.00714646	0.364469
Greece	CommercialPublic-highAC	0.0524818	0.0309415	0.05512	0.0963618	0.0296683	0.0465528	0.00622252	0.317349
Greece	CommercialPublic-DC	0.160094	0.0839275	0.069575	0.104082	0.0320452	0.0502822	0.0100001	0.510006
Hungary	ResidentialGrid-lowAC	0	0	0	0.045252	0.045792	0.024624	0	0.115668
Hungary	ResidentialGrid-mediumAC	0.0282922	0.0349251	0.00675501	0.0454794	0.0460221	0.0247477	0	0.186222
Hungary	ResidentialGrid-highAC	0.0383623	0.0381001	0.00915934	0.0454794	0.0460221	0.0247477	0	0.201871
Hungary	ResidentialPV-lowAC	0	0	0	0.101672	0.0288779	0.0155287	0	0.146079
Hungary	ResidentialPV-mediumAC	0.0282922	0.0349251	0.00675501	0.102183	0.029023	0.0156067	0	0.216785
Hungary	ResidentialPV-highAC	0.0383623	0.0381001	0.00915934	0.102183	0.029023	0.0156067	0	0.232435
Hungary	CommercialPrivate-lowAC	0	0	0	0.0732	0.048	0.01224	0	0.13344
Hungary	CommercialPrivate-mediumAC	0.0481159	0.0350361	0.00876471	0.0735678	0.0482412	0.0123015	0	0.226027
Hungary	CommercialPrivate-highAC	0.0364518	0.0292393	0.00664	0.0735678	0.0482412	0.0123015	0	0.206442
Hungary	CommercialPrivate-DC	0.160094	0.0769581	0.0291625	0.0794616	0.0521059	0.013287	0	0.411069
Hungary	CommercialPublic-mediumAC	0.069429	0.0326356	0.0782353	0.0735678	0.0482412	0.0123015	0.00628821	0.320699
Hungary	CommercialPublic-highAC	0.0524818	0.0272359	0.05512	0.0735678	0.0482412	0.0123015	0.00537897	0.274327
Hungary	CommercialPublic-DC	0.160094	0.0769581	0.069575	0.0794616	0.0521059	0.013287	0.00902964	0.460512
Ireland	ResidentialGrid-lowAC	0	0	0	0.119664	0.073224	0.03618	0	0.229068
Ireland	ResidentialGrid-mediumAC	0.0369698	0.0718884	0.00882686	0.120265	0.073592	0.0363618	0	0.347904
Ireland	ResidentialGrid-highAC	0.0501285	0.0784237	0.0119686	0.120265	0.073592	0.0363618	0	0.37074
Ireland	ResidentialPV-lowAC	0	0	0	0.163329	0.0418788	0.0206924	0	0.2259
Ireland	ResidentialPV-mediumAC	0.0369698	0.0718884	0.00882686	0.164149	0.0420893	0.0207963	0	0.34472
Ireland	ResidentialPV-highAC	0.0501285	0.0784237	0.0119686	0.164149	0.0420893	0.0207963	0	0.367556
Ireland	CommercialPrivate-lowAC	0	0	0	0.1104	0.07572	0.0084	0	0.19452
Ireland	CommercialPrivate-mediumAC	0.0481159	0.0756226	0.00876471	0.110955	0.0761005	0.00844221	0	0.328001
Ireland	CommercialPrivate-highAC	0.0364518	0.0631105	0.00664	0.110955	0.0761005	0.00844221	0	0.3017
Ireland	CommercialPrivate-DC	0.160094	0.14491	0.0291625	0.119844	0.0821971	0.00911854	0	0.545326
Ireland	CommercialPublic-mediumAC	0.069429	0.0759278	0.0782353	0.110955	0.0761005	0.00844221	0.00838179	0.427471
Ireland	CommercialPublic-highAC	0.0524818	0.0633652	0.05512	0.110955	0.0761005	0.00844221	0.00732929	0.373794
Ireland	CommercialPublic-DC	0.160094	0.14491	0.069575	0.119844	0.0821971	0.00911854	0.0117148	0.597453
Italy	ResidentialGrid-lowAC	0	0	0	0.096552	0.040824	0.111564	0	0.24894
Italy	ResidentialGrid-mediumAC	0.048635	0.0878417	0.011612	0.0970372	0.0410291	0.112125	0	0.39828
Italy	ResidentialGrid-highAC	0.0659457	0.0958273	0.0157451	0.0970372	0.0410291	0.112125	0	0.427709
Italy	ResidentialPV-lowAC	0	0	0	0.108973	0.0233639	0.0638491	0	0.196186
Italy	ResidentialPV-mediumAC	0.048635	0.0878417	0.011612	0.109521	0.0234814	0.0641699	0	0.345261
Italy	ResidentialPV-highAC	0.0659457	0.0958273	0.0157451	0.109521	0.0234814	0.0641699	0	0.37469
Italy	CommercialPrivate-lowAC	0	0	0	0.0972	0.0336	0.09444	0	0.22524
Italy	CommercialPrivate-mediumAC	0.0481159	0.0677134	0.00876471	0.0976884	0.0337688	0.0949146	0	0.350966
Italy	CommercialPrivate-highAC	0.0364518	0.0565099	0.00664	0.0976884	0.0337688	0.0949146	0	0.325974
Italy	CommercialPrivate-DC	0.160094	0.131668	0.0291625	0.105515	0.0364742	0.102518	0	0.565432
Italy	CommercialPublic-mediumAC	0.069429	0.0674914	0.0782353	0.0976884	0.0337688	0.0949146	0.00883055	0.450358
Italy	CommercialPublic-highAC	0.0524818	0.0563246	0.05512	0.0976884	0.0337688	0.0949146	0.00780597	0.398104
Italy	CommercialPublic-DC	0.160094	0.131668	0.069575	0.105515	0.0364742	0.102518	0.0121169	0.617961
Latvia	ResidentialGrid-lowAC	0	0	0	0.06156	0.055836	0.050004	0	0.1674
Latvia	ResidentialGrid-mediumAC	0.0311731	0.0408652	0.00744285	0.0618693	0.0561166	0.0502553	0	0.247722
Latvia	ResidentialGrid-highAC	0.0422686	0.0445802	0.010092	0.0618693	0.0561166	0.0502553	0	0.265182
Latvia	ResidentialPV-lowAC	0	0	0	0.130579	0.0334876	0.0299899	0	0.194057
Latvia	ResidentialPV-mediumAC	0.0311731	0.0408652	0.00744285	0.131235	0.0336559	0.0301406	0	0.274513
Latvia	ResidentialPV-highAC	0.0422686	0.0445802	0.010092	0.131235	0.0336559	0.0301406	0	0.291973
Latvia	CommercialPrivate-lowAC	0	0	0	0.05904	0.06732	0.02976	0	0.15612
Latvia	CommercialPrivate-mediumAC	0.0481159	0.039407	0.00876471	0.0593367	0.0676583	0.0299095	0	0.253192
Latvia	CommercialPrivate-highAC	0.0364518	0.0328869	0.00664	0.0593367	0.0676583	0.0299095	0	0.232883
Latvia	CommercialPrivate-DC	0.160094	0.084276	0.0291625	0.0640903	0.0730786	0.0323057	0	0.443007
Latvia	CommercialPublic-mediumAC	0.069429	0.0372979	0.0782353	0.0593367	0.0676583	0.0299095	0.00683733	0.348704
Latvia	CommercialPublic-highAC	0.0524818	0.0311268	0.05512	0.0593367	0.0676583	0.0299095	0.00591266	0.301546
Latvia	CommercialPublic-DC	0.160094	0.084276	0.069575	0.0640903	0.0730786	0.0323057	0.0096684	0.493088
Lithuania	ResidentialGrid-lowAC	0	0	0	0.051192	0.046548	0.032184	0	0.129924
Lithuania	ResidentialGrid-mediumAC	0.0311731	0.0385949	0.00744285	0.0514492	0.0467819	0.0323457	0	0.207788
Lithuania	ResidentialGrid-highAC	0.0422686	0.0421035	0.010092	0.0514492	0.0467819	0.0323457	0	0.225041
Lithuania	ResidentialPV-lowAC	0	0	0	0.113435	0.0271384	0.0187639	0	0.159338
Lithuania	ResidentialPV-mediumAC	0.0311731	0.0385949	0.00744285	0.114005	0.0272747	0.0188582	0	0.237349
Lithuania	ResidentialPV-highAC	0.0422686	0.0421035	0.010092	0.114005	0.0272747	0.0188582	0	0.254602
Lithuania	CommercialPrivate-lowAC	0	0	0	0.0618	0.05256	0.01128	0	0.12564
Lithuania	CommercialPrivate-mediumAC	0.0481159	0.0352443	0.00876471	0.0621106	0.0528241	0.0113367	0	0.218396
Lithuania	CommercialPrivate-highAC	0.0364518	0.029413	0.00664	0.0621106	0.0528241	0.0113367	0	0.198776
Lithuania	CommercialPrivate-DC	0.160094	0.0773066	0.0291625	0.0670864	0.057056	0.0122449	0	0.402951
Lithuania	CommercialPublic-mediumAC	0.069429	0.0328577	0.0782353	0.0621106	0.0528241	0.0113367	0.00613587	0.312929
Lithuania	CommercialPublic-highAC	0.0524818	0.0274212	0.05512	0.0621106	0.0528241	0.0113367	0.00522589	0.26652
Lithuania	CommercialPublic-DC	0.160094	0.0773066	0.069575	0.0670864	0.057056	0.0122449	0.00886726	0.45223
Luxembourg	ResidentialGrid-lowAC	0	0	0	0.058212	0.060372	0.04914	0	0.167724
Luxembourg	ResidentialGrid-mediumAC	0.0340843	0.0665258	0.00813793	0.0585045	0.0606754	0.0493869	0	0.277315
Luxembourg	ResidentialGrid-highAC	0.046216	0.0725736	0.0110345	0.0585045	0.0606754	0.0493869	0	0.298391
Luxembourg	ResidentialPV-lowAC	0	0	0	0.104652	0.0333585	0.0271522	0	0.165163
Luxembourg	ResidentialPV-mediumAC	0.0340843	0.0665258	0.00813793	0.105178	0.0335261	0.0272887	0	0.274741
Luxembourg	ResidentialPV-highAC	0.046216	0.0725736	0.0110345	0.105178	0.0335261	0.0272887	0	0.295817
Luxembourg	CommercialPrivate-lowAC	0	0	0	0.06588	0.04992	0.01752	0	0.13332
Luxembourg	CommercialPrivate-mediumAC	0.0481159	0.0760388	0.00876471	0.0662111	0.0501709	0.017608	0	0.266909
Luxembourg	CommercialPrivate-highAC	0.0364518	0.0634579	0.00664	0.0662111	0.0501709	0.017608	0	0.24054
Luxembourg	CommercialPrivate-DC	0.160094	0.145607	0.0291625	0.0715154	0.0541902	0.0190187	0	0.479588
Luxembourg	CommercialPublic-mediumAC	0.069429	0.0763718	0.0782353	0.0662111	0.0501709	0.017608	0.00716052	0.365187
Luxembourg	CommercialPublic-highAC	0.0524818	0.0637358	0.05512	0.0662111	0.0501709	0.017608	0.00610655	0.311434
Luxembourg	CommercialPublic-DC	0.160094	0.145607	0.069575	0.0715154	0.0541902	0.0190187	0.0104	0.5304
Malta	ResidentialGrid-lowAC	0	0	0	0.126576	0.027	0.009396	0	0.162972
Malta	ResidentialGrid-mediumAC	0.0446883	0.0598843	0.0106697	0.127212	0.0271357	0.00944322	0	0.279033
Malta	ResidentialGrid-highAC	0.0605944	0.0653283	0.0144674	0.127212	0.0271357	0.00944322	0	0.304181
Malta	ResidentialPV-lowAC	0	0	0	0.111675	0.016	0.00556801	0	0.133243
Malta	ResidentialPV-mediumAC	0.0446883	0.0598843	0.0106697	0.112236	0.0160804	0.00559599	0	0.249155
Malta	ResidentialPV-highAC	0.0605944	0.0653283	0.0144674	0.112236	0.0160804	0.00559599	0	0.274302
Malta	CommercialPrivate-lowAC	0	0	0	0.15048	0.03	0.0018	0	0.18228
Malta	CommercialPrivate-mediumAC	0.0481159	0.0410721	0.00876471	0.151236	0.0301508	0.00180905	0	0.281149
Malta	CommercialPrivate-highAC	0.0364518	0.0342765	0.00664	0.151236	0.0301508	0.00180905	0	0.260564
Malta	CommercialPrivate-DC	0.160094	0.0870637	0.0291625	0.163352	0.0325662	0.00195397	0	0.474193
Malta	CommercialPublic-mediumAC	0.069429	0.039074	0.0782353	0.151236	0.0301508	0.00180905	0.00739868	0.377333
Malta	CommercialPublic-highAC	0.0524818	0.032609	0.05512	0.151236	0.0301508	0.00180905	0.00646814	0.329875
Malta	CommercialPublic-DC	0.160094	0.0870637	0.069575	0.163352	0.0325662	0.00195397	0.0102921	0.524897
Netherlands	ResidentialGrid-lowAC	0	0	0	0.075708	0.02808	0.123984	0	0.227772
Netherlands	ResidentialGrid-mediumAC	0.0352496	0.0804809	0.00841615	0.0760884	0.0282211	0.124607	0	0.353063
Netherlands	ResidentialGrid-highAC	0.0477961	0.0877973	0.0114117	0.0760884	0.0282211	0.124607	0	0.375922
Netherlands	ResidentialPV-lowAC	0	0	0	0.112857	0.0159916	0.0706092	0	0.199457
Netherlands	ResidentialPV-mediumAC	0.0352496	0.0804809	0.00841615	0.113424	0.016072	0.070964	0	0.324606
Netherlands	ResidentialPV-highAC	0.0477961	0.0877973	0.0114117	0.113424	0.016072	0.070964	0	0.347465
Netherlands	CommercialPrivate-lowAC	0	0	0	0.06468	0.03096	0.05064	0	0.14628
Netherlands	CommercialPrivate-mediumAC	0.0481159	0.0949792	0.00876471	0.065005	0.0311156	0.0508945	0	0.298875
Netherlands	CommercialPrivate-highAC	0.0364518	0.0792644	0.00664	0.065005	0.0311156	0.0508945	0	0.269371
Netherlands	CommercialPrivate-DC	0.160094	0.177317	0.0291625	0.0702128	0.0336083	0.0549718	0	0.525367
Netherlands	CommercialPublic-mediumAC	0.069429	0.0965749	0.0782353	0.065005	0.0311156	0.0508945	0.00782508	0.399079
Netherlands	CommercialPublic-highAC	0.0524818	0.0805961	0.05512	0.065005	0.0311156	0.0508945	0.00670426	0.341917
Netherlands	CommercialPublic-DC	0.160094	0.177317	0.069575	0.0702128	0.0336083	0.0549718	0.0113156	0.577095
Norway	ResidentialGrid-lowAC	0	0	0	0.054324	0.04374	0.043416	0	0.14148
Norway	ResidentialGrid-mediumAC	0.0381769	0.0942543	0.00911507	0.054597	0.0439598	0.0436342	0	0.283737
Norway	ResidentialGrid-highAC	0.0517653	0.102823	0.0123594	0.054597	0.0439598	0.0436342	0	0.309138
Norway	ResidentialPV-lowAC	0	0	0	0.10557	0.0254489	0.0252604	0	0.15628
Norway	ResidentialPV-mediumAC	0.0381769	0.0942543	0.00911507	0.106101	0.0255768	0.0253873	0	0.298611
Norway	ResidentialPV-highAC	0.0517653	0.102823	0.0123594	0.106101	0.0255768	0.0253873	0	0.324012
Norway	CommercialPrivate-lowAC	0	0	0	0.05208	0.03216	0.012	0	0.09624
Norway	CommercialPrivate-mediumAC	0.0481159	0.105594	0.00876471	0.0523417	0.0323216	0.0120603	0	0.259198
Norway	CommercialPrivate-highAC	0.0364518	0.0881231	0.00664	0.0523417	0.0323216	0.0120603	0	0.227938
Norway	CommercialPrivate-DC	0.160094	0.195089	0.0291625	0.056535	0.034911	0.0130265	0	0.488818
Norway	CommercialPublic-mediumAC	0.069429	0.107897	0.0782353	0.0523417	0.0323216	0.0120603	0.00704571	0.359331
Norway	CommercialPublic-highAC	0.0524818	0.0900453	0.05512	0.0523417	0.0323216	0.0120603	0.00588742	0.300258
Norway	CommercialPublic-DC	0.160094	0.195089	0.069575	0.056535	0.034911	0.0130265	0.0105846	0.539816
Poland	ResidentialGrid-lowAC	0	0	0	0.044928	0.0432	0.048816	0	0.136944
Poland	ResidentialGrid-mediumAC	0.0582274	0.0756949	0.0139023	0.0451538	0.0434171	0.0490613	0	0.285457
Poland	ResidentialGrid-highAC	0.0789524	0.0825762	0.0188506	0.0451538	0.0434171	0.0490613	0	0.318011
Poland	ResidentialPV-lowAC	0	0	0	0.104237	0.0264617	0.0299017	0	0.160601
Poland	ResidentialPV-mediumAC	0.0582274	0.0756949	0.0139023	0.104761	0.0265947	0.030052	0	0.309232
Poland	ResidentialPV-highAC	0.0789524	0.0825762	0.0188506	0.104761	0.0265947	0.030052	0	0.341787
Poland	CommercialPrivate-lowAC	0	0	0	0.05964	0.05328	0.0252	0	0.13812
Poland	CommercialPrivate-mediumAC	0.0481159	0.0387826	0.00876471	0.0599397	0.0535477	0.0253266	0	0.234477
Poland	CommercialPrivate-highAC	0.0364518	0.0323658	0.00664	0.0599397	0.0535477	0.0253266	0	0.214272
Poland	CommercialPrivate-DC	0.160094	0.0832305	0.0291625	0.0647416	0.0578376	0.0273556	0	0.422422
Poland	CommercialPublic-mediumAC	0.069429	0.0366318	0.0782353	0.0599397	0.0535477	0.0253266	0.0064622	0.329572
Poland	CommercialPublic-highAC	0.0524818	0.0305709	0.05512	0.0599397	0.0535477	0.0253266	0.00553974	0.282527
Poland	CommercialPublic-DC	0.160094	0.0832305	0.069575	0.0647416	0.0578376	0.0273556	0.00925669	0.472091
Portugal	ResidentialGrid-lowAC	0	0	0	0.073008	0.049032	0.099792	0	0.221832
Portugal	ResidentialGrid-mediumAC	0.0352893	0.0460042	0.00842564	0.0733749	0.0492784	0.100293	0	0.312666
Portugal	ResidentialGrid-highAC	0.0478499	0.0501864	0.0114246	0.0733749	0.0492784	0.100293	0	0.332408
Portugal	ResidentialPV-lowAC	0	0	0	0.0950161	0.0274603	0.0558884	0	0.178365
Portugal	ResidentialPV-mediumAC	0.0352893	0.0460042	0.00842564	0.0954936	0.0275983	0.0561693	0	0.26898
Portugal	ResidentialPV-highAC	0.0478499	0.0501864	0.0114246	0.0954936	0.0275983	0.0561693	0	0.288722
Portugal	CommercialPrivate-lowAC	0	0	0	0.08196	0.04416	0.04692	0	0.17304
Portugal	CommercialPrivate-mediumAC	0.0481159	0.0389907	0.00876471	0.0823719	0.0443819	0.0471558	0	0.269781
Portugal	CommercialPrivate-highAC	0.0364518	0.0325395	0.00664	0.0823719	0.0443819	0.0471558	0	0.249541
Portugal	CommercialPrivate-DC	0.160094	0.083579	0.0291625	0.0889709	0.0479375	0.0509336	0	0.460678
Portugal	CommercialPublic-mediumAC	0.069429	0.0368539	0.0782353	0.0823719	0.0443819	0.0471558	0.00716855	0.365596
Portugal	CommercialPublic-highAC	0.0524818	0.0307562	0.05512	0.0823719	0.0443819	0.0471558	0.00624535	0.318513
Portugal	CommercialPublic-DC	0.160094	0.083579	0.069575	0.0889709	0.0479375	0.0509336	0.0100218	0.511112
Romania	ResidentialGrid-lowAC	0	0	0	0.064368	0.044604	0.041688	0	0.15066
Romania	ResidentialGrid-mediumAC	0.0563338	0.0650278	0.0134502	0.0646915	0.0448281	0.0418975	0	0.286229
Romania	ResidentialGrid-highAC	0.0763849	0.0709394	0.0182375	0.0646915	0.0448281	0.0418975	0	0.316979
Romania	ResidentialPV-lowAC	0	0	0	0.116696	0.0249208	0.0232916	0	0.164909
Romania	ResidentialPV-mediumAC	0.0563338	0.0650278	0.0134502	0.117283	0.025046	0.0234086	0	0.300549
Romania	ResidentialPV-highAC	0.0763849	0.0709394	0.0182375	0.117283	0.025046	0.0234086	0	0.331299
Romania	CommercialPrivate-lowAC	0	0	0	0.07272	0.04044	0.0186	0	0.13176
Romania	CommercialPrivate-mediumAC	0.0481159	0.0304572	0.00876471	0.0730854	0.0406432	0.0186935	0	0.21976
Romania	CommercialPrivate-highAC	0.0364518	0.0254179	0.00664	0.0730854	0.0406432	0.0186935	0	0.200932
Romania	CommercialPrivate-DC	0.160094	0.0692918	0.0291625	0.0789405	0.0438993	0.0201911	0	0.401579
Romania	CommercialPublic-mediumAC	0.069429	0.0277514	0.0782353	0.0730854	0.0406432	0.0186935	0.00615676	0.313995
Romania	CommercialPublic-highAC	0.0524818	0.0231598	0.05512	0.0730854	0.0406432	0.0186935	0.00526367	0.268447
Romania	CommercialPublic-DC	0.160094	0.0692918	0.069575	0.0789405	0.0438993	0.0201911	0.00883984	0.450832
Slovakia	ResidentialGrid-lowAC	0	0	0	0.05508	0.030456	0.062856	0	0.148392
Slovakia	ResidentialGrid-mediumAC	0.0568072	0.0742624	0.0135632	0.0553568	0.030609	0.0631719	0	0.29377
Slovakia	ResidentialGrid-highAC	0.0770267	0.0810135	0.0183908	0.0553568	0.030609	0.0631719	0	0.325569
Slovakia	ResidentialPV-lowAC	0	0	0	0.0985267	0.0186407	0.0384712	0	0.155639
Slovakia	ResidentialPV-mediumAC	0.0568072	0.0742624	0.0135632	0.0990219	0.0187344	0.0386645	0	0.301054
Slovakia	ResidentialPV-highAC	0.0770267	0.0810135	0.0183908	0.0990219	0.0187344	0.0386645	0	0.332852
Slovakia	CommercialPrivate-lowAC	0	0	0	0.06948	0.06564	0.04392	0	0.17904
Slovakia	CommercialPrivate-mediumAC	0.0481159	0.0391989	0.00876471	0.0698291	0.0659698	0.0441407	0	0.276019
Slovakia	CommercialPrivate-highAC	0.0364518	0.0327132	0.00664	0.0698291	0.0659698	0.0441407	0	0.255745
Slovakia	CommercialPrivate-DC	0.160094	0.0839275	0.0291625	0.0754234	0.0712549	0.0476769	0	0.467539
Slovakia	CommercialPublic-mediumAC	0.069429	0.0370759	0.0782353	0.0698291	0.0659698	0.0441407	0.0072936	0.371973
Slovakia	CommercialPublic-highAC	0.0524818	0.0309415	0.05512	0.0698291	0.0659698	0.0441407	0.00636966	0.324853
Slovakia	CommercialPublic-DC	0.160094	0.0839275	0.069575	0.0754234	0.0712549	0.0476769	0.010159	0.518111
Slovenia	ResidentialGrid-lowAC	0	0	0	0.061884	0.049896	0.042444	0	0.154224
Slovenia	ResidentialGrid-mediumAC	0.057754	0.0860154	0.0137893	0.062195	0.0501467	0.0426573	0	0.312558
Slovenia	ResidentialGrid-highAC	0.0783105	0.093835	0.0186973	0.062195	0.0501467	0.0426573	0	0.345842
Slovenia	ResidentialPV-lowAC	0	0	0	0.117616	0.0294665	0.0250656	0	0.172148
Slovenia	ResidentialPV-mediumAC	0.057754	0.0860154	0.0137893	0.118207	0.0296146	0.0251916	0	0.330571
Slovenia	ResidentialPV-highAC	0.0783105	0.093835	0.0186973	0.118207	0.0296146	0.0251916	0	0.363856
Slovenia	CommercialPrivate-lowAC	0	0	0	0.07044	0.04452	0.021	0	0.13596
Slovenia	CommercialPrivate-mediumAC	0.0481159	0.0496056	0.00876471	0.070794	0.0447437	0.0211055	0	0.243129
Slovenia	CommercialPrivate-highAC	0.0364518	0.0413981	0.00664	0.070794	0.0447437	0.0211055	0	0.221133
Slovenia	CommercialPrivate-DC	0.160094	0.101351	0.0291625	0.0764655	0.0483283	0.0227964	0	0.438198
Slovenia	CommercialPublic-mediumAC	0.069429	0.0481764	0.0782353	0.070794	0.0447437	0.0211055	0.00664968	0.339134
Slovenia	CommercialPublic-highAC	0.0524818	0.0402054	0.05512	0.070794	0.0447437	0.0211055	0.00568901	0.290139
Slovenia	CommercialPublic-DC	0.160094	0.101351	0.069575	0.0764655	0.0483283	0.0227964	0.00957221	0.488183
Spain	ResidentialGrid-lowAC	0	0	0	0.075708	0.04374	0.095796	0	0.215244
Spain	ResidentialGrid-mediumAC	0.0347155	0.0578975	0.00828863	0.0760884	0.0439598	0.0962774	0	0.317227
Spain	ResidentialGrid-highAC	0.0470719	0.0631609	0.0112388	0.0760884	0.0439598	0.0962774	0	0.337797
Spain	ResidentialPV-lowAC	0	0	0	0.105058	0.0215045	0.0470975	0	0.17366
Spain	ResidentialPV-mediumAC	0.0347155	0.0578975	0.00828863	0.105586	0.0216126	0.0473342	0	0.275434
Spain	ResidentialPV-highAC	0.0470719	0.0631609	0.0112388	0.105586	0.0216126	0.0473342	0	0.296004
Spain	CommercialPrivate-lowAC	0	0	0	0.09624	0.0318	0.04452	0	0.17256
Spain	CommercialPrivate-mediumAC	0.0481159	0.0598043	0.00876471	0.0967236	0.0319598	0.0447437	0	0.290112
Spain	CommercialPrivate-highAC	0.0364518	0.0499094	0.00664	0.0967236	0.0319598	0.0447437	0	0.266428
Spain	CommercialPrivate-DC	0.160094	0.118426	0.0291625	0.104472	0.0345202	0.0483283	0	0.495004
Spain	CommercialPublic-mediumAC	0.069429	0.059055	0.0782353	0.0967236	0.0319598	0.0447437	0.00760293	0.387749
Spain	CommercialPublic-highAC	0.0524818	0.0492841	0.05512	0.0967236	0.0319598	0.0447437	0.00660626	0.336919
Spain	CommercialPublic-DC	0.160094	0.118426	0.069575	0.104472	0.0345202	0.0483283	0.0107083	0.546124
Sweden	ResidentialGrid-lowAC	0	0	0	0.053568	0.058752	0.074628	0	0.186948
Sweden	ResidentialGrid-mediumAC	0.040461	0.0914953	0.00966041	0.0538372	0.0590472	0.075003	0	0.329504
Sweden	ResidentialGrid-highAC	0.0548624	0.099813	0.0130989	0.0538372	0.0590472	0.075003	0	0.355662
Sweden	ResidentialPV-lowAC	0	0	0	0.110392	0.0352329	0.0447536	0	0.190379
Sweden	ResidentialPV-mediumAC	0.040461	0.0914953	0.00966041	0.110947	0.03541	0.0449785	0	0.332952
Sweden	ResidentialPV-highAC	0.0548624	0.099813	0.0130989	0.110947	0.03541	0.0449785	0	0.35911
Sweden	CommercialPrivate-lowAC	0	0	0	0.05292	0.04572	0.00468	0	0.10332
Sweden	CommercialPrivate-mediumAC	0.0481159	0.0937303	0.00876471	0.0531859	0.0459497	0.00470352	0	0.25445
Sweden	CommercialPrivate-highAC	0.0364518	0.0782222	0.00664	0.0531859	0.0459497	0.00470352	0	0.225153
Sweden	CommercialPrivate-DC	0.160094	0.175226	0.0291625	0.0574468	0.0496309	0.00508033	0	0.476641
Sweden	CommercialPublic-mediumAC	0.069429	0.0952428	0.0782353	0.0531859	0.0459497	0.00470352	0.00693492	0.353681
Sweden	CommercialPublic-highAC	0.0524818	0.0794844	0.05512	0.0531859	0.0459497	0.00470352	0.00581851	0.296744
Sweden	CommercialPublic-DC	0.160094	0.175226	0.069575	0.0574468	0.0496309	0.00508033	0.0103411	0.527395
Switzerland	ResidentialGrid-lowAC	0	0	0	0.0692169	0.0757453	0.0477071	0	0.192669
Switzerland	ResidentialGrid-mediumAC	0.0370796	0.0995359	0.00885308	0.0695647	0.0761259	0.0479468	0	0.339106
Switzerland	ResidentialGrid-highAC	0.0502775	0.108585	0.0120042	0.0695647	0.0761259	0.0479468	0	0.364504
Switzerland	ResidentialPV-lowAC	0	0	0	0.108957	0.0426021	0.0268323	0	0.178392
Switzerland	ResidentialPV-mediumAC	0.0370796	0.0995359	0.00885308	0.109505	0.0428162	0.0269672	0	0.324757
Switzerland	ResidentialPV-highAC	0.0502775	0.108585	0.0120042	0.109505	0.0428162	0.0269672	0	0.350154
Switzerland	CommercialPrivate-lowAC	0	0	0	0.0775423	0.0850618	0.0365618	0	0.199166
Switzerland	CommercialPrivate-mediumAC	0.0481159	0.117912	0.00876471	0.077932	0.0854893	0.0367456	0	0.374959
Switzerland	CommercialPrivate-highAC	0.0364518	0.0984026	0.00664	0.077932	0.0854893	0.0367456	0	0.341661
Switzerland	CommercialPrivate-DC	0.160094	0.215712	0.0291625	0.0841753	0.0923381	0.0396893	0	0.621171
Switzerland	CommercialPublic-mediumAC	0.069429	0.121036	0.0782353	0.077932	0.0854893	0.0367456	0.00937734	0.478244
Switzerland	CommercialPublic-highAC	0.0524818	0.10101	0.05512	0.077932	0.0854893	0.0367456	0.00817558	0.416954
Switzerland	CommercialPublic-DC	0.160094	0.215712	0.069575	0.0841753	0.0923381	0.0396893	0.0132317	0.674815
United Kingdom	ResidentialGrid-lowAC	0	0	0	0.096768	0.047412	0.06696	0	0.21114
United Kingdom	ResidentialGrid-mediumAC	0.0360681	0.070135	0.00861157	0.0972543	0.0476503	0.0672965	0	0.327016
United Kingdom	ResidentialGrid-highAC	0.0489059	0.0765109	0.0116767	0.0972543	0.0476503	0.0672965	0	0.349295
United Kingdom	ResidentialPV-lowAC	0	0	0	0.129699	0.0282399	0.0398833	0	0.197822
United Kingdom	ResidentialPV-mediumAC	0.0360681	0.070135	0.00861157	0.13035	0.0283819	0.0400837	0	0.313631
United Kingdom	ResidentialPV-highAC	0.0489059	0.0765109	0.0116767	0.13035	0.0283819	0.0400837	0	0.335909
United Kingdom	CommercialPrivate-lowAC	0	0	0	0.09612	0.04992	0.05676	0	0.2028
United Kingdom	CommercialPrivate-mediumAC	0.0481159	0.0756226	0.00876471	0.096603	0.0501709	0.0570452	0	0.336322
United Kingdom	CommercialPrivate-highAC	0.0364518	0.0631105	0.00664	0.096603	0.0501709	0.0570452	0	0.310021
United Kingdom	CommercialPrivate-DC	0.160094	0.14491	0.0291625	0.104342	0.0541902	0.0616153	0	0.554314
United Kingdom	CommercialPublic-mediumAC	0.069429	0.0759278	0.0782353	0.096603	0.0501709	0.0570452	0.00854822	0.435959
United Kingdom	CommercialPublic-highAC	0.0524818	0.0633652	0.05512	0.096603	0.0501709	0.0570452	0.00749572	0.382282
United Kingdom	CommercialPublic-DC	0.160094	0.14491	0.069575	0.104342	0.0541902	0.0616153	0.0118945	0.606621

## Sheet: 20 % TOU Deduction  
Country	Option	LCOEquipment	LCOInstallation	LCOOM	LCOEnergy	LCONetwork	LCOTaxes	LCOTransaction	LCOC		[€/kWh]
Austria	ResidentialGrid-lowAC	0	0	0	0.05096	0.0444	0.0492	0	0.14456
Austria	ResidentialGrid-mediumAC	0.0329317	0.0735099	0.00786274	0.0512161	0.0446231	0.0494472	0	0.259591
Austria	ResidentialGrid-highAC	0.0446532	0.0801926	0.0106613	0.0512161	0.0446231	0.0494472	0	0.280794
Austria	ResidentialPV-lowAC	0	0	0	0.084362	0.0264032	0.0292576	0	0.140023
Austria	ResidentialPV-mediumAC	0.0329317	0.0735099	0.00786274	0.0847859	0.0265359	0.0294046	0	0.255031
Austria	ResidentialPV-highAC	0.0446532	0.0801926	0.0106613	0.0847859	0.0265359	0.0294046	0	0.276234
Austria	CommercialPrivate-lowAC	0	0	0	0.053	0.0459	0.0277	0	0.1266
Austria	CommercialPrivate-mediumAC	0.0481159	0.0920653	0.00876471	0.0532663	0.0461307	0.0278392	0	0.276182
Austria	CommercialPrivate-highAC	0.0364518	0.0768326	0.00664	0.0532663	0.0461307	0.0278392	0	0.247161
Austria	CommercialPrivate-DC	0.160094	0.172439	0.0291625	0.0575337	0.0498263	0.0300695	0	0.499125
Austria	CommercialPublic-mediumAC	0.069429	0.0934667	0.0782353	0.0532663	0.0461307	0.0278392	0.00736734	0.375734
Austria	CommercialPublic-highAC	0.0524818	0.0780022	0.05512	0.0532663	0.0461307	0.0278392	0.0062568	0.319097
Austria	CommercialPublic-DC	0.160094	0.172439	0.069575	0.0575337	0.0498263	0.0300695	0.0107907	0.550328
Belgium	ResidentialGrid-lowAC	0	0	0	0.0624	0.07808	0.06832	0	0.2088
Belgium	ResidentialGrid-mediumAC	0.0309625	0.0699034	0.00739256	0.0627136	0.0784724	0.0686633	0	0.318108
Belgium	ResidentialGrid-highAC	0.041983	0.0762583	0.0100238	0.0627136	0.0784724	0.0686633	0	0.338114
Belgium	ResidentialPV-lowAC	0	0	0	0.0947378	0.0433013	0.0378886	0	0.175928
Belgium	ResidentialPV-mediumAC	0.0309625	0.0699034	0.00739256	0.0952139	0.0435188	0.038079	0	0.28507
Belgium	ResidentialPV-highAC	0.041983	0.0762583	0.0100238	0.0952139	0.0435188	0.038079	0	0.305077
Belgium	CommercialPrivate-lowAC	0	0	0	0.0543	0.0623	0.0398	0	0.1564
Belgium	CommercialPrivate-mediumAC	0.0481159	0.0935222	0.00876471	0.0545729	0.0626131	0.04	0	0.307589
Belgium	CommercialPrivate-highAC	0.0364518	0.0780485	0.00664	0.0545729	0.0626131	0.04	0	0.278326
Belgium	CommercialPrivate-DC	0.160094	0.174878	0.0291625	0.0589449	0.0676292	0.0432045	0	0.533913
Belgium	CommercialPublic-mediumAC	0.069429	0.0950208	0.0782353	0.0545729	0.0626131	0.04	0.00799742	0.407868
Belgium	CommercialPublic-highAC	0.0524818	0.0792992	0.05512	0.0545729	0.0626131	0.04	0.00688174	0.350969
Belgium	CommercialPublic-DC	0.160094	0.174878	0.069575	0.0589449	0.0676292	0.0432045	0.0114865	0.585812
Bulgaria	ResidentialGrid-lowAC	0	0	0	0.04368	0.02064	0.01288	0	0.0772
Bulgaria	ResidentialGrid-mediumAC	0.0568072	0.0626783	0.0135632	0.0438995	0.0207437	0.0129447	0	0.210637
Bulgaria	ResidentialGrid-highAC	0.0770267	0.0683763	0.0183908	0.0438995	0.0207437	0.0129447	0	0.241382
Bulgaria	ResidentialPV-lowAC	0	0	0	0.0839189	0.011598	0.00723749	0	0.102754
Bulgaria	ResidentialPV-mediumAC	0.0568072	0.0626783	0.0135632	0.0843406	0.0116562	0.00727386	0	0.236319
Bulgaria	ResidentialPV-highAC	0.0770267	0.0683763	0.0183908	0.0843406	0.0116562	0.00727386	0	0.267065
Bulgaria	CommercialPrivate-lowAC	0	0	0	0.0719	0.0241	0.001	0	0.097
Bulgaria	CommercialPrivate-mediumAC	0.0481159	0.0275433	0.00876471	0.0722613	0.0242211	0.00100503	0	0.181911
Bulgaria	CommercialPrivate-highAC	0.0364518	0.0229861	0.00664	0.0722613	0.0242211	0.00100503	0	0.163565
Bulgaria	CommercialPrivate-DC	0.160094	0.0644132	0.0291625	0.0780504	0.0261615	0.00108554	0	0.358967
Bulgaria	CommercialPublic-mediumAC	0.069429	0.0246432	0.0782353	0.0722613	0.0242211	0.00100503	0.0053959	0.275191
Bulgaria	CommercialPublic-highAC	0.0524818	0.0205659	0.05512	0.0722613	0.0242211	0.00100503	0.0045131	0.230168
Bulgaria	CommercialPublic-DC	0.160094	0.0644132	0.069575	0.0780504	0.0261615	0.00108554	0.0079876	0.407368
Croatia	ResidentialGrid-lowAC	0	0	0	0.04552	0.0332	0.02304	0	0.10176
Croatia	ResidentialGrid-mediumAC	0.0378715	0.0489566	0.00904215	0.0457487	0.0333668	0.0231558	0	0.198142
Croatia	ResidentialGrid-highAC	0.0513512	0.0534072	0.0122605	0.0457487	0.0333668	0.0231558	0	0.21929
Croatia	ResidentialPV-lowAC	0	0	0	0.0896238	0.020112	0.0139572	0	0.123693
Croatia	ResidentialPV-mediumAC	0.0378715	0.0489566	0.00904215	0.0900742	0.020213	0.0140274	0	0.220185
Croatia	ResidentialPV-highAC	0.0513512	0.0534072	0.0122605	0.0900742	0.020213	0.0140274	0	0.241333
Croatia	CommercialPrivate-lowAC	0	0	0	0.0655	0.0445	0.0148	0	0.1248
Croatia	CommercialPrivate-mediumAC	0.0481159	0.0383663	0.00876471	0.0658291	0.0447236	0.0148744	0	0.220674
Croatia	CommercialPrivate-highAC	0.0364518	0.0320184	0.00664	0.0658291	0.0447236	0.0148744	0	0.200537
Croatia	CommercialPrivate-DC	0.160094	0.0825336	0.0291625	0.0711029	0.0483066	0.016066	0	0.407266
Croatia	CommercialPublic-mediumAC	0.069429	0.0361878	0.0782353	0.0658291	0.0447236	0.0148744	0.00618558	0.315465
Croatia	CommercialPublic-highAC	0.0524818	0.0302004	0.05512	0.0658291	0.0447236	0.0148744	0.00526459	0.268494
Croatia	CommercialPublic-DC	0.160094	0.0825336	0.069575	0.0711029	0.0483066	0.016066	0.00895357	0.456632
Cyprus	ResidentialGrid-lowAC	0	0	0	0.09608	0.02496	0.05184	0	0.17288
Cyprus	ResidentialGrid-mediumAC	0.0450671	0.0599455	0.0107602	0.0965628	0.0250854	0.0521005	0	0.289521
Cyprus	ResidentialGrid-highAC	0.0611079	0.0653951	0.01459	0.0965628	0.0250854	0.0521005	0	0.314842
Cyprus	ResidentialPV-lowAC	0	0	0	0.0878644	0.0152323	0.0316363	0	0.134733
Cyprus	ResidentialPV-mediumAC	0.0450671	0.0599455	0.0107602	0.088306	0.0153088	0.0317953	0	0.251183
Cyprus	ResidentialPV-highAC	0.0611079	0.0653951	0.01459	0.088306	0.0153088	0.0317953	0	0.276503
Cyprus	CommercialPrivate-lowAC	0	0	0	0.1201	0.0293	0.0325	0	0.1819
Cyprus	CommercialPrivate-mediumAC	0.0481159	0.040506	0.00876471	0.120704	0.0294472	0.0326633	0	0.280201
Cyprus	CommercialPrivate-highAC	0.0364518	0.0338041	0.00664	0.120704	0.0294472	0.0326633	0	0.25971
Cyprus	CommercialPrivate-DC	0.160094	0.086116	0.0291625	0.130373	0.0318063	0.0352801	0	0.472833
Cyprus	CommercialPublic-mediumAC	0.069429	0.0384702	0.0782353	0.120704	0.0294472	0.0326633	0.00737897	0.376327
Cyprus	CommercialPublic-highAC	0.0524818	0.0321051	0.05512	0.120704	0.0294472	0.0326633	0.00645042	0.328971
Cyprus	CommercialPublic-DC	0.160094	0.086116	0.069575	0.130373	0.0318063	0.0352801	0.0102649	0.52351
Czech Republic	ResidentialGrid-lowAC	0	0	0	0.0536	0.0212	0.0356	0	0.1104
Czech Republic	ResidentialGrid-mediumAC	0.0572806	0.0786357	0.0136762	0.0538693	0.0213065	0.0357789	0	0.260547
Czech Republic	ResidentialGrid-highAC	0.0776686	0.0857844	0.0185441	0.0538693	0.0213065	0.0357789	0	0.292952
Czech Republic	ResidentialPV-lowAC	0	0	0	0.093512	0.012591	0.0211434	0	0.127246
Czech Republic	ResidentialPV-mediumAC	0.0572806	0.0786357	0.0136762	0.0939819	0.0126543	0.0212497	0	0.277478
Czech Republic	ResidentialPV-highAC	0.0776686	0.0857844	0.0185441	0.0939819	0.0126543	0.0212497	0	0.309883
Czech Republic	CommercialPrivate-lowAC	0	0	0	0.0648	0.0575	0.0173	0	0.1396
Czech Republic	CommercialPrivate-mediumAC	0.0481159	0.0429453	0.00876471	0.0651256	0.0577889	0.0173869	0	0.240127
Czech Republic	CommercialPrivate-highAC	0.0364518	0.0358398	0.00664	0.0651256	0.0577889	0.0173869	0	0.219233
Czech Republic	CommercialPrivate-DC	0.160094	0.0901999	0.0291625	0.070343	0.0624186	0.0187799	0	0.430998
Czech Republic	CommercialPublic-mediumAC	0.069429	0.0410721	0.0782353	0.0651256	0.0577889	0.0173869	0.00658076	0.335619
Czech Republic	CommercialPublic-highAC	0.0524818	0.0342765	0.05512	0.0651256	0.0577889	0.0173869	0.0056436	0.287823
Czech Republic	CommercialPublic-DC	0.160094	0.0901999	0.069575	0.070343	0.0624186	0.0187799	0.00942821	0.480839
Denmark	ResidentialGrid-lowAC	0	0	0	0.04312	0.0356	0.11008	0	0.1888
Denmark	ResidentialGrid-mediumAC	0.0297732	0.072856	0.00710861	0.0433367	0.0357789	0.110633	0	0.299486
Denmark	ResidentialGrid-highAC	0.0403704	0.0794792	0.00963879	0.0433367	0.0357789	0.110633	0	0.319237
Denmark	ResidentialPV-lowAC	0	0	0	0.0797045	0.0214249	0.0662486	0	0.167378
Denmark	ResidentialPV-mediumAC	0.0297732	0.072856	0.00710861	0.0801051	0.0215325	0.0665815	0	0.277957
Denmark	ResidentialPV-highAC	0.0403704	0.0794792	0.00963879	0.0801051	0.0215325	0.0665815	0	0.297708
Denmark	CommercialPrivate-lowAC	0	0	0	0.0443	0.04	0.1249	0	0.2092
Denmark	CommercialPrivate-mediumAC	0.0481159	0.104345	0.00876471	0.0445226	0.040201	0.125528	0	0.371477
Denmark	CommercialPrivate-highAC	0.0364518	0.0870809	0.00664	0.0445226	0.040201	0.125528	0	0.340424
Denmark	CommercialPrivate-DC	0.160094	0.192998	0.0291625	0.0480894	0.0434216	0.135584	0	0.60935
Denmark	CommercialPublic-mediumAC	0.069429	0.106565	0.0782353	0.0445226	0.040201	0.125528	0.00928962	0.47377
Denmark	CommercialPublic-highAC	0.0524818	0.0889336	0.05512	0.0445226	0.040201	0.125528	0.00813573	0.414922
Denmark	CommercialPublic-DC	0.160094	0.192998	0.069575	0.0480894	0.0434216	0.135584	0.0129953	0.662758
Estonia	ResidentialGrid-lowAC	0	0	0	0.04168	0.03368	0.02936	0	0.10472
Estonia	ResidentialGrid-mediumAC	0.0309155	0.0452557	0.00738134	0.0418894	0.0338492	0.0295075	0	0.188799
Estonia	ResidentialGrid-highAC	0.0419193	0.0493698	0.0100086	0.0418894	0.0338492	0.0295075	0	0.206544
Estonia	ResidentialPV-lowAC	0	0	0	0.0919962	0.0199381	0.0173807	0	0.129315
Estonia	ResidentialPV-mediumAC	0.0309155	0.0452557	0.00738134	0.0924585	0.0200383	0.0174681	0	0.213517
Estonia	ResidentialPV-highAC	0.0419193	0.0493698	0.0100086	0.0924585	0.0200383	0.0174681	0	0.231263
Estonia	CommercialPrivate-lowAC	0	0	0	0.0471	0.0371	0.0149	0	0.0991
Estonia	CommercialPrivate-mediumAC	0.0481159	0.0481487	0.00876471	0.0473367	0.0372864	0.0149749	0	0.204627
Estonia	CommercialPrivate-highAC	0.0364518	0.0401823	0.00664	0.0473367	0.0372864	0.0149749	0	0.182872
Estonia	CommercialPrivate-DC	0.160094	0.0989117	0.0291625	0.051129	0.0402736	0.0161746	0	0.395746
Estonia	CommercialPublic-mediumAC	0.069429	0.0466223	0.0782353	0.0473367	0.0372864	0.0149749	0.00587769	0.299762
Estonia	CommercialPublic-highAC	0.0524818	0.0389085	0.05512	0.0473367	0.0372864	0.0149749	0.00492217	0.25103
Estonia	CommercialPublic-DC	0.160094	0.0989117	0.069575	0.051129	0.0402736	0.0161746	0.00872316	0.444881
Finland	ResidentialGrid-lowAC	0	0	0	0.03904	0.04016	0.04136	0	0.12056
Finland	ResidentialGrid-mediumAC	0.0345299	0.0761971	0.00824431	0.0392362	0.0403618	0.0415678	0	0.240137
Finland	ResidentialGrid-highAC	0.0468202	0.0831241	0.0111787	0.0392362	0.0403618	0.0415678	0	0.262289
Finland	ResidentialPV-lowAC	0	0	0	0.0831285	0.0238189	0.0245306	0	0.131478
Finland	ResidentialPV-mediumAC	0.0345299	0.0761971	0.00824431	0.0835463	0.0239386	0.0246539	0	0.25111
Finland	ResidentialPV-highAC	0.0468202	0.0831241	0.0111787	0.0835463	0.0239386	0.0246539	0	0.273262
Finland	CommercialPrivate-lowAC	0	0	0	0.0444	0.0367	0.007	0	0.0881
Finland	CommercialPrivate-mediumAC	0.0481159	0.0906083	0.00876471	0.0446231	0.0368844	0.00703518	0	0.236032
Finland	CommercialPrivate-highAC	0.0364518	0.0756168	0.00664	0.0446231	0.0368844	0.00703518	0	0.207251
Finland	CommercialPrivate-DC	0.160094	0.169999	0.0291625	0.048198	0.0398393	0.00759878	0	0.454892
Finland	CommercialPublic-mediumAC	0.069429	0.0919126	0.0782353	0.0446231	0.0368844	0.00703518	0.00656239	0.334682
Finland	CommercialPublic-highAC	0.0524818	0.0767053	0.05512	0.0446231	0.0368844	0.00703518	0.005457	0.278307
Finland	CommercialPublic-DC	0.160094	0.169999	0.069575	0.048198	0.0398393	0.00759878	0.0099061	0.505211
France	ResidentialGrid-lowAC	0	0	0	0.05	0.03528	0.04848	0	0.13376
France	ResidentialGrid-mediumAC	0.0346914	0.0745324	0.00828288	0.0502513	0.0354573	0.0487236	0	0.251939
France	ResidentialGrid-highAC	0.0470392	0.081308	0.011231	0.0502513	0.0354573	0.0487236	0	0.27401
France	ResidentialPV-lowAC	0	0	0	0.078086	0.0188081	0.0258451	0	0.122739
France	ResidentialPV-mediumAC	0.0346914	0.0745324	0.00828288	0.0784784	0.0189026	0.025975	0	0.240863
France	ResidentialPV-highAC	0.0470392	0.081308	0.011231	0.0784784	0.0189026	0.025975	0	0.262934
France	CommercialPrivate-lowAC	0	0	0	0.0573	0.0421	0.0297	0	0.1291
France	CommercialPrivate-mediumAC	0.0481159	0.0872781	0.00876471	0.0575879	0.0423116	0.0298492	0	0.273907
France	CommercialPrivate-highAC	0.0364518	0.0728376	0.00664	0.0575879	0.0423116	0.0298492	0	0.245678
France	CommercialPrivate-DC	0.160094	0.164424	0.0291625	0.0622015	0.0457013	0.0322406	0	0.493824
France	CommercialPublic-mediumAC	0.069429	0.0883605	0.0782353	0.0575879	0.0423116	0.0298492	0.00731547	0.373089
France	CommercialPublic-highAC	0.0524818	0.0737408	0.05512	0.0575879	0.0423116	0.0298492	0.00622183	0.317313
France	CommercialPublic-DC	0.160094	0.164424	0.069575	0.0622015	0.0457013	0.0322406	0.0106847	0.544921
Germany	ResidentialGrid-lowAC	0	0	0	0.04376	0.04736	0.1204	0	0.21152
Germany	ResidentialGrid-mediumAC	0.0326573	0.0656432	0.00779721	0.0439799	0.047598	0.121005	0	0.318681
Germany	ResidentialGrid-highAC	0.0442811	0.0716108	0.0105725	0.0439799	0.047598	0.121005	0	0.339047
Germany	ResidentialPV-lowAC	0	0	0	0.0719272	0.0276429	0.0702747	0	0.169845
Germany	ResidentialPV-mediumAC	0.0326573	0.0656432	0.00779721	0.0722887	0.0277818	0.0706278	0	0.276796
Germany	ResidentialPV-highAC	0.0442811	0.0716108	0.0105725	0.0722887	0.0277818	0.0706278	0	0.297163
Germany	CommercialPrivate-lowAC	0	0	0	0.0347	0.0524	0.1005	0	0.1876
Germany	CommercialPrivate-mediumAC	0.0481159	0.079369	0.00876471	0.0348744	0.0526633	0.101005	0	0.324792
Germany	CommercialPrivate-highAC	0.0364518	0.066237	0.00664	0.0348744	0.0526633	0.101005	0	0.297872
Germany	CommercialPrivate-DC	0.160094	0.151182	0.0291625	0.0376683	0.0568823	0.109097	0	0.544086
Germany	CommercialPublic-mediumAC	0.069429	0.079924	0.0782353	0.0348744	0.0526633	0.101005	0.00832262	0.424454
Germany	CommercialPublic-highAC	0.0524818	0.0667002	0.05512	0.0348744	0.0526633	0.101005	0.0072569	0.370102
Germany	CommercialPublic-DC	0.160094	0.151182	0.069575	0.0376683	0.0568823	0.109097	0.01169	0.596189
Greece	ResidentialGrid-lowAC	0	0	0	0.07176	0.01872	0.04536	0	0.13584
Greece	ResidentialGrid-mediumAC	0.0469606	0.0613902	0.0112123	0.0721206	0.0188141	0.0455879	0	0.256086
Greece	ResidentialGrid-highAC	0.0636754	0.0669711	0.0152031	0.0721206	0.0188141	0.0455879	0	0.282372
Greece	ResidentialPV-lowAC	0	0	0	0.0985185	0.0104788	0.0253909	0	0.134388
Greece	ResidentialPV-mediumAC	0.0469606	0.0613902	0.0112123	0.0990136	0.0105315	0.0255185	0	0.254627
Greece	ResidentialPV-highAC	0.0636754	0.0669711	0.0152031	0.0990136	0.0105315	0.0255185	0	0.280913
Greece	CommercialPrivate-lowAC	0	0	0	0.0799	0.0246	0.0386	0	0.1431
Greece	CommercialPrivate-mediumAC	0.0481159	0.0391989	0.00876471	0.0803015	0.0247236	0.038794	0	0.239899
Greece	CommercialPrivate-highAC	0.0364518	0.0327132	0.00664	0.0803015	0.0247236	0.038794	0	0.219624
Greece	CommercialPrivate-DC	0.160094	0.0839275	0.0291625	0.0867347	0.0267043	0.0419019	0	0.428525
Greece	CommercialPublic-mediumAC	0.069429	0.0370759	0.0782353	0.0803015	0.0247236	0.038794	0.00657118	0.33513
Greece	CommercialPublic-highAC	0.0524818	0.0309415	0.05512	0.0803015	0.0247236	0.038794	0.00564725	0.28801
Greece	CommercialPublic-DC	0.160094	0.0839275	0.069575	0.0867347	0.0267043	0.0419019	0.00937875	0.478316
Hungary	ResidentialGrid-lowAC	0	0	0	0.03352	0.03392	0.01824	0	0.08568
Hungary	ResidentialGrid-mediumAC	0.0282922	0.0349251	0.00675501	0.0336884	0.0340905	0.0183317	0	0.156083
Hungary	ResidentialGrid-highAC	0.0383623	0.0381001	0.00915934	0.0336884	0.0340905	0.0183317	0	0.171732
Hungary	ResidentialPV-lowAC	0	0	0	0.0820846	0.021391	0.0115027	0	0.114978
Hungary	ResidentialPV-mediumAC	0.0282922	0.0349251	0.00675501	0.0824971	0.0214985	0.0115605	0	0.185528
Hungary	ResidentialPV-highAC	0.0383623	0.0381001	0.00915934	0.0824971	0.0214985	0.0115605	0	0.201178
Hungary	CommercialPrivate-lowAC	0	0	0	0.061	0.04	0.0102	0	0.1112
Hungary	CommercialPrivate-mediumAC	0.0481159	0.0350361	0.00876471	0.0613065	0.040201	0.0102513	0	0.203676
Hungary	CommercialPrivate-highAC	0.0364518	0.0292393	0.00664	0.0613065	0.040201	0.0102513	0	0.18409
Hungary	CommercialPrivate-DC	0.160094	0.0769581	0.0291625	0.066218	0.0434216	0.0110725	0	0.386927
Hungary	CommercialPublic-mediumAC	0.069429	0.0326356	0.0782353	0.0613065	0.040201	0.0102513	0.00584117	0.2979
Hungary	CommercialPublic-highAC	0.0524818	0.0272359	0.05512	0.0613065	0.040201	0.0102513	0.00493193	0.251528
Hungary	CommercialPublic-DC	0.160094	0.0769581	0.069575	0.066218	0.0434216	0.0110725	0.00854679	0.435886
Ireland	ResidentialGrid-lowAC	0	0	0	0.08864	0.05424	0.0268	0	0.16968
Ireland	ResidentialGrid-mediumAC	0.0369698	0.0718884	0.00882686	0.0890854	0.0545126	0.0269347	0	0.288218
Ireland	ResidentialGrid-highAC	0.0501285	0.0784237	0.0119686	0.0890854	0.0545126	0.0269347	0	0.311054
Ireland	ResidentialPV-lowAC	0	0	0	0.12977	0.0310214	0.0153277	0	0.176119
Ireland	ResidentialPV-mediumAC	0.0369698	0.0718884	0.00882686	0.130422	0.0311773	0.0154047	0	0.294689
Ireland	ResidentialPV-highAC	0.0501285	0.0784237	0.0119686	0.130422	0.0311773	0.0154047	0	0.317525
Ireland	CommercialPrivate-lowAC	0	0	0	0.092	0.0631	0.007	0	0.1621
Ireland	CommercialPrivate-mediumAC	0.0481159	0.0756226	0.00876471	0.0924623	0.0634171	0.00703518	0	0.295418
Ireland	CommercialPrivate-highAC	0.0364518	0.0631105	0.00664	0.0924623	0.0634171	0.00703518	0	0.269117
Ireland	CommercialPrivate-DC	0.160094	0.14491	0.0291625	0.0998697	0.0684976	0.00759878	0	0.510133
Ireland	CommercialPublic-mediumAC	0.069429	0.0759278	0.0782353	0.0924623	0.0634171	0.00703518	0.00773013	0.394237
Ireland	CommercialPublic-highAC	0.0524818	0.0633652	0.05512	0.0924623	0.0634171	0.00703518	0.00667763	0.340559
Ireland	CommercialPublic-DC	0.160094	0.14491	0.069575	0.0998697	0.0684976	0.00759878	0.0110109	0.561556
Italy	ResidentialGrid-lowAC	0	0	0	0.07152	0.03024	0.08264	0	0.1844
Italy	ResidentialGrid-mediumAC	0.048635	0.0878417	0.011612	0.0718794	0.030392	0.0830553	0	0.333415
Italy	ResidentialGrid-highAC	0.0659457	0.0958273	0.0157451	0.0718794	0.030392	0.0830553	0	0.362845
Italy	ResidentialPV-lowAC	0	0	0	0.0856944	0.0173066	0.0472956	0	0.150297
Italy	ResidentialPV-mediumAC	0.048635	0.0878417	0.011612	0.086125	0.0173936	0.0475333	0	0.299141
Italy	ResidentialPV-highAC	0.0659457	0.0958273	0.0157451	0.086125	0.0173936	0.0475333	0	0.32857
Italy	CommercialPrivate-lowAC	0	0	0	0.081	0.028	0.0787	0	0.1877
Italy	CommercialPrivate-mediumAC	0.0481159	0.0677134	0.00876471	0.081407	0.0281407	0.0790955	0	0.313237
Italy	CommercialPrivate-highAC	0.0364518	0.0565099	0.00664	0.081407	0.0281407	0.0790955	0	0.288245
Italy	CommercialPrivate-DC	0.160094	0.131668	0.0291625	0.0879288	0.0303951	0.085432	0	0.524681
Italy	CommercialPublic-mediumAC	0.069429	0.0674914	0.0782353	0.081407	0.0281407	0.0790955	0.00807598	0.411875
Italy	CommercialPublic-highAC	0.0524818	0.0563246	0.05512	0.081407	0.0281407	0.0790955	0.00705139	0.359621
Italy	CommercialPublic-DC	0.160094	0.131668	0.069575	0.0879288	0.0303951	0.085432	0.0113019	0.576395
Latvia	ResidentialGrid-lowAC	0	0	0	0.0456	0.04136	0.03704	0	0.124
Latvia	ResidentialGrid-mediumAC	0.0311731	0.0408652	0.00744285	0.0458291	0.0415678	0.0372261	0	0.204104
Latvia	ResidentialGrid-highAC	0.0422686	0.0445802	0.010092	0.0458291	0.0415678	0.0372261	0	0.221564
Latvia	ResidentialPV-lowAC	0	0	0	0.105397	0.0248056	0.0222147	0	0.152418
Latvia	ResidentialPV-mediumAC	0.0311731	0.0408652	0.00744285	0.105927	0.0249303	0.0223263	0	0.232665
Latvia	ResidentialPV-highAC	0.0422686	0.0445802	0.010092	0.105927	0.0249303	0.0223263	0	0.250125
Latvia	CommercialPrivate-lowAC	0	0	0	0.0492	0.0561	0.0248	0	0.1301
Latvia	CommercialPrivate-mediumAC	0.0481159	0.039407	0.00876471	0.0494472	0.0563819	0.0249246	0	0.227041
Latvia	CommercialPrivate-highAC	0.0364518	0.0328869	0.00664	0.0494472	0.0563819	0.0249246	0	0.206733
Latvia	CommercialPrivate-DC	0.160094	0.084276	0.0291625	0.0534086	0.0608988	0.0269214	0	0.414762
Latvia	CommercialPublic-mediumAC	0.069429	0.0372979	0.0782353	0.0494472	0.0563819	0.0249246	0.00631432	0.32203
Latvia	CommercialPublic-highAC	0.0524818	0.0311268	0.05512	0.0494472	0.0563819	0.0249246	0.00538965	0.274872
Latvia	CommercialPublic-DC	0.160094	0.084276	0.069575	0.0534086	0.0608988	0.0269214	0.00910348	0.464278
Lithuania	ResidentialGrid-lowAC	0	0	0	0.03792	0.03448	0.02384	0	0.09624
Lithuania	ResidentialGrid-mediumAC	0.0311731	0.0385949	0.00744285	0.0381106	0.0346533	0.0239598	0	0.173934
Lithuania	ResidentialGrid-highAC	0.0422686	0.0421035	0.010092	0.0381106	0.0346533	0.0239598	0	0.191188
Lithuania	ResidentialPV-lowAC	0	0	0	0.0917659	0.0201025	0.0138992	0	0.125768
Lithuania	ResidentialPV-mediumAC	0.0311731	0.0385949	0.00744285	0.092227	0.0202035	0.013969	0	0.20361
Lithuania	ResidentialPV-highAC	0.0422686	0.0421035	0.010092	0.092227	0.0202035	0.013969	0	0.220864
Lithuania	CommercialPrivate-lowAC	0	0	0	0.0515	0.0438	0.0094	0	0.1047
Lithuania	CommercialPrivate-mediumAC	0.0481159	0.0352443	0.00876471	0.0517588	0.0440201	0.00944724	0	0.197351
Lithuania	CommercialPrivate-highAC	0.0364518	0.029413	0.00664	0.0517588	0.0440201	0.00944724	0	0.177731
Lithuania	CommercialPrivate-DC	0.160094	0.0773066	0.0291625	0.0559053	0.0475467	0.0102041	0	0.380219
Lithuania	CommercialPublic-mediumAC	0.069429	0.0328577	0.0782353	0.0517588	0.0440201	0.00944724	0.00571496	0.291463
Lithuania	CommercialPublic-highAC	0.0524818	0.0274212	0.05512	0.0517588	0.0440201	0.00944724	0.00480498	0.245054
Lithuania	CommercialPublic-DC	0.160094	0.0773066	0.069575	0.0559053	0.0475467	0.0102041	0.00841264	0.429045
Luxembourg	ResidentialGrid-lowAC	0	0	0	0.04312	0.04472	0.0364	0	0.12424
Luxembourg	ResidentialGrid-mediumAC	0.0340843	0.0665258	0.00813793	0.0433367	0.0449447	0.0365829	0	0.233612
Luxembourg	ResidentialGrid-highAC	0.046216	0.0725736	0.0110345	0.0433367	0.0449447	0.0365829	0	0.254688
Luxembourg	ResidentialPV-lowAC	0	0	0	0.0842318	0.02471	0.0201128	0	0.129055
Luxembourg	ResidentialPV-mediumAC	0.0340843	0.0665258	0.00813793	0.0846551	0.0248341	0.0202138	0	0.238451
Luxembourg	ResidentialPV-highAC	0.046216	0.0725736	0.0110345	0.0846551	0.0248341	0.0202138	0	0.259527
Luxembourg	CommercialPrivate-lowAC	0	0	0	0.0549	0.0416	0.0146	0	0.1111
Luxembourg	CommercialPrivate-mediumAC	0.0481159	0.0760388	0.00876471	0.0551759	0.041809	0.0146734	0	0.244578
Luxembourg	CommercialPrivate-highAC	0.0364518	0.0634579	0.00664	0.0551759	0.041809	0.0146734	0	0.218208
Luxembourg	CommercialPrivate-DC	0.160094	0.145607	0.0291625	0.0595962	0.0451585	0.0158489	0	0.455467
Luxembourg	CommercialPublic-mediumAC	0.069429	0.0763718	0.0782353	0.0551759	0.041809	0.0146734	0.00671389	0.342408
Luxembourg	CommercialPublic-highAC	0.0524818	0.0637358	0.05512	0.0551759	0.041809	0.0146734	0.00565992	0.288656
Luxembourg	CommercialPublic-DC	0.160094	0.145607	0.069575	0.0595962	0.0451585	0.0158489	0.00991759	0.505797
Malta	ResidentialGrid-lowAC	0	0	0	0.09376	0.02	0.00696	0	0.12072
Malta	ResidentialGrid-mediumAC	0.0446883	0.0598843	0.0106697	0.0942312	0.0201005	0.00699497	0	0.236569
Malta	ResidentialGrid-highAC	0.0605944	0.0653283	0.0144674	0.0942312	0.0201005	0.00699497	0	0.261717
Malta	ResidentialPV-lowAC	0	0	0	0.0861171	0.0118519	0.00412445	0	0.102093
Malta	ResidentialPV-mediumAC	0.0446883	0.0598843	0.0106697	0.0865498	0.0119114	0.00414518	0	0.217849
Malta	ResidentialPV-highAC	0.0605944	0.0653283	0.0144674	0.0865498	0.0119114	0.00414518	0	0.242997
Malta	CommercialPrivate-lowAC	0	0	0	0.1254	0.025	0.0015	0	0.1519
Malta	CommercialPrivate-mediumAC	0.0481159	0.0410721	0.00876471	0.12603	0.0251256	0.00150754	0	0.250616
Malta	CommercialPrivate-highAC	0.0364518	0.0342765	0.00664	0.12603	0.0251256	0.00150754	0	0.230032
Malta	CommercialPrivate-DC	0.160094	0.0870637	0.0291625	0.136127	0.0271385	0.00162831	0	0.441214
Malta	CommercialPublic-mediumAC	0.069429	0.039074	0.0782353	0.12603	0.0251256	0.00150754	0.00678803	0.34619
Malta	CommercialPublic-highAC	0.0524818	0.032609	0.05512	0.12603	0.0251256	0.00150754	0.00585748	0.298732
Malta	CommercialPublic-DC	0.160094	0.0870637	0.069575	0.136127	0.0271385	0.00162831	0.00963253	0.491259
Netherlands	ResidentialGrid-lowAC	0	0	0	0.05608	0.0208	0.09184	0	0.16872
Netherlands	ResidentialGrid-mediumAC	0.0352496	0.0804809	0.00841615	0.0563618	0.0209045	0.0923015	0	0.293714
Netherlands	ResidentialGrid-highAC	0.0477961	0.0877973	0.0114117	0.0563618	0.0209045	0.0923015	0	0.316573
Netherlands	ResidentialPV-lowAC	0	0	0	0.0900549	0.0118456	0.0523031	0	0.154204
Netherlands	ResidentialPV-mediumAC	0.0352496	0.0804809	0.00841615	0.0905074	0.0119052	0.0525659	0	0.279125
Netherlands	ResidentialPV-highAC	0.0477961	0.0877973	0.0114117	0.0905074	0.0119052	0.0525659	0	0.301984
Netherlands	CommercialPrivate-lowAC	0	0	0	0.0539	0.0258	0.0422	0	0.1219
Netherlands	CommercialPrivate-mediumAC	0.0481159	0.0949792	0.00876471	0.0541709	0.0259296	0.0424121	0	0.274372
Netherlands	CommercialPrivate-highAC	0.0364518	0.0792644	0.00664	0.0541709	0.0259296	0.0424121	0	0.244869
Netherlands	CommercialPrivate-DC	0.160094	0.177317	0.0291625	0.0585106	0.0280069	0.0458098	0	0.498901
Netherlands	CommercialPublic-mediumAC	0.069429	0.0965749	0.0782353	0.0541709	0.0259296	0.0424121	0.00733503	0.374087
Netherlands	CommercialPublic-highAC	0.0524818	0.0805961	0.05512	0.0541709	0.0259296	0.0424121	0.00621421	0.316925
Netherlands	CommercialPublic-DC	0.160094	0.177317	0.069575	0.0585106	0.0280069	0.0458098	0.0107863	0.5501
Norway	ResidentialGrid-lowAC	0	0	0	0.04024	0.0324	0.03216	0	0.1048
Norway	ResidentialGrid-mediumAC	0.0381769	0.0942543	0.00911507	0.0404422	0.0325628	0.0323216	0	0.246873
Norway	ResidentialGrid-highAC	0.0517653	0.102823	0.0123594	0.0404422	0.0325628	0.0323216	0	0.272274
Norway	ResidentialPV-lowAC	0	0	0	0.0850488	0.018851	0.0187114	0	0.122611
Norway	ResidentialPV-mediumAC	0.0381769	0.0942543	0.00911507	0.0854762	0.0189457	0.0188054	0	0.264774
Norway	ResidentialPV-highAC	0.0517653	0.102823	0.0123594	0.0854762	0.0189457	0.0188054	0	0.290175
Norway	CommercialPrivate-lowAC	0	0	0	0.0434	0.0268	0.01	0	0.0802
Norway	CommercialPrivate-mediumAC	0.0481159	0.105594	0.00876471	0.0436181	0.0269347	0.0100503	0	0.243078
Norway	CommercialPrivate-highAC	0.0364518	0.0881231	0.00664	0.0436181	0.0269347	0.0100503	0	0.211818
Norway	CommercialPrivate-DC	0.160094	0.195089	0.0291625	0.0471125	0.0290925	0.0108554	0	0.471406
Norway	CommercialPublic-mediumAC	0.069429	0.107897	0.0782353	0.0436181	0.0269347	0.0100503	0.00672329	0.342888
Norway	CommercialPublic-highAC	0.0524818	0.0900453	0.05512	0.0436181	0.0269347	0.0100503	0.005565	0.283815
Norway	CommercialPublic-DC	0.160094	0.195089	0.069575	0.0471125	0.0290925	0.0108554	0.0102364	0.522055
Poland	ResidentialGrid-lowAC	0	0	0	0.03328	0.032	0.03616	0	0.10144
Poland	ResidentialGrid-mediumAC	0.0582274	0.0756949	0.0139023	0.0334472	0.0321608	0.0363417	0	0.249774
Poland	ResidentialGrid-highAC	0.0789524	0.0825762	0.0188506	0.0334472	0.0321608	0.0363417	0	0.282329
Poland	ResidentialPV-lowAC	0	0	0	0.0843163	0.0196013	0.0221494	0	0.126067
Poland	ResidentialPV-mediumAC	0.0582274	0.0756949	0.0139023	0.08474	0.0196998	0.0222607	0	0.274525
Poland	ResidentialPV-highAC	0.0789524	0.0825762	0.0188506	0.08474	0.0196998	0.0222607	0	0.30708
Poland	CommercialPrivate-lowAC	0	0	0	0.0497	0.0444	0.021	0	0.1151
Poland	CommercialPrivate-mediumAC	0.0481159	0.0387826	0.00876471	0.0499497	0.0446231	0.0211055	0	0.211342
Poland	CommercialPrivate-highAC	0.0364518	0.0323658	0.00664	0.0499497	0.0446231	0.0211055	0	0.191136
Poland	CommercialPrivate-DC	0.160094	0.0832305	0.0291625	0.0539514	0.048198	0.0227964	0	0.397433
Poland	CommercialPublic-mediumAC	0.069429	0.0366318	0.0782353	0.0499497	0.0446231	0.0211055	0.00599949	0.305974
Poland	CommercialPublic-highAC	0.0524818	0.0305709	0.05512	0.0499497	0.0446231	0.0211055	0.00507702	0.258928
Poland	CommercialPublic-DC	0.160094	0.0832305	0.069575	0.0539514	0.048198	0.0227964	0.00875691	0.446602
Portugal	ResidentialGrid-lowAC	0	0	0	0.05408	0.03632	0.07392	0	0.16432
Portugal	ResidentialGrid-mediumAC	0.0352893	0.0460042	0.00842564	0.0543518	0.0365025	0.0742915	0	0.254865
Portugal	ResidentialGrid-highAC	0.0478499	0.0501864	0.0114246	0.0543518	0.0365025	0.0742915	0	0.274607
Portugal	ResidentialPV-lowAC	0	0	0	0.0753942	0.020341	0.0413988	0	0.137134
Portugal	ResidentialPV-mediumAC	0.0352893	0.0460042	0.00842564	0.075773	0.0204432	0.0416069	0	0.227542
Portugal	ResidentialPV-highAC	0.0478499	0.0501864	0.0114246	0.075773	0.0204432	0.0416069	0	0.247284
Portugal	CommercialPrivate-lowAC	0	0	0	0.0683	0.0368	0.0391	0	0.1442
Portugal	CommercialPrivate-mediumAC	0.0481159	0.0389907	0.00876471	0.0686432	0.0369849	0.0392965	0	0.240796
Portugal	CommercialPrivate-highAC	0.0364518	0.0325395	0.00664	0.0686432	0.0369849	0.0392965	0	0.220556
Portugal	CommercialPrivate-DC	0.160094	0.083579	0.0291625	0.0741424	0.0399479	0.0424446	0	0.429371
Portugal	CommercialPublic-mediumAC	0.069429	0.0368539	0.0782353	0.0686432	0.0369849	0.0392965	0.00658885	0.336032
Portugal	CommercialPublic-highAC	0.0524818	0.0307562	0.05512	0.0686432	0.0369849	0.0392965	0.00566565	0.288948
Portugal	CommercialPublic-DC	0.160094	0.083579	0.069575	0.0741424	0.0399479	0.0424446	0.00939567	0.479179
Romania	ResidentialGrid-lowAC	0	0	0	0.04768	0.03304	0.03088	0	0.1116
Romania	ResidentialGrid-mediumAC	0.0563338	0.0650278	0.0134502	0.0479196	0.033206	0.0310352	0	0.246973
Romania	ResidentialGrid-highAC	0.0763849	0.0709394	0.0182375	0.0479196	0.033206	0.0310352	0	0.277723
Romania	ResidentialPV-lowAC	0	0	0	0.0939169	0.0184598	0.017253	0	0.12963
Romania	ResidentialPV-mediumAC	0.0563338	0.0650278	0.0134502	0.0943888	0.0185526	0.0173397	0	0.265093
Romania	ResidentialPV-highAC	0.0763849	0.0709394	0.0182375	0.0943888	0.0185526	0.0173397	0	0.295843
Romania	CommercialPrivate-lowAC	0	0	0	0.0606	0.0337	0.0155	0	0.1098
Romania	CommercialPrivate-mediumAC	0.0481159	0.0304572	0.00876471	0.0609045	0.0338693	0.0155779	0	0.19769
Romania	CommercialPrivate-highAC	0.0364518	0.0254179	0.00664	0.0609045	0.0338693	0.0155779	0	0.178861
Romania	CommercialPrivate-DC	0.160094	0.0692918	0.0291625	0.0657838	0.0365827	0.0168259	0	0.377741
Romania	CommercialPublic-mediumAC	0.069429	0.0277514	0.0782353	0.0609045	0.0338693	0.0155779	0.00571535	0.291483
Romania	CommercialPublic-highAC	0.0524818	0.0231598	0.05512	0.0609045	0.0338693	0.0155779	0.00482227	0.245936
Romania	CommercialPublic-DC	0.160094	0.0692918	0.069575	0.0657838	0.0365827	0.0168259	0.00836307	0.426516
Slovakia	ResidentialGrid-lowAC	0	0	0	0.0408	0.02256	0.04656	0	0.10992
Slovakia	ResidentialGrid-mediumAC	0.0568072	0.0742624	0.0135632	0.041005	0.0226734	0.046794	0	0.255105
Slovakia	ResidentialGrid-highAC	0.0770267	0.0810135	0.0183908	0.041005	0.0226734	0.046794	0	0.286903
Slovakia	ResidentialPV-lowAC	0	0	0	0.0789841	0.0138079	0.0284972	0	0.121289
Slovakia	ResidentialPV-mediumAC	0.0568072	0.0742624	0.0135632	0.0793811	0.0138773	0.0286404	0	0.266532
Slovakia	ResidentialPV-highAC	0.0770267	0.0810135	0.0183908	0.0793811	0.0138773	0.0286404	0	0.29833
Slovakia	CommercialPrivate-lowAC	0	0	0	0.0579	0.0547	0.0366	0	0.1492
Slovakia	CommercialPrivate-mediumAC	0.0481159	0.0391989	0.00876471	0.058191	0.0549749	0.0367839	0	0.246029
Slovakia	CommercialPrivate-highAC	0.0364518	0.0327132	0.00664	0.058191	0.0549749	0.0367839	0	0.225755
Slovakia	CommercialPrivate-DC	0.160094	0.0839275	0.0291625	0.0628528	0.0593791	0.0397308	0	0.435147
Slovakia	CommercialPublic-mediumAC	0.069429	0.0370759	0.0782353	0.058191	0.0549749	0.0367839	0.0066938	0.341384
Slovakia	CommercialPublic-highAC	0.0524818	0.0309415	0.05512	0.058191	0.0549749	0.0367839	0.00576986	0.294263
Slovakia	CommercialPublic-DC	0.160094	0.0839275	0.069575	0.0628528	0.0593791	0.0397308	0.00951119	0.485071
Slovenia	ResidentialGrid-lowAC	0	0	0	0.04584	0.03696	0.03144	0	0.11424
Slovenia	ResidentialGrid-mediumAC	0.057754	0.0860154	0.0137893	0.0460704	0.0371457	0.031598	0	0.272373
Slovenia	ResidentialGrid-highAC	0.0783105	0.093835	0.0186973	0.0460704	0.0371457	0.031598	0	0.305657
Slovenia	ResidentialPV-lowAC	0	0	0	0.0946291	0.021827	0.0185671	0	0.135023
Slovenia	ResidentialPV-mediumAC	0.057754	0.0860154	0.0137893	0.0951046	0.0219367	0.0186604	0	0.29326
Slovenia	ResidentialPV-highAC	0.0783105	0.093835	0.0186973	0.0951046	0.0219367	0.0186604	0	0.326545
Slovenia	CommercialPrivate-lowAC	0	0	0	0.0587	0.0371	0.0175	0	0.1133
Slovenia	CommercialPrivate-mediumAC	0.0481159	0.0496056	0.00876471	0.058995	0.0372864	0.0175879	0	0.220356
Slovenia	CommercialPrivate-highAC	0.0364518	0.0413981	0.00664	0.058995	0.0372864	0.0175879	0	0.198359
Slovenia	CommercialPrivate-DC	0.160094	0.101351	0.0291625	0.0637212	0.0402736	0.018997	0	0.413599
Slovenia	CommercialPublic-mediumAC	0.069429	0.0481764	0.0782353	0.058995	0.0372864	0.0175879	0.0061942	0.315904
Slovenia	CommercialPublic-highAC	0.0524818	0.0402054	0.05512	0.058995	0.0372864	0.0175879	0.00523353	0.26691
Slovenia	CommercialPublic-DC	0.160094	0.101351	0.069575	0.0637212	0.0402736	0.018997	0.00908024	0.463092
Spain	ResidentialGrid-lowAC	0	0	0	0.05608	0.0324	0.07096	0	0.15944
Spain	ResidentialGrid-mediumAC	0.0347155	0.0578975	0.00828863	0.0563618	0.0325628	0.0713166	0	0.261143
Spain	ResidentialGrid-highAC	0.0470719	0.0631609	0.0112388	0.0563618	0.0325628	0.0713166	0	0.281713
Spain	ResidentialPV-lowAC	0	0	0	0.0841016	0.0159293	0.034887	0	0.134918
Spain	ResidentialPV-mediumAC	0.0347155	0.0578975	0.00828863	0.0845242	0.0160093	0.0350623	0	0.236498
Spain	ResidentialPV-highAC	0.0470719	0.0631609	0.0112388	0.0845242	0.0160093	0.0350623	0	0.257068
Spain	CommercialPrivate-lowAC	0	0	0	0.0802	0.0265	0.0371	0	0.1438
Spain	CommercialPrivate-mediumAC	0.0481159	0.0598043	0.00876471	0.080603	0.0266332	0.0372864	0	0.261207
Spain	CommercialPrivate-highAC	0.0364518	0.0499094	0.00664	0.080603	0.0266332	0.0372864	0	0.237524
Spain	CommercialPrivate-DC	0.160094	0.118426	0.0291625	0.0870604	0.0287668	0.0402736	0	0.463783
Spain	CommercialPublic-mediumAC	0.069429	0.059055	0.0782353	0.080603	0.0266332	0.0372864	0.00702484	0.358267
Spain	CommercialPublic-highAC	0.0524818	0.0492841	0.05512	0.080603	0.0266332	0.0372864	0.00602817	0.307437
Spain	CommercialPublic-DC	0.160094	0.118426	0.069575	0.0870604	0.0287668	0.0402736	0.0100839	0.51428
Sweden	ResidentialGrid-lowAC	0	0	0	0.03968	0.04352	0.05528	0	0.13848
Sweden	ResidentialGrid-mediumAC	0.040461	0.0914953	0.00966041	0.0398794	0.0437387	0.0555578	0	0.280793
Sweden	ResidentialGrid-highAC	0.0548624	0.099813	0.0130989	0.0398794	0.0437387	0.0555578	0	0.30695
Sweden	ResidentialPV-lowAC	0	0	0	0.0890193	0.0260985	0.0331508	0	0.148269
Sweden	ResidentialPV-mediumAC	0.040461	0.0914953	0.00966041	0.0894666	0.0262296	0.0333174	0	0.29063
Sweden	ResidentialPV-highAC	0.0548624	0.099813	0.0130989	0.0894666	0.0262296	0.0333174	0	0.316788
Sweden	CommercialPrivate-lowAC	0	0	0	0.0441	0.0381	0.0039	0	0.0861
Sweden	CommercialPrivate-mediumAC	0.0481159	0.0937303	0.00876471	0.0443216	0.0382915	0.0039196	0	0.237144
Sweden	CommercialPrivate-highAC	0.0364518	0.0782222	0.00664	0.0443216	0.0382915	0.0039196	0	0.207847
Sweden	CommercialPrivate-DC	0.160094	0.175226	0.0291625	0.0478723	0.0413591	0.00423361	0	0.457948
Sweden	CommercialPublic-mediumAC	0.069429	0.0952428	0.0782353	0.0443216	0.0382915	0.0039196	0.00658879	0.336029
Sweden	CommercialPublic-highAC	0.0524818	0.0794844	0.05512	0.0443216	0.0382915	0.0039196	0.00547238	0.279091
Sweden	CommercialPublic-DC	0.160094	0.175226	0.069575	0.0478723	0.0413591	0.00423361	0.00996722	0.508328
Switzerland	ResidentialGrid-lowAC	0	0	0	0.0512718	0.0561076	0.0353386	0	0.142718
Switzerland	ResidentialGrid-mediumAC	0.0370796	0.0995359	0.00885308	0.0515294	0.0563896	0.0355162	0	0.288904
Switzerland	ResidentialGrid-highAC	0.0502775	0.108585	0.0120042	0.0515294	0.0563896	0.0355162	0	0.314301
Switzerland	ResidentialPV-lowAC	0	0	0	0.0871931	0.0315571	0.0198758	0	0.138626
Switzerland	ResidentialPV-mediumAC	0.0370796	0.0995359	0.00885308	0.0876313	0.0317157	0.0199757	0	0.284791
Switzerland	ResidentialPV-highAC	0.0502775	0.108585	0.0120042	0.0876313	0.0317157	0.0199757	0	0.310189
Switzerland	CommercialPrivate-lowAC	0	0	0	0.0646186	0.0708848	0.0304682	0	0.165972
Switzerland	CommercialPrivate-mediumAC	0.0481159	0.117912	0.00876471	0.0649433	0.0712411	0.0306213	0	0.341598
Switzerland	CommercialPrivate-highAC	0.0364518	0.0984026	0.00664	0.0649433	0.0712411	0.0306213	0	0.3083
Switzerland	CommercialPrivate-DC	0.160094	0.215712	0.0291625	0.0701461	0.0769484	0.0330745	0	0.585137
Switzerland	CommercialPublic-mediumAC	0.069429	0.121036	0.0782353	0.0649433	0.0712411	0.0306213	0.00871012	0.444216
Switzerland	CommercialPublic-highAC	0.0524818	0.10101	0.05512	0.0649433	0.0712411	0.0306213	0.00750835	0.382926
Switzerland	CommercialPublic-DC	0.160094	0.215712	0.069575	0.0701461	0.0769484	0.0330745	0.012511	0.638061
United Kingdom	ResidentialGrid-lowAC	0	0	0	0.07168	0.03512	0.0496	0	0.1564
United Kingdom	ResidentialGrid-mediumAC	0.0360681	0.070135	0.00861157	0.0720402	0.0352965	0.0498492	0	0.272001
United Kingdom	ResidentialGrid-highAC	0.0489059	0.0765109	0.0116767	0.0720402	0.0352965	0.0498492	0	0.294279
United Kingdom	ResidentialPV-lowAC	0	0	0	0.102745	0.0209185	0.0295432	0	0.153207
United Kingdom	ResidentialPV-mediumAC	0.0360681	0.070135	0.00861157	0.103262	0.0210236	0.0296916	0	0.268791
United Kingdom	ResidentialPV-highAC	0.0489059	0.0765109	0.0116767	0.103262	0.0210236	0.0296916	0	0.29107
United Kingdom	CommercialPrivate-lowAC	0	0	0	0.0801	0.0416	0.0473	0	0.169
United Kingdom	CommercialPrivate-mediumAC	0.0481159	0.0756226	0.00876471	0.0805025	0.041809	0.0475377	0	0.302352
United Kingdom	CommercialPrivate-highAC	0.0364518	0.0631105	0.00664	0.0805025	0.041809	0.0475377	0	0.276052
United Kingdom	CommercialPrivate-DC	0.160094	0.14491	0.0291625	0.0869518	0.0451585	0.0513461	0	0.517623
United Kingdom	CommercialPublic-mediumAC	0.069429	0.0759278	0.0782353	0.0805025	0.041809	0.0475377	0.00786883	0.40131
United Kingdom	CommercialPublic-highAC	0.0524818	0.0633652	0.05512	0.0805025	0.041809	0.0475377	0.00681633	0.347633
United Kingdom	CommercialPublic-DC	0.160094	0.14491	0.069575	0.0869518	0.0451585	0.0513461	0.0111607	0.569196

## Sheet: 30 % TOU Deduction
Country	Option	LCOEquipment	LCOInstallation	LCOOM	LCOEnergy	LCONetwork	LCOTaxes	LCOTransaction	LCOC		[€/kWh]
Austria	ResidentialGrid-lowAC	0	0	0	0.04459	0.03885	0.04305	0	0.12649
Austria	ResidentialGrid-mediumAC	0.0329317	0.0735099	0.00786274	0.0448141	0.0390452	0.0432663	0	0.24143
Austria	ResidentialGrid-highAC	0.0446532	0.0801926	0.0106613	0.0448141	0.0390452	0.0432663	0	0.262633
Austria	ResidentialPV-lowAC	0	0	0	0.080574	0.0231028	0.0256004	0	0.129277
Austria	ResidentialPV-mediumAC	0.0329317	0.0735099	0.00786274	0.0809789	0.0232189	0.0257291	0	0.244231
Austria	ResidentialPV-highAC	0.0446532	0.0801926	0.0106613	0.0809789	0.0232189	0.0257291	0	0.265434
Austria	CommercialPrivate-lowAC	0	0	0	0.053	0.0459	0.0277	0	0.1266
Austria	CommercialPrivate-mediumAC	0.0481159	0.0920653	0.00876471	0.0532663	0.0461307	0.0278392	0	0.276182
Austria	CommercialPrivate-highAC	0.0364518	0.0768326	0.00664	0.0532663	0.0461307	0.0278392	0	0.247161
Austria	CommercialPrivate-DC	0.160094	0.172439	0.0291625	0.0575337	0.0498263	0.0300695	0	0.499125
Austria	CommercialPublic-mediumAC	0.069429	0.0934667	0.0782353	0.0532663	0.0461307	0.0278392	0.00736734	0.375734
Austria	CommercialPublic-highAC	0.0524818	0.0780022	0.05512	0.0532663	0.0461307	0.0278392	0.0062568	0.319097
Austria	CommercialPublic-DC	0.160094	0.172439	0.069575	0.0575337	0.0498263	0.0300695	0.0107907	0.550328
Belgium	ResidentialGrid-lowAC	0	0	0	0.0546	0.06832	0.05978	0	0.1827
Belgium	ResidentialGrid-mediumAC	0.0309625	0.0699034	0.00739256	0.0548744	0.0686633	0.0600804	0	0.291877
Belgium	ResidentialGrid-highAC	0.041983	0.0762583	0.0100238	0.0548744	0.0686633	0.0600804	0	0.311883
Belgium	ResidentialPV-lowAC	0	0	0	0.0904121	0.0378886	0.0331525	0	0.161453
Belgium	ResidentialPV-mediumAC	0.0309625	0.0699034	0.00739256	0.0908665	0.038079	0.0333191	0	0.270523
Belgium	ResidentialPV-highAC	0.041983	0.0762583	0.0100238	0.0908665	0.038079	0.0333191	0	0.29053
Belgium	CommercialPrivate-lowAC	0	0	0	0.0543	0.0623	0.0398	0	0.1564
Belgium	CommercialPrivate-mediumAC	0.0481159	0.0935222	0.00876471	0.0545729	0.0626131	0.04	0	0.307589
Belgium	CommercialPrivate-highAC	0.0364518	0.0780485	0.00664	0.0545729	0.0626131	0.04	0	0.278326
Belgium	CommercialPrivate-DC	0.160094	0.174878	0.0291625	0.0589449	0.0676292	0.0432045	0	0.533913
Belgium	CommercialPublic-mediumAC	0.069429	0.0950208	0.0782353	0.0545729	0.0626131	0.04	0.00799742	0.407868
Belgium	CommercialPublic-highAC	0.0524818	0.0792992	0.05512	0.0545729	0.0626131	0.04	0.00688174	0.350969
Belgium	CommercialPublic-DC	0.160094	0.174878	0.069575	0.0589449	0.0676292	0.0432045	0.0114865	0.585812
Bulgaria	ResidentialGrid-lowAC	0	0	0	0.03822	0.01806	0.01127	0	0.06755
Bulgaria	ResidentialGrid-mediumAC	0.0568072	0.0626783	0.0135632	0.0384121	0.0181508	0.0113266	0	0.200938
Bulgaria	ResidentialGrid-highAC	0.0770267	0.0683763	0.0183908	0.0384121	0.0181508	0.0113266	0	0.231683
Bulgaria	ResidentialPV-lowAC	0	0	0	0.0808508	0.0101482	0.0063328	0	0.0973318
Bulgaria	ResidentialPV-mediumAC	0.0568072	0.0626783	0.0135632	0.0812571	0.0101992	0.00636463	0	0.23087
Bulgaria	ResidentialPV-highAC	0.0770267	0.0683763	0.0183908	0.0812571	0.0101992	0.00636463	0	0.261615
Bulgaria	CommercialPrivate-lowAC	0	0	0	0.0719	0.0241	0.001	0	0.097
Bulgaria	CommercialPrivate-mediumAC	0.0481159	0.0275433	0.00876471	0.0722613	0.0242211	0.00100503	0	0.181911
Bulgaria	CommercialPrivate-highAC	0.0364518	0.0229861	0.00664	0.0722613	0.0242211	0.00100503	0	0.163565
Bulgaria	CommercialPrivate-DC	0.160094	0.0644132	0.0291625	0.0780504	0.0261615	0.00108554	0	0.358967
Bulgaria	CommercialPublic-mediumAC	0.069429	0.0246432	0.0782353	0.0722613	0.0242211	0.00100503	0.0053959	0.275191
Bulgaria	CommercialPublic-highAC	0.0524818	0.0205659	0.05512	0.0722613	0.0242211	0.00100503	0.0045131	0.230168
Bulgaria	CommercialPublic-DC	0.160094	0.0644132	0.069575	0.0780504	0.0261615	0.00108554	0.0079876	0.407368
Croatia	ResidentialGrid-lowAC	0	0	0	0.03983	0.02905	0.02016	0	0.08904
Croatia	ResidentialGrid-mediumAC	0.0378715	0.0489566	0.00904215	0.0400302	0.029196	0.0202613	0	0.185358
Croatia	ResidentialGrid-highAC	0.0513512	0.0534072	0.0122605	0.0400302	0.029196	0.0202613	0	0.206506
Croatia	ResidentialPV-lowAC	0	0	0	0.0861769	0.017598	0.0122126	0	0.115987
Croatia	ResidentialPV-mediumAC	0.0378715	0.0489566	0.00904215	0.0866099	0.0176864	0.0122739	0	0.212441
Croatia	ResidentialPV-highAC	0.0513512	0.0534072	0.0122605	0.0866099	0.0176864	0.0122739	0	0.233589
Croatia	CommercialPrivate-lowAC	0	0	0	0.0655	0.0445	0.0148	0	0.1248
Croatia	CommercialPrivate-mediumAC	0.0481159	0.0383663	0.00876471	0.0658291	0.0447236	0.0148744	0	0.220674
Croatia	CommercialPrivate-highAC	0.0364518	0.0320184	0.00664	0.0658291	0.0447236	0.0148744	0	0.200537
Croatia	CommercialPrivate-DC	0.160094	0.0825336	0.0291625	0.0711029	0.0483066	0.016066	0	0.407266
Croatia	CommercialPublic-mediumAC	0.069429	0.0361878	0.0782353	0.0658291	0.0447236	0.0148744	0.00618558	0.315465
Croatia	CommercialPublic-highAC	0.0524818	0.0302004	0.05512	0.0658291	0.0447236	0.0148744	0.00526459	0.268494
Croatia	CommercialPublic-DC	0.160094	0.0825336	0.069575	0.0711029	0.0483066	0.016066	0.00895357	0.456632
Cyprus	ResidentialGrid-lowAC	0	0	0	0.08407	0.02184	0.04536	0	0.15127
Cyprus	ResidentialGrid-mediumAC	0.0450671	0.0599455	0.0107602	0.0844925	0.0219497	0.0455879	0	0.267803
Cyprus	ResidentialGrid-highAC	0.0611079	0.0653951	0.01459	0.0844925	0.0219497	0.0455879	0	0.293123
Cyprus	ResidentialPV-lowAC	0	0	0	0.0805351	0.0133282	0.0276817	0	0.121545
Cyprus	ResidentialPV-mediumAC	0.0450671	0.0599455	0.0107602	0.0809398	0.0133952	0.0278209	0	0.237929
Cyprus	ResidentialPV-highAC	0.0611079	0.0653951	0.01459	0.0809398	0.0133952	0.0278209	0	0.263249
Cyprus	CommercialPrivate-lowAC	0	0	0	0.1201	0.0293	0.0325	0	0.1819
Cyprus	CommercialPrivate-mediumAC	0.0481159	0.040506	0.00876471	0.120704	0.0294472	0.0326633	0	0.280201
Cyprus	CommercialPrivate-highAC	0.0364518	0.0338041	0.00664	0.120704	0.0294472	0.0326633	0	0.25971
Cyprus	CommercialPrivate-DC	0.160094	0.086116	0.0291625	0.130373	0.0318063	0.0352801	0	0.472833
Cyprus	CommercialPublic-mediumAC	0.069429	0.0384702	0.0782353	0.120704	0.0294472	0.0326633	0.00737897	0.376327
Cyprus	CommercialPublic-highAC	0.0524818	0.0321051	0.05512	0.120704	0.0294472	0.0326633	0.00645042	0.328971
Cyprus	CommercialPublic-DC	0.160094	0.086116	0.069575	0.130373	0.0318063	0.0352801	0.0102649	0.52351
Czech Republic	ResidentialGrid-lowAC	0	0	0	0.0469	0.01855	0.03115	0	0.0966
Czech Republic	ResidentialGrid-mediumAC	0.0572806	0.0786357	0.0136762	0.0471357	0.0186432	0.0313065	0	0.246678
Czech Republic	ResidentialGrid-highAC	0.0776686	0.0857844	0.0185441	0.0471357	0.0186432	0.0313065	0	0.279083
Czech Republic	ResidentialPV-lowAC	0	0	0	0.0895327	0.0110172	0.0185005	0	0.11905
Czech Republic	ResidentialPV-mediumAC	0.0572806	0.0786357	0.0136762	0.0899826	0.0110725	0.0185935	0	0.269241
Czech Republic	ResidentialPV-highAC	0.0776686	0.0857844	0.0185441	0.0899826	0.0110725	0.0185935	0	0.301646
Czech Republic	CommercialPrivate-lowAC	0	0	0	0.0648	0.0575	0.0173	0	0.1396
Czech Republic	CommercialPrivate-mediumAC	0.0481159	0.0429453	0.00876471	0.0651256	0.0577889	0.0173869	0	0.240127
Czech Republic	CommercialPrivate-highAC	0.0364518	0.0358398	0.00664	0.0651256	0.0577889	0.0173869	0	0.219233
Czech Republic	CommercialPrivate-DC	0.160094	0.0901999	0.0291625	0.070343	0.0624186	0.0187799	0	0.430998
Czech Republic	CommercialPublic-mediumAC	0.069429	0.0410721	0.0782353	0.0651256	0.0577889	0.0173869	0.00658076	0.335619
Czech Republic	CommercialPublic-highAC	0.0524818	0.0342765	0.05512	0.0651256	0.0577889	0.0173869	0.0056436	0.287823
Czech Republic	CommercialPublic-DC	0.160094	0.0901999	0.069575	0.070343	0.0624186	0.0187799	0.00942821	0.480839
Denmark	ResidentialGrid-lowAC	0	0	0	0.03773	0.03115	0.09632	0	0.1652
Denmark	ResidentialGrid-mediumAC	0.0297732	0.072856	0.00710861	0.0379196	0.0313065	0.096804	0	0.275768
Denmark	ResidentialGrid-highAC	0.0403704	0.0794792	0.00963879	0.0379196	0.0313065	0.096804	0	0.295519
Denmark	ResidentialPV-lowAC	0	0	0	0.0764607	0.0187468	0.0579675	0	0.153175
Denmark	ResidentialPV-mediumAC	0.0297732	0.072856	0.00710861	0.0768449	0.018841	0.0582588	0	0.263683
Denmark	ResidentialPV-highAC	0.0403704	0.0794792	0.00963879	0.0768449	0.018841	0.0582588	0	0.283433
Denmark	CommercialPrivate-lowAC	0	0	0	0.0443	0.04	0.1249	0	0.2092
Denmark	CommercialPrivate-mediumAC	0.0481159	0.104345	0.00876471	0.0445226	0.040201	0.125528	0	0.371477
Denmark	CommercialPrivate-highAC	0.0364518	0.0870809	0.00664	0.0445226	0.040201	0.125528	0	0.340424
Denmark	CommercialPrivate-DC	0.160094	0.192998	0.0291625	0.0480894	0.0434216	0.135584	0	0.60935
Denmark	CommercialPublic-mediumAC	0.069429	0.106565	0.0782353	0.0445226	0.040201	0.125528	0.00928962	0.47377
Denmark	CommercialPublic-highAC	0.0524818	0.0889336	0.05512	0.0445226	0.040201	0.125528	0.00813573	0.414922
Denmark	CommercialPublic-DC	0.160094	0.192998	0.069575	0.0480894	0.0434216	0.135584	0.0129953	0.662758
Estonia	ResidentialGrid-lowAC	0	0	0	0.03647	0.02947	0.02569	0	0.09163
Estonia	ResidentialGrid-mediumAC	0.0309155	0.0452557	0.00738134	0.0366533	0.0296181	0.0258191	0	0.175643
Estonia	ResidentialGrid-highAC	0.0419193	0.0493698	0.0100086	0.0366533	0.0296181	0.0258191	0	0.193388
Estonia	ResidentialPV-lowAC	0	0	0	0.0889119	0.0174459	0.0152081	0	0.121566
Estonia	ResidentialPV-mediumAC	0.0309155	0.0452557	0.00738134	0.0893587	0.0175335	0.0152846	0	0.205729
Estonia	ResidentialPV-highAC	0.0419193	0.0493698	0.0100086	0.0893587	0.0175335	0.0152846	0	0.223475
Estonia	CommercialPrivate-lowAC	0	0	0	0.0471	0.0371	0.0149	0	0.0991
Estonia	CommercialPrivate-mediumAC	0.0481159	0.0481487	0.00876471	0.0473367	0.0372864	0.0149749	0	0.204627
Estonia	CommercialPrivate-highAC	0.0364518	0.0401823	0.00664	0.0473367	0.0372864	0.0149749	0	0.182872
Estonia	CommercialPrivate-DC	0.160094	0.0989117	0.0291625	0.051129	0.0402736	0.0161746	0	0.395746
Estonia	CommercialPublic-mediumAC	0.069429	0.0466223	0.0782353	0.0473367	0.0372864	0.0149749	0.00587769	0.299762
Estonia	CommercialPublic-highAC	0.0524818	0.0389085	0.05512	0.0473367	0.0372864	0.0149749	0.00492217	0.25103
Estonia	CommercialPublic-DC	0.160094	0.0989117	0.069575	0.051129	0.0402736	0.0161746	0.00872316	0.444881
Finland	ResidentialGrid-lowAC	0	0	0	0.03416	0.03514	0.03619	0	0.10549
Finland	ResidentialGrid-mediumAC	0.0345299	0.0761971	0.00824431	0.0343317	0.0353166	0.0363719	0	0.224991
Finland	ResidentialGrid-highAC	0.0468202	0.0831241	0.0111787	0.0343317	0.0353166	0.0363719	0	0.247143
Finland	ResidentialPV-lowAC	0	0	0	0.0802342	0.0208415	0.0214643	0	0.12254
Finland	ResidentialPV-mediumAC	0.0345299	0.0761971	0.00824431	0.0806374	0.0209463	0.0215722	0	0.242127
Finland	ResidentialPV-highAC	0.0468202	0.0831241	0.0111787	0.0806374	0.0209463	0.0215722	0	0.264279
Finland	CommercialPrivate-lowAC	0	0	0	0.0444	0.0367	0.007	0	0.0881
Finland	CommercialPrivate-mediumAC	0.0481159	0.0906083	0.00876471	0.0446231	0.0368844	0.00703518	0	0.236032
Finland	CommercialPrivate-highAC	0.0364518	0.0756168	0.00664	0.0446231	0.0368844	0.00703518	0	0.207251
Finland	CommercialPrivate-DC	0.160094	0.169999	0.0291625	0.048198	0.0398393	0.00759878	0	0.454892
Finland	CommercialPublic-mediumAC	0.069429	0.0919126	0.0782353	0.0446231	0.0368844	0.00703518	0.00656239	0.334682
Finland	CommercialPublic-highAC	0.0524818	0.0767053	0.05512	0.0446231	0.0368844	0.00703518	0.005457	0.278307
Finland	CommercialPublic-DC	0.160094	0.169999	0.069575	0.048198	0.0398393	0.00759878	0.0099061	0.505211
France	ResidentialGrid-lowAC	0	0	0	0.04375	0.03087	0.04242	0	0.11704
France	ResidentialGrid-mediumAC	0.0346914	0.0745324	0.00828288	0.0439698	0.0310251	0.0426332	0	0.235135
France	ResidentialGrid-highAC	0.0470392	0.081308	0.011231	0.0439698	0.0310251	0.0426332	0	0.257206
France	ResidentialPV-lowAC	0	0	0	0.0747541	0.0164571	0.0226145	0	0.113826
France	ResidentialPV-mediumAC	0.0346914	0.0745324	0.00828288	0.0751297	0.0165398	0.0227281	0	0.231904
France	ResidentialPV-highAC	0.0470392	0.081308	0.011231	0.0751297	0.0165398	0.0227281	0	0.253976
France	CommercialPrivate-lowAC	0	0	0	0.0573	0.0421	0.0297	0	0.1291
France	CommercialPrivate-mediumAC	0.0481159	0.0872781	0.00876471	0.0575879	0.0423116	0.0298492	0	0.273907
France	CommercialPrivate-highAC	0.0364518	0.0728376	0.00664	0.0575879	0.0423116	0.0298492	0	0.245678
France	CommercialPrivate-DC	0.160094	0.164424	0.0291625	0.0622015	0.0457013	0.0322406	0	0.493824
France	CommercialPublic-mediumAC	0.069429	0.0883605	0.0782353	0.0575879	0.0423116	0.0298492	0.00731547	0.373089
France	CommercialPublic-highAC	0.0524818	0.0737408	0.05512	0.0575879	0.0423116	0.0298492	0.00622183	0.317313
France	CommercialPublic-DC	0.160094	0.164424	0.069575	0.0622015	0.0457013	0.0322406	0.0106847	0.544921
Germany	ResidentialGrid-lowAC	0	0	0	0.03829	0.04144	0.10535	0	0.18508
Germany	ResidentialGrid-mediumAC	0.0326573	0.0656432	0.00779721	0.0384824	0.0416482	0.105879	0	0.292108
Germany	ResidentialGrid-highAC	0.0442811	0.0716108	0.0105725	0.0384824	0.0416482	0.105879	0	0.312474
Germany	ResidentialPV-lowAC	0	0	0	0.0687345	0.0241876	0.0614903	0	0.154412
Germany	ResidentialPV-mediumAC	0.0326573	0.0656432	0.00779721	0.0690799	0.0243091	0.0617993	0	0.261286
Germany	ResidentialPV-highAC	0.0442811	0.0716108	0.0105725	0.0690799	0.0243091	0.0617993	0	0.281653
Germany	CommercialPrivate-lowAC	0	0	0	0.0347	0.0524	0.1005	0	0.1876
Germany	CommercialPrivate-mediumAC	0.0481159	0.079369	0.00876471	0.0348744	0.0526633	0.101005	0	0.324792
Germany	CommercialPrivate-highAC	0.0364518	0.066237	0.00664	0.0348744	0.0526633	0.101005	0	0.297872
Germany	CommercialPrivate-DC	0.160094	0.151182	0.0291625	0.0376683	0.0568823	0.109097	0	0.544086
Germany	CommercialPublic-mediumAC	0.069429	0.079924	0.0782353	0.0348744	0.0526633	0.101005	0.00832262	0.424454
Germany	CommercialPublic-highAC	0.0524818	0.0667002	0.05512	0.0348744	0.0526633	0.101005	0.0072569	0.370102
Germany	CommercialPublic-DC	0.160094	0.151182	0.069575	0.0376683	0.0568823	0.109097	0.01169	0.596189
Greece	ResidentialGrid-lowAC	0	0	0	0.06279	0.01638	0.03969	0	0.11886
Greece	ResidentialGrid-mediumAC	0.0469606	0.0613902	0.0112123	0.0631055	0.0164623	0.0398894	0	0.23902
Greece	ResidentialGrid-highAC	0.0636754	0.0669711	0.0152031	0.0631055	0.0164623	0.0398894	0	0.265307
Greece	ResidentialPV-lowAC	0	0	0	0.0934975	0.00916895	0.0222171	0	0.124883
Greece	ResidentialPV-mediumAC	0.0469606	0.0613902	0.0112123	0.0939673	0.00921503	0.0223287	0	0.245074
Greece	ResidentialPV-highAC	0.0636754	0.0669711	0.0152031	0.0939673	0.00921503	0.0223287	0	0.271361
Greece	CommercialPrivate-lowAC	0	0	0	0.0799	0.0246	0.0386	0	0.1431
Greece	CommercialPrivate-mediumAC	0.0481159	0.0391989	0.00876471	0.0803015	0.0247236	0.038794	0	0.239899
Greece	CommercialPrivate-highAC	0.0364518	0.0327132	0.00664	0.0803015	0.0247236	0.038794	0	0.219624
Greece	CommercialPrivate-DC	0.160094	0.0839275	0.0291625	0.0867347	0.0267043	0.0419019	0	0.428525
Greece	CommercialPublic-mediumAC	0.069429	0.0370759	0.0782353	0.0803015	0.0247236	0.038794	0.00657118	0.33513
Greece	CommercialPublic-highAC	0.0524818	0.0309415	0.05512	0.0803015	0.0247236	0.038794	0.00564725	0.28801
Greece	CommercialPublic-DC	0.160094	0.0839275	0.069575	0.0867347	0.0267043	0.0419019	0.00937875	0.478316
Hungary	ResidentialGrid-lowAC	0	0	0	0.02933	0.02968	0.01596	0	0.07497
Hungary	ResidentialGrid-mediumAC	0.0282922	0.0349251	0.00675501	0.0294774	0.0298291	0.0160402	0	0.145319
Hungary	ResidentialGrid-highAC	0.0383623	0.0381001	0.00915934	0.0294774	0.0298291	0.0160402	0	0.160969
Hungary	ResidentialPV-lowAC	0	0	0	0.0794423	0.0187171	0.0100649	0	0.108224
Hungary	ResidentialPV-mediumAC	0.0282922	0.0349251	0.00675501	0.0798415	0.0188112	0.0101155	0	0.17874
Hungary	ResidentialPV-highAC	0.0383623	0.0381001	0.00915934	0.0798415	0.0188112	0.0101155	0	0.19439
Hungary	CommercialPrivate-lowAC	0	0	0	0.061	0.04	0.0102	0	0.1112
Hungary	CommercialPrivate-mediumAC	0.0481159	0.0350361	0.00876471	0.0613065	0.040201	0.0102513	0	0.203676
Hungary	CommercialPrivate-highAC	0.0364518	0.0292393	0.00664	0.0613065	0.040201	0.0102513	0	0.18409
Hungary	CommercialPrivate-DC	0.160094	0.0769581	0.0291625	0.066218	0.0434216	0.0110725	0	0.386927
Hungary	CommercialPublic-mediumAC	0.069429	0.0326356	0.0782353	0.0613065	0.040201	0.0102513	0.00584117	0.2979
Hungary	CommercialPublic-highAC	0.0524818	0.0272359	0.05512	0.0613065	0.040201	0.0102513	0.00493193	0.251528
Hungary	CommercialPublic-DC	0.160094	0.0769581	0.069575	0.066218	0.0434216	0.0110725	0.00854679	0.435886
Ireland	ResidentialGrid-lowAC	0	0	0	0.07756	0.04746	0.02345	0	0.14847
Ireland	ResidentialGrid-mediumAC	0.0369698	0.0718884	0.00882686	0.0779497	0.0476985	0.0235678	0	0.266901
Ireland	ResidentialGrid-highAC	0.0501285	0.0784237	0.0119686	0.0779497	0.0476985	0.0235678	0	0.289737
Ireland	ResidentialPV-lowAC	0	0	0	0.123433	0.0271437	0.0134117	0	0.163989
Ireland	ResidentialPV-mediumAC	0.0369698	0.0718884	0.00882686	0.124054	0.0272801	0.0134791	0	0.282498
Ireland	ResidentialPV-highAC	0.0501285	0.0784237	0.0119686	0.124054	0.0272801	0.0134791	0	0.305334
Ireland	CommercialPrivate-lowAC	0	0	0	0.092	0.0631	0.007	0	0.1621
Ireland	CommercialPrivate-mediumAC	0.0481159	0.0756226	0.00876471	0.0924623	0.0634171	0.00703518	0	0.295418
Ireland	CommercialPrivate-highAC	0.0364518	0.0631105	0.00664	0.0924623	0.0634171	0.00703518	0	0.269117
Ireland	CommercialPrivate-DC	0.160094	0.14491	0.0291625	0.0998697	0.0684976	0.00759878	0	0.510133
Ireland	CommercialPublic-mediumAC	0.069429	0.0759278	0.0782353	0.0924623	0.0634171	0.00703518	0.00773013	0.394237
Ireland	CommercialPublic-highAC	0.0524818	0.0633652	0.05512	0.0924623	0.0634171	0.00703518	0.00667763	0.340559
Ireland	CommercialPublic-DC	0.160094	0.14491	0.069575	0.0998697	0.0684976	0.00759878	0.0110109	0.561556
Italy	ResidentialGrid-lowAC	0	0	0	0.06258	0.02646	0.07231	0	0.16135
Italy	ResidentialGrid-mediumAC	0.048635	0.0878417	0.011612	0.0628945	0.026593	0.0726734	0	0.31025
Italy	ResidentialGrid-highAC	0.0659457	0.0958273	0.0157451	0.0628945	0.026593	0.0726734	0	0.339679
Italy	ResidentialPV-lowAC	0	0	0	0.0805779	0.0151433	0.0413837	0	0.137105
Italy	ResidentialPV-mediumAC	0.048635	0.0878417	0.011612	0.0809828	0.0152194	0.0415916	0	0.285883
Italy	ResidentialPV-highAC	0.0659457	0.0958273	0.0157451	0.0809828	0.0152194	0.0415916	0	0.315312
Italy	CommercialPrivate-lowAC	0	0	0	0.081	0.028	0.0787	0	0.1877
Italy	CommercialPrivate-mediumAC	0.0481159	0.0677134	0.00876471	0.081407	0.0281407	0.0790955	0	0.313237
Italy	CommercialPrivate-highAC	0.0364518	0.0565099	0.00664	0.081407	0.0281407	0.0790955	0	0.288245
Italy	CommercialPrivate-DC	0.160094	0.131668	0.0291625	0.0879288	0.0303951	0.085432	0	0.524681
Italy	CommercialPublic-mediumAC	0.069429	0.0674914	0.0782353	0.081407	0.0281407	0.0790955	0.00807598	0.411875
Italy	CommercialPublic-highAC	0.0524818	0.0563246	0.05512	0.081407	0.0281407	0.0790955	0.00705139	0.359621
Italy	CommercialPublic-DC	0.160094	0.131668	0.069575	0.0879288	0.0303951	0.085432	0.0113019	0.576395
Latvia	ResidentialGrid-lowAC	0	0	0	0.0399	0.03619	0.03241	0	0.1085
Latvia	ResidentialGrid-mediumAC	0.0311731	0.0408652	0.00744285	0.0401005	0.0363719	0.0325729	0	0.188526
Latvia	ResidentialGrid-highAC	0.0422686	0.0445802	0.010092	0.0401005	0.0363719	0.0325729	0	0.205986
Latvia	ResidentialPV-lowAC	0	0	0	0.101979	0.0217049	0.0194379	0	0.143122
Latvia	ResidentialPV-mediumAC	0.0311731	0.0408652	0.00744285	0.102491	0.021814	0.0195355	0	0.223322
Latvia	ResidentialPV-highAC	0.0422686	0.0445802	0.010092	0.102491	0.021814	0.0195355	0	0.240782
Latvia	CommercialPrivate-lowAC	0	0	0	0.0492	0.0561	0.0248	0	0.1301
Latvia	CommercialPrivate-mediumAC	0.0481159	0.039407	0.00876471	0.0494472	0.0563819	0.0249246	0	0.227041
Latvia	CommercialPrivate-highAC	0.0364518	0.0328869	0.00664	0.0494472	0.0563819	0.0249246	0	0.206733
Latvia	CommercialPrivate-DC	0.160094	0.084276	0.0291625	0.0534086	0.0608988	0.0269214	0	0.414762
Latvia	CommercialPublic-mediumAC	0.069429	0.0372979	0.0782353	0.0494472	0.0563819	0.0249246	0.00631432	0.32203
Latvia	CommercialPublic-highAC	0.0524818	0.0311268	0.05512	0.0494472	0.0563819	0.0249246	0.00538965	0.274872
Latvia	CommercialPublic-DC	0.160094	0.084276	0.069575	0.0534086	0.0608988	0.0269214	0.00910348	0.464278
Lithuania	ResidentialGrid-lowAC	0	0	0	0.03318	0.03017	0.02086	0	0.08421
Lithuania	ResidentialGrid-mediumAC	0.0311731	0.0385949	0.00744285	0.0333467	0.0303216	0.0209648	0	0.161844
Lithuania	ResidentialGrid-highAC	0.0422686	0.0421035	0.010092	0.0333467	0.0303216	0.0209648	0	0.179097
Lithuania	ResidentialPV-lowAC	0	0	0	0.0890024	0.0175897	0.0121618	0	0.118754
Lithuania	ResidentialPV-mediumAC	0.0311731	0.0385949	0.00744285	0.0894496	0.0176781	0.0122229	0	0.196561
Lithuania	ResidentialPV-highAC	0.0422686	0.0421035	0.010092	0.0894496	0.0176781	0.0122229	0	0.213815
Lithuania	CommercialPrivate-lowAC	0	0	0	0.0515	0.0438	0.0094	0	0.1047
Lithuania	CommercialPrivate-mediumAC	0.0481159	0.0352443	0.00876471	0.0517588	0.0440201	0.00944724	0	0.197351
Lithuania	CommercialPrivate-highAC	0.0364518	0.029413	0.00664	0.0517588	0.0440201	0.00944724	0	0.177731
Lithuania	CommercialPrivate-DC	0.160094	0.0773066	0.0291625	0.0559053	0.0475467	0.0102041	0	0.380219
Lithuania	CommercialPublic-mediumAC	0.069429	0.0328577	0.0782353	0.0517588	0.0440201	0.00944724	0.00571496	0.291463
Lithuania	CommercialPublic-highAC	0.0524818	0.0274212	0.05512	0.0517588	0.0440201	0.00944724	0.00480498	0.245054
Lithuania	CommercialPublic-DC	0.160094	0.0773066	0.069575	0.0559053	0.0475467	0.0102041	0.00841264	0.429045
Luxembourg	ResidentialGrid-lowAC	0	0	0	0.03773	0.03913	0.03185	0	0.10871
Luxembourg	ResidentialGrid-mediumAC	0.0340843	0.0665258	0.00813793	0.0379196	0.0393266	0.0320101	0	0.218004
Luxembourg	ResidentialGrid-highAC	0.046216	0.0725736	0.0110345	0.0379196	0.0393266	0.0320101	0	0.23908
Luxembourg	ResidentialPV-lowAC	0	0	0	0.0812536	0.0216212	0.0175987	0	0.120474
Luxembourg	ResidentialPV-mediumAC	0.0340843	0.0665258	0.00813793	0.0816619	0.0217299	0.0176871	0	0.229827
Luxembourg	ResidentialPV-highAC	0.046216	0.0725736	0.0110345	0.0816619	0.0217299	0.0176871	0	0.250903
Luxembourg	CommercialPrivate-lowAC	0	0	0	0.0549	0.0416	0.0146	0	0.1111
Luxembourg	CommercialPrivate-mediumAC	0.0481159	0.0760388	0.00876471	0.0551759	0.041809	0.0146734	0	0.244578
Luxembourg	CommercialPrivate-highAC	0.0364518	0.0634579	0.00664	0.0551759	0.041809	0.0146734	0	0.218208
Luxembourg	CommercialPrivate-DC	0.160094	0.145607	0.0291625	0.0595962	0.0451585	0.0158489	0	0.455467
Luxembourg	CommercialPublic-mediumAC	0.069429	0.0763718	0.0782353	0.0551759	0.041809	0.0146734	0.00671389	0.342408
Luxembourg	CommercialPublic-highAC	0.0524818	0.0637358	0.05512	0.0551759	0.041809	0.0146734	0.00565992	0.288656
Luxembourg	CommercialPublic-DC	0.160094	0.145607	0.069575	0.0595962	0.0451585	0.0158489	0.00991759	0.505797
Malta	ResidentialGrid-lowAC	0	0	0	0.08204	0.0175	0.00609	0	0.10563
Malta	ResidentialGrid-mediumAC	0.0446883	0.0598843	0.0106697	0.0824523	0.0175879	0.0061206	0	0.221403
Malta	ResidentialGrid-highAC	0.0605944	0.0653283	0.0144674	0.0824523	0.0175879	0.0061206	0	0.246551
Malta	ResidentialPV-lowAC	0	0	0	0.0791719	0.0103704	0.0036089	0	0.0931511
Malta	ResidentialPV-mediumAC	0.0446883	0.0598843	0.0106697	0.0795697	0.0104225	0.00362703	0	0.208862
Malta	ResidentialPV-highAC	0.0605944	0.0653283	0.0144674	0.0795697	0.0104225	0.00362703	0	0.234009
Malta	CommercialPrivate-lowAC	0	0	0	0.1254	0.025	0.0015	0	0.1519
Malta	CommercialPrivate-mediumAC	0.0481159	0.0410721	0.00876471	0.12603	0.0251256	0.00150754	0	0.250616
Malta	CommercialPrivate-highAC	0.0364518	0.0342765	0.00664	0.12603	0.0251256	0.00150754	0	0.230032
Malta	CommercialPrivate-DC	0.160094	0.0870637	0.0291625	0.136127	0.0271385	0.00162831	0	0.441214
Malta	CommercialPublic-mediumAC	0.069429	0.039074	0.0782353	0.12603	0.0251256	0.00150754	0.00678803	0.34619
Malta	CommercialPublic-highAC	0.0524818	0.032609	0.05512	0.12603	0.0251256	0.00150754	0.00585748	0.298732
Malta	CommercialPublic-DC	0.160094	0.0870637	0.069575	0.136127	0.0271385	0.00162831	0.00963253	0.491259
Netherlands	ResidentialGrid-lowAC	0	0	0	0.04907	0.0182	0.08036	0	0.14763
Netherlands	ResidentialGrid-mediumAC	0.0352496	0.0804809	0.00841615	0.0493166	0.0182915	0.0807638	0	0.272518
Netherlands	ResidentialGrid-highAC	0.0477961	0.0877973	0.0114117	0.0493166	0.0182915	0.0807638	0	0.295377
Netherlands	ResidentialPV-lowAC	0	0	0	0.0860627	0.0103649	0.0457652	0	0.142193
Netherlands	ResidentialPV-mediumAC	0.0352496	0.0804809	0.00841615	0.0864951	0.010417	0.0459952	0	0.267054
Netherlands	ResidentialPV-highAC	0.0477961	0.0877973	0.0114117	0.0864951	0.010417	0.0459952	0	0.289912
Netherlands	CommercialPrivate-lowAC	0	0	0	0.0539	0.0258	0.0422	0	0.1219
Netherlands	CommercialPrivate-mediumAC	0.0481159	0.0949792	0.00876471	0.0541709	0.0259296	0.0424121	0	0.274372
Netherlands	CommercialPrivate-highAC	0.0364518	0.0792644	0.00664	0.0541709	0.0259296	0.0424121	0	0.244869
Netherlands	CommercialPrivate-DC	0.160094	0.177317	0.0291625	0.0585106	0.0280069	0.0458098	0	0.498901
Netherlands	CommercialPublic-mediumAC	0.069429	0.0965749	0.0782353	0.0541709	0.0259296	0.0424121	0.00733503	0.374087
Netherlands	CommercialPublic-highAC	0.0524818	0.0805961	0.05512	0.0541709	0.0259296	0.0424121	0.00621421	0.316925
Netherlands	CommercialPublic-DC	0.160094	0.177317	0.069575	0.0585106	0.0280069	0.0458098	0.0107863	0.5501
Norway	ResidentialGrid-lowAC	0	0	0	0.03521	0.02835	0.02814	0	0.0917
Norway	ResidentialGrid-mediumAC	0.0381769	0.0942543	0.00911507	0.0353869	0.0284925	0.0282814	0	0.233707
Norway	ResidentialGrid-highAC	0.0517653	0.102823	0.0123594	0.0353869	0.0284925	0.0282814	0	0.259108
Norway	ResidentialPV-lowAC	0	0	0	0.0821222	0.0164946	0.0163725	0	0.114989
Norway	ResidentialPV-mediumAC	0.0381769	0.0942543	0.00911507	0.0825349	0.0165775	0.0164547	0	0.257113
Norway	ResidentialPV-highAC	0.0517653	0.102823	0.0123594	0.0825349	0.0165775	0.0164547	0	0.282515
Norway	CommercialPrivate-lowAC	0	0	0	0.0434	0.0268	0.01	0	0.0802
Norway	CommercialPrivate-mediumAC	0.0481159	0.105594	0.00876471	0.0436181	0.0269347	0.0100503	0	0.243078
Norway	CommercialPrivate-highAC	0.0364518	0.0881231	0.00664	0.0436181	0.0269347	0.0100503	0	0.211818
Norway	CommercialPrivate-DC	0.160094	0.195089	0.0291625	0.0471125	0.0290925	0.0108554	0	0.471406
Norway	CommercialPublic-mediumAC	0.069429	0.107897	0.0782353	0.0436181	0.0269347	0.0100503	0.00672329	0.342888
Norway	CommercialPublic-highAC	0.0524818	0.0900453	0.05512	0.0436181	0.0269347	0.0100503	0.005565	0.283815
Norway	CommercialPublic-DC	0.160094	0.195089	0.069575	0.0471125	0.0290925	0.0108554	0.0102364	0.522055
Poland	ResidentialGrid-lowAC	0	0	0	0.02912	0.028	0.03164	0	0.08876
Poland	ResidentialGrid-mediumAC	0.0582274	0.0756949	0.0139023	0.0292663	0.0281407	0.031799	0	0.237031
Poland	ResidentialGrid-highAC	0.0789524	0.0825762	0.0188506	0.0292663	0.0281407	0.031799	0	0.269585
Poland	ResidentialPV-lowAC	0	0	0	0.0817682	0.0171511	0.0193807	0	0.1183
Poland	ResidentialPV-mediumAC	0.0582274	0.0756949	0.0139023	0.0821791	0.0172373	0.0194781	0	0.266719
Poland	ResidentialPV-highAC	0.0789524	0.0825762	0.0188506	0.0821791	0.0172373	0.0194781	0	0.299274
Poland	CommercialPrivate-lowAC	0	0	0	0.0497	0.0444	0.021	0	0.1151
Poland	CommercialPrivate-mediumAC	0.0481159	0.0387826	0.00876471	0.0499497	0.0446231	0.0211055	0	0.211342
Poland	CommercialPrivate-highAC	0.0364518	0.0323658	0.00664	0.0499497	0.0446231	0.0211055	0	0.191136
Poland	CommercialPrivate-DC	0.160094	0.0832305	0.0291625	0.0539514	0.048198	0.0227964	0	0.397433
Poland	CommercialPublic-mediumAC	0.069429	0.0366318	0.0782353	0.0499497	0.0446231	0.0211055	0.00599949	0.305974
Poland	CommercialPublic-highAC	0.0524818	0.0305709	0.05512	0.0499497	0.0446231	0.0211055	0.00507702	0.258928
Poland	CommercialPublic-DC	0.160094	0.0832305	0.069575	0.0539514	0.048198	0.0227964	0.00875691	0.446602
Portugal	ResidentialGrid-lowAC	0	0	0	0.04732	0.03178	0.06468	0	0.14378
Portugal	ResidentialGrid-mediumAC	0.0352893	0.0460042	0.00842564	0.0475578	0.0319397	0.065005	0	0.234222
Portugal	ResidentialGrid-highAC	0.0478499	0.0501864	0.0114246	0.0475578	0.0319397	0.065005	0	0.253963
Portugal	ResidentialPV-lowAC	0	0	0	0.0716082	0.0177984	0.036224	0	0.125631
Portugal	ResidentialPV-mediumAC	0.0352893	0.0460042	0.00842564	0.0719681	0.0178878	0.036406	0	0.215981
Portugal	ResidentialPV-highAC	0.0478499	0.0501864	0.0114246	0.0719681	0.0178878	0.036406	0	0.235723
Portugal	CommercialPrivate-lowAC	0	0	0	0.0683	0.0368	0.0391	0	0.1442
Portugal	CommercialPrivate-mediumAC	0.0481159	0.0389907	0.00876471	0.0686432	0.0369849	0.0392965	0	0.240796
Portugal	CommercialPrivate-highAC	0.0364518	0.0325395	0.00664	0.0686432	0.0369849	0.0392965	0	0.220556
Portugal	CommercialPrivate-DC	0.160094	0.083579	0.0291625	0.0741424	0.0399479	0.0424446	0	0.429371
Portugal	CommercialPublic-mediumAC	0.069429	0.0368539	0.0782353	0.0686432	0.0369849	0.0392965	0.00658885	0.336032
Portugal	CommercialPublic-highAC	0.0524818	0.0307562	0.05512	0.0686432	0.0369849	0.0392965	0.00566565	0.288948
Portugal	CommercialPublic-DC	0.160094	0.083579	0.069575	0.0741424	0.0399479	0.0424446	0.00939567	0.479179
Romania	ResidentialGrid-lowAC	0	0	0	0.04172	0.02891	0.02702	0	0.09765
Romania	ResidentialGrid-mediumAC	0.0563338	0.0650278	0.0134502	0.0419296	0.0290553	0.0271558	0	0.232953
Romania	ResidentialGrid-highAC	0.0763849	0.0709394	0.0182375	0.0419296	0.0290553	0.0271558	0	0.263703
Romania	ResidentialPV-lowAC	0	0	0	0.090587	0.0161524	0.0150964	0	0.121836
Romania	ResidentialPV-mediumAC	0.0563338	0.0650278	0.0134502	0.0910422	0.0162335	0.0151723	0	0.25726
Romania	ResidentialPV-highAC	0.0763849	0.0709394	0.0182375	0.0910422	0.0162335	0.0151723	0	0.28801
Romania	CommercialPrivate-lowAC	0	0	0	0.0606	0.0337	0.0155	0	0.1098
Romania	CommercialPrivate-mediumAC	0.0481159	0.0304572	0.00876471	0.0609045	0.0338693	0.0155779	0	0.19769
Romania	CommercialPrivate-highAC	0.0364518	0.0254179	0.00664	0.0609045	0.0338693	0.0155779	0	0.178861
Romania	CommercialPrivate-DC	0.160094	0.0692918	0.0291625	0.0657838	0.0365827	0.0168259	0	0.377741
Romania	CommercialPublic-mediumAC	0.069429	0.0277514	0.0782353	0.0609045	0.0338693	0.0155779	0.00571535	0.291483
Romania	CommercialPublic-highAC	0.0524818	0.0231598	0.05512	0.0609045	0.0338693	0.0155779	0.00482227	0.245936
Romania	CommercialPublic-DC	0.160094	0.0692918	0.069575	0.0657838	0.0365827	0.0168259	0.00836307	0.426516
Slovakia	ResidentialGrid-lowAC	0	0	0	0.0357	0.01974	0.04074	0	0.09618
Slovakia	ResidentialGrid-mediumAC	0.0568072	0.0742624	0.0135632	0.0358794	0.0198392	0.0409447	0	0.241296
Slovakia	ResidentialGrid-highAC	0.0770267	0.0810135	0.0183908	0.0358794	0.0198392	0.0409447	0	0.273094
Slovakia	ResidentialPV-lowAC	0	0	0	0.0758627	0.0120819	0.024935	0	0.11288
Slovakia	ResidentialPV-mediumAC	0.0568072	0.0742624	0.0135632	0.0762439	0.0121426	0.0250603	0	0.25808
Slovakia	ResidentialPV-highAC	0.0770267	0.0810135	0.0183908	0.0762439	0.0121426	0.0250603	0	0.289878
Slovakia	CommercialPrivate-lowAC	0	0	0	0.0579	0.0547	0.0366	0	0.1492
Slovakia	CommercialPrivate-mediumAC	0.0481159	0.0391989	0.00876471	0.058191	0.0549749	0.0367839	0	0.246029
Slovakia	CommercialPrivate-highAC	0.0364518	0.0327132	0.00664	0.058191	0.0549749	0.0367839	0	0.225755
Slovakia	CommercialPrivate-DC	0.160094	0.0839275	0.0291625	0.0628528	0.0593791	0.0397308	0	0.435147
Slovakia	CommercialPublic-mediumAC	0.069429	0.0370759	0.0782353	0.058191	0.0549749	0.0367839	0.0066938	0.341384
Slovakia	CommercialPublic-highAC	0.0524818	0.0309415	0.05512	0.058191	0.0549749	0.0367839	0.00576986	0.294263
Slovakia	CommercialPublic-DC	0.160094	0.0839275	0.069575	0.0628528	0.0593791	0.0397308	0.00951119	0.485071
Slovenia	ResidentialGrid-lowAC	0	0	0	0.04011	0.03234	0.02751	0	0.09996
Slovenia	ResidentialGrid-mediumAC	0.057754	0.0860154	0.0137893	0.0403116	0.0325025	0.0276482	0	0.258021
Slovenia	ResidentialGrid-highAC	0.0783105	0.093835	0.0186973	0.0403116	0.0325025	0.0276482	0	0.291305
Slovenia	ResidentialPV-lowAC	0	0	0	0.0912452	0.0190986	0.0162463	0	0.12659
Slovenia	ResidentialPV-mediumAC	0.057754	0.0860154	0.0137893	0.0917037	0.0191946	0.0163279	0	0.284785
Slovenia	ResidentialPV-highAC	0.0783105	0.093835	0.0186973	0.0917037	0.0191946	0.0163279	0	0.318069
Slovenia	CommercialPrivate-lowAC	0	0	0	0.0587	0.0371	0.0175	0	0.1133
Slovenia	CommercialPrivate-mediumAC	0.0481159	0.0496056	0.00876471	0.058995	0.0372864	0.0175879	0	0.220356
Slovenia	CommercialPrivate-highAC	0.0364518	0.0413981	0.00664	0.058995	0.0372864	0.0175879	0	0.198359
Slovenia	CommercialPrivate-DC	0.160094	0.101351	0.0291625	0.0637212	0.0402736	0.018997	0	0.413599
Slovenia	CommercialPublic-mediumAC	0.069429	0.0481764	0.0782353	0.058995	0.0372864	0.0175879	0.0061942	0.315904
Slovenia	CommercialPublic-highAC	0.0524818	0.0402054	0.05512	0.058995	0.0372864	0.0175879	0.00523353	0.26691
Slovenia	CommercialPublic-DC	0.160094	0.101351	0.069575	0.0637212	0.0402736	0.018997	0.00908024	0.463092
Spain	ResidentialGrid-lowAC	0	0	0	0.04907	0.02835	0.06209	0	0.13951
Spain	ResidentialGrid-mediumAC	0.0347155	0.0578975	0.00828863	0.0493166	0.0284925	0.062402	0	0.241113
Spain	ResidentialGrid-highAC	0.0470719	0.0631609	0.0112388	0.0493166	0.0284925	0.062402	0	0.261683
Spain	ResidentialPV-lowAC	0	0	0	0.0806552	0.0139381	0.0305262	0	0.125119
Spain	ResidentialPV-mediumAC	0.0347155	0.0578975	0.00828863	0.0810605	0.0140081	0.0306795	0	0.22665
Spain	ResidentialPV-highAC	0.0470719	0.0631609	0.0112388	0.0810605	0.0140081	0.0306795	0	0.24722
Spain	CommercialPrivate-lowAC	0	0	0	0.0802	0.0265	0.0371	0	0.1438
Spain	CommercialPrivate-mediumAC	0.0481159	0.0598043	0.00876471	0.080603	0.0266332	0.0372864	0	0.261207
Spain	CommercialPrivate-highAC	0.0364518	0.0499094	0.00664	0.080603	0.0266332	0.0372864	0	0.237524
Spain	CommercialPrivate-DC	0.160094	0.118426	0.0291625	0.0870604	0.0287668	0.0402736	0	0.463783
Spain	CommercialPublic-mediumAC	0.069429	0.059055	0.0782353	0.080603	0.0266332	0.0372864	0.00702484	0.358267
Spain	CommercialPublic-highAC	0.0524818	0.0492841	0.05512	0.080603	0.0266332	0.0372864	0.00602817	0.307437
Spain	CommercialPublic-DC	0.160094	0.118426	0.069575	0.0870604	0.0287668	0.0402736	0.0100839	0.51428
Sweden	ResidentialGrid-lowAC	0	0	0	0.03472	0.03808	0.04837	0	0.12117
Sweden	ResidentialGrid-mediumAC	0.040461	0.0914953	0.00966041	0.0348945	0.0382714	0.0486131	0	0.263396
Sweden	ResidentialGrid-highAC	0.0548624	0.099813	0.0130989	0.0348945	0.0382714	0.0486131	0	0.289553
Sweden	ResidentialPV-lowAC	0	0	0	0.0860448	0.0228362	0.029007	0	0.137888
Sweden	ResidentialPV-mediumAC	0.040461	0.0914953	0.00966041	0.0864772	0.0229509	0.0291527	0	0.280198
Sweden	ResidentialPV-highAC	0.0548624	0.099813	0.0130989	0.0864772	0.0229509	0.0291527	0	0.306355
Sweden	CommercialPrivate-lowAC	0	0	0	0.0441	0.0381	0.0039	0	0.0861
Sweden	CommercialPrivate-mediumAC	0.0481159	0.0937303	0.00876471	0.0443216	0.0382915	0.0039196	0	0.237144
Sweden	CommercialPrivate-highAC	0.0364518	0.0782222	0.00664	0.0443216	0.0382915	0.0039196	0	0.207847
Sweden	CommercialPrivate-DC	0.160094	0.175226	0.0291625	0.0478723	0.0413591	0.00423361	0	0.457948
Sweden	CommercialPublic-mediumAC	0.069429	0.0952428	0.0782353	0.0443216	0.0382915	0.0039196	0.00658879	0.336029
Sweden	CommercialPublic-highAC	0.0524818	0.0794844	0.05512	0.0443216	0.0382915	0.0039196	0.00547238	0.279091
Sweden	CommercialPublic-DC	0.160094	0.175226	0.069575	0.0478723	0.0413591	0.00423361	0.00996722	0.508328
Switzerland	ResidentialGrid-lowAC	0	0	0	0.0448628	0.0490942	0.0309213	0	0.124878
Switzerland	ResidentialGrid-mediumAC	0.0370796	0.0995359	0.00885308	0.0450882	0.0493409	0.0310766	0	0.270974
Switzerland	ResidentialGrid-highAC	0.0502775	0.108585	0.0120042	0.0450882	0.0493409	0.0310766	0	0.296372
Switzerland	ResidentialPV-lowAC	0	0	0	0.0835884	0.0276125	0.0173913	0	0.128592
Switzerland	ResidentialPV-mediumAC	0.0370796	0.0995359	0.00885308	0.0840085	0.0277513	0.0174787	0	0.274707
Switzerland	ResidentialPV-highAC	0.0502775	0.108585	0.0120042	0.0840085	0.0277513	0.0174787	0	0.300105
Switzerland	CommercialPrivate-lowAC	0	0	0	0.0646186	0.0708848	0.0304682	0	0.165972
Switzerland	CommercialPrivate-mediumAC	0.0481159	0.117912	0.00876471	0.0649433	0.0712411	0.0306213	0	0.341598
Switzerland	CommercialPrivate-highAC	0.0364518	0.0984026	0.00664	0.0649433	0.0712411	0.0306213	0	0.3083
Switzerland	CommercialPrivate-DC	0.160094	0.215712	0.0291625	0.0701461	0.0769484	0.0330745	0	0.585137
Switzerland	CommercialPublic-mediumAC	0.069429	0.121036	0.0782353	0.0649433	0.0712411	0.0306213	0.00871012	0.444216
Switzerland	CommercialPublic-highAC	0.0524818	0.10101	0.05512	0.0649433	0.0712411	0.0306213	0.00750835	0.382926
Switzerland	CommercialPublic-DC	0.160094	0.215712	0.069575	0.0701461	0.0769484	0.0330745	0.012511	0.638061
United Kingdom	ResidentialGrid-lowAC	0	0	0	0.06272	0.03073	0.0434	0	0.13685
United Kingdom	ResidentialGrid-mediumAC	0.0360681	0.070135	0.00861157	0.0630352	0.0308844	0.0436181	0	0.252352
United Kingdom	ResidentialGrid-highAC	0.0489059	0.0765109	0.0116767	0.0630352	0.0308844	0.0436181	0	0.274631
United Kingdom	ResidentialPV-lowAC	0	0	0	0.0974085	0.0183037	0.0258503	0	0.141562
United Kingdom	ResidentialPV-mediumAC	0.0360681	0.070135	0.00861157	0.0978979	0.0183956	0.0259802	0	0.257088
United Kingdom	ResidentialPV-highAC	0.0489059	0.0765109	0.0116767	0.0978979	0.0183956	0.0259802	0	0.279367
United Kingdom	CommercialPrivate-lowAC	0	0	0	0.0801	0.0416	0.0473	0	0.169
United Kingdom	CommercialPrivate-mediumAC	0.0481159	0.0756226	0.00876471	0.0805025	0.041809	0.0475377	0	0.302352
United Kingdom	CommercialPrivate-highAC	0.0364518	0.0631105	0.00664	0.0805025	0.041809	0.0475377	0	0.276052
United Kingdom	CommercialPrivate-DC	0.160094	0.14491	0.0291625	0.0869518	0.0451585	0.0513461	0	0.517623
United Kingdom	CommercialPublic-mediumAC	0.069429	0.0759278	0.0782353	0.0805025	0.041809	0.0475377	0.00786883	0.40131
United Kingdom	CommercialPublic-highAC	0.0524818	0.0633652	0.05512	0.0805025	0.041809	0.0475377	0.00681633	0.347633
United Kingdom	CommercialPublic-DC	0.160094	0.14491	0.069575	0.0869518	0.0451585	0.0513461	0.0111607	0.569196
