# Supplementary material for: Comparing the levelized cost of electric vehicle charging options in Europe
Source: Nat Commun. 2022 Sep 8;13:5277. doi: 10.1038/s41467-022-32835-7 (PMC9458728; doi:10.1038/s41467-022-32835-7)
Supplement: Supplementary file 7 — Dataset 4 [file 41467_2022_32835_MOESM7_ESM.xlsx]

## Sheet: Electricity price sensitivity
National LCOC and European average LCOC of the five user profiles in base scenario (2019 electricity prices, in bold) and with low (-20 % compared to 2019 electricity prices) and high (+20 % compared to 2019 electricity prices) electricity price sensitivities.
Percentages indicate relative change of LCOC compared to base scenario.
	Average user					Wallbox user					Wallbox user with PV					Commercial user					Socket user
	low			high		low			high		low			high		low			high		low			high		€ kWh-1
Austria	0.234	0.88	0.265	0.296	1.12	0.269	0.9	0.3	0.331	1.1	0.262	0.9	0.291	0.32	1.1	0.308	0.92	0.334	0.36	1.08	0.124	0.8	0.155	0.187	1.2
Belgium	0.28	0.87	0.324	0.367	1.13	0.314	0.88	0.358	0.401	1.12	0.287	0.89	0.324	0.361	1.11	0.334	0.91	0.367	0.399	1.09	0.175	0.8	0.219	0.263	1.2
Bulgaria	0.178	0.91	0.196	0.214	1.09	0.217	0.92	0.235	0.253	1.08	0.23	0.92	0.251	0.273	1.08	0.213	0.91	0.233	0.253	1.09	0.071	0.8	0.089	0.107	1.2
Croatia	0.182	0.88	0.206	0.229	1.12	0.211	0.9	0.235	0.258	1.1	0.221	0.89	0.248	0.274	1.11	0.248	0.91	0.274	0.299	1.09	0.093	0.8	0.117	0.14	1.2
Cyprus	0.253	0.87	0.292	0.331	1.13	0.288	0.88	0.327	0.366	1.12	0.26	0.89	0.292	0.323	1.11	0.297	0.89	0.335	0.372	1.11	0.154	0.8	0.192	0.23	1.2
Czech Republic	0.222	0.9	0.247	0.273	1.1	0.266	0.91	0.292	0.318	1.09	0.273	0.91	0.3	0.328	1.09	0.265	0.9	0.294	0.323	1.1	0.102	0.8	0.127	0.153	1.2
Denmark	0.281	0.87	0.324	0.366	1.13	0.315	0.88	0.358	0.401	1.12	0.297	0.89	0.335	0.373	1.11	0.39	0.9	0.433	0.476	1.1	0.169	0.8	0.212	0.254	1.2
Estonia	0.174	0.88	0.197	0.22	1.12	0.2	0.9	0.223	0.246	1.1	0.212	0.89	0.237	0.263	1.11	0.238	0.92	0.258	0.278	1.08	0.091	0.8	0.114	0.137	1.2
Finland	0.212	0.89	0.237	0.262	1.11	0.248	0.91	0.273	0.298	1.09	0.251	0.91	0.277	0.302	1.09	0.275	0.94	0.293	0.311	1.06	0.101	0.8	0.126	0.151	1.2
France	0.227	0.89	0.257	0.286	1.11	0.264	0.9	0.293	0.322	1.1	0.252	0.9	0.279	0.305	1.1	0.305	0.92	0.332	0.358	1.08	0.117	0.8	0.146	0.175	1.2
Germany	0.284	0.86	0.33	0.375	1.14	0.317	0.87	0.363	0.408	1.13	0.285	0.88	0.323	0.36	1.12	0.345	0.9	0.383	0.422	1.1	0.182	0.8	0.228	0.273	1.2
Greece	0.222	0.88	0.252	0.283	1.12	0.258	0.89	0.288	0.319	1.11	0.253	0.9	0.282	0.311	1.1	0.264	0.9	0.293	0.323	1.1	0.121	0.8	0.151	0.181	1.2
Hungary	0.153	0.88	0.173	0.194	1.12	0.175	0.9	0.195	0.216	1.1	0.19	0.89	0.214	0.238	1.11	0.233	0.91	0.256	0.279	1.09	0.079	0.8	0.099	0.119	1.2
Ireland	0.256	0.87	0.293	0.33	1.13	0.292	0.89	0.329	0.366	1.11	0.29	0.89	0.327	0.364	1.11	0.319	0.91	0.353	0.386	1.09	0.148	0.8	0.185	0.222	1.2
Italy	0.286	0.88	0.327	0.368	1.12	0.33	0.89	0.371	0.412	1.11	0.304	0.9	0.338	0.372	1.1	0.332	0.9	0.37	0.409	1.1	0.163	0.8	0.204	0.244	1.2
Latvia	0.189	0.87	0.217	0.245	1.13	0.214	0.89	0.242	0.269	1.11	0.227	0.88	0.258	0.289	1.12	0.254	0.9	0.28	0.307	1.1	0.11	0.8	0.138	0.165	1.2
Lithuania	0.163	0.88	0.185	0.206	1.12	0.187	0.9	0.209	0.23	1.1	0.202	0.89	0.227	0.253	1.11	0.228	0.91	0.25	0.271	1.09	0.086	0.8	0.108	0.129	1.2
Luxembourg	0.21	0.89	0.237	0.263	1.11	0.243	0.9	0.27	0.297	1.1	0.242	0.9	0.269	0.295	1.1	0.278	0.92	0.301	0.324	1.08	0.107	0.8	0.134	0.161	1.2
Malta	0.212	0.88	0.24	0.268	1.12	0.246	0.9	0.275	0.303	1.1	0.231	0.9	0.256	0.281	1.1	0.273	0.9	0.305	0.336	1.1	0.111	0.8	0.139	0.167	1.2
Netherlands	0.255	0.88	0.29	0.325	1.12	0.293	0.89	0.328	0.363	1.11	0.279	0.9	0.31	0.342	1.1	0.308	0.92	0.333	0.358	1.08	0.141	0.8	0.176	0.211	1.2
Norway	0.215	0.91	0.237	0.259	1.09	0.258	0.92	0.28	0.302	1.08	0.266	0.92	0.289	0.313	1.08	0.285	0.95	0.301	0.318	1.05	0.088	0.8	0.11	0.132	1.2
Poland	0.209	0.9	0.232	0.255	1.1	0.252	0.92	0.275	0.299	1.08	0.264	0.91	0.29	0.316	1.09	0.24	0.91	0.264	0.288	1.09	0.091	0.8	0.114	0.137	1.2
Portugal	0.225	0.86	0.26	0.295	1.14	0.253	0.88	0.288	0.323	1.12	0.231	0.89	0.261	0.29	1.11	0.265	0.9	0.294	0.324	1.1	0.141	0.8	0.177	0.212	1.2
Romania	0.205	0.89	0.23	0.255	1.11	0.245	0.91	0.27	0.295	1.09	0.253	0.91	0.279	0.305	1.09	0.227	0.91	0.25	0.272	1.09	0.098	0.8	0.122	0.147	1.2
Slovakia	0.22	0.89	0.246	0.272	1.11	0.262	0.91	0.289	0.315	1.09	0.266	0.91	0.293	0.321	1.09	0.269	0.9	0.3	0.33	1.1	0.103	0.8	0.129	0.155	1.2
Slovenia	0.225	0.9	0.25	0.275	1.1	0.271	0.91	0.296	0.322	1.09	0.28	0.91	0.308	0.335	1.09	0.251	0.91	0.274	0.297	1.09	0.1	0.8	0.125	0.151	1.2
Spain	0.233	0.87	0.267	0.301	1.13	0.264	0.88	0.298	0.332	1.12	0.243	0.89	0.272	0.301	1.11	0.287	0.91	0.317	0.346	1.09	0.138	0.8	0.172	0.207	1.2
Sweden	0.236	0.89	0.264	0.292	1.11	0.279	0.91	0.307	0.335	1.09	0.281	0.91	0.309	0.338	1.09	0.277	0.94	0.294	0.312	1.06	0.113	0.8	0.142	0.17	1.2
Switzerland	0.263	0.89	0.296	0.329	1.11	0.308	0.9	0.341	0.373	1.1	0.301	0.91	0.332	0.362	1.09	0.369	0.92	0.403	0.437	1.08	0.129	0.8	0.162	0.194	1.2
United Kingdom	0.247	0.88	0.282	0.317	1.12	0.282	0.89	0.317	0.352	1.11	0.275	0.89	0.309	0.342	1.11	0.325	0.9	0.36	0.395	1.1	0.14	0.8	0.175	0.209	1.2
European average	0.244	0.88	0.278	0.312	1.12	0.281	0.89	0.315	0.349	1.11	0.268	0.9	0.299	0.33	1.1	0.303	0.91	0.334	0.364	1.09	0.136	0.8	0.17	0.204	1.2

## Sheet: TOU dicount sensitivity
National LCOC and European average LCOC of the five user profiles in base scenario (residential grid electricity prices for EV charging assumed 10 % lower than average price, in bold) and sensitivities with medium (-20 % compared to average residential grid electricity prices) and high (-30 % compared to average residential grid electricity prices) impact of TOU tariffs.
Percentages indicate relative change of LCOC compared to base scenario.
	Average user					Wallbox user					Wallbox user with PV					Commercial user					Socket user
	0.1	0.2		0.3		0.1	0.2		0.3		0.1	0.2		0.3		0.1	0.2		0.3		0.1	0.2		0.3		€ kWh-1
Austria	0.265	0.251	0.95	0.237	0.9	0.3	0.286	0.95	0.273	0.91	0.291	0.283	0.97	0.275	0.94	0.334	0.334	1	0.334	1	0.155	0.141	0.91	0.127	0.81
Belgium	0.324	0.304	0.94	0.284	0.88	0.358	0.338	0.94	0.318	0.89	0.324	0.313	0.97	0.302	0.93	0.367	0.367	1	0.367	1	0.219	0.198	0.9	0.177	0.81
Bulgaria	0.196	0.189	0.96	0.181	0.93	0.235	0.228	0.97	0.221	0.94	0.251	0.247	0.98	0.243	0.97	0.233	0.233	1	0.233	1	0.089	0.081	0.91	0.073	0.83
Croatia	0.206	0.196	0.95	0.186	0.91	0.235	0.225	0.96	0.216	0.92	0.248	0.242	0.98	0.236	0.95	0.274	0.274	1	0.274	1	0.117	0.106	0.91	0.096	0.83
Cyprus	0.292	0.276	0.94	0.259	0.89	0.327	0.311	0.95	0.294	0.9	0.292	0.282	0.97	0.272	0.93	0.335	0.335	1	0.335	1	0.192	0.175	0.91	0.157	0.82
Czech Republic	0.247	0.237	0.96	0.227	0.92	0.292	0.281	0.96	0.271	0.93	0.3	0.294	0.98	0.288	0.96	0.294	0.294	1	0.294	1	0.127	0.116	0.91	0.105	0.83
Denmark	0.324	0.306	0.95	0.288	0.89	0.358	0.34	0.95	0.323	0.9	0.335	0.324	0.97	0.313	0.94	0.433	0.433	1	0.433	1	0.212	0.193	0.91	0.174	0.82
Estonia	0.197	0.187	0.95	0.177	0.9	0.223	0.213	0.96	0.203	0.91	0.237	0.232	0.98	0.226	0.95	0.258	0.258	1	0.258	1	0.114	0.104	0.91	0.093	0.82
Finland	0.237	0.225	0.95	0.214	0.9	0.273	0.262	0.96	0.25	0.92	0.277	0.27	0.98	0.263	0.95	0.293	0.293	1	0.293	1	0.126	0.114	0.9	0.102	0.81
France	0.257	0.244	0.95	0.232	0.9	0.293	0.28	0.96	0.268	0.91	0.279	0.272	0.98	0.265	0.95	0.332	0.332	1	0.332	1	0.146	0.133	0.91	0.119	0.82
Germany	0.33	0.31	0.94	0.29	0.88	0.363	0.343	0.95	0.323	0.89	0.323	0.311	0.96	0.3	0.93	0.383	0.383	1	0.383	1	0.228	0.207	0.91	0.186	0.81
Greece	0.252	0.24	0.95	0.227	0.9	0.288	0.276	0.96	0.263	0.91	0.282	0.274	0.97	0.267	0.95	0.293	0.293	1	0.293	1	0.151	0.137	0.91	0.124	0.82
Hungary	0.173	0.165	0.95	0.157	0.91	0.195	0.187	0.96	0.179	0.92	0.214	0.209	0.98	0.204	0.95	0.256	0.256	1	0.256	1	0.099	0.091	0.91	0.082	0.83
Ireland	0.293	0.277	0.95	0.261	0.89	0.329	0.313	0.95	0.297	0.9	0.327	0.318	0.97	0.309	0.94	0.353	0.353	1	0.353	1	0.185	0.168	0.91	0.151	0.82
Italy	0.327	0.31	0.95	0.292	0.89	0.371	0.354	0.95	0.337	0.91	0.338	0.328	0.97	0.318	0.94	0.37	0.37	1	0.37	1	0.204	0.185	0.91	0.167	0.82
Latvia	0.217	0.205	0.95	0.194	0.89	0.242	0.23	0.95	0.218	0.9	0.258	0.251	0.97	0.244	0.95	0.28	0.28	1	0.28	1	0.138	0.125	0.91	0.113	0.82
Lithuania	0.185	0.176	0.95	0.167	0.9	0.209	0.2	0.96	0.191	0.91	0.227	0.222	0.98	0.217	0.95	0.25	0.25	1	0.25	1	0.108	0.098	0.91	0.088	0.82
Luxembourg	0.237	0.225	0.95	0.213	0.9	0.27	0.258	0.96	0.247	0.91	0.269	0.262	0.98	0.256	0.95	0.301	0.301	1	0.301	1	0.134	0.122	0.91	0.109	0.81
Malta	0.24	0.229	0.95	0.217	0.91	0.275	0.263	0.96	0.252	0.92	0.256	0.249	0.97	0.242	0.95	0.305	0.305	1	0.305	1	0.139	0.127	0.91	0.115	0.83
Netherlands	0.29	0.274	0.95	0.258	0.89	0.328	0.312	0.95	0.296	0.9	0.31	0.301	0.97	0.292	0.94	0.333	0.333	1	0.333	1	0.176	0.159	0.9	0.142	0.81
Norway	0.237	0.227	0.96	0.217	0.92	0.28	0.27	0.96	0.26	0.93	0.289	0.284	0.98	0.278	0.96	0.301	0.301	1	0.301	1	0.11	0.1	0.91	0.089	0.81
Poland	0.232	0.222	0.96	0.213	0.92	0.275	0.266	0.97	0.256	0.93	0.29	0.284	0.98	0.279	0.96	0.264	0.264	1	0.264	1	0.114	0.104	0.91	0.094	0.82
Portugal	0.26	0.245	0.94	0.229	0.88	0.288	0.272	0.95	0.257	0.89	0.261	0.252	0.97	0.243	0.93	0.294	0.294	1	0.294	1	0.177	0.16	0.91	0.144	0.81
Romania	0.23	0.219	0.95	0.209	0.91	0.27	0.259	0.96	0.249	0.92	0.279	0.273	0.98	0.267	0.96	0.25	0.25	1	0.25	1	0.122	0.111	0.91	0.1	0.82
Slovakia	0.246	0.236	0.96	0.225	0.92	0.289	0.278	0.96	0.268	0.93	0.293	0.287	0.98	0.281	0.96	0.3	0.3	1	0.3	1	0.129	0.118	0.91	0.107	0.83
Slovenia	0.25	0.239	0.96	0.228	0.91	0.296	0.286	0.96	0.275	0.93	0.308	0.301	0.98	0.295	0.96	0.274	0.274	1	0.274	1	0.125	0.114	0.91	0.103	0.82
Spain	0.267	0.252	0.94	0.237	0.89	0.298	0.283	0.95	0.268	0.9	0.272	0.264	0.97	0.257	0.95	0.317	0.317	1	0.317	1	0.172	0.156	0.91	0.14	0.81
Sweden	0.264	0.251	0.95	0.238	0.9	0.307	0.294	0.96	0.281	0.92	0.309	0.302	0.97	0.294	0.95	0.294	0.294	1	0.294	1	0.142	0.128	0.9	0.114	0.8
Switzerland	0.296	0.283	0.95	0.269	0.91	0.341	0.327	0.96	0.314	0.92	0.332	0.324	0.98	0.316	0.95	0.403	0.403	1	0.403	1	0.162	0.147	0.91	0.133	0.82
United Kingdom	0.282	0.267	0.95	0.253	0.9	0.317	0.303	0.95	0.288	0.91	0.309	0.3	0.97	0.291	0.94	0.36	0.36	1	0.36	1	0.175	0.159	0.91	0.143	0.82
European average	0.278	0.263	0.95	0.249	0.89	0.315	0.3	0.95	0.285	0.91	0.299	0.291	0.97	0.283	0.94	0.334	0.334	1	0.334	1	0.17	0.154	0.91	0.139	0.82
