# Supplementary material for: Comparing the levelized cost of electric vehicle charging options in Europe
Source: Nat Commun. 2022 Sep 8;13:5277. doi: 10.1038/s41467-022-32835-7 (PMC9458728; doi:10.1038/s41467-022-32835-7)
Supplement: Supplementary file 8 — Software 1 [file 41467_2022_32835_MOESM8_ESM.zip]

Archive with 310 entries (300 files):
- LCOC-Model/
- LCOC-Model/.DS_Store
- LCOC-Model/._.DS_Store
- LCOC-Model/._data
- LCOC-Model/._model
- LCOC-Model/._output
- LCOC-Model/._README.docx
- LCOC-Model/data/
- LCOC-Model/data/.DS_Store
- LCOC-Model/data/._.DS_Store
- LCOC-Model/data/.__other
- LCOC-Model/data/LCOCData.xlsx
- LCOC-Model/data/_other/
- LCOC-Model/data/_other/.DS_Store
- LCOC-Model/data/_other/._.DS_Store
- LCOC-Model/data/_other/._ExampleMap.py
- LCOC-Model/data/_other/ExampleMap.py
- LCOC-Model/data/_other/ne_10m_admin_0_countries/
- LCOC-Model/data/_other/ne_10m_admin_0_countries/ne_10m_admin_0_countries.cpg
- LCOC-Model/data/_other/ne_10m_admin_0_countries/ne_10m_admin_0_countries.dbf
- LCOC-Model/data/_other/ne_10m_admin_0_countries/ne_10m_admin_0_countries.prj
- LCOC-Model/data/_other/ne_10m_admin_0_countries/ne_10m_admin_0_countries.README.html
- LCOC-Model/data/_other/ne_10m_admin_0_countries/ne_10m_admin_0_countries.shp
- LCOC-Model/data/_other/ne_10m_admin_0_countries/ne_10m_admin_0_countries.shx
- LCOC-Model/data/_other/ne_10m_admin_0_countries/ne_10m_admin_0_countries.VERSION.txt
- LCOC-Model/data/_other/ne_10m_admin_0_countries_lakes/
- LCOC-Model/data/_other/ne_10m_admin_0_countries_lakes/ne_10m_admin_0_countries_lakes.cpg
- LCOC-Model/data/_other/ne_10m_admin_0_countries_lakes/ne_10m_admin_0_countries_lakes.dbf
- LCOC-Model/data/_other/ne_10m_admin_0_countries_lakes/ne_10m_admin_0_countries_lakes.prj
- LCOC-Model/data/_other/ne_10m_admin_0_countries_lakes/ne_10m_admin_0_countries_lakes.README.html
- LCOC-Model/data/_other/ne_10m_admin_0_countries_lakes/ne_10m_admin_0_countries_lakes.shp
- LCOC-Model/data/_other/ne_10m_admin_0_countries_lakes/ne_10m_admin_0_countries_lakes.shx
- LCOC-Model/data/_other/ne_10m_admin_0_countries_lakes/ne_10m_admin_0_countries_lakes.VERSION.txt
- LCOC-Model/data/_other/Ninja-PV-Readme-v1.1.pdf
- LCOC-Model/data/_other/ninja_pv_europe_v1.1_merra2.csv
- LCOC-Model/data/~$LCOCData.xlsx
- LCOC-Model/model/
- LCOC-Model/model/.DS_Store
- LCOC-Model/model/.ipynb_checkpoints/
- LCOC-Model/model/.ipynb_checkpoints/._Plots-checkpoint.ipynb
- LCOC-Model/model/.ipynb_checkpoints/Plots-checkpoint.ipynb
- LCOC-Model/model/._.DS_Store
- LCOC-Model/model/._.ipynb_checkpoints
- LCOC-Model/model/._externalParameters.py
- LCOC-Model/model/._intermediateOutputs.py
- LCOC-Model/model/._LCOC_Model_environment.yml
- LCOC-Model/model/._levelizedCostOfCharging.py
- LCOC-Model/model/._main.py
- LCOC-Model/model/._plots.py
- LCOC-Model/model/._pv.py
- LCOC-Model/model/.___pycache__
- LCOC-Model/model/externalParameters.py
- LCOC-Model/model/intermediateOutputs.py
- LCOC-Model/model/LCOC_Model_environment.yml
- LCOC-Model/model/levelizedCostOfCharging.py
- LCOC-Model/model/main.py
- LCOC-Model/model/plots.py
- LCOC-Model/model/pv.py
- LCOC-Model/model/__pycache__/
- LCOC-Model/model/__pycache__/._externalParameters.cpython-38.pyc
- LCOC-Model/model/__pycache__/._intermediateOutputs.cpython-38.pyc
- LCOC-Model/model/__pycache__/._levelizedCostOfCharging.cpython-38.pyc
- LCOC-Model/model/__pycache__/._plots.cpython-38.pyc
- LCOC-Model/model/__pycache__/._pv.cpython-38.pyc
- LCOC-Model/model/__pycache__/externalParameters.cpython-38.pyc
- LCOC-Model/model/__pycache__/intermediateOutputs.cpython-38.pyc
- LCOC-Model/model/__pycache__/levelizedCostOfCharging.cpython-38.pyc
- LCOC-Model/model/__pycache__/plots.cpython-38.pyc
- LCOC-Model/model/__pycache__/pv.cpython-38.pyc
- LCOC-Model/output/
- LCOC-Model/output/.DS_Store
- LCOC-Model/output/._.DS_Store
- LCOC-Model/output/._AttractiveHomeCharging.pkl
- LCOC-Model/output/._BaseScenario.pkl
- LCOC-Model/output/._DemandChargesBase.pkl
- LCOC-Model/output/._DemandChargesHighUtil.pkl
- LCOC-Model/output/._DemandChargesLowUtil.pkl
- LCOC-Model/output/._GridConnectionCH.pkl
- LCOC-Model/output/._GridConnectionCHHighUtil.pkl
- LCOC-Model/output/._GridConnectionCHLowUtil.pkl
- LCOC-Model/output/._HighUtilization.pkl
- LCOC-Model/output/._LCOC.pkl
- LCOC-Model/output/._LCOCwoT.pkl
- LCOC-Model/output/._LCOC_100_Utilizations_BaseScenario.pkl
- LCOC-Model/output/._LCOC_100_Utilizations_PublicInterestRate3.pkl
- LCOC-Model/output/._LCOC_100_Utilizations_PublicInterestRate7.pkl
- LCOC-Model/output/._LCOElectricity.pkl
- LCOC-Model/output/._LCOEnergy.pkl
- LCOC-Model/output/._LCOEquipment.pkl
- LCOC-Model/output/._LCOInfrastructure.pkl
- LCOC-Model/output/._LCOInstallation.pkl
- LCOC-Model/output/._LCONetwork.pkl
- LCOC-Model/output/._LCOOM.pkl
- LCOC-Model/output/._LCOProject.pkl
- LCOC-Model/output/._LCOTaxes.pkl
- LCOC-Model/output/._LCOTransaction.pkl
- LCOC-Model/output/._Lifetime16.pkl
- LCOC-Model/output/._Lifetime17.pkl
- LCOC-Model/output/._Lifetime18.pkl
- LCOC-Model/output/._LowUtilization.pkl
- LCOC-Model/output/._PublicInterestRate3.pkl
- LCOC-Model/output/._PublicInterestRate7.pkl
- LCOC-Model/output/._SensitivityAnalysisBaseValues.pkl
- LCOC-Model/output/._SensitivityAnalysisDownValues.pkl
- LCOC-Model/output/._SensitivityAnalysisUpValues.pkl
- LCOC-Model/output/._UserProfile_AttractiveHomeCharging.pkl
- LCOC-Model/output/._UserProfile_BaseScenario.pkl
- LCOC-Model/output/._UserProfile_BaseScenario_Averageuser.pkl
- LCOC-Model/output/._UserProfile_BaseScenario_Commercialuser.pkl
- LCOC-Model/output/._UserProfile_BaseScenario_Socketuser.pkl
- LCOC-Model/output/._UserProfile_BaseScenario_Wallboxuser.pkl
- LCOC-Model/output/._UserProfile_BaseScenario_WallboxuserwithPV.pkl
- LCOC-Model/output/._UserProfile_DemandChargesBase.pkl
- LCOC-Model/output/._UserProfile_DemandChargesHighUtil.pkl
- LCOC-Model/output/._UserProfile_DemandChargesLowUtil.pkl
- LCOC-Model/output/._UserProfile_GridConnectionCH.pkl
- LCOC-Model/output/._UserProfile_GridConnectionCHHighUtil.pkl
- LCOC-Model/output/._UserProfile_GridConnectionCHLowUtil.pkl
- LCOC-Model/output/._UserProfile_HighUtilization.pkl
- LCOC-Model/output/._UserProfile_Lifetime16.pkl
- LCOC-Model/output/._UserProfile_Lifetime17.pkl
- LCOC-Model/output/._UserProfile_Lifetime18.pkl
- LCOC-Model/output/._UserProfile_LowUtilization.pkl
- LCOC-Model/output/._UserProfile_PublicInterestRate3.pkl
- LCOC-Model/output/._UserProfile_PublicInterestRate7.pkl
- LCOC-Model/output/._UserProfile_UtilizationRate1.pkl
- LCOC-Model/output/._UserProfile_UtilizationRate100.pkl
- LCOC-Model/output/._UserProfile_WithGridConnection.pkl
- LCOC-Model/output/._UserProfile_WithoutREandEnvTaxes.pkl
- LCOC-Model/output/._UserProfile_WithoutRETaxes.pkl
- LCOC-Model/output/._UtilizationRate1.pkl
- LCOC-Model/output/._UtilizationRate100.pkl
- LCOC-Model/output/._WithGridConnection.pkl
- LCOC-Model/output/._WithoutREandEnvTaxes.pkl
- LCOC-Model/output/._WithoutRETaxes.pkl
- LCOC-Model/output/.__LCOCwoT.xlsx
- LCOC-Model/output/.__LCOC_100_Utilizations_PublicInterestRate3.xlsx
- LCOC-Model/output/.__LCOC_100_Utilizations_PublicInterestRate7.xlsx
- LCOC-Model/output/.__LCOElectricity.xlsx
- LCOC-Model/output/.__LCOEnergy.xlsx
- LCOC-Model/output/.__LCOEquipment.xlsx
- LCOC-Model/output/.__LCOInfrastructure.xlsx
- LCOC-Model/output/.__LCOInstallation.xlsx
- LCOC-Model/output/.__LCONetwork.xlsx
- LCOC-Model/output/.__LCOOM.xlsx
- LCOC-Model/output/.__LCOProject.xlsx
- LCOC-Model/output/.__LCOTaxes.xlsx
- LCOC-Model/output/.__LCOTransaction.xlsx
- LCOC-Model/output/.__Scenario_Lifetime16.xlsx
- LCOC-Model/output/.__Scenario_Lifetime17.xlsx
- LCOC-Model/output/.__Scenario_PublicInterestRate3.xlsx
- LCOC-Model/output/.__Scenario_PublicInterestRate7.xlsx
- LCOC-Model/output/.__Scenario_UtilizationRate1.xlsx
- LCOC-Model/output/.__Scenario_UtilizationRate100.xlsx
- LCOC-Model/output/.__Scenario_WithGridConnection.xlsx
- LCOC-Model/output/.__SensitivityAnalysisBaseValues.xlsx
- LCOC-Model/output/.__SensitivityAnalysisDownValues.xlsx
- LCOC-Model/output/.__SensitivityAnalysisUpValues.xlsx
- LCOC-Model/output/.__UserProfile_AttractiveHomeCharging.xlsx
- LCOC-Model/output/.__UserProfile_DemandChargesBase.xlsx
- LCOC-Model/output/.__UserProfile_DemandChargesHighUtil.xlsx
- LCOC-Model/output/.__UserProfile_DemandChargesLowUtil.xlsx
- LCOC-Model/output/.__UserProfile_GridConnectionCH.xlsx
- LCOC-Model/output/.__UserProfile_GridConnectionCHHighUtil.xlsx
- LCOC-Model/output/.__UserProfile_GridConnectionCHLowUtil.xlsx
- LCOC-Model/output/.__UserProfile_HighUtilization.xlsx
- LCOC-Model/output/.__UserProfile_Lifetime16.xlsx
- LCOC-Model/output/.__UserProfile_Lifetime17.xlsx
- LCOC-Model/output/.__UserProfile_Lifetime18.xlsx
- LCOC-Model/output/.__UserProfile_LowUtilization.xlsx
- LCOC-Model/output/.__UserProfile_PublicInterestRate3.xlsx
- LCOC-Model/output/.__UserProfile_PublicInterestRate7.xlsx
- LCOC-Model/output/.__UserProfile_UtilizationRate1.xlsx
- LCOC-Model/output/.__UserProfile_UtilizationRate100.xlsx
- LCOC-Model/output/.__UserProfile_WithGridConnection.xlsx
- LCOC-Model/output/.__UserProfile_WithoutREandEnvTaxes.xlsx
- LCOC-Model/output/.__UserProfile_WithoutRETaxes.xlsx
- LCOC-Model/output/.___plots
- LCOC-Model/output/AttractiveHomeCharging.pkl
- LCOC-Model/output/BaseScenario.pkl
- LCOC-Model/output/DemandChargesBase.pkl
- LCOC-Model/output/DemandChargesHighUtil.pkl
- LCOC-Model/output/DemandChargesLowUtil.pkl
- LCOC-Model/output/GridConnectionCH.pkl
- LCOC-Model/output/GridConnectionCHHighUtil.pkl
- LCOC-Model/output/GridConnectionCHLowUtil.pkl
- LCOC-Model/output/HighUtilization.pkl
- LCOC-Model/output/LCOC.pkl
- LCOC-Model/output/LCOCwoT.pkl
- LCOC-Model/output/LCOC_100_Utilizations_BaseScenario.pkl
- LCOC-Model/output/LCOC_100_Utilizations_PublicInterestRate3.pkl
- LCOC-Model/output/LCOC_100_Utilizations_PublicInterestRate7.pkl
- LCOC-Model/output/LCOElectricity.pkl
- LCOC-Model/output/LCOEnergy.pkl
- LCOC-Model/output/LCOEquipment.pkl
- LCOC-Model/output/LCOInfrastructure.pkl
- LCOC-Model/output/LCOInstallation.pkl
- LCOC-Model/output/LCONetwork.pkl
- LCOC-Model/output/LCOOM.pkl
- LCOC-Model/output/LCOProject.pkl
- LCOC-Model/output/LCOTaxes.pkl
- LCOC-Model/output/LCOTransaction.pkl
- LCOC-Model/output/Lifetime16.pkl
- LCOC-Model/output/Lifetime17.pkl
- LCOC-Model/output/Lifetime18.pkl
- LCOC-Model/output/LowUtilization.pkl
- LCOC-Model/output/PublicInterestRate3.pkl
- LCOC-Model/output/PublicInterestRate7.pkl
- LCOC-Model/output/SensitivityAnalysisBaseValues.pkl
- LCOC-Model/output/SensitivityAnalysisDownValues.pkl
- LCOC-Model/output/SensitivityAnalysisUpValues.pkl
- LCOC-Model/output/UserProfile_AttractiveHomeCharging.pkl
- LCOC-Model/output/UserProfile_BaseScenario.pkl
- LCOC-Model/output/UserProfile_BaseScenario_Averageuser.pkl
- LCOC-Model/output/UserProfile_BaseScenario_Commercialuser.pkl
- LCOC-Model/output/UserProfile_BaseScenario_Socketuser.pkl
- LCOC-Model/output/UserProfile_BaseScenario_Wallboxuser.pkl
- LCOC-Model/output/UserProfile_BaseScenario_WallboxuserwithPV.pkl
- LCOC-Model/output/UserProfile_DemandChargesBase.pkl
- LCOC-Model/output/UserProfile_DemandChargesHighUtil.pkl
- LCOC-Model/output/UserProfile_DemandChargesLowUtil.pkl
- LCOC-Model/output/UserProfile_GridConnectionCH.pkl
- LCOC-Model/output/UserProfile_GridConnectionCHHighUtil.pkl
- LCOC-Model/output/UserProfile_GridConnectionCHLowUtil.pkl
- LCOC-Model/output/UserProfile_HighUtilization.pkl
- LCOC-Model/output/UserProfile_Lifetime16.pkl
- LCOC-Model/output/UserProfile_Lifetime17.pkl
- LCOC-Model/output/UserProfile_Lifetime18.pkl
- LCOC-Model/output/UserProfile_LowUtilization.pkl
- LCOC-Model/output/UserProfile_PublicInterestRate3.pkl
- LCOC-Model/output/UserProfile_PublicInterestRate7.pkl
- LCOC-Model/output/UserProfile_UtilizationRate1.pkl
- LCOC-Model/output/UserProfile_UtilizationRate100.pkl
- LCOC-Model/output/UserProfile_WithGridConnection.pkl
- LCOC-Model/output/UserProfile_WithoutREandEnvTaxes.pkl
- LCOC-Model/output/UserProfile_WithoutRETaxes.pkl
- LCOC-Model/output/UtilizationRate1.pkl
- LCOC-Model/output/UtilizationRate100.pkl
- LCOC-Model/output/WithGridConnection.pkl
- LCOC-Model/output/WithoutREandEnvTaxes.pkl
- LCOC-Model/output/WithoutRETaxes.pkl
- LCOC-Model/output/_LCOC.xlsx
- LCOC-Model/output/_LCOCwoT.xlsx
- LCOC-Model/output/_LCOC_100_Utilizations_BaseScenario.xlsx
- LCOC-Model/output/_LCOC_100_Utilizations_PublicInterestRate3.xlsx
- LCOC-Model/output/_LCOC_100_Utilizations_PublicInterestRate7.xlsx
- LCOC-Model/output/_LCOElectricity.xlsx
- LCOC-Model/output/_LCOEnergy.xlsx
- LCOC-Model/output/_LCOEquipment.xlsx
- LCOC-Model/output/_LCOInfrastructure.xlsx
- LCOC-Model/output/_LCOInstallation.xlsx
- LCOC-Model/output/_LCONetwork.xlsx
- LCOC-Model/output/_LCOOM.xlsx
- LCOC-Model/output/_LCOProject.xlsx
- LCOC-Model/output/_LCOTaxes.xlsx
- LCOC-Model/output/_LCOTransaction.xlsx
- LCOC-Model/output/_Scenario_AttractiveHomeCharging.xlsx
- LCOC-Model/output/_Scenario_BaseScenario.xlsx
- LCOC-Model/output/_Scenario_DemandChargesBase.xlsx
- LCOC-Model/output/_Scenario_DemandChargesHighUtil.xlsx
- LCOC-Model/output/_Scenario_DemandChargesLowUtil.xlsx
- LCOC-Model/output/_Scenario_GridConnectionCH.xlsx
- LCOC-Model/output/_Scenario_GridConnectionCHHighUtil.xlsx
- LCOC-Model/output/_Scenario_GridConnectionCHLowUtil.xlsx
- LCOC-Model/output/_Scenario_HighUtilization.xlsx
- LCOC-Model/output/_Scenario_Lifetime16.xlsx
- LCOC-Model/output/_Scenario_Lifetime17.xlsx
- LCOC-Model/output/_Scenario_Lifetime18.xlsx
- LCOC-Model/output/_Scenario_LowUtilization.xlsx
- LCOC-Model/output/_Scenario_PublicInterestRate3.xlsx
- LCOC-Model/output/_Scenario_PublicInterestRate7.xlsx
- LCOC-Model/output/_Scenario_UtilizationRate1.xlsx
- LCOC-Model/output/_Scenario_UtilizationRate100.xlsx
- LCOC-Model/output/_Scenario_WithGridConnection.xlsx
- LCOC-Model/output/_Scenario_WithoutREandEnvTaxes.xlsx
- LCOC-Model/output/_Scenario_WithoutRETaxes.xlsx
- LCOC-Model/output/_SensitivityAnalysisBaseValues.xlsx
- LCOC-Model/output/_SensitivityAnalysisDownValues.xlsx
- LCOC-Model/output/_SensitivityAnalysisUpValues.xlsx
- LCOC-Model/output/_UserProfile_AttractiveHomeCharging.xlsx
- LCOC-Model/output/_UserProfile_BaseScenario.xlsx
- LCOC-Model/output/_UserProfile_BaseScenario_Averageuser.xlsx
- LCOC-Model/output/_UserProfile_BaseScenario_Commercialuser.xlsx
- LCOC-Model/output/_UserProfile_BaseScenario_Socketuser.xlsx
- LCOC-Model/output/_UserProfile_BaseScenario_Wallboxuser.xlsx
- LCOC-Model/output/_UserProfile_BaseScenario_WallboxuserwithPV.xlsx
- LCOC-Model/output/_UserProfile_DemandChargesBase.xlsx
- LCOC-Model/output/_UserProfile_DemandChargesHighUtil.xlsx
- LCOC-Model/output/_UserProfile_DemandChargesLowUtil.xlsx
- LCOC-Model/output/_UserProfile_GridConnectionCH.xlsx
- LCOC-Model/output/_UserProfile_GridConnectionCHHighUtil.xlsx
- LCOC-Model/output/_UserProfile_GridConnectionCHLowUtil.xlsx
- LCOC-Model/output/_UserProfile_HighUtilization.xlsx
- LCOC-Model/output/_UserProfile_Lifetime16.xlsx
- LCOC-Model/output/_UserProfile_Lifetime17.xlsx
- LCOC-Model/output/_UserProfile_Lifetime18.xlsx
- LCOC-Model/output/_UserProfile_LowUtilization.xlsx
- LCOC-Model/output/_UserProfile_PublicInterestRate3.xlsx
- LCOC-Model/output/_UserProfile_PublicInterestRate7.xlsx
- LCOC-Model/output/_UserProfile_UtilizationRate1.xlsx
[truncated: 10 more entries]
