# Supplementary material for: Comparing the levelized cost of electric vehicle charging options in Europe
Source: Nat Commun. 2022 Sep 8;13:5277. doi: 10.1038/s41467-022-32835-7 (PMC9458728; doi:10.1038/s41467-022-32835-7)
Supplement: Supplementary file 8 — Software 1 [file 41467_2022_32835_MOESM8_ESM.zip › LCOC-Model/data/LCOCData.xlsx]

## Sheet: _Overview
	LCOC Model
	Version:	2021-04-23
	Sheets
	Explanation:	Sheets with underscore (e.g. "_Name") are input files that can be edited to change input data, edit auxilary tables or compile parameter sets for model scenarios.
		Sheets without underscore (e.g. "Name") are automatically updated and only need to be edited if the number of parameter scenarios is changed (currently: 3 additional values per parameter) or the scope of the model is changed (new countries, charging locations or power levels)
	Sheet name	Description	Content
	_InputData	Main input sheet, where all parameter values and scenarios can be controlled.	1. Base values of model parameters | 2. Up-/Down sensitivities in % | 3. Country-specific values | 4.-15. Scenarios of model parameters
	_AuxilaryData	Sheet with several auxilary tables, needed for referencing or computing intermediate values	1. Power level referencing | 2. BEV fuel consumption | 3. Currency conversion | 4. Charging profiles | 5. PV system size
	_Scenarios	List of distinct scenarios and their respective parameters (passed on to the python module of the model)	1 row per scenario / 10 columns (scenario name | 9 scenario codes for each of the model parameters, legend can be found in sheet ScenarioCodes)
	_UserProfiles	List of distinct user profiles and their shares of charging options (passed on to the python module of the model)	1 row per user profile / 15 columns (user profile name | 13 shares for each of the charging options | total, immediately dropped in Python, only to check if sum = 1)
	Countries	List of distinct countries which are considered in the model and several attributes	country names (EU-27, United Kingdom, Norway, Switzerland) | ISO-2 country abbreviations (EU convention) | ISO-3 country abbreviations | time zones (to UTC) | population
	Options	List of distinct charging options (form: Location-PowerLevel) which are considered in the model	Locations: residential (grid), residential (PV), commercial (privately used), commercial (publicly accessible) | Power levels: < 2.3 kW, 3.7-7.4 kW, 11-22 kW, 50 kW
	Parameters	List of distinct input parameters which are considered in the model	equipment cost | installation cost | O&M cost | charging energy | electricity cost | lifetime duration | interest rate | transaction cost | demand charges
	Outputs	List of distinct intermediate and final outputs which shall be computed in the python module of the model	LCOEquipment | LCOInstallation | LCOOM | LCOEnergy | LCONetwork | LCOTaxes | LCOElectricity | LCOProject | LCOInfrastructure | LCOC without transaction cost | LCOTransaction | LCOC
	ScenarioCodes	List of distinct parameter scenario codes and their corresponding written name	parameter scenario codes (B, SU, SD, S1, S2, ...) | written names of the parameter scenarios (BaseValue, SensitivityUp, SensitivityDown, Scenario1, Scenario2, ...)
	ChargingProfiles	Normalized daily charging profiles (passed on to the python module of the model)	25 rows (24 hours of the day | total, immediately dropped in Python, only to check normalization) / 2 columns (charging profiles: home on a weekday | home on a weekend)
	PVSystemSize	List of PV system sizes	PV system size (residential)
	CostEquipmentData	Summary of equipment cost data (passed on to the python module of the model)	390 rows (30 countries x 13 charging options) / 6+ columns (country | option | base value | sensitivity up | sensitivity down | scenario values)
	CostInstallationData	Summary of installation cost data (passed on to the python module of the model)	390 rows (30 countries x 13 charging options) / 6+ columns (country | option | base value | sensitivity up | sensitivity down | scenario values)
	CostO&MData	Summary of O&M cost data (passed on to the python module of the model)	390 rows (30 countries x 13 charging options) / 6+ columns (country | option | base value | sensitivity up | sensitivity down | scenario values)
	ChargingEnergyData	Summary of charging energy data (passed on to the python module of the model)	390 rows (30 countries x 13 charging options) / 6+ columns (country | option | base value | sensitivity up | sensitivity down | scenario values)
	CostElectricityEData	Summary of electricity energy cost data (passed on to the python module of the model)	390 rows (30 countries x 13 charging options) / 6+ columns (country | option | base value | sensitivity up | sensitivity down | scenario values)
	CostElectricityNData	Summary of electricity network cost data (passed on to the python module of the model)	390 rows (30 countries x 13 charging options) / 6+ columns (country | option | base value | sensitivity up | sensitivity down | scenario values)
	CostElectricityTData	Summary of electricity taxes and levies cost data (passed on to the python module of the model)	390 rows (30 countries x 13 charging options) / 6+ columns (country | option | base value | sensitivity up | sensitivity down | scenario values)
	LifetimeData	Summary of lifetime duration data (passed on to the python module of the model)	390 rows (30 countries x 13 charging options) / 6+ columns (country | option | base value | sensitivity up | sensitivity down | scenario values)
	InterestRateData	Summary of interest rate data (passed on to the python module of the model)	390 rows (30 countries x 13 charging options) / 6+ columns (country | option | base value | sensitivity up | sensitivity down | scenario values)
	CostTransactionData	Summary of transaction cost data (passed on to the python module of the model)	390 rows (30 countries x 13 charging options) / 6+ columns (country | option | base value | sensitivity up | sensitivity down | scenario values)
	DemandChargesData	Summary of demand charges data (passed on to the python module of the model)	390 rows (30 countries x 13 charging options) / 6+ columns (country | option | base value | sensitivity up | sensitivity down | scenario values)
	EfficiencyData	Summary of efficiency data (passed on to the python module of the model)	390 rows (30 countries x 13 charging options) / 6+ columns (country | option | base value | sensitivity up | sensitivity down | scenario values)
	Sources
	Number	Description
	[1]	Eurostat, Labour cost levels by NACE Rev. 2 activity. Construction (Section F), Labour cost for LCI, €, 2019. (Note: CY estimated from GR labour cost, adjusted with relation in "B to S excl. O")
	[2]	Eurostat, Labour cost levels by NACE Rev. 2 activity. Construction (Section F), Labour cost for LCI, €, 2018. (Note: CY estimated from GR labour cost, adjusted with relation in "B to S excl. O")
	[3]	BFS, Struktur der Arbeitskosten je geleistete Stunde (inklusive Lehrlinge), nach Wirtschaftsabschnitten (1/2). Construction (Section F), Arbeitskosten, CHF, 2019.
	[4]	Eidgenössische Steuerverwaltung ESTV, Jahresmittelkurse 2019, CHF <-> EUR
	[5]	Eurostat, Electricity prices components for household consumers. Consumption from 5 000 kWh to 14 999 kWh - band DD, Total after taxes (Energy and supply + Network costs + Taxes, fees, levies and charge), €, 2019.
	[6]	Eurostat, Electricity prices components for non-household consumers. Consumption 20 000 kWh to 499 000 kWh - band IB, Total after taxes (Energy and supply + Network costs + Taxes, fees, levies and charge), €, 2019.
	[7]	Swiss Household Electricity prices, own application of Eurostat methodology to raw utility data. Consumption 7 500 kWh - category H5, CHF, 2019.
	[8]	Swiss Non-Household Electricity prices, own application of Eurostat methodology to raw utility data. Consumption 150 000 kWh - category C3, CHF, 2019.
	[9]	Using Time-of-Use Tariffs to Engage Customers and Benefit the Power System, enefirst, 2020.
	[10]	Study on tariff design for distribution systems - Final Report, REF-E/AF-Mercados/Indra, commissioned by DG-Energy, 2015. Annex 5 - Breakdown of electricity network annual charges by country, small industrial (35 kW, 50 000 kWh), €/kW/year, 2013
	[11]	VAT rates applied in the Member States of the European Union, Situation at 1st January 2020. https://ec.europa.eu/taxation_customs/business/vat/what-is-vat_en#heading_3
	[12]	Value Added Tax - VAT. https://www.skatteetaten.no/en/rates/value-added-tax/
	[13]	Was ist die Mehrwertsteuer. https://www.estv.admin.ch/estv/de/home/mehrwertsteuer/fachinformationen/was-ist-die-mehrwertsteuer.html
	[14]	Bodis et al (2019). A high-resolution geospatial assessment of the rooftop solar photovoltaic potential in the European Union, Renewable and Sustainable Energy Reviews, 114, 109309.
	[15]	Change in distance travelled by car, Odyssee-Mure. https://www.odyssee-mure.eu/publications/efficiency-by-sector/transport/distance-travelled-by-car.html
	[16]	Vehicles in use Europe, January 2021, ACEA Report.
	[17]	Leistungen des privaten Personenverkehrs auf der Strasse, Methodenbericht 2020, BFS.
	[18]	Statistics Norway, https://www.ssb.no/en/transport-og-reiseliv/artikler-og-publikasjoner/car-numbers-and-mileage-up
	[19]	Hall et al. (2020). European Electric Vehicle Factbook 2019/2020, The International Council on Clean Transportation (ICCT).
	[20]	Electric car EPA fuel economy. https://en.wikipedia.org/wiki/Electric_car_EPA_fuel_economy
	[21]	Neuwagen-Finder, Deutsche Energie-Agentur (dena). https://www.pkw-label.de/mediathek/tools/neuwagen-finder/#/suche
	[22]	Fuel Economy, US Department of Energy (DOE). https://www.fueleconomy.gov/feg/findacar.shtml
	[23]	smartEN (Smart Energy Europe) (2019). The smartEn Map, Network Tariffs and Taxes, 2019. Country reports, share of capacity term in network costs for SME consumers (Small and Medium Enterprise).
	[24]	Rapport National 2020 de la Belgique à la Commission européenne et à Acer, p.52. https://www.ceer.eu/documents/104400/6959701/C20_NR_Belgium_NL/1ee85997-9b70-6656-0129-f148fa0e7351
	[25]	Final TNUoS Tariffs for 2018/19, p. 8. https://www.nationalgrid.com/sites/default/files/documents/Final%20TNUoS%20Tariffs%20for%202018-19%20-%20Report.pdf
	[26]	British Pound to Euro Spot Exchange Rates for 2019. https://www.exchangerates.org.uk/GBP-EUR-spot-exchange-rates-history-2019.html
	[27]	Noussan & Neirotti (2020). Cross-Country Comparison of Hourly Electricity Mixes for EV Charging Profiles, Energies, 13, 2527.
	[28]	Standard time. https://ec.europa.eu/transport/themes/summertime_en
	[29]	Eurostat, Population on 1 January 2019

## Sheet: _InputData
	Sections can be expanded ("+") or collapsed ("-") with the buttons to the left of the worksheet.
1	Parameter values in Base scenario
	CostEquipment		< 2.3 kW	3.7 - 7.4 kW	11 - 22 kW	50 kW		Notes:
		Code	lowAC	mediumAC	highAC	DC		values extracted from equipment price database, according to following selection criteria:
	Residential (grid)	ResidentialGrid	0	590	800		€	Standard: "Home", Power level: respectively, access control: excluding "RFID"/"?"
	Residential (PV + battery)	ResidentialPV	0	590	800		€	Standard: "Home", Power level: respectively, access control: excluding "RFID"/"?"
	Commercial (privately used)	CommercialPrivate	0	1490	1660	23330	€	Standard: "Home/Commercial", Power level: respectively. Medium AC: High AC - 10%. DC: Standard "Commercial"
	Commercial (publicly accessible)	CommercialPublic		2150	2390	23330	€	Standard: "Home/Commercial" & "Commercial", Power level: respectively, must include "RFID", "OCPP", "MID" or "calibrated" energy meter. Medium AC: High AC - 10%. DC: Standard "Commercial"
	CostInstallation		< 2.3 kW	3.7 - 7.4 kW	11 - 22 kW	50 kW		Notes:
		Code	lowAC	mediumAC	highAC	DC		summary of literature (see separate methodology for full information on data collection), actual value selected as follows
	Residential (grid)	ResidentialGrid	0	1100	1200		€	average rounded literature value, converted to €
	Residential (PV + battery)	ResidentialPV	0	1100	1200		€	average rounded literature value, converted to €
	Commercial (privately used)	CommercialPrivate	0	2200	2700	20000	€	average rounded literature value, converted to €
	Commercial (publicly accessible)	CommercialPublic		2200	2700	20000	€	average rounded literature value, converted to €
	CostInstallation (labour share)		< 2.3 kW	3.7 - 7.4 kW	11 - 22 kW	50 kW		Notes:
		Code	lowAC	mediumAC	highAC	DC		summary of literature (see separate methodology for full information on data collection)
	Residential (grid)	ResidentialGrid	0	0.5	0.5		%
	Residential (PV + battery)	ResidentialPV	0	0.5	0.5		%
	Commercial (privately used)	CommercialPrivate	0	0.75	0.75	0.65	%
	Commercial (publicly accessible)	CommercialPublic		0.8	0.8	0.65	%
	CostOM		< 2.3 kW	3.7 - 7.4 kW	11 - 22 kW	50 kW		Notes:
		Code	lowAC	mediumAC	highAC	DC		literature-backed assumption for yearly O&M cost:
	Residential (grid)	ResidentialGrid	0	11.8	16		€/year	0.02	of equipment cost
	Residential (PV + battery)	ResidentialPV	0	11.8	16		€/year	0.02	of equipment cost
	Commercial (privately used)	CommercialPrivate	0	29.8	33.2	466.6	€/year	0.02	of equipment cost
	Commercial (publicly accessible)	CommercialPublic		266	275.6	1113.2	€/year	0.04	of equipment cost +	180	per year
																Check: maximum utilization rate
	ChargingEnergy		< 2.3 kW	3.7 - 7.4 kW	11 - 22 kW	50 kW		Notes:								minimum power:	2.3	3.7	11	50
		Code	lowAC	mediumAC	highAC	DC											lowAC	mediumAC	highAC	DC
	Residential (grid)	ResidentialGrid	0.75	0.75	0.75		% residential charging	estimate of residential charging share (rest of yearly charging demand of a residential car is only country-specific)								ResidentialGrid
	Residential (PV + battery)	ResidentialPV	0.75	0.75	0.75		% residential charging	estimate of residential charging share (rest of yearly charging demand of a residential car is only country-specific)								ResidentialPV
	Commercial (privately used)	CommercialPrivate	3400	3400	5000	16000	kWh/year	low/mediumAC: 260d * 1 event/d * 13 kWh/event highAC: 260d * 1.5 events/d * 19 kWh/event DC: decently utilized urban station (260d, ~6 events per day of ~10kWh)								CommercialPrivate	0.168751	0.104899	0.0518888	0.0365297
	Commercial (publicly accessible)	CommercialPublic		3400	5000	16000	kWh/year	medium/highAC: decently utilized station (260*1.5 events*10kWhevent) DC: decently utilized urban station (~6 events per day of ~10kWh )								CommercialPublic		0.104899	0.0518888	0.0365297
	CostElectricityE		< 2.3 kW	3.7 - 7.4 kW	11 - 22 kW	50 kW		Notes:
		Code	lowAC	mediumAC	highAC	DC		values only country-specific, but price components vary according to the following code:
	Residential (grid)	ResidentialGrid	1	1	1		-	1	household grid electricity price
	Residential (PV + battery)	ResidentialPV	2	2	2		-	2	LCOE of PV
	Commercial (privately used)	CommercialPrivate	3	3	3	3	-	3	non-household grid electricity price
	Commercial (publicly accessible)	CommercialPublic		3	3	3	-	4	non-household grid electricity price + demand charge
	CostElectricityN		< 2.3 kW	3.7 - 7.4 kW	11 - 22 kW	50 kW		Notes:
		Code	lowAC	mediumAC	highAC	DC		values only country-specific, but price components vary according to the following code:
	Residential (grid)	ResidentialGrid	1	1	1		-	1	household grid electricity price
	Residential (PV + battery)	ResidentialPV	2	2	2		-	2	LCOE of PV
	Commercial (privately used)	CommercialPrivate	3	3	3	3	-	3	non-household grid electricity price
	Commercial (publicly accessible)	CommercialPublic		3	3	3	-	4	non-household grid electricity price + demand charge
	CostElectricityT		< 2.3 kW	3.7 - 7.4 kW	11 - 22 kW	50 kW		Notes:
		Code	lowAC	mediumAC	highAC	DC		values only country-specific, but price components vary according to the following code:
	Residential (grid)	ResidentialGrid	1	1	1		-	1	household grid electricity price
	Residential (PV + battery)	ResidentialPV	2	2	2		-	2	LCOE of PV
	Commercial (privately used)	CommercialPrivate	3	3	3	3	-	3	non-household grid electricity price
	Commercial (publicly accessible)	CommercialPublic		3	3	3	-	4	non-household grid electricity price + demand charge
	Lifetime		< 2.3 kW	3.7 - 7.4 kW	11 - 22 kW	50 kW		Notes:
		Code	lowAC	mediumAC	highAC	DC		literature-backed assumption for lifetime (also backed by contractual time spans)
	Residential (grid)	ResidentialGrid	15	15	15		years	15	years
	Residential (PV + battery)	ResidentialPV	15	15	15		years
	Commercial (privately used)	CommercialPrivate	15	15	15	15	years
	Commercial (publicly accessible)	CommercialPublic		15	15	15	years
	InterestRate		< 2.3 kW	3.7 - 7.4 kW	11 - 22 kW	50 kW		Notes:
		Code	lowAC	mediumAC	highAC	DC		interest rate scenarios:
	Residential (grid)	ResidentialGrid	0.03	0.03	0.03		%	0.03	yearly
	Residential (PV + battery)	ResidentialPV	0.03	0.03	0.03		%	0.03	yearly
	Commercial (privately used)	CommercialPrivate	0.07	0.07	0.07	0.07	%	0.07	yearly
	Commercial (publicly accessible)	CommercialPublic		0.07	0.07	0.07	%	0.07	yearly
	CostTransaction		< 2.3 kW	3.7 - 7.4 kW	11 - 22 kW	50 kW		Notes:
		Code	lowAC	mediumAC	highAC	DC		assumption of credit card fees:
	Residential (grid)	ResidentialGrid	0	0	0		% of transaction	0.02	of transaction
	Residential (PV + battery)	ResidentialPV	0	0	0		% of transaction
	Commercial (privately used)	CommercialPrivate	0	0	0	0	% of transaction
	Commercial (publicly accessible)	CommercialPublic		0.02	0.02	0.02	% of transaction
	DemandCharges		< 2.3 kW	3.7 - 7.4 kW	11 - 22 kW	50 kW		Notes:
		Code	lowAC	mediumAC	highAC	DC		values only country-specific, but price components vary according to the following code:
	Residential (grid)	ResidentialGrid	1	1	1		-	1	no demand charges applicable
	Residential (PV + battery)	ResidentialPV	1	1	1		-	2	demand charges applicable
	Commercial (privately used)	CommercialPrivate	1	1	1	1	-
	Commercial (publicly accessible)	CommercialPublic		1	1	1	-						assumption for number of charging points sharing demand charges:	1.5
	Efficiency		< 2.3 kW	3.7 - 7.4 kW	11 - 22 kW	50 kW		Notes:
		Code	lowAC	mediumAC	highAC	DC		literature-backed assumption for efficiencies:
	Residential (grid)	ResidentialGrid	1	0.995	0.995		%	1	efficiency of socket
	Residential (PV + battery)	ResidentialPV	1	0.995	0.995		%	0.995	efficiency of wallbox
	Commercial (privately used)	CommercialPrivate	1	0.995	0.995	0.9212	%	0.9212	efficiency of DCFC (0.94) + transformer (0.98)
	Commercial (publicly accessible)	CommercialPublic		0.995	0.995	0.9212	%
2	Sensitivity
	Value increase	0.2
	Value decrease	0.2
3	Country-specific values
				CostInstallation					Charging Energy		CostElectricity
		General		Labour cost factor for installation cost				Grid connection cost	Residential charging energy		Electricity price components Households 2019								Electricity prices Households 2019				Electricity price components non-households 2019								Electricity prices non-households 2019			Electricity prices PV
	Country	VAT	Population 2019	Labour cost 2019	Labour cost 2018	Labour cost factor 2019	Labour cost factor 2018	Grid connection cost	Avg. Distance travelled	Avg. fuel consumption	Energy and supply	Network costs	Value added tax (VAT)	Renewable taxes	Capacity taxes	Environmental taxes	Nuclear taxes	Other taxes and levies	Total electricity price	TOU in HH	Share of average	El. price TOU 2019	Energy and supply	Network costs	Value added tax (VAT)	Renewable taxes	Capacity taxes	Environmental taxes	Nuclear taxes	Other taxes and levies	Total electricity price	Share demand charges	Demand charges	LCOE Rooftop Solar	Timezone		Notes:		Tax share
	Austria	0.2	8.85877	35.7	34.5	1.39453	1.38554	75	13800	17.4	0.0637	0.0555	0.0301	0.0154	0	0.015	0	0.001	0.1807	1	0.9	0.16263	0.053	0.0459	0.0252	0.0114	0	0.015	0	0.0013	0.1518	0.34	39.6	0.133366	1				0.218799	Austria		-0.01083
	Belgium	0.21	11.4555	36.4	35.5	1.42187	1.4257	75	14800	17.4	0.078	0.0976	0.0447	0.0353	0.0013	0.0019	0.0007	0.0015	0.261	1	0.9	0.2349	0.0543	0.0623	0.0321	0.0345	0.0018	0.0017	0.0006	0.0012	0.1885	0	57.1	0.135	1		(demand charge only in Brusells, [24])		0.254476	Belgium		-0.0464	x
	Bulgaria	0.2	7.00004	4.7	4.2	0.183594	0.168675	75	8000	17.4	0.0546	0.0258	0.0161	0	0	0	0	0	0.0965	1	0.9	0.08685	0.0719	0.0241	0.0194	0	0	0.001	0	0	0.1164	0	0	0.135532	2		(share of demand charge assumed to be 0, as there are no demand charges)		0.0103093	Bulgaria		0.02955
	Croatia	0.25	4.07625	9.9	10.1	0.386719	0.405622	75	12500	17.4	0.0569	0.0415	0.0146	0.0142	0	0	0	0	0.1272	1	0.9	0.11448	0.0655	0.0445	0.0162	0.0142	0	0.0006	0	0	0.141	0	0	0.157397	1		(share of demand charge assumed to be 0, as there are no demand charges)		0.11859	Croatia		0.02652
	Cyprus	0.19	0.875899	10.928	11.5163	0.426877	0.4625	75	10000	17.4	0.1201	0.0312	0.0329	0.0096	0.0065	0.015	0	0.0008	0.2161	1	0.9	0.19449	0.1201	0.0293	0.0324	0.01	0.0064	0.0154	0	0.0007	0.2143	0	0	0.075	2		(share of demand charge assumed to be 0, as there are no demand charges)		0.17867	Cyprus		0.01981
	Czech Republic	0.21	10.6498	12.1	11.4	0.472656	0.457831	75	8000	17.4	0.067	0.0265	0.0238	0.0195	0	0.0012	0	0	0.138	1	0.9	0.1242	0.0648	0.0575	0.0293	0.0161	0	0.0011	0	0.0001	0.1689	0	0	0.151885	1		(share of demand charge assumed to be 0, as there are no demand charges)		0.123926	Czech Republic		0.0447
	Denmark	0.25	5.80608	41.6	41.2	1.625	1.65462	75	15900	17.4	0.0539	0.0445	0.0472	0.0075	0	0.0829	0	0	0.236	1	0.9	0.2124	0.0443	0.04	0.0523	0.0065	0	0.1184	0	0	0.2615	0	0	0.135	1		(no demand charge, [23])		0.597036	Denmark		0.0491
	Estonia	0.2	1.32482	14.6	13.2	0.570312	0.53012	75	14700	17.4	0.0521	0.0421	0.0218	0.0104	0	0.0045	0	0	0.1309	1	0.9	0.11781	0.0471	0.0371	0.0198	0.0104	0	0.0045	0	0	0.1189	0.21	0	0.165	2				0.150353	Estonia		0.00109
	Finland	0.24	5.51792	35	34.6	1.36719	1.38956	75	13600	17.4	0.0488	0.0502	0.0292	0	0.0001	0.0224	0	0	0.1507	1	0.9	0.13563	0.0444	0.0367	0.0212	0	0.0001	0.0069	0	0	0.1093	0	48.1714	0.147392	2		(share of demand charge: only some of 80 DSO have small demand charges, [23])		0.0794552	Finland		-0.02633
	France	0.2	67.1776	33.4	32.5	1.30469	1.30522	75	13100	17.4	0.0625	0.0441	0.0258	0	0.003	0.0318	0	0	0.1672	1	0.9	0.15048	0.0573	0.0421	0.0252	0	0.0029	0.0268	0	0	0.1543	0.2	13.5714	0.110155	1				0.230054	France		0.00382
	Germany	0.19	83.0192	29.6	28.9	1.15625	1.16064	75	13800	17.4	0.0547	0.0592	0.0421	0.0669	0.0073	0.0205	0	0.0137	0.2644	1	0.9	0.23796	0.0347	0.0524	0.0356	0.0669	0.0072	0.0205	0	0.0059	0.2232	0	0	0.111417	1		(no demand charge for households and SME, [23])		0.535714	Germany		-0.01476
	Greece	0.24	10.7246	10.3	11.1	0.402344	0.445783	75	10000	17.4	0.0897	0.0234	0.0137	0.017	0	0.0022	0	0.0238	0.1698	1	0.9	0.15282	0.0799	0.0246	0.0125	0.0156	0	0.005	0	0.018	0.1556	0.238	3.6	0.132542	2		(share of demand charge assumed to be European average, as there are demand charges, but share is not known)		0.269741	Greece		0.00278
	Hungary	0.27	9.77276	8.3	7.5	0.324219	0.301205	75	17000	17.4	0.0419	0.0424	0.0228	0	0	0	0	0	0.1071	1	0.9	0.09639	0.061	0.04	0.0279	0.0066	0	0.0009	0	0.0027	0.1391	0.238	28.9143	0.165	1		(share of demand charge assumed to be European average, as there are demand charges, but share is not known)		0.0917266	Hungary		0.04271
	Ireland	0.23	4.90424	27.8	27	1.08594	1.08434	75	12600	17.4	0.1108	0.0678	0.0252	0.004	0.0014	0	0	0.0029	0.2121	1	0.9	0.19089	0.092	0.0631	0.0214	0.004	0.0015	0.0003	0	0.0012	0.1835	0	0	0.184723	0		(share of demand charge assumed to be 0, as there are no demand charges)		0.0431832	Ireland		-0.00739
	Italy	0.22	59.8167	24	23.6	0.9375	0.947791	75	9500	17.4	0.0894	0.0378	0.0211	0.0545	0	0.0218	0.0028	0.0031	0.2305	1	0.9	0.20745	0.081	0.028	0.0347	0.06	0	0.0123	0.0021	0.0043	0.2224	0.25	17.9714	0.104662	1				0.419286	Italy		0.01495
	Latvia	0.21	1.91997	10.4	9.5	0.40625	0.381526	75	14700	17.4	0.057	0.0517	0.0269	0.0192	0	0	0	0.0002	0.155	1	0.9	0.1395	0.0492	0.0561	0.0273	0.0237	0	0	0	0.0011	0.1574	0	0	0.195	2		(share of demand charge assumed to be 0, as there are no demand charges)		0.190623	Latvia		0.0179
	Lithuania	0.21	2.79418	8.4	8.8	0.328125	0.353414	75	14700	17.4	0.0474	0.0431	0.0208	0.009	0	0	0	0	0.1203	1	0.9	0.10827	0.0515	0.0438	0.022	0.009	0	0.0004	0	0	0.1267	0	0	0.167053	2		(share of demand charge assumed to be 0, as there are no demand charges)		0.0897803	Lithuania		0.01843
	Luxembourg	0.17	0.613894	28	27.2	1.09375	1.09237	75	13000	17.4	0.0539	0.0559	0.0115	0.033	0	0.001	0	0	0.1553	1	0.9	0.13977	0.0549	0.0416	0.0089	0.014	0	0.0006	0	0	0.12	0.238	20	0.135	1		(share of demand charge assumed to be European average, as there are demand charges, but share is not known)		0.131413	Luxembourg		-0.01977
	Malta	0.18	0.493559	11.2	11.5	0.4375	0.461847	75	10000	17.4	0.1172	0.025	0.0072	0	0	0.0015	0	0	0.1509	1	0.9	0.13581	0.1254	0.025	0.0076	0	0	0.0015	0	0	0.1595	0	0	0.075	1		(share of demand charge assumed to be 0, as there are no demand charges)		0.00987492	Malta		0.02369	x
	Netherlands	0.21	17.2822	37.1	36.7	1.44922	1.4739	75	13000	17.4	0.0701	0.026	0.0366	0.0189	0	0.0593	0	0	0.2109	1	0.9	0.18981	0.0539	0.0258	0.0255	0.0135	0	0.0287	0	0	0.1474	0	0	0.135	1				0.346185	Netherlands		-0.04241
	Poland	0.23	37.9728	10.1	9.6	0.394531	0.385542	75	8000	17.4	0.0416	0.04	0.0237	0.0056	0.0033	0.0094	0	0.0032	0.1268	1	0.9	0.11412	0.0497	0.0444	0.0265	0.005	0.0041	0.01	0	0.0019	0.1416	0	0	0.165	1		(share of demand charge assumed to be 0, as there are no demand charges)		0.18245	Poland		0.02748
	Portugal	0.23	10.2766	10.2	10	0.398437	0.401606	75	13200	17.4	0.0676	0.0454	0.0383	0.0398	0.0022	0.001	0	0.0111	0.2054	1	0.9	0.18486	0.0683	0.0368	0.0313	0.0087	0.0126	0.001	0	0.0168	0.1755	0.238	22.3143	0.102527	0		(share of demand charge assumed to be European average, as there are demand charges, but share is not known), (demand charges for special low voltage customers above 41.4 kVA, but share unclear [23])		0.271151	Portugal		-0.00936
	Romania	0.19	19.4145	6.1	5.2	0.238281	0.208835	75	8000	17.4	0.0596	0.0413	0.0223	0.0153	0	0.001	0	0	0.1395	1	0.9	0.12555	0.0606	0.0337	0.0209	0.015	0	0.0005	0	0	0.1307	0	0	0.152457	2				0.141166	Romania		0.00515
	Slovakia	0.2	5.45042	10.3	9.8	0.402344	0.393574	75	8000	17.4	0.051	0.0282	0.0229	0.0206	0.0114	0	0.0033	0	0.1374	1	0.9	0.12366	0.0579	0.0547	0.0298	0.0206	0.0114	0.0013	0.0033	0	0.179	0.238	17.3143	0.139226	1		(share of demand charge assumed to be European average, as there are demand charges, but share is not known)		0.245308	Slovakia		0.05534
	Slovenia	0.22	2.08091	15.3	14.4	0.597656	0.578313	75	8000	17.4	0.0573	0.0462	0.0258	0.0104	0.0001	0.003	0	0	0.1428	1	0.9	0.12852	0.0587	0.0371	0.025	0.0144	0.0001	0.003	0	0	0.1383	0.32	55.3714	0.165	1		(has a specific EV tariff based on load profiles and future scenarios of EV electricity consumption, [23])		0.154457	Slovenia		0.00978
	Spain	0.21	46.9371	20.2	19.9	0.789062	0.799197	75	13200	17.4	0.0701	0.0405	0.0346	0.0275	0.0035	0.008	0	0.0151	0.1993	1	0.9	0.17937	0.0802	0.0265	0.0302	0.018	0.0033	0.007	0	0.0088	0.174	0.79	22.2857	0.111202	1				0.257997	Spain		-0.00537
	Sweden	0.25	10.2302	36.5	37.2	1.42578	1.49398	75	11700	17.4	0.0496	0.0544	0.0346	0.0034	0	0.0311	0	0	0.1731	1	0.9	0.15579	0.0441	0.0381	0.0215	0.0034	0	0.0005	0	0	0.1076	0	0	0.162932	1				0.0452962	Sweden		-0.04819
	United Kingdom	0.2	66.6471	27.8	26.4	1.08594	1.06024	75	12600	17.4	0.0896	0.0439	0.0093	0.0213	0.0032	0	0	0.0282	0.1955	1	0.9	0.17595	0.0801	0.0416	0.0321	0.0209	0.0014	0.0082	0	0.0168	0.2011	0	52.6572	0.148504	0		(demand charges only on transmission level for consumers with 30min capacity measurement, almost only commercial/SME consumers, [23])		0.279882	United Kingdom		0.02515
	Norway	0.25	5.32821	42.2	42.1	1.64844	1.69076	75	12400	17.4	0.0503	0.0405	0.0237	0	0	0.0165	0	0	0.131	1	0.9	0.1179	0.0434	0.0268	0.02	0	0	0.01	0	0	0.1002	0	0	0.147392	1		(very few demand charges, but fully capacity-based tariff expected in coming years, [23]) (LCOE PV: assuming same LCOE as in Finland)		0.124688	Norway		-0.0177
	Switzerland	0.077	8.54453	48.118	48.118	1.87961	1.93245	75	11000	17.4	0.0640897	0.0701346	0.0127545	0.0206728	0	0	0	0.0107459	0.178398	1	0.9	0.160558	0.0646186	0.0708848	0.0127798	0.0206727	0	0	0	0.00979544	0.178751	0.238	8.98898	0.133366	1		(share of demand charge assumed to be European average, as there are demand charges, but share is not known) ((LCOE PV: assuming same LCOE as in Austria)		0.183575	Switzerland		0.0181937
	EU28	0.215185	513.094	25.6	24.9	1	1	75	12000	17.4	0.067	0.0462	0.0278	0.0245	0.0028	0.0179	0.0003	0.0084	0.1949	1	0.9	0.17541	0.0594	0.0408	0.0295	0.0272	0.0028	0.0143	0.0003	0.0048	0.1791	0.237714	14.2454	0.139213	1		(average share of demand charges only if demand charges even exist)		0.330214	EU28
		%	million	€/h	€/h	-	-	€/kW	km/year	kWh/100km	€/kWh	€/kWh	€/kWh	€/kWh	€/kWh	€/kWh	€/kWh	€/kWh	€/kWh	binary	%	€/kWh	€/kWh	€/kWh	€/kWh	€/kWh	€/kWh	€/kWh	€/kWh	€/kWh	€/kWh	%	€/kW/year	€/kWh
	Source (see Overview):	[11], NO: [12], CH: [13]	[29]	[1], CH: [3], [4]	[2], CH: [3], [4]	calculated	calculated	estimated average cost	[15], [16], [17], [18]	estimated:	[5], CH: [4], [7]	[5], CH: [4], [7]	[5], CH: [4], [7]	[5], CH: [4], [7]	[5], CH: [4], [7]	[5], CH: [4], [7]	[5], CH: [4], [7]	[5], CH: [4], [7]	[5], CH: [4], [7]	[9]	estimated:	calculated	[6], CH: [4], [8]	[6], CH: [4], [8]	[6], CH: [4], [8]	[6], CH: [4], [8]	[6], CH: [4], [8]	[6], CH: [4], [8]	[6], CH: [4], [8]	[6], CH: [4], [8]	[6], CH: [4], [8]	[23]	[10], BE: [24], UK: [25], CH: 10 CHF	[14]	[28]
										17.4											-0.1											(SME in distribution grid)	demand charge assumed to be 0
	(Column name)	VAT	Population 2019	Labour cost 2019	Labour cost 2018	Labour cost factor 2019	Labour cost factor 2018	Grid connection cost	Avg. Distance travelled	Avg. fuel consumption	Energy and supply	Network costs	Value added tax (VAT)	Renewable taxes	Capacity taxes	Environmental taxes	Nuclear taxes	Other taxes and levies	Total electricity price	TOU in HH	Share of average	El. price TOU 2019	Energy and supply	Network costs	Value added tax (VAT)	Renewable taxes	Capacity taxes	Environmental taxes	Nuclear taxes	Other taxes and levies	Total electricity price	Share demand charges	Demand charges	LCOE Rooftop Solar	Timezone
	(Column number for reference)	2	3	4	5	6	7	8	9	10	11	12	13	14	15	16	17	18	19	20	21	22	23	24	25	26	27	28	29	30	31	32	33	34	35
	(column number referenced in)	(CostEquipment, CostInstallation)	(Countries)			(CostInstallation)		(CostInstallation)	(ChargingEnergy)	(ChargingEnergy)												(CostElectricity)		(CostElectricity)	(CostElectricity)						(CostElectricity)	(CostElectricity, DemandCharges)	(DemandCharges)	(CostElectricity)	(Countries)
4	CostEquipment scenarios
	Overview
	Scenario 1:	open
	Scenario 2:	open
	Scenario 3:	open
	Scenario1		< 2.3 kW	3.7 - 7.4 kW	11 - 22 kW	50 kW		Notes:
		Code	lowAC	mediumAC	highAC	DC
	Residential (grid)	ResidentialGrid	0	590	800		€
	Residential (PV + battery)	ResidentialPV	0	590	800		€
	Commercial (privately used)	CommercialPrivate	0	1490	1660	23330	€
	Commercial (publicly accessible)	CommercialPublic		2150	2390	23330	€
	Scenario2		< 2.3 kW	3.7 - 7.4 kW	11 - 22 kW	50 kW		Notes:
		Code	lowAC	mediumAC	highAC	DC
	Residential (grid)	ResidentialGrid	0	590	800		€
	Residential (PV + battery)	ResidentialPV	0	590	800		€
	Commercial (privately used)	CommercialPrivate	0	1490	1660	23330	€
	Commercial (publicly accessible)	CommercialPublic		2150	2390	23330	€
	Scenario3		< 2.3 kW	3.7 - 7.4 kW	11 - 22 kW	50 kW		Notes:
		Code	lowAC	mediumAC	highAC	DC
	Residential (grid)	ResidentialGrid	0	590	800		€
	Residential (PV + battery)	ResidentialPV	0	590	800		€
	Commercial (privately used)	CommercialPrivate	0	1490	1660	23330	€
	Commercial (publicly accessible)	CommercialPublic		2150	2390	23330	€
5	CostInstallation scenarios
	Overview
	Scenario 1:	base scenario, but with grid connection costs for DC stations
	Scenario 2:	base scenario, but with grid connection costs for DC stations. Number of sharing stations is only 1 and grid connection cost in Switzerland is 300 CHF/kW
	Scenario 3:	open
	Scenario1		< 2.3 kW	3.7 - 7.4 kW	11 - 22 kW	50 kW		Notes:
		Code	lowAC	mediumAC	highAC	DC		summary of literature (see separate methodology for full information on data collection), actual value selected as follows
	Residential (grid)	ResidentialGrid	0	1100	1200		€	average rounded literature value, converted to €
	Residential (PV + battery)	ResidentialPV	0	1100	1200		€	average rounded literature value, converted to €
	Commercial (privately used)	CommercialPrivate	0	2200	2700	20000	€	average rounded literature value, converted to €. DC: including grid connection costs
	Commercial (publicly accessible)	CommercialPublic		2200	2700	20000	€	average rounded literature value, converted to €. DC: including grid connection costs					assumed number of stations sharing connection costs:	1.5
	Scenario1 (labour share)		< 2.3 kW	3.7 - 7.4 kW	11 - 22 kW	50 kW		Notes:
		Code	lowAC	mediumAC	highAC	DC		summary of literature (see separate methodology for full information on data collection)
	Residential (grid)	ResidentialGrid	0	0.5	0.5		%
	Residential (PV + battery)	ResidentialPV	0	0.5	0.5		%
	Commercial (privately used)	CommercialPrivate	0	0.75	0.75	0.65	%
	Commercial (publicly accessible)	CommercialPublic		0.8	0.8	0.65	%
	Scenario2		< 2.3 kW	3.7 - 7.4 kW	11 - 22 kW	50 kW		Notes:
		Code	lowAC	mediumAC	highAC	DC		summary of literature (see separate methodology for full information on data collection), actual value selected as follows
	Residential (grid)	ResidentialGrid	0	1100	1200		€	average rounded literature value, converted to €
	Residential (PV + battery)	ResidentialPV	0	1100	1200		€	average rounded literature value, converted to €
	Commercial (privately used)	CommercialPrivate	0	2200	2700	20000	€	average rounded literature value, converted to €. DC: including grid connection costs
	Commercial (publicly accessible)	CommercialPublic		2200	2700	20000	€	average rounded literature value, converted to €. DC: including grid connection costs					assumed number of stations sharing connection costs:	1
	Scenario2 (labour share)		< 2.3 kW	3.7 - 7.4 kW	11 - 22 kW	50 kW		Notes:
		Code	lowAC	mediumAC	highAC	DC		summary of literature (see separate methodology for full information on data collection)
	Residential (grid)	ResidentialGrid	0	0.5	0.5		%
	Residential (PV + battery)	ResidentialPV	0	0.5	0.5		%
	Commercial (privately used)	CommercialPrivate	0	0.75	0.75	0.65	%
	Commercial (publicly accessible)	CommercialPublic		0.8	0.8	0.65	%
	Scenario3		< 2.3 kW	3.7 - 7.4 kW	11 - 22 kW	50 kW		Notes:
		Code	lowAC	mediumAC	highAC	DC
	Residential (grid)	ResidentialGrid	0	1100	1200		€
	Residential (PV + battery)	ResidentialPV	0	1100	1200		€
	Commercial (privately used)	CommercialPrivate	0	2200	2700	20000	€
	Commercial (publicly accessible)	CommercialPublic		2200	2700	20000	€
	Scenario3 (labour share)		< 2.3 kW	3.7 - 7.4 kW	11 - 22 kW	50 kW		Notes:
		Code	lowAC	mediumAC	highAC	DC
	Residential (grid)	ResidentialGrid	0	0.5	0.5		%
	Residential (PV + battery)	ResidentialPV	0	0.5	0.5		%
	Commercial (privately used)	CommercialPrivate	0	0.75	0.75	0.65	%
	Commercial (publicly accessible)	CommercialPublic		0.8	0.8	0.65	%
6	CostOM scenarios
	Overview
	Scenario 1:	open
	Scenario 2:	open
	Scenario 3:	open
	Scenario1		< 2.3 kW	3.7 - 7.4 kW	11 - 22 kW	50 kW		Notes:
		Code	lowAC	mediumAC	highAC	DC		literature-backed assumption for yearly O&M cost:
	Residential (grid)	ResidentialGrid	0	11.8	16		€/year	0.01	of equipment cost
	Residential (PV + battery)	ResidentialPV	0	11.8	16		€/year
	Commercial (privately used)	CommercialPrivate	0	29.8	33.2	466.6	€/year
	Commercial (publicly accessible)	CommercialPublic		266	275.6	1113.2	€/year
	Scenario2		< 2.3 kW	3.7 - 7.4 kW	11 - 22 kW	50 kW		Notes:
		Code	lowAC	mediumAC	highAC	DC
	Residential (grid)	ResidentialGrid	0	11.8	16		€/year
	Residential (PV + battery)	ResidentialPV	0	11.8	16		€/year
	Commercial (privately used)	CommercialPrivate	0	29.8	33.2	466.6	€/year
	Commercial (publicly accessible)	CommercialPublic		266	275.6	1113.2	€/year
	Scenario3		< 2.3 kW	3.7 - 7.4 kW	11 - 22 kW	50 kW		Notes:
		Code	lowAC	mediumAC	highAC	DC
	Residential (grid)	ResidentialGrid	0	11.8	16		€/year
	Residential (PV + battery)	ResidentialPV	0	11.8	16		€/year
	Commercial (privately used)	CommercialPrivate	0	29.8	33.2	466.6	€/year
	Commercial (publicly accessible)	CommercialPublic		266	275.6	1113.2	€/year
7	ChargingEnergy scenarios
	Overview
	Scenario 1:	residential: high charging share (90% instead of 80%) / commercial: very high utilization (upper limit of literature range, utilization rate: 25-50%)
	Scenario 2:	residential: low charging share (50% instead of 80%) / commercial: very low utilization (lower limit of literature range, utilization rate: 1-10%)
	Scenario 3:	residential: high charging share (90% instead of 80%) / commercial: very low utilization (lower limit of literature range, utilization rate: 1-10%)
	Scenario 4:	commercial: lower bound utilization for utilization plot (utilization rate: 1%)
	Scenario 5:	commercial: upper bound utilization for utilization plot (utilization rate: 99%)
																Check: maximum utilization rate
	Scenario1		< 2.3 kW	3.7 - 7.4 kW	11 - 22 kW	50 kW		Notes:								minimum power:	2.3	3.7	11	50
		Code	lowAC	mediumAC	highAC	DC											lowAC	mediumAC	highAC	DC
	Residential (grid)	ResidentialGrid	0.9	0.9	0.9		% residential charging	high estimate of residential charging share (rest of yearly charging demand of a residential car is only country-specific)								ResidentialGrid
	Residential (PV + battery)	ResidentialPV	0.9	0.9	0.9		% residential charging	high estimate of residential charging share (rest of yearly charging demand of a residential car is only country-specific)								ResidentialPV
	Commercial (privately used)	CommercialPrivate	15000	15000	22500	78000	kWh/year	low/mediumAC: 260d * 4.5 events/d * 13 kWh/event highAC: 260d * 4.5 events/d * 19 kWh/event DC: exceptionally well utilized station (260d, ~30 events of ~10kWh per day)								CommercialPrivate	0.744491	0.462792	0.233499	0.178082
	Commercial (publicly accessible)	CommercialPublic		22000	36500	110000	kWh/year	medium/highAC: well utilized station (~6/~10 events of ~10kWh per day) DC: exceptionally well utilized station (~30 events of ~10kWh per day)								CommercialPublic		0.678761	0.378788	0.251142
	Scenario2		< 2.3 kW	3.7 - 7.4 kW	11 - 22 kW	50 kW		Notes:								minimum power:	2.3	3.7	11	50
		Code	lowAC	mediumAC	highAC	DC											lowAC	mediumAC	highAC	DC
	Residential (grid)	ResidentialGrid	0.5	0.5	0.5		% residential charging	low estimate of residential charging share (rest of yearly charging demand of a residential car is only country-specific)								ResidentialGrid
	Residential (PV + battery)	ResidentialPV	0.5	0.5	0.5		% residential charging	low estimate of residential charging share (rest of yearly charging demand of a residential car is only country-specific)								ResidentialPV
	Commercial (privately used)	CommercialPrivate	1700	1700	2500	2600	kWh/year	low/mediumAC: 260d * 0.5 event/d * 13 kWh/event highAC: 260d * 0.5 event/d * 19 kWh/event DC: rarely utilized station (260d, ~1 event of ~10kWh per day)								CommercialPrivate	0.0843756	0.0524497	0.0259444	0.00593607
	Commercial (publicly accessible)	CommercialPublic		1800	3600	3700	kWh/year	medium/highAC: rarely utilized station (~0.5-1 event of ~10kWh per day) DC: rarely utilized station (~1 event of ~10kWh per day)								CommercialPublic		0.055535	0.0373599	0.00844749
	Scenario3		< 2.3 kW	3.7 - 7.4 kW	11 - 22 kW	50 kW		Notes:								minimum power:	2.3	3.7	11	50
		Code	lowAC	mediumAC	highAC	DC											lowAC	mediumAC	highAC	DC
	Residential (grid)	ResidentialGrid	0.9	0.9	0.9		% residential charging	high estimate of residential charging share (rest of yearly charging demand of a residential car is only country-specific)								ResidentialGrid
	Residential (PV + battery)	ResidentialPV	0.9	0.9	0.9		% residential charging	high estimate of residential charging share (rest of yearly charging demand of a residential car is only country-specific)								ResidentialPV
	Commercial (privately used)	CommercialPrivate	1700	1700	2500	2600	kWh/year	low/mediumAC: 260d * 0.5 event/d * 13 kWh/event highAC: 260d * 0.5 event/d * 19 kWh/event DC: rarely utilized station (260d, ~1 event of ~10kWh per day)								CommercialPrivate	0.0843756	0.0524497	0.0259444	0.00593607
	Commercial (publicly accessible)	CommercialPublic		1800	3600	3700	kWh/year	medium/highAC: rarely utilized station (~0.5-1 event of ~10kWh per day) DC: rarely utilized station (~1 event of ~10kWh per day)								CommercialPublic		0.055535	0.0373599	0.00844749
	Scenario4		< 2.3 kW	3.7 - 7.4 kW	11 - 22 kW	50 kW		Notes:								minimum power:	2.3	3.7	11	50
		Code	lowAC	mediumAC	highAC	DC											lowAC	mediumAC	highAC	DC
	Residential (grid)	ResidentialGrid	0.8	0.8	0.8		% residential charging	base value								ResidentialGrid
	Residential (PV + battery)	ResidentialPV	0.8	0.8	0.8		% residential charging	base value								ResidentialPV
	Commercial (privately used)	CommercialPrivate	40.296	64.824	192.72	876	kWh/year	charging energy calculated from utilization rate of:		0.002						CommercialPrivate	0.002	0.002	0.002	0.002
	Commercial (publicly accessible)	CommercialPublic		64.824	192.72	876	kWh/year	charging energy calculated from utilization rate of:		(same)						CommercialPublic		0.002	0.002	0.002
	Scenario5		< 2.3 kW	3.7 - 7.4 kW	11 - 22 kW	50 kW		Notes:								minimum power:	2.3	3.7	11	50
		Code	lowAC	mediumAC	highAC	DC											lowAC	mediumAC	highAC	DC
	Residential (grid)	ResidentialGrid	0.8	0.8	0.8		% residential charging	base value								ResidentialGrid
	Residential (PV + battery)	ResidentialPV	0.8	0.8	0.8		% residential charging	base value								ResidentialPV
	Commercial (privately used)	CommercialPrivate	4029.6	6482.4	19272	87600	kWh/year	charging energy calculated from utilization rate of:		0.2						CommercialPrivate	0.2	0.2	0.2	0.2
	Commercial (publicly accessible)	CommercialPublic		6482.4	19272	87600	kWh/year	charging energy calculated from utilization rate of:		(same)						CommercialPublic		0.2	0.2	0.2
8	CostElectricityE scenarios
	Overview
	Scenario 1:	open
	Scenario 2:	open
	Scenario 3:	open
	Scenario1		< 2.3 kW	3.7 - 7.4 kW	11 - 22 kW	50 kW		Notes:
		Code	lowAC	mediumAC	highAC	DC		values only country-specific, but price components vary according to the following code:
	Residential (grid)	ResidentialGrid	1	1	1		-	1	household grid electricity price
	Residential (PV + battery)	ResidentialPV	2	2	2		-	2	LCOE of PV
	Commercial (privately used)	CommercialPrivate	3	3	3	3	-	3	non-household grid electricity price
	Commercial (publicly accessible)	CommercialPublic		3	3	3	-	4	non-household grid electricity price + demand charge
	Scenario2		< 2.3 kW	3.7 - 7.4 kW	11 - 22 kW	50 kW		Notes:
		Code	lowAC	mediumAC	highAC	DC		values only country-specific, but price components vary according to the following code:
	Residential (grid)	ResidentialGrid	1	1	1		-	1	household grid electricity price
	Residential (PV + battery)	ResidentialPV	2	2	2		-	2	LCOE of PV
	Commercial (privately used)	CommercialPrivate	3	3	3	3	-	3	non-household grid electricity price
	Commercial (publicly accessible)	CommercialPublic		3	3	3	-	4	non-household grid electricity price + demand charge
	Scenario3		< 2.3 kW	3.7 - 7.4 kW	11 - 22 kW	50 kW		Notes:
		Code	lowAC	mediumAC	highAC	DC		values only country-specific, but price components vary according to the following code:
	Residential (grid)	ResidentialGrid	1	1	1		-	1	household grid electricity price
	Residential (PV + battery)	ResidentialPV	2	2	2		-	2	LCOE of PV
	Commercial (privately used)	CommercialPrivate	3	3	3	3	-	3	non-household grid electricity price
	Commercial (publicly accessible)	CommercialPublic		3	3	3	-	4	non-household grid electricity price + demand charge
9	CostElectricityN scenarios
	Overview
	Scenario 1:	base scenario, but deducing demand charge share for DC stations (should be combined with individually computed demand charges, DemandCharges S1)
	Scenario 2:	open
	Scenario 3:	open
	Scenario1		< 2.3 kW	3.7 - 7.4 kW	11 - 22 kW	50 kW		Notes:
		Code	lowAC	mediumAC	highAC	DC		values only country-specific, but price components vary according to the following code:
	Residential (grid)	ResidentialGrid	1	1	1		-	1	household grid electricity price
	Residential (PV + battery)	ResidentialPV	2	2	2		-	2	LCOE of PV
	Commercial (privately used)	CommercialPrivate	3	3	3	4	-	3	non-household grid electricity price
	Commercial (publicly accessible)	CommercialPublic		3	3	4	-	4	non-household grid electricity price + demand charge
	Scenario2		< 2.3 kW	3.7 - 7.4 kW	11 - 22 kW	50 kW		Notes:
		Code	lowAC	mediumAC	highAC	DC		values only country-specific, but price components vary according to the following code:
	Residential (grid)	ResidentialGrid	1	1	1		-	1	household grid electricity price
	Residential (PV + battery)	ResidentialPV	2	2	2		-	2	LCOE of PV
	Commercial (privately used)	CommercialPrivate	3	3	3	3	-	3	non-household grid electricity price
	Commercial (publicly accessible)	CommercialPublic		3	3	3	-	4	non-household grid electricity price + demand charge
	Scenario3		< 2.3 kW	3.7 - 7.4 kW	11 - 22 kW	50 kW		Notes:
		Code	lowAC	mediumAC	highAC	DC		values only country-specific, but price components vary according to the following code:
	Residential (grid)	ResidentialGrid	1	1	1		-	1	household grid electricity price
	Residential (PV + battery)	ResidentialPV	2	2	2		-	2	LCOE of PV
	Commercial (privately used)	CommercialPrivate	3	3	3	3	-	3	non-household grid electricity price
	Commercial (publicly accessible)	CommercialPublic		3	3	3	-	4	non-household grid electricity price + demand charge
10	CostElectricityT scenarios
	Overview
	Scenario 1:	base scenario, but deducing all renewable energy taxes
	Scenario 2:	base scenario, but deducing all renewable energy and environmental taxes
	Scenario 3:	open
	Scenario1		< 2.3 kW	3.7 - 7.4 kW	11 - 22 kW	50 kW		Notes:
		Code	lowAC	mediumAC	highAC	DC		values only country-specific, but price components vary according to the following code:
	Residential (grid)	ResidentialGrid	1	1	1		-	1	household grid electricity price
	Residential (PV + battery)	ResidentialPV	2	2	2		-	2	LCOE of PV
	Commercial (privately used)	CommercialPrivate	3	3	3	3	-	3	non-household grid electricity price
	Commercial (publicly accessible)	CommercialPublic		3	3	3	-	4	non-household grid electricity price + demand charge
	Scenario2		< 2.3 kW	3.7 - 7.4 kW	11 - 22 kW	50 kW		Notes:
		Code	lowAC	mediumAC	highAC	DC		values only country-specific, but price components vary according to the following code:
	Residential (grid)	ResidentialGrid	1	1	1		-	1	household grid electricity price
	Residential (PV + battery)	ResidentialPV	2	2	2		-	2	LCOE of PV
	Commercial (privately used)	CommercialPrivate	3	3	3	3	-	3	non-household grid electricity price
	Commercial (publicly accessible)	CommercialPublic		3	3	3	-	4	non-household grid electricity price + demand charge
	Scenario3		< 2.3 kW	3.7 - 7.4 kW	11 - 22 kW	50 kW		Notes:
		Code	lowAC	mediumAC	highAC	DC		values only country-specific, but price components vary according to the following code:
	Residential (grid)	ResidentialGrid	1	1	1	0	-	1	household grid electricity price
	Residential (PV + battery)	ResidentialPV	2	2	2	0	-	2	LCOE of PV
	Commercial (privately used)	CommercialPrivate	3	3	3	3	-	3	non-household grid electricity price
	Commercial (publicly accessible)	CommercialPublic	0	3	3	3	-	4	non-household grid electricity price + demand charge
11	Lifetime scenarios
	Overview
	Scenario 1:	lifetime + 1
	Scenario 2:	lifetime + 2
	Scenario 3:	lifetime + 3
	Scenario1		< 2.3 kW	3.7 - 7.4 kW	11 - 22 kW	50 kW		Notes:
		Code	lowAC	mediumAC	highAC	DC
	Residential (grid)	ResidentialGrid	16	16	16		years
	Residential (PV + battery)	ResidentialPV	16	16	16		years
	Commercial (privately used)	CommercialPrivate	16	16	16	16	years
	Commercial (publicly accessible)	CommercialPublic		16	16	16	years
	Scenario2		< 2.3 kW	3.7 - 7.4 kW	11 - 22 kW	50 kW		Notes:
		Code	lowAC	mediumAC	highAC	DC
	Residential (grid)	ResidentialGrid	17	17	17		years
	Residential (PV + battery)	ResidentialPV	17	17	17		years
	Commercial (privately used)	CommercialPrivate	17	17	17	17	years
	Commercial (publicly accessible)	CommercialPublic		17	17	17	years
	Scenario3		< 2.3 kW	3.7 - 7.4 kW	11 - 22 kW	50 kW		Notes:
		Code	lowAC	mediumAC	highAC	DC
	Residential (grid)	ResidentialGrid	18	18	18		years
	Residential (PV + battery)	ResidentialPV	18	18	18		years
	Commercial (privately used)	CommercialPrivate	18	18	18	18	years
	Commercial (publicly accessible)	CommercialPublic		18	18	18	years
12	InterestRate scenarios
	Overview
	Scenario 1:	public charging infrastructure is built predominantly with public finance (3% interest rate)
	Scenario 2:	public charging infrastructure is built with private finance (7% interest rate)
	Scenario 3:	open
	Scenario1		< 2.3 kW	3.7 - 7.4 kW	11 - 22 kW	50 kW		Notes:
		Code	lowAC	mediumAC	highAC	DC		interest rate scenarios:
	Residential (grid)	ResidentialGrid	0.03	0.03	0.03		%	0.03	yearly
	Residential (PV + battery)	ResidentialPV	0.03	0.03	0.03		%	0.03	yearly
	Commercial (privately used)	CommercialPrivate	0.07	0.07	0.07	0.07	%	0.07	yearly
	Commercial (publicly accessible)	CommercialPublic		0.03	0.03	0.03	%	0.03	yearly
	Scenario2		< 2.3 kW	3.7 - 7.4 kW	11 - 22 kW	50 kW		Notes:
		Code	lowAC	mediumAC	highAC	DC		interest rate scenarios:
	Residential (grid)	ResidentialGrid	0.03	0.03	0.03		%	0.03	yearly
	Residential (PV + battery)	ResidentialPV	0.03	0.03	0.03		%	0.03	yearly
	Commercial (privately used)	CommercialPrivate	0.07	0.07	0.07	0.07	%	0.07	yearly
	Commercial (publicly accessible)	CommercialPublic		0.05	0.05	0.05	%	0.05	yearly
	Scenario3		< 2.3 kW	3.7 - 7.4 kW	11 - 22 kW	50 kW		Notes:
		Code	lowAC	mediumAC	highAC	DC
	Residential (grid)	ResidentialGrid	0.03	0.03	0.03		%
	Residential (PV + battery)	ResidentialPV	0.03	0.03	0.03		%
	Commercial (privately used)	CommercialPrivate	0.07	0.07	0.07	0.07	%
	Commercial (publicly accessible)	CommercialPublic		0.07	0.07	0.07	%
13	CostTransaction scenarios
	Overview
	Scenario 1:	open
	Scenario 2:	open
	Scenario 3:	open
	Scenario1		< 2.3 kW	3.7 - 7.4 kW	11 - 22 kW	50 kW		Notes:
		Code	lowAC	mediumAC	highAC	DC		assumption of credit card fees:
	Residential (grid)	ResidentialGrid	0	0	0		% of transaction	0.02	of transaction
	Residential (PV + battery)	ResidentialPV	0	0	0		% of transaction
	Commercial (privately used)	CommercialPrivate	0	0	0	0	% of transaction
	Commercial (publicly accessible)	CommercialPublic		0.02	0.02	0.02	% of transaction
	Scenario2		< 2.3 kW	3.7 - 7.4 kW	11 - 22 kW	50 kW		Notes:
		Code	lowAC	mediumAC	highAC	DC		assumption of credit card fees:
	Residential (grid)	ResidentialGrid	0	0	0		% of transaction	0.02	of transaction
	Residential (PV + battery)	ResidentialPV	0	0	0		% of transaction
	Commercial (privately used)	CommercialPrivate	0	0	0	0	% of transaction
	Commercial (publicly accessible)	CommercialPublic		0.02	0.02	0.02	% of transaction
	Scenario3		< 2.3 kW	3.7 - 7.4 kW	11 - 22 kW	50 kW		Notes:
		Code	lowAC	mediumAC	highAC	DC		assumption of credit card fees:
	Residential (grid)	ResidentialGrid	0	0	0		% of transaction	0.02	of transaction
	Residential (PV + battery)	ResidentialPV	0	0	0		% of transaction
	Commercial (privately used)	CommercialPrivate	0	0	0	0	% of transaction
	Commercial (publicly accessible)	CommercialPublic		0.02	0.02	0.02	% of transaction
14	DemandCharges scenarios
	Overview
	Scenario 1:	individually computed demand charges for DC stations
	Scenario 2:	open
	Scenario 3:	open
	Scenario1		< 2.3 kW	3.7 - 7.4 kW	11 - 22 kW	50 kW		Notes:
		Code	lowAC	mediumAC	highAC	DC		values only country-specific, but price components vary according to the following code:
	Residential (grid)	ResidentialGrid	1	1	1	0	-	1	no demand charges applicable
	Residential (PV + battery)	ResidentialPV	1	1	1	0	-	2	demand charges applicable
	Commercial (privately used)	CommercialPrivate	1	1	1	2	-
	Commercial (publicly accessible)	CommercialPublic		1	1	2	-						assumption for number of charging points sharing demand charges:	1.5
	Scenario2		< 2.3 kW	3.7 - 7.4 kW	11 - 22 kW	50 kW		Notes:
		Code	lowAC	mediumAC	highAC	DC		values only country-specific, but price components vary according to the following code:
	Residential (grid)	ResidentialGrid	1	1	1		-	1	no demand charges applicable
	Residential (PV + battery)	ResidentialPV	1	1	1		-	2	demand charges applicable
	Commercial (privately used)	CommercialPrivate	1	1	1	1	-
	Commercial (publicly accessible)	CommercialPublic		1	1	1	-						assumption for number of charging points sharing demand charges:	1.5
	Scenario3		< 2.3 kW	3.7 - 7.4 kW	11 - 22 kW	50 kW		Notes:
		Code	lowAC	mediumAC	highAC	DC		values only country-specific, but price components vary according to the following code:
	Residential (grid)	ResidentialGrid	1	1	1		-	1	no demand charges applicable
	Residential (PV + battery)	ResidentialPV	1	1	1		-	2	demand charges applicable
	Commercial (privately used)	CommercialPrivate	1	1	1	1	-
	Commercial (publicly accessible)	CommercialPublic		1	1	1	-						assumption for number of charging points sharing demand charges:	1.5
15	Efficiency scenarios
	Overview
	Scenario 1:	open
	Scenario 2:	open
	Scenario 3:	open
	Scenario1		< 2.3 kW	3.7 - 7.4 kW	11 - 22 kW	50 kW		Notes:
		Code	lowAC	mediumAC	highAC	DC		literature-backed assumption for efficiencies:
	Residential (grid)	ResidentialGrid	1	0.995	0.995		%	1	efficiency of socket
	Residential (PV + battery)	ResidentialPV	1	0.995	0.995		%	0.995	efficiency of wallbox
	Commercial (privately used)	CommercialPrivate	1	0.995	0.995	0.9212	%	0.9212	efficiency of DCFC (0.94) + transformer (0.98)
	Commercial (publicly accessible)	CommercialPublic		0.995	0.995	0.9212	%
	Scenario2		< 2.3 kW	3.7 - 7.4 kW	11 - 22 kW	50 kW		Notes:
		Code	lowAC	mediumAC	highAC	DC		literature-backed assumption for efficiencies:
	Residential (grid)	ResidentialGrid	1	0.995	0.995		%	1	efficiency of socket
	Residential (PV + battery)	ResidentialPV	1	0.995	0.995		%	0.995	efficiency of wallbox
	Commercial (privately used)	CommercialPrivate	1	0.995	0.995	0.9212	%	0.9212	efficiency of DCFC (0.94) + transformer (0.98)
	Commercial (publicly accessible)	CommercialPublic		0.995	0.995	0.9212	%
	Scenario3		< 2.3 kW	3.7 - 7.4 kW	11 - 22 kW	50 kW		Notes:
		Code	lowAC	mediumAC	highAC	DC		literature-backed assumption for efficiencies:
	Residential (grid)	ResidentialGrid	1	0.995	0.995		%	1	efficiency of socket
	Residential (PV + battery)	ResidentialPV	1	0.995	0.995		%	0.995	efficiency of wallbox
	Commercial (privately used)	CommercialPrivate	1	0.995	0.995	0.9212	%	0.9212	efficiency of DCFC (0.94) + transformer (0.98)
	Commercial (publicly accessible)	CommercialPublic		0.995	0.995	0.9212	%

## Sheet: _AuxilaryData
1	Auxilary table for power level referencing
	Power level	Column number	Power in kW
	lowAC	2	2.3
	mediumAC	3	3.7
	highAC	4	11
	DC	5	50
2	Auxilary table for BEV fuel consumption
		Market shares		Fuel economy sources
	Models	Market shares	normalised	1	2	3	4	5	Summary		Weighted average:
	Tesla Model 3	0.17	0.261538	15		24	14.9129		15		17.4	kWh/100km
	Renault Zoe	0.08	0.123077		17.5				17.5
	Nissan Leaf	0.06	0.0923077	19.1	18.5	31	19.2626		19
	BMW i3	0.06	0.0923077	17.2	14	30	18.6412		17
	VW eGolf	0.06	0.0923077	18.4	12.7				18
	Hyundai Kona	0.04	0.0615385		15.4	27	16.7771		16
	Audi e-tron	0.03	0.0461538		24.6	44	27.3404		26
	other BEV	0.15	0.230769					18	18
		%	%	kWh/100km	kWh/100km	kWh/100miles	kWh/100km	kWh/100km	kWh/100km
	Source (see Overview):	[19]	[19]	[20]	[21]	[22]	calculated	estimated
3	Auxilary table for currency conversion
		...equals...
	1...	€	CHF	£		Legend:
	€	1	1.11247	0.876808		original source
	CHF	0.898898	1			calculated
	£	1.1405
	Source (see Overview):	[26]	[4]
4	Auxilary table for charging profile generation
	Note:	Charging profile weights can be arbitrary, but must be consistent within the charging profiles that are combined (e.g. weekdays and weekends)
	Time of the day	HomeWeekday	HomeWeekend
	00:00:00	0.6	0.6
	01:00:00	0.5	0.45
	02:00:00	0.35	0.35
	03:00:00	0.25	0.25
	04:00:00	0.2	0.2
	05:00:00	0.15	0.15
	06:00:00	0.1	0.1
	07:00:00	0.1	0.1
	08:00:00	0.15	0.15
	09:00:00	0.2	0.2
	10:00:00	0.2	0.25
	11:00:00	0.25	0.35
	12:00:00	0.45	0.5
	13:00:00	0.55	0.5
	14:00:00	0.75	0.6
	15:00:00	0.8	0.7
	16:00:00	1	0.8
	17:00:00	1.25	1.05
	18:00:00	1.75	1.1
	19:00:00	1.95	1.05
	20:00:00	1.75	1
	21:00:00	1.4	0.85
	22:00:00	1.15	0.75
	23:00:00	1	0.65
	1900-01-01	0.6	0.6
	Daily sum (for normalization)	16.85	12.7	(for daily normalization)
	Number of days per year	261	104	(for yearly extrapolation)
	Yearly sum (for normalization)	4397.85	1320.8	(for yearly normalization)
	Share of day type	0.769036	0.230964	(for combination of charging profiles)
	Source (see Overview):	[27] (see right)	[27] (see right)				[27]	(Home charging profile manually recreated)
5	Auxilary table for PV system size
	Size of Residential PV System	10	kWp

## Sheet: _Scenarios
ScenarioName	CostEquipment	CostInstallation	CostOM	ChargingEnergy	CostElectricityE	CostElectricityN	CostElectricityT	Lifetime	InterestRate	CostTransaction	DemandCharges	Efficiency
BaseScenario	B	B	B	B	B	B	B	B	B	B	B	B
WithGridConnection	B	S1	B	B	B	B	B	B	B	B	B	B
HighUtilization	B	B	B	S1	B	B	B	B	B	B	B	B
LowUtilization	B	B	B	S2	B	B	B	B	B	B	B	B
AttractiveHomeCharging	B	B	B	S3	B	B	B	B	B	B	B	B
DemandChargesBase	B	B	B	B	B	S1	B	B	B	B	S1	B
DemandChargesHighUtil	B	B	B	S1	B	S1	B	B	B	B	S1	B
DemandChargesLowUtil	B	B	B	S2	B	S1	B	B	B	B	S1	B
WithoutRETaxes	B	B	B	B	B	B	S1	B	B	B	B	B
WithoutREandEnvTaxes	B	B	B	B	B	B	S2	B	B	B	B	B
UtilizationRate1	B	B	B	S4	B	B	B	B	B	B	B	B
UtilizationRate100	B	B	B	S5	B	B	B	B	B	B	B	B
GridConnectionCH	B	S2	B	B	B	B	B	B	B	B	B	B
GridConnectionCHHighUtil	B	S2	B	S1	B	B	B	B	B	B	B	B
GridConnectionCHLowUtil	B	S2	B	S2	B	B	B	B	B	B	B	B
PublicInterestRate3	B	B	B	B	B	B	B	B	S1	B	B	B
PublicInterestRate7	B	B	B	B	B	B	B	B	S2	B	B	B
Lifetime16	B	B	B	B	B	B	B	S1	B	B	B	B
Lifetime17	B	B	B	B	B	B	B	S2	B	B	B	B
Lifetime18	B	B	B	B	B	B	B	S3	B	B	B	B

## Sheet: _UserProfiles
UserProfileName	Average user	Wallbox user	Wallbox user with PV	Socket user	Commercial user
ResidentialGrid-lowAC	0.25	0	0	0.8	0
ResidentialGrid-mediumAC	0.25	0.375	0	0	0
ResidentialGrid-highAC	0.25	0.375	0	0	0
ResidentialPV-lowAC	0	0	0	0	0
ResidentialPV-mediumAC	0	0	0.375	0	0
ResidentialPV-highAC	0	0	0.375	0	0
CommercialPrivate-lowAC	0.03	0	0	0.2	0
CommercialPrivate-mediumAC	0.06	0.07	0.07	0	0.35
CommercialPrivate-highAC	0.06	0.08	0.08	0	0.25
CommercialPrivate-DC	0	0	0	0	0.05
CommercialPublic-mediumAC	0.02	0.02	0.02	0	0.08
CommercialPublic-highAC	0.03	0.03	0.03	0	0.12
CommercialPublic-DC	0.05	0.05	0.05	0	0.15
Total	1	1	1	1	1

## Sheet: Countries
Countries	ISO2	ISO3	Timezone	Population
Austria	AT	AUT	1	8.85877
Belgium	BE	BEL	1	11.4555
Bulgaria	BG	BGR	2	7.00004
Croatia	HR	HRV	1	4.07625
Cyprus	CY	CYP	2	0.875899
Czech Republic	CZ	CZE	1	10.6498
Denmark	DK	DNK	1	5.80608
Estonia	EE	EST	2	1.32482
Finland	FI	FIN	2	5.51792
France	FR	FRA	1	67.1776
Germany	DE	DEU	1	83.0192
Greece	GR	GRC	2	10.7246
Hungary	HU	HUN	1	9.77276
Ireland	IE	IRL	0	4.90424
Italy	IT	ITA	1	59.8167
Latvia	LV	LVA	2	1.91997
Lithuania	LT	LTU	2	2.79418
Luxembourg	LU	LUX	1	0.613894
Malta	MT	MLT	1	0.493559
Netherlands	NL	NLD	1	17.2822
Poland	PL	POL	1	37.9728
Portugal	PT	PRT	0	10.2766
Romania	RO	ROU	2	19.4145
Slovakia	SK	SVK	1	5.45042
Slovenia	SI	SVN	1	2.08091
Spain	ES	ESP	1	46.9371
Sweden	SE	SWE	1	10.2302
United Kingdom	GB	GBR	0	66.6471
Norway	NO	NOR	1	5.32821
Switzerland	CH	CHE	1	8.54453

## Sheet: Options
Options
ResidentialGrid-lowAC
ResidentialGrid-mediumAC
ResidentialGrid-highAC
ResidentialPV-lowAC
ResidentialPV-mediumAC
ResidentialPV-highAC
CommercialPrivate-lowAC
CommercialPrivate-mediumAC
CommercialPrivate-highAC
CommercialPrivate-DC
CommercialPublic-mediumAC
CommercialPublic-highAC
CommercialPublic-DC

## Sheet: Parameters
Parameters
CostEquipment
CostInstallation
CostOM
ChargingEnergy
CostElectricityE
CostElectricityN
CostElectricityT
Lifetime
InterestRate
CostTransaction
DemandCharges
Efficiency

## Sheet: Outputs
Outputs
LCOEquipment
LCOInstallation
LCOOM
LCOEnergy
LCONetwork
LCOTaxes
LCOElectricity
LCOProject
LCOInfrastructure
LCOCwoT
LCOTransaction
LCOC

## Sheet: ScenarioCodes
Code	CodeName
B	BaseValue
SU	SensitivityUp
SD	SensitivityDown
S1	Scenario1
S2	Scenario2
S3	Scenario3
S4	Scenario4
S5	Scenario5

[truncated: 14 more sheets: ChargingProfiles, PVSystemSize, CostEquipmentData, CostInstallationData, CostOMData, ChargingEnergyData, CostElectricityEData, CostElectricityNData, CostElectricityTData, LifetimeData, InterestRateData, CostTransactionData, DemandChargesData, EfficiencyData]
