# Supplementary material for: Comparing the levelized cost of electric vehicle charging options in Europe
Source: Nat Commun. 2022 Sep 8;13:5277. doi: 10.1038/s41467-022-32835-7 (PMC9458728; doi:10.1038/s41467-022-32835-7)
Supplement: Supplementary file 8 — Software 1 [file 41467_2022_32835_MOESM8_ESM.zip › LCOC-Model/data/_other/ExampleMap.py]

# Example code from https://ipython-books.github.io/146-manipulating-geospatial-data-with-cartopy/


import numpy as np
import matplotlib.pyplot as plt
import matplotlib.collections as col
from matplotlib.colors import Normalize
import cartopy.crs as ccrs
from cartopy.feature import ShapelyFeature
import cartopy.io.shapereader as shpreader
import seaborn as sns

"""
import io
import requests
import zipfile
url = ('https://github.com/ipython-books/cookbook-2nd-data/blob/master/africa.zip?raw=true')
r = io.BytesIO(requests.get(url).content)
zipfile.ZipFile(r).extractall('data')
countries = shpreader.Reader('data/ne_10m_admin_0_countries.shp')
"""

shpfilename = shpreader.natural_earth(resolution='10m', category='cultural', name='admin_0_countries')
reader = shpreader.Reader(shpfilename)
countries = reader.records()

africa = [c for c in countries if c.attributes['CONTINENT'] == 'Africa']

crs = ccrs.PlateCarree()
extent = [-23.03, 55.20, -37.72, 40.58]

def draw_africa(ax):
    ax.set_extent(extent)
    ax.coastlines()
    
    
#fig, ax = plt.subplots(1, 1, figsize=(6, 8), subplot_kw=dict(projection=crs))
#draw_africa(ax)

def choropleth(ax, attr, cmap_name):
    # We need to normalize the values before we can
    # use the colormap.
    values = [c.attributes[attr] for c in africa]
    norm = Normalize(vmin=min(values), vmax=max(values))
    cmap = plt.cm.get_cmap(cmap_name)
    #cmap = plt.cm.get_cmap(cmap_name)
    for c in africa:
        v = c.attributes[attr]
        sp = ShapelyFeature([c.geometry], crs, edgecolor='k', facecolor=cmap(norm(v)))
        ax.add_feature(sp)


fig, (ax1, ax2) = plt.subplots(1, 2, figsize=(10, 16), subplot_kw=dict(projection=crs))
sns.set_theme(style="whitegrid")
draw_africa(ax1)
choropleth(ax1, 'POP_EST', 'Reds')
ax1.set_title('Population')

draw_africa(ax2)
choropleth(ax2, 'GDP_MD_EST', 'Blues')
ax2.set_title('GDP')


#c = africa[1]
