# Supplementary material for: Comparing the levelized cost of electric vehicle charging options in Europe
Source: Nat Commun. 2022 Sep 8;13:5277. doi: 10.1038/s41467-022-32835-7 (PMC9458728; doi:10.1038/s41467-022-32835-7)
Supplement: Supplementary file 8 — Software 1 [file 41467_2022_32835_MOESM8_ESM.zip › LCOC-Model/data/_other/ninja_pv_europe_v1.1_merra2.csv]

time	AL	AT	BA	BE	BG	CH	CY	CZ	DE	DK	EE	ES	FI	FR	GB	GR	HR	HU	IE	IT	LT	LU	LV	MD	ME	MK	MT	NL	NO	PL	PT	RO	RS	SE	SI	SK
1985-01-01 00:00:00	0.000	0.000	0.000	0.000	0.000	0.000	0.000	0.000	0.000	0.000	0.000	0.000	0.000	0.000	0.000	0.000	0.000	0.000	0.000	0.000	0.000	0.000	0.000	0.000	0.000	0.000	0.000	0.000	0.000	0.000	0.000	0.000	0.000	0.000	0.000	0.000
1985-01-01 01:00:00	0.000	0.000	0.000	0.000	0.000	0.000	0.000	0.000	0.000	0.000	0.000	0.000	0.000	0.000	0.000	0.000	0.000	0.000	0.000	0.000	0.000	0.000	0.000	0.000	0.000	0.000	0.000	0.000	0.000	0.000	0.000	0.000	0.000	0.000	0.000	0.000
1985-01-01 02:00:00	0.000	0.000	0.000	0.000	0.000	0.000	0.000	0.000	0.000	0.000	0.000	0.000	0.000	0.000	0.000	0.000	0.000	0.000	0.000	0.000	0.000	0.000	0.000	0.000	0.000	0.000	0.000	0.000	0.000	0.000	0.000	0.000	0.000	0.000	0.000	0.000
1985-01-01 03:00:00	0.000	0.000	0.000	0.000	0.000	0.000	0.000	0.000	0.000	0.000	0.000	0.000	0.000	0.000	0.000	0.000	0.000	0.000	0.000	0.000	0.000	0.000	0.000	0.000	0.000	0.000	0.000	0.000	0.000	0.000	0.000	0.000	0.000	0.000	0.000	0.000
1985-01-01 04:00:00	0.000	0.000	0.000	0.000	0.000	0.000	0.000	0.000	0.000	0.000	0.000	0.000	0.000	0.000	0.000	0.000	0.000	0.000	0.000	0.000	0.000	0.000	0.000	0.000	0.000	0.000	0.000	0.000	0.000	0.000	0.000	0.000	0.000	0.000	0.000	0.000
1985-01-01 05:00:00	0.000	0.000	0.000	0.000	0.000	0.000	0.043	0.000	0.000	0.000	0.000	0.000	0.000	0.000	0.000	0.000	0.000	0.000	0.000	0.000	0.000	0.000	0.000	0.000	0.000	0.000	0.000	0.000	0.000	0.000	0.000	0.000	0.000	0.000	0.000	0.000
1985-01-01 06:00:00	0.051	0.000	0.004	0.000	0.035	0.000	0.174	0.000	0.000	0.000	0.000	0.000	0.000	0.000	0.000	0.041	0.001	0.001	0.000	0.003	0.000	0.000	0.000	0.032	0.026	0.072	0.007	0.000	0.000	0.000	0.000	0.022	0.020	0.000	0.000	0.000
1985-01-01 07:00:00	0.235	0.035	0.078	0.000	0.128	0.021	0.404	0.011	0.002	0.000	0.001	0.004	0.000	0.005	0.000	0.135	0.062	0.042	0.000	0.072	0.011	0.000	0.004	0.132	0.196	0.221	0.110	0.000	0.000	0.010	0.000	0.103	0.120	0.000	0.040	0.025
1985-01-01 08:00:00	0.404	0.130	0.180	0.006	0.220	0.112	0.524	0.060	0.025	0.003	0.017	0.105	0.005	0.049	0.003	0.217	0.154	0.103	0.000	0.204	0.042	0.013	0.025	0.231	0.360	0.356	0.281	0.002	0.000	0.038	0.095	0.191	0.232	0.004	0.157	0.069
1985-01-01 09:00:00	0.516	0.219	0.273	0.024	0.284	0.195	0.534	0.122	0.058	0.017	0.031	0.269	0.018	0.119	0.054	0.264	0.246	0.149	0.010	0.310	0.067	0.044	0.042	0.288	0.459	0.437	0.436	0.013	0.021	0.068	0.291	0.250	0.313	0.029	0.309	0.110
1985-01-01 10:00:00	0.570	0.251	0.316	0.043	0.317	0.252	0.479	0.158	0.082	0.026	0.037	0.420	0.024	0.193	0.132	0.278	0.326	0.172	0.041	0.372	0.068	0.073	0.047	0.294	0.496	0.457	0.523	0.026	0.060	0.087	0.444	0.269	0.361	0.053	0.405	0.139
1985-01-01 11:00:00	0.534	0.241	0.293	0.047	0.283	0.284	0.418	0.142	0.084	0.026	0.029	0.505	0.016	0.237	0.196	0.263	0.340	0.164	0.074	0.374	0.051	0.081	0.034	0.243	0.475	0.432	0.536	0.040	0.076	0.084	0.525	0.237	0.337	0.054	0.394	0.129
1985-01-01 12:00:00	0.416	0.199	0.243	0.048	0.211	0.271	0.275	0.101	0.068	0.020	0.011	0.520	0.003	0.238	0.196	0.215	0.256	0.126	0.099	0.326	0.027	0.070	0.014	0.152	0.403	0.351	0.473	0.045	0.057	0.057	0.559	0.166	0.272	0.031	0.293	0.087
1985-01-01 13:00:00	0.266	0.126	0.141	0.036	0.112	0.175	0.123	0.051	0.038	0.009	0.000	0.479	0.000	0.194	0.156	0.135	0.137	0.067	0.099	0.241	0.003	0.046	0.000	0.049	0.275	0.213	0.331	0.032	0.020	0.021	0.530	0.070	0.156	0.007	0.163	0.038
1985-01-01 14:00:00	0.094	0.043	0.040	0.015	0.020	0.069	0.003	0.009	0.009	0.000	0.000	0.377	0.000	0.114	0.084	0.040	0.039	0.013	0.069	0.125	0.000	0.017	0.000	0.000	0.094	0.061	0.149	0.015	0.000	0.000	0.448	0.005	0.037	0.000	0.040	0.004
1985-01-01 15:00:00	0.000	0.000	0.000	0.000	0.000	0.004	0.000	0.000	0.000	0.000	0.000	0.221	0.000	0.030	0.015	0.000	0.000	0.000	0.024	0.016	0.000	0.000	0.000	0.000	0.000	0.000	0.019	0.000	0.000	0.000	0.312	0.000	0.000	0.000	0.000	0.000
1985-01-01 16:00:00	0.000	0.000	0.000	0.000	0.000	0.000	0.000	0.000	0.000	0.000	0.000	0.050	0.000	0.000	0.000	0.000	0.000	0.000	0.000	0.000	0.000	0.000	0.000	0.000	0.000	0.000	0.000	0.000	0.000	0.000	0.125	0.000	0.000	0.000	0.000	0.000
1985-01-01 17:00:00	0.000	0.000	0.000	0.000	0.000	0.000	0.000	0.000	0.000	0.000	0.000	0.000	0.000	0.000	0.000	0.000	0.000	0.000	0.000	0.000	0.000	0.000	0.000	0.000	0.000	0.000	0.000	0.000	0.000	0.000	0.000	0.000	0.000	0.000	0.000	0.000
1985-01-01 18:00:00	0.000	0.000	0.000	0.000	0.000	0.000	0.000	0.000	0.000	0.000	0.000	0.000	0.000	0.000	0.000	0.000	0.000	0.000	0.000	0.000	0.000	0.000	0.000	0.000	0.000	0.000	0.000	0.000	0.000	0.000	0.000	0.000	0.000	0.000	0.000	0.000
1985-01-01 19:00:00	0.000	0.000	0.000	0.000	0.000	0.000	0.000	0.000	0.000	0.000	0.000	0.000	0.000	0.000	0.000	0.000	0.000	0.000	0.000	0.000	0.000	0.000	0.000	0.000	0.000	0.000	0.000	0.000	0.000	0.000	0.000	0.000	0.000	0.000	0.000	0.000
1985-01-01 20:00:00	0.000	0.000	0.000	0.000	0.000	0.000	0.000	0.000	0.000	0.000	0.000	0.000	0.000	0.000	0.000	0.000	0.000	0.000	0.000	0.000	0.000	0.000	0.000	0.000	0.000	0.000	0.000	0.000	0.000	0.000	0.000	0.000	0.000	0.000	0.000	0.000
1985-01-01 21:00:00	0.000	0.000	0.000	0.000	0.000	0.000	0.000	0.000	0.000	0.000	0.000	0.000	0.000	0.000	0.000	0.000	0.000	0.000	0.000	0.000	0.000	0.000	0.000	0.000	0.000	0.000	0.000	0.000	0.000	0.000	0.000	0.000	0.000	0.000	0.000	0.000
1985-01-01 22:00:00	0.000	0.000	0.000	0.000	0.000	0.000	0.000	0.000	0.000	0.000	0.000	0.000	0.000	0.000	0.000	0.000	0.000	0.000	0.000	0.000	0.000	0.000	0.000	0.000	0.000	0.000	0.000	0.000	0.000	0.000	0.000	0.000	0.000	0.000	0.000	0.000
1985-01-01 23:00:00	0.000	0.000	0.000	0.000	0.000	0.000	0.000	0.000	0.000	0.000	0.000	0.000	0.000	0.000	0.000	0.000	0.000	0.000	0.000	0.000	0.000	0.000	0.000	0.000	0.000	0.000	0.000	0.000	0.000	0.000	0.000	0.000	0.000	0.000	0.000	0.000
1985-01-02 00:00:00	0.000	0.000	0.000	0.000	0.000	0.000	0.000	0.000	0.000	0.000	0.000	0.000	0.000	0.000	0.000	0.000	0.000	0.000	0.000	0.000	0.000	0.000	0.000	0.000	0.000	0.000	0.000	0.000	0.000	0.000	0.000	0.000	0.000	0.000	0.000	0.000
1985-01-02 01:00:00	0.000	0.000	0.000	0.000	0.000	0.000	0.000	0.000	0.000	0.000	0.000	0.000	0.000	0.000	0.000	0.000	0.000	0.000	0.000	0.000	0.000	0.000	0.000	0.000	0.000	0.000	0.000	0.000	0.000	0.000	0.000	0.000	0.000	0.000	0.000	0.000
1985-01-02 02:00:00	0.000	0.000	0.000	0.000	0.000	0.000	0.000	0.000	0.000	0.000	0.000	0.000	0.000	0.000	0.000	0.000	0.000	0.000	0.000	0.000	0.000	0.000	0.000	0.000	0.000	0.000	0.000	0.000	0.000	0.000	0.000	0.000	0.000	0.000	0.000	0.000
1985-01-02 03:00:00	0.000	0.000	0.000	0.000	0.000	0.000	0.000	0.000	0.000	0.000	0.000	0.000	0.000	0.000	0.000	0.000	0.000	0.000	0.000	0.000	0.000	0.000	0.000	0.000	0.000	0.000	0.000	0.000	0.000	0.000	0.000	0.000	0.000	0.000	0.000	0.000
1985-01-02 04:00:00	0.000	0.000	0.000	0.000	0.000	0.000	0.000	0.000	0.000	0.000	0.000	0.000	0.000	0.000	0.000	0.000	0.000	0.000	0.000	0.000	0.000	0.000	0.000	0.000	0.000	0.000	0.000	0.000	0.000	0.000	0.000	0.000	0.000	0.000	0.000	0.000
1985-01-02 05:00:00	0.000	0.000	0.000	0.000	0.000	0.000	0.013	0.000	0.000	0.000	0.000	0.000	0.000	0.000	0.000	0.000	0.000	0.000	0.000	0.000	0.000	0.000	0.000	0.000	0.000	0.000	0.000	0.000	0.000	0.000	0.000	0.000	0.000	0.000	0.000	0.000
1985-01-02 06:00:00	0.017	0.000	0.002	0.000	0.044	0.000	0.088	0.000	0.000	0.000	0.000	0.000	0.000	0.000	0.000	0.064	0.000	0.000	0.000	0.001	0.000	0.000	0.000	0.029	0.005	0.020	0.016	0.000	0.000	0.000	0.000	0.019	0.011	0.000	0.000	0.000
1985-01-02 07:00:00	0.093	0.040	0.067	0.000	0.155	0.003	0.161	0.011	0.000	0.000	0.001	0.005	0.000	0.004	0.000	0.204	0.049	0.039	0.000	0.048	0.012	0.000	0.012	0.111	0.054	0.105	0.183	0.000	0.000	0.007	0.000	0.081	0.087	0.000	0.038	0.028
1985-01-02 08:00:00	0.146	0.137	0.154	0.012	0.250	0.037	0.239	0.052	0.017	0.048	0.018	0.128	0.010	0.044	0.003	0.318	0.162	0.113	0.000	0.151	0.051	0.012	0.055	0.190	0.091	0.208	0.367	0.020	0.000	0.028	0.125	0.140	0.177	0.007	0.160	0.082
1985-01-02 09:00:00	0.166	0.200	0.245	0.064	0.302	0.079	0.212	0.086	0.044	0.146	0.037	0.279	0.021	0.116	0.046	0.378	0.294	0.196	0.027	0.241	0.085	0.046	0.092	0.239	0.103	0.279	0.438	0.078	0.025	0.050	0.311	0.168	0.256	0.038	0.319	0.128
1985-01-02 10:00:00	0.131	0.222	0.308	0.142	0.333	0.116	0.203	0.097	0.065	0.221	0.054	0.394	0.022	0.180	0.118	0.388	0.379	0.249	0.084	0.284	0.100	0.096	0.101	0.206	0.095	0.278	0.341	0.130	0.065	0.059	0.450	0.175	0.313	0.070	0.418	0.148
1985-01-02 11:00:00	0.094	0.201	0.311	0.179	0.314	0.136	0.174	0.089	0.072	0.234	0.049	0.455	0.012	0.218	0.173	0.342	0.411	0.255	0.129	0.281	0.084	0.128	0.078	0.138	0.085	0.204	0.205	0.148	0.083	0.053	0.528	0.158	0.275	0.077	0.428	0.135
1985-01-02 12:00:00	0.060	0.150	0.238	0.171	0.248	0.122	0.104	0.069	0.063	0.181	0.018	0.471	0.002	0.222	0.179	0.258	0.381	0.221	0.148	0.243	0.046	0.129	0.034	0.087	0.066	0.125	0.173	0.131	0.066	0.036	0.548	0.120	0.164	0.053	0.367	0.101
1985-01-02 13:00:00	0.027	0.086	0.138	0.118	0.119	0.083	0.028	0.035	0.040	0.083	0.000	0.436	0.000	0.184	0.144	0.149	0.268	0.141	0.137	0.173	0.007	0.092	0.002	0.029	0.044	0.051	0.151	0.098	0.022	0.014	0.511	0.057	0.059	0.015	0.247	0.051
1985-01-02 14:00:00	0.005	0.024	0.044	0.046	0.015	0.036	0.001	0.004	0.011	0.010	0.000	0.346	0.000	0.115	0.078	0.039	0.102	0.031	0.094	0.083	0.000	0.038	0.000	0.000	0.011	0.008	0.064	0.041	0.000	0.000	0.421	0.004	0.007	0.000	0.087	0.006
1985-01-02 15:00:00	0.000	0.000	0.000	0.002	0.000	0.001	0.000	0.000	0.000	0.000	0.000	0.203	0.000	0.032	0.015	0.000	0.000	0.000	0.027	0.008	0.000	0.001	0.000	0.000	0.000	0.000	0.012	0.001	0.000	0.000	0.280	0.000	0.000	0.000	0.000	0.000
1985-01-02 16:00:00	0.000	0.000	0.000	0.000	0.000	0.000	0.000	0.000	0.000	0.000	0.000	0.046	0.000	0.000	0.000	0.000	0.000	0.000	0.000	0.000	0.000	0.000	0.000	0.000	0.000	0.000	0.000	0.000	0.000	0.000	0.110	0.000	0.000	0.000	0.000	0.000
1985-01-02 17:00:00	0.000	0.000	0.000	0.000	0.000	0.000	0.000	0.000	0.000	0.000	0.000	0.000	0.000	0.000	0.000	0.000	0.000	0.000	0.000	0.000	0.000	0.000	0.000	0.000	0.000	0.000	0.000	0.000	0.000	0.000	0.000	0.000	0.000	0.000	0.000	0.000
1985-01-02 18:00:00	0.000	0.000	0.000	0.000	0.000	0.000	0.000	0.000	0.000	0.000	0.000	0.000	0.000	0.000	0.000	0.000	0.000	0.000	0.000	0.000	0.000	0.000	0.000	0.000	0.000	0.000	0.000	0.000	0.000	0.000	0.000	0.000	0.000	0.000	0.000	0.000
1985-01-02 19:00:00	0.000	0.000	0.000	0.000	0.000	0.000	0.000	0.000	0.000	0.000	0.000	0.000	0.000	0.000	0.000	0.000	0.000	0.000	0.000	0.000	0.000	0.000	0.000	0.000	0.000	0.000	0.000	0.000	0.000	0.000	0.000	0.000	0.000	0.000	0.000	0.000
1985-01-02 20:00:00	0.000	0.000	0.000	0.000	0.000	0.000	0.000	0.000	0.000	0.000	0.000	0.000	0.000	0.000	0.000	0.000	0.000	0.000	0.000	0.000	0.000	0.000	0.000	0.000	0.000	0.000	0.000	0.000	0.000	0.000	0.000	0.000	0.000	0.000	0.000	0.000
1985-01-02 21:00:00	0.000	0.000	0.000	0.000	0.000	0.000	0.000	0.000	0.000	0.000	0.000	0.000	0.000	0.000	0.000	0.000	0.000	0.000	0.000	0.000	0.000	0.000	0.000	0.000	0.000	0.000	0.000	0.000	0.000	0.000	0.000	0.000	0.000	0.000	0.000	0.000
1985-01-02 22:00:00	0.000	0.000	0.000	0.000	0.000	0.000	0.000	0.000	0.000	0.000	0.000	0.000	0.000	0.000	0.000	0.000	0.000	0.000	0.000	0.000	0.000	0.000	0.000	0.000	0.000	0.000	0.000	0.000	0.000	0.000	0.000	0.000	0.000	0.000	0.000	0.000
1985-01-02 23:00:00	0.000	0.000	0.000	0.000	0.000	0.000	0.000	0.000	0.000	0.000	0.000	0.000	0.000	0.000	0.000	0.000	0.000	0.000	0.000	0.000	0.000	0.000	0.000	0.000	0.000	0.000	0.000	0.000	0.000	0.000	0.000	0.000	0.000	0.000	0.000	0.000
1985-01-03 00:00:00	0.000	0.000	0.000	0.000	0.000	0.000	0.000	0.000	0.000	0.000	0.000	0.000	0.000	0.000	0.000	0.000	0.000	0.000	0.000	0.000	0.000	0.000	0.000	0.000	0.000	0.000	0.000	0.000	0.000	0.000	0.000	0.000	0.000	0.000	0.000	0.000
1985-01-03 01:00:00	0.000	0.000	0.000	0.000	0.000	0.000	0.000	0.000	0.000	0.000	0.000	0.000	0.000	0.000	0.000	0.000	0.000	0.000	0.000	0.000	0.000	0.000	0.000	0.000	0.000	0.000	0.000	0.000	0.000	0.000	0.000	0.000	0.000	0.000	0.000	0.000
1985-01-03 02:00:00	0.000	0.000	0.000	0.000	0.000	0.000	0.000	0.000	0.000	0.000	0.000	0.000	0.000	0.000	0.000	0.000	0.000	0.000	0.000	0.000	0.000	0.000	0.000	0.000	0.000	0.000	0.000	0.000	0.000	0.000	0.000	0.000	0.000	0.000	0.000	0.000
1985-01-03 03:00:00	0.000	0.000	0.000	0.000	0.000	0.000	0.000	0.000	0.000	0.000	0.000	0.000	0.000	0.000	0.000	0.000	0.000	0.000	0.000	0.000	0.000	0.000	0.000	0.000	0.000	0.000	0.000	0.000	0.000	0.000	0.000	0.000	0.000	0.000	0.000	0.000
1985-01-03 04:00:00	0.000	0.000	0.000	0.000	0.000	0.000	0.000	0.000	0.000	0.000	0.000	0.000	0.000	0.000	0.000	0.000	0.000	0.000	0.000	0.000	0.000	0.000	0.000	0.000	0.000	0.000	0.000	0.000	0.000	0.000	0.000	0.000	0.000	0.000	0.000	0.000
1985-01-03 05:00:00	0.000	0.000	0.000	0.000	0.000	0.000	0.092	0.000	0.000	0.000	0.000	0.000	0.000	0.000	0.000	0.000	0.000	0.000	0.000	0.000	0.000	0.000	0.000	0.000	0.000	0.000	0.000	0.000	0.000	0.000	0.000	0.000	0.000	0.000	0.000	0.000
1985-01-03 06:00:00	0.005	0.000	0.003	0.000	0.014	0.000	0.273	0.000	0.000	0.000	0.000	0.000	0.000	0.000	0.000	0.043	0.001	0.001	0.000	0.002	0.000	0.000	0.000	0.001	0.007	0.016	0.008	0.000	0.000	0.000	0.000	0.003	0.003	0.000	0.000	0.000
1985-01-03 07:00:00	0.041	0.033	0.073	0.000	0.069	0.008	0.372	0.012	0.002	0.000	0.000	0.006	0.000	0.004	0.000	0.136	0.060	0.051	0.000	0.051	0.011	0.000	0.006	0.015	0.068	0.090	0.089	0.000	0.000	0.009	0.000	0.037	0.044	0.000	0.032	0.053
1985-01-03 08:00:00	0.085	0.115	0.165	0.012	0.130	0.073	0.361	0.052	0.037	0.063	0.013	0.130	0.016	0.070	0.003	0.211	0.166	0.148	0.000	0.148	0.047	0.017	0.032	0.033	0.155	0.176	0.212	0.017	0.001	0.038	0.063	0.088	0.098	0.007	0.115	0.154
1985-01-03 09:00:00	0.125	0.193	0.234	0.055	0.197	0.159	0.304	0.090	0.084	0.168	0.024	0.298	0.046	0.177	0.052	0.243	0.285	0.239	0.050	0.233	0.077	0.057	0.056	0.047	0.243	0.234	0.327	0.057	0.048	0.064	0.216	0.129	0.147	0.030	0.197	0.243
1985-01-03 10:00:00	0.155	0.235	0.288	0.094	0.251	0.240	0.306	0.109	0.123	0.229	0.027	0.425	0.059	0.269	0.127	0.234	0.386	0.286	0.148	0.283	0.078	0.090	0.062	0.063	0.308	0.248	0.432	0.086	0.120	0.073	0.362	0.154	0.175	0.052	0.254	0.266
1985-01-03 11:00:00	0.158	0.232	0.294	0.109	0.254	0.274	0.190	0.100	0.129	0.231	0.020	0.495	0.038	0.314	0.186	0.202	0.401	0.270	0.229	0.289	0.064	0.098	0.047	0.067	0.309	0.223	0.449	0.088	0.149	0.064	0.455	0.148	0.180	0.051	0.260	0.215
1985-01-03 12:00:00	0.108	0.190	0.246	0.103	0.202	0.252	0.175	0.074	0.114	0.182	0.006	0.505	0.008	0.305	0.205	0.160	0.347	0.209	0.276	0.258	0.038	0.083	0.021	0.051	0.233	0.173	0.444	0.080	0.118	0.042	0.484	0.110	0.147	0.032	0.223	0.142
1985-01-03 13:00:00	0.056	0.114	0.157	0.069	0.106	0.180	0.097	0.039	0.073	0.092	0.000	0.459	0.000	0.254	0.163	0.098	0.223	0.114	0.259	0.191	0.007	0.059	0.000	0.017	0.123	0.102	0.364	0.054	0.046	0.016	0.445	0.051	0.088	0.008	0.141	0.063
1985-01-03 14:00:00	0.013	0.033	0.049	0.028	0.016	0.088	0.005	0.006	0.020	0.014	0.000	0.360	0.000	0.165	0.092	0.026	0.073	0.024	0.183	0.094	0.000	0.028	0.000	0.000	0.034	0.023	0.218	0.022	0.001	0.000	0.331	0.004	0.020	0.000	0.043	0.008
1985-01-03 15:00:00	0.000	0.000	0.000	0.001	0.000	0.007	0.000	0.000	0.000	0.000	0.000	0.209	0.000	0.057	0.018	0.000	0.000	0.000	0.069	0.011	0.000	0.001	0.000	0.000	0.000	0.000	0.042	0.000	0.000	0.000	0.161	0.000	0.000	0.000	0.000	0.000
1985-01-03 16:00:00	0.000	0.000	0.000	0.000	0.000	0.000	0.000	0.000	0.000	0.000	0.000	0.043	0.000	0.000	0.000	0.000	0.000	0.000	0.000	0.000	0.000	0.000	0.000	0.000	0.000	0.000	0.000	0.000	0.000	0.000	0.038	0.000	0.000	0.000	0.000	0.000
1985-01-03 17:00:00	0.000	0.000	0.000	0.000	0.000	0.000	0.000	0.000	0.000	0.000	0.000	0.000	0.000	0.000	0.000	0.000	0.000	0.000	0.000	0.000	0.000	0.000	0.000	0.000	0.000	0.000	0.000	0.000	0.000	0.000	0.000	0.000	0.000	0.000	0.000	0.000
1985-01-03 18:00:00	0.000	0.000	0.000	0.000	0.000	0.000	0.000	0.000	0.000	0.000	0.000	0.000	0.000	0.000	0.000	0.000	0.000	0.000	0.000	0.000	0.000	0.000	0.000	0.000	0.000	0.000	0.000	0.000	0.000	0.000	0.000	0.000	0.000	0.000	0.000	0.000
1985-01-03 19:00:00	0.000	0.000	0.000	0.000	0.000	0.000	0.000	0.000	0.000	0.000	0.000	0.000	0.000	0.000	0.000	0.000	0.000	0.000	0.000	0.000	0.000	0.000	0.000	0.000	0.000	0.000	0.000	0.000	0.000	0.000	0.000	0.000	0.000	0.000	0.000	0.000
1985-01-03 20:00:00	0.000	0.000	0.000	0.000	0.000	0.000	0.000	0.000	0.000	0.000	0.000	0.000	0.000	0.000	0.000	0.000	0.000	0.000	0.000	0.000	0.000	0.000	0.000	0.000	0.000	0.000	0.000	0.000	0.000	0.000	0.000	0.000	0.000	0.000	0.000	0.000
1985-01-03 21:00:00	0.000	0.000	0.000	0.000	0.000	0.000	0.000	0.000	0.000	0.000	0.000	0.000	0.000	0.000	0.000	0.000	0.000	0.000	0.000	0.000	0.000	0.000	0.000	0.000	0.000	0.000	0.000	0.000	0.000	0.000	0.000	0.000	0.000	0.000	0.000	0.000
1985-01-03 22:00:00	0.000	0.000	0.000	0.000	0.000	0.000	0.000	0.000	0.000	0.000	0.000	0.000	0.000	0.000	0.000	0.000	0.000	0.000	0.000	0.000	0.000	0.000	0.000	0.000	0.000	0.000	0.000	0.000	0.000	0.000	0.000	0.000	0.000	0.000	0.000	0.000
1985-01-03 23:00:00	0.000	0.000	0.000	0.000	0.000	0.000	0.000	0.000	0.000	0.000	0.000	0.000	0.000	0.000	0.000	0.000	0.000	0.000	0.000	0.000	0.000	0.000	0.000	0.000	0.000	0.000	0.000	0.000	0.000	0.000	0.000	0.000	0.000	0.000	0.000	0.000
1985-01-04 00:00:00	0.000	0.000	0.000	0.000	0.000	0.000	0.000	0.000	0.000	0.000	0.000	0.000	0.000	0.000	0.000	0.000	0.000	0.000	0.000	0.000	0.000	0.000	0.000	0.000	0.000	0.000	0.000	0.000	0.000	0.000	0.000	0.000	0.000	0.000	0.000	0.000
1985-01-04 01:00:00	0.000	0.000	0.000	0.000	0.000	0.000	0.000	0.000	0.000	0.000	0.000	0.000	0.000	0.000	0.000	0.000	0.000	0.000	0.000	0.000	0.000	0.000	0.000	0.000	0.000	0.000	0.000	0.000	0.000	0.000	0.000	0.000	0.000	0.000	0.000	0.000
1985-01-04 02:00:00	0.000	0.000	0.000	0.000	0.000	0.000	0.000	0.000	0.000	0.000	0.000	0.000	0.000	0.000	0.000	0.000	0.000	0.000	0.000	0.000	0.000	0.000	0.000	0.000	0.000	0.000	0.000	0.000	0.000	0.000	0.000	0.000	0.000	0.000	0.000	0.000
1985-01-04 03:00:00	0.000	0.000	0.000	0.000	0.000	0.000	0.000	0.000	0.000	0.000	0.000	0.000	0.000	0.000	0.000	0.000	0.000	0.000	0.000	0.000	0.000	0.000	0.000	0.000	0.000	0.000	0.000	0.000	0.000	0.000	0.000	0.000	0.000	0.000	0.000	0.000
1985-01-04 04:00:00	0.000	0.000	0.000	0.000	0.000	0.000	0.000	0.000	0.000	0.000	0.000	0.000	0.000	0.000	0.000	0.000	0.000	0.000	0.000	0.000	0.000	0.000	0.000	0.000	0.000	0.000	0.000	0.000	0.000	0.000	0.000	0.000	0.000	0.000	0.000	0.000
1985-01-04 05:00:00	0.000	0.000	0.000	0.000	0.000	0.000	0.032	0.000	0.000	0.000	0.000	0.000	0.000	0.000	0.000	0.000	0.000	0.000	0.000	0.000	0.000	0.000	0.000	0.000	0.000	0.000	0.000	0.000	0.000	0.000	0.000	0.000	0.000	0.000	0.000	0.000
1985-01-04 06:00:00	0.010	0.000	0.009	0.000	0.052	0.000	0.171	0.000	0.000	0.000	0.000	0.000	0.000	0.000	0.000	0.025	0.001	0.001	0.000	0.002	0.000	0.000	0.000	0.040	0.010	0.043	0.031	0.000	0.000	0.000	0.000	0.034	0.023	0.000	0.000	0.000
1985-01-04 07:00:00	0.056	0.028	0.129	0.000	0.171	0.010	0.374	0.026	0.004	0.000	0.003	0.004	0.001	0.009	0.000	0.091	0.111	0.087	0.000	0.095	0.017	0.000	0.010	0.177	0.109	0.153	0.224	0.000	0.000	0.023	0.000	0.146	0.157	0.000	0.103	0.026
1985-01-04 08:00:00	0.111	0.059	0.279	0.045	0.274	0.060	0.431	0.113	0.064	0.026	0.029	0.068	0.037	0.087	0.002	0.146	0.262	0.220	0.000	0.246	0.058	0.083	0.041	0.294	0.265	0.208	0.407	0.026	0.001	0.080	0.004	0.261	0.309	0.006	0.271	0.061
1985-01-04 09:00:00	0.186	0.083	0.397	0.140	0.329	0.105	0.292	0.202	0.133	0.085	0.051	0.145	0.087	0.191	0.040	0.181	0.365	0.319	0.046	0.351	0.091	0.199	0.058	0.336	0.395	0.219	0.522	0.077	0.031	0.128	0.025	0.356	0.400	0.035	0.370	0.081
1985-01-04 10:00:00	0.274	0.106	0.459	0.199	0.347	0.119	0.371	0.234	0.185	0.135	0.059	0.200	0.106	0.272	0.100	0.209	0.420	0.346	0.140	0.400	0.093	0.343	0.056	0.304	0.441	0.228	0.586	0.107	0.076	0.143	0.048	0.392	0.441	0.058	0.353	0.084
1985-01-04 11:00:00	0.293	0.118	0.472	0.179	0.320	0.116	0.347	0.199	0.182	0.154	0.047	0.226	0.069	0.311	0.144	0.211	0.413	0.314	0.232	0.407	0.070	0.382	0.039	0.231	0.423	0.268	0.595	0.089	0.096	0.120	0.069	0.362	0.428	0.056	0.255	0.072
1985-01-04 12:00:00	0.266	0.111	0.420	0.131	0.264	0.100	0.250	0.142	0.139	0.125	0.021	0.223	0.016	0.306	0.160	0.185	0.328	0.224	0.274	0.360	0.035	0.336	0.017	0.138	0.338	0.259	0.546	0.077	0.074	0.078	0.089	0.275	0.361	0.033	0.186	0.052
1985-01-04 13:00:00	0.188	0.071	0.290	0.063	0.152	0.069	0.115	0.077	0.078	0.063	0.000	0.188	0.000	0.259	0.134	0.120	0.198	0.104	0.253	0.267	0.005	0.186	0.001	0.042	0.201	0.173	0.444	0.056	0.028	0.030	0.091	0.141	0.232	0.009	0.120	0.029
1985-01-04 14:00:00	0.055	0.021	0.105	0.027	0.026	0.031	0.007	0.014	0.023	0.009	0.000	0.130	0.000	0.171	0.074	0.033	0.062	0.014	0.174	0.143	0.000	0.072	0.000	0.000	0.053	0.044	0.270	0.025	0.001	0.001	0.073	0.020	0.065	0.000	0.033	0.006
1985-01-04 15:00:00	0.000	0.000	0.000	0.001	0.000	0.001	0.000	0.000	0.000	0.000	0.000	0.063	0.000	0.059	0.013	0.000	0.000	0.000	0.060	0.021	0.000	0.003	0.000	0.000	0.000	0.000	0.064	0.000	0.000	0.000	0.041	0.000	0.000	0.000	0.000	0.000
1985-01-04 16:00:00	0.000	0.000	0.000	0.000	0.000	0.000	0.000	0.000	0.000	0.000	0.000	0.007	0.000	0.001	0.000	0.000	0.000	0.000	0.000	0.000	0.000	0.000	0.000	0.000	0.000	0.000	0.000	0.000	0.000	0.000	0.008	0.000	0.000	0.000	0.000	0.000
1985-01-04 17:00:00	0.000	0.000	0.000	0.000	0.000	0.000	0.000	0.000	0.000	0.000	0.000	0.000	0.000	0.000	0.000	0.000	0.000	0.000	0.000	0.000	0.000	0.000	0.000	0.000	0.000	0.000	0.000	0.000	0.000	0.000	0.000	0.000	0.000	0.000	0.000	0.000
1985-01-04 18:00:00	0.000	0.000	0.000	0.000	0.000	0.000	0.000	0.000	0.000	0.000	0.000	0.000	0.000	0.000	0.000	0.000	0.000	0.000	0.000	0.000	0.000	0.000	0.000	0.000	0.000	0.000	0.000	0.000	0.000	0.000	0.000	0.000	0.000	0.000	0.000	0.000
1985-01-04 19:00:00	0.000	0.000	0.000	0.000	0.000	0.000	0.000	0.000	0.000	0.000	0.000	0.000	0.000	0.000	0.000	0.000	0.000	0.000	0.000	0.000	0.000	0.000	0.000	0.000	0.000	0.000	0.000	0.000	0.000	0.000	0.000	0.000	0.000	0.000	0.000	0.000
1985-01-04 20:00:00	0.000	0.000	0.000	0.000	0.000	0.000	0.000	0.000	0.000	0.000	0.000	0.000	0.000	0.000	0.000	0.000	0.000	0.000	0.000	0.000	0.000	0.000	0.000	0.000	0.000	0.000	0.000	0.000	0.000	0.000	0.000	0.000	0.000	0.000	0.000	0.000
1985-01-04 21:00:00	0.000	0.000	0.000	0.000	0.000	0.000	0.000	0.000	0.000	0.000	0.000	0.000	0.000	0.000	0.000	0.000	0.000	0.000	0.000	0.000	0.000	0.000	0.000	0.000	0.000	0.000	0.000	0.000	0.000	0.000	0.000	0.000	0.000	0.000	0.000	0.000
1985-01-04 22:00:00	0.000	0.000	0.000	0.000	0.000	0.000	0.000	0.000	0.000	0.000	0.000	0.000	0.000	0.000	0.000	0.000	0.000	0.000	0.000	0.000	0.000	0.000	0.000	0.000	0.000	0.000	0.000	0.000	0.000	0.000	0.000	0.000	0.000	0.000	0.000	0.000
1985-01-04 23:00:00	0.000	0.000	0.000	0.000	0.000	0.000	0.000	0.000	0.000	0.000	0.000	0.000	0.000	0.000	0.000	0.000	0.000	0.000	0.000	0.000	0.000	0.000	0.000	0.000	0.000	0.000	0.000	0.000	0.000	0.000	0.000	0.000	0.000	0.000	0.000	0.000
1985-01-05 00:00:00	0.000	0.000	0.000	0.000	0.000	0.000	0.000	0.000	0.000	0.000	0.000	0.000	0.000	0.000	0.000	0.000	0.000	0.000	0.000	0.000	0.000	0.000	0.000	0.000	0.000	0.000	0.000	0.000	0.000	0.000	0.000	0.000	0.000	0.000	0.000	0.000
1985-01-05 01:00:00	0.000	0.000	0.000	0.000	0.000	0.000	0.000	0.000	0.000	0.000	0.000	0.000	0.000	0.000	0.000	0.000	0.000	0.000	0.000	0.000	0.000	0.000	0.000	0.000	0.000	0.000	0.000	0.000	0.000	0.000	0.000	0.000	0.000	0.000	0.000	0.000
1985-01-05 02:00:00	0.000	0.000	0.000	0.000	0.000	0.000	0.000	0.000	0.000	0.000	0.000	0.000	0.000	0.000	0.000	0.000	0.000	0.000	0.000	0.000	0.000	0.000	0.000	0.000	0.000	0.000	0.000	0.000	0.000	0.000	0.000	0.000	0.000	0.000	0.000	0.000
1985-01-05 03:00:00	0.000	0.000	0.000	0.000	0.000	0.000	0.000	0.000	0.000	0.000	0.000	0.000	0.000	0.000	0.000	0.000	0.000	0.000	0.000	0.000	0.000	0.000	0.000	0.000	0.000	0.000	0.000	0.000	0.000	0.000	0.000	0.000	0.000	0.000	0.000	0.000
1985-01-05 04:00:00	0.000	0.000	0.000	0.000	0.000	0.000	0.000	0.000	0.000	0.000	0.000	0.000	0.000	0.000	0.000	0.000	0.000	0.000	0.000	0.000	0.000	0.000	0.000	0.000	0.000	0.000	0.000	0.000	0.000	0.000	0.000	0.000	0.000	0.000	0.000	0.000
1985-01-05 05:00:00	0.000	0.000	0.000	0.000	0.000	0.000	0.030	0.000	0.000	0.000	0.000	0.000	0.000	0.000	0.000	0.000	0.000	0.000	0.000	0.000	0.000	0.000	0.000	0.000	0.000	0.000	0.000	0.000	0.000	0.000	0.000	0.000	0.000	0.000	0.000	0.000
1985-01-05 06:00:00	0.012	0.000	0.001	0.000	0.057	0.000	0.128	0.000	0.000	0.000	0.000	0.000	0.000	0.000	0.000	0.056	0.000	0.001	0.000	0.002	0.000	0.000	0.000	0.027	0.003	0.022	0.043	0.000	0.000	0.000	0.000	0.041	0.004	0.000	0.000	0.000
1985-01-05 07:00:00	0.086	0.017	0.019	0.000	0.168	0.017	0.247	0.030	0.003	0.000	0.008	0.000	0.001	0.014	0.000	0.162	0.009	0.025	0.000	0.048	0.018	0.000	0.011	0.110	0.046	0.113	0.261	0.000	0.000	0.020	0.000	0.140	0.052	0.000	0.005	0.053
1985-01-05 08:00:00	0.177	0.069	0.044	0.035	0.252	0.123	0.431	0.116	0.048	0.050	0.048	0.018	0.035	0.151	0.005	0.259	0.027	0.064	0.000	0.134	0.065	0.064	0.050	0.208	0.103	0.222	0.438	0.031	0.001	0.070	0.009	0.208	0.129	0.012	0.024	0.126
1985-01-05 09:00:00	0.241	0.120	0.075	0.115	0.307	0.258	0.532	0.196	0.115	0.140	0.081	0.056	0.081	0.301	0.060	0.312	0.053	0.098	0.035	0.228	0.109	0.181	0.085	0.277	0.136	0.314	0.548	0.106	0.018	0.122	0.042	0.225	0.181	0.039	0.044	0.186
1985-01-05 10:00:00	0.189	0.141	0.102	0.195	0.289	0.342	0.539	0.230	0.172	0.199	0.092	0.101	0.091	0.407	0.132	0.308	0.084	0.112	0.141	0.289	0.119	0.285	0.091	0.288	0.131	0.344	0.556	0.201	0.026	0.148	0.094	0.210	0.201	0.060	0.061	0.194
1985-01-05 11:00:00	0.120	0.136	0.099	0.241	0.249	0.366	0.484	0.207	0.185	0.199	0.069	0.168	0.054	0.447	0.177	0.288	0.094	0.092	0.258	0.309	0.097	0.365	0.067	0.215	0.136	0.283	0.393	0.219	0.023	0.138	0.181	0.173	0.199	0.061	0.064	0.143
1985-01-05 12:00:00	0.086	0.111	0.072	0.246	0.195	0.334	0.373	0.148	0.153	0.145	0.027	0.201	0.009	0.428	0.170	0.243	0.084	0.052	0.312	0.275	0.052	0.370	0.030	0.109	0.098	0.216	0.200	0.195	0.015	0.097	0.245	0.113	0.131	0.041	0.058	0.076
1985-01-05 13:00:00	0.037	0.067	0.051	0.183	0.111	0.242	0.210	0.078	0.092	0.069	0.000	0.184	0.000	0.358	0.138	0.155	0.063	0.023	0.306	0.194	0.009	0.281	0.002	0.025	0.066	0.143	0.142	0.137	0.004	0.039	0.246	0.045	0.061	0.013	0.042	0.031
1985-01-05 14:00:00	0.007	0.020	0.016	0.092	0.019	0.120	0.023	0.015	0.028	0.010	0.000	0.131	0.000	0.238	0.079	0.048	0.024	0.002	0.213	0.100	0.000	0.149	0.000	0.000	0.017	0.038	0.074	0.062	0.000	0.001	0.210	0.002	0.013	0.000	0.018	0.003
1985-01-05 15:00:00	0.000	0.000	0.000	0.009	0.000	0.016	0.000	0.000	0.000	0.000	0.000	0.060	0.000	0.085	0.016	0.000	0.000	0.000	0.080	0.013	0.000	0.011	0.000	0.000	0.000	0.000	0.010	0.002	0.000	0.000	0.128	0.000	0.000	0.000	0.000	0.000
1985-01-05 16:00:00	0.000	0.000	0.000	0.000	0.000	0.000	0.000	0.000	0.000	0.000	0.000	0.009	0.000	0.000	0.000	0.000	0.000	0.000	0.001	0.000	0.000	0.000	0.000	0.000	0.000	0.000	0.000	0.000	0.000	0.000	0.039	0.000	0.000	0.000	0.000	0.000
1985-01-05 17:00:00	0.000	0.000	0.000	0.000	0.000	0.000	0.000	0.000	0.000	0.000	0.000	0.000	0.000	0.000	0.000	0.000	0.000	0.000	0.000	0.000	0.000	0.000	0.000	0.000	0.000	0.000	0.000	0.000	0.000	0.000	0.000	0.000	0.000	0.000	0.000	0.000
1985-01-05 18:00:00	0.000	0.000	0.000	0.000	0.000	0.000	0.000	0.000	0.000	0.000	0.000	0.000	0.000	0.000	0.000	0.000	0.000	0.000	0.000	0.000	0.000	0.000	0.000	0.000	0.000	0.000	0.000	0.000	0.000	0.000	0.000	0.000	0.000	0.000	0.000	0.000
1985-01-05 19:00:00	0.000	0.000	0.000	0.000	0.000	0.000	0.000	0.000	0.000	0.000	0.000	0.000	0.000	0.000	0.000	0.000	0.000	0.000	0.000	0.000	0.000	0.000	0.000	0.000	0.000	0.000	0.000	0.000	0.000	0.000	0.000	0.000	0.000	0.000	0.000	0.000
1985-01-05 20:00:00	0.000	0.000	0.000	0.000	0.000	0.000	0.000	0.000	0.000	0.000	0.000	0.000	0.000	0.000	0.000	0.000	0.000	0.000	0.000	0.000	0.000	0.000	0.000	0.000	0.000	0.000	0.000	0.000	0.000	0.000	0.000	0.000	0.000	0.000	0.000	0.000
1985-01-05 21:00:00	0.000	0.000	0.000	0.000	0.000	0.000	0.000	0.000	0.000	0.000	0.000	0.000	0.000	0.000	0.000	0.000	0.000	0.000	0.000	0.000	0.000	0.000	0.000	0.000	0.000	0.000	0.000	0.000	0.000	0.000	0.000	0.000	0.000	0.000	0.000	0.000
1985-01-05 22:00:00	0.000	0.000	0.000	0.000	0.000	0.000	0.000	0.000	0.000	0.000	0.000	0.000	0.000	0.000	0.000	0.000	0.000	0.000	0.000	0.000	0.000	0.000	0.000	0.000	0.000	0.000	0.000	0.000	0.000	0.000	0.000	0.000	0.000	0.000	0.000	0.000
1985-01-05 23:00:00	0.000	0.000	0.000	0.000	0.000	0.000	0.000	0.000	0.000	0.000	0.000	0.000	0.000	0.000	0.000	0.000	0.000	0.000	0.000	0.000	0.000	0.000	0.000	0.000	0.000	0.000	0.000	0.000	0.000	0.000	0.000	0.000	0.000	0.000	0.000	0.000
1985-01-06 00:00:00	0.000	0.000	0.000	0.000	0.000	0.000	0.000	0.000	0.000	0.000	0.000	0.000	0.000	0.000	0.000	0.000	0.000	0.000	0.000	0.000	0.000	0.000	0.000	0.000	0.000	0.000	0.000	0.000	0.000	0.000	0.000	0.000	0.000	0.000	0.000	0.000
1985-01-06 01:00:00	0.000	0.000	0.000	0.000	0.000	0.000	0.000	0.000	0.000	0.000	0.000	0.000	0.000	0.000	0.000	0.000	0.000	0.000	0.000	0.000	0.000	0.000	0.000	0.000	0.000	0.000	0.000	0.000	0.000	0.000	0.000	0.000	0.000	0.000	0.000	0.000
1985-01-06 02:00:00	0.000	0.000	0.000	0.000	0.000	0.000	0.000	0.000	0.000	0.000	0.000	0.000	0.000	0.000	0.000	0.000	0.000	0.000	0.000	0.000	0.000	0.000	0.000	0.000	0.000	0.000	0.000	0.000	0.000	0.000	0.000	0.000	0.000	0.000	0.000	0.000
1985-01-06 03:00:00	0.000	0.000	0.000	0.000	0.000	0.000	0.000	0.000	0.000	0.000	0.000	0.000	0.000	0.000	0.000	0.000	0.000	0.000	0.000	0.000	0.000	0.000	0.000	0.000	0.000	0.000	0.000	0.000	0.000	0.000	0.000	0.000	0.000	0.000	0.000	0.000
1985-01-06 04:00:00	0.000	0.000	0.000	0.000	0.000	0.000	0.000	0.000	0.000	0.000	0.000	0.000	0.000	0.000	0.000	0.000	0.000	0.000	0.000	0.000	0.000	0.000	0.000	0.000	0.000	0.000	0.000	0.000	0.000	0.000	0.000	0.000	0.000	0.000	0.000	0.000
1985-01-06 05:00:00	0.000	0.000	0.000	0.000	0.000	0.000	0.021	0.000	0.000	0.000	0.000	0.000	0.000	0.000	0.000	0.000	0.000	0.000	0.000	0.000	0.000	0.000	0.000	0.000	0.000	0.000	0.000	0.000	0.000	0.000	0.000	0.000	0.000	0.000	0.000	0.000
1985-01-06 06:00:00	0.006	0.000	0.001	0.000	0.012	0.000	0.069	0.000	0.000	0.000	0.000	0.000	0.000	0.000	0.000	0.037	0.001	0.003	0.000	0.001	0.000	0.000	0.000	0.023	0.001	0.010	0.003	0.000	0.000	0.000	0.000	0.016	0.005	0.000	0.000	0.001
1985-01-06 07:00:00	0.052	0.063	0.041	0.000	0.051	0.067	0.112	0.031	0.006	0.000	0.001	0.004	0.001	0.012	0.000	0.128	0.079	0.102	0.000	0.057	0.006	0.001	0.005	0.095	0.034	0.063	0.090	0.000	0.000	0.017	0.000	0.078	0.045	0.000	0.114	0.093
1985-01-06 08:00:00	0.102	0.189	0.085	0.071	0.097	0.282	0.121	0.125	0.066	0.005	0.017	0.125	0.038	0.152	0.001	0.225	0.189	0.221	0.000	0.162	0.029	0.104	0.023	0.191	0.086	0.117	0.199	0.018	0.001	0.063	0.046	0.134	0.097	0.008	0.293	0.231
1985-01-06 09:00:00	0.145	0.292	0.111	0.190	0.134	0.458	0.108	0.229	0.143	0.034	0.028	0.285	0.098	0.300	0.027	0.300	0.258	0.291	0.043	0.235	0.048	0.283	0.034	0.226	0.120	0.148	0.166	0.048	0.041	0.107	0.151	0.154	0.132	0.036	0.424	0.332
1985-01-06 10:00:00	0.154	0.346	0.124	0.276	0.158	0.556	0.079	0.308	0.210	0.056	0.026	0.413	0.122	0.395	0.077	0.342	0.281	0.308	0.107	0.274	0.055	0.440	0.035	0.206	0.121	0.197	0.251	0.066	0.086	0.139	0.248	0.143	0.143	0.060	0.494	0.365
1985-01-06 11:00:00	0.124	0.358	0.123	0.304	0.147	0.587	0.063	0.303	0.225	0.064	0.018	0.484	0.079	0.429	0.126	0.315	0.265	0.274	0.148	0.286	0.043	0.497	0.024	0.133	0.101	0.202	0.302	0.060	0.100	0.137	0.344	0.108	0.120	0.061	0.483	0.337
1985-01-06 12:00:00	0.054	0.316	0.090	0.248	0.107	0.544	0.055	0.226	0.181	0.053	0.006	0.505	0.016	0.398	0.142	0.197	0.209	0.201	0.171	0.263	0.021	0.504	0.010	0.062	0.060	0.133	0.215	0.046	0.075	0.106	0.390	0.066	0.081	0.038	0.404	0.253
1985-01-06 13:00:00	0.030	0.221	0.048	0.138	0.052	0.432	0.035	0.116	0.106	0.029	0.000	0.465	0.000	0.318	0.123	0.082	0.132	0.104	0.170	0.206	0.002	0.435	0.000	0.016	0.032	0.046	0.164	0.027	0.030	0.052	0.389	0.025	0.035	0.011	0.265	0.141
1985-01-06 14:00:00	0.006	0.089	0.012	0.038	0.005	0.248	0.003	0.025	0.034	0.003	0.000	0.372	0.000	0.202	0.071	0.017	0.050	0.021	0.124	0.117	0.000	0.238	0.000	0.000	0.007	0.006	0.093	0.008	0.001	0.004	0.328	0.001	0.005	0.000	0.092	0.027
1985-01-06 15:00:00	0.000	0.003	0.000	0.001	0.000	0.040	0.000	0.000	0.001	0.000	0.000	0.225	0.000	0.068	0.013	0.000	0.000	0.000	0.047	0.020	0.000	0.021	0.000	0.000	0.000	0.000	0.019	0.000	0.000	0.000	0.207	0.000	0.000	0.000	0.001	0.000
1985-01-06 16:00:00	0.000	0.000	0.000	0.000	0.000	0.000	0.000	0.000	0.000	0.000	0.000	0.050	0.000	0.001	0.000	0.000	0.000	0.000	0.000	0.000	0.000	0.000	0.000	0.000	0.000	0.000	0.000	0.000	0.000	0.000	0.060	0.000	0.000	0.000	0.000	0.000
1985-01-06 17:00:00	0.000	0.000	0.000	0.000	0.000	0.000	0.000	0.000	0.000	0.000	0.000	0.000	0.000	0.000	0.000	0.000	0.000	0.000	0.000	0.000	0.000	0.000	0.000	0.000	0.000	0.000	0.000	0.000	0.000	0.000	0.000	0.000	0.000	0.000	0.000	0.000
1985-01-06 18:00:00	0.000	0.000	0.000	0.000	0.000	0.000	0.000	0.000	0.000	0.000	0.000	0.000	0.000	0.000	0.000	0.000	0.000	0.000	0.000	0.000	0.000	0.000	0.000	0.000	0.000	0.000	0.000	0.000	0.000	0.000	0.000	0.000	0.000	0.000	0.000	0.000
1985-01-06 19:00:00	0.000	0.000	0.000	0.000	0.000	0.000	0.000	0.000	0.000	0.000	0.000	0.000	0.000	0.000	0.000	0.000	0.000	0.000	0.000	0.000	0.000	0.000	0.000	0.000	0.000	0.000	0.000	0.000	0.000	0.000	0.000	0.000	0.000	0.000	0.000	0.000
1985-01-06 20:00:00	0.000	0.000	0.000	0.000	0.000	0.000	0.000	0.000	0.000	0.000	0.000	0.000	0.000	0.000	0.000	0.000	0.000	0.000	0.000	0.000	0.000	0.000	0.000	0.000	0.000	0.000	0.000	0.000	0.000	0.000	0.000	0.000	0.000	0.000	0.000	0.000
1985-01-06 21:00:00	0.000	0.000	0.000	0.000	0.000	0.000	0.000	0.000	0.000	0.000	0.000	0.000	0.000	0.000	0.000	0.000	0.000	0.000	0.000	0.000	0.000	0.000	0.000	0.000	0.000	0.000	0.000	0.000	0.000	0.000	0.000	0.000	0.000	0.000	0.000	0.000
1985-01-06 22:00:00	0.000	0.000	0.000	0.000	0.000	0.000	0.000	0.000	0.000	0.000	0.000	0.000	0.000	0.000	0.000	0.000	0.000	0.000	0.000	0.000	0.000	0.000	0.000	0.000	0.000	0.000	0.000	0.000	0.000	0.000	0.000	0.000	0.000	0.000	0.000	0.000
1985-01-06 23:00:00	0.000	0.000	0.000	0.000	0.000	0.000	0.000	0.000	0.000	0.000	0.000	0.000	0.000	0.000	0.000	0.000	0.000	0.000	0.000	0.000	0.000	0.000	0.000	0.000	0.000	0.000	0.000	0.000	0.000	0.000	0.000	0.000	0.000	0.000	0.000	0.000
1985-01-07 00:00:00	0.000	0.000	0.000	0.000	0.000	0.000	0.000	0.000	0.000	0.000	0.000	0.000	0.000	0.000	0.000	0.000	0.000	0.000	0.000	0.000	0.000	0.000	0.000	0.000	0.000	0.000	0.000	0.000	0.000	0.000	0.000	0.000	0.000	0.000	0.000	0.000
1985-01-07 01:00:00	0.000	0.000	0.000	0.000	0.000	0.000	0.000	0.000	0.000	0.000	0.000	0.000	0.000	0.000	0.000	0.000	0.000	0.000	0.000	0.000	0.000	0.000	0.000	0.000	0.000	0.000	0.000	0.000	0.000	0.000	0.000	0.000	0.000	0.000	0.000	0.000
1985-01-07 02:00:00	0.000	0.000	0.000	0.000	0.000	0.000	0.000	0.000	0.000	0.000	0.000	0.000	0.000	0.000	0.000	0.000	0.000	0.000	0.000	0.000	0.000	0.000	0.000	0.000	0.000	0.000	0.000	0.000	0.000	0.000	0.000	0.000	0.000	0.000	0.000	0.000
1985-01-07 03:00:00	0.000	0.000	0.000	0.000	0.000	0.000	0.000	0.000	0.000	0.000	0.000	0.000	0.000	0.000	0.000	0.000	0.000	0.000	0.000	0.000	0.000	0.000	0.000	0.000	0.000	0.000	0.000	0.000	0.000	0.000	0.000	0.000	0.000	0.000	0.000	0.000
1985-01-07 04:00:00	0.000	0.000	0.000	0.000	0.000	0.000	0.000	0.000	0.000	0.000	0.000	0.000	0.000	0.000	0.000	0.000	0.000	0.000	0.000	0.000	0.000	0.000	0.000	0.000	0.000	0.000	0.000	0.000	0.000	0.000	0.000	0.000	0.000	0.000	0.000	0.000
1985-01-07 05:00:00	0.000	0.000	0.000	0.000	0.000	0.000	0.097	0.000	0.000	0.000	0.000	0.000	0.000	0.000	0.000	0.000	0.000	0.000	0.000	0.000	0.000	0.000	0.000	0.000	0.000	0.000	0.000	0.000	0.000	0.000	0.000	0.000	0.000	0.000	0.000	0.000
1985-01-07 06:00:00	0.003	0.000	0.005	0.000	0.007	0.000	0.304	0.000	0.000	0.000	0.000	0.000	0.000	0.000	0.000	0.041	0.002	0.002	0.000	0.003	0.000	0.000	0.000	0.005	0.006	0.013	0.039	0.000	0.000	0.000	0.000	0.003	0.008	0.000	0.000	0.004
1985-01-07 07:00:00	0.037	0.154	0.085	0.000	0.040	0.031	0.470	0.042	0.013	0.000	0.017	0.009	0.002	0.002	0.000	0.140	0.080	0.074	0.000	0.098	0.017	0.000	0.014	0.028	0.084	0.080	0.242	0.000	0.000	0.032	0.000	0.033	0.074	0.000	0.112	0.173
1985-01-07 08:00:00	0.101	0.323	0.182	0.017	0.085	0.172	0.580	0.145	0.087	0.085	0.097	0.189	0.056	0.039	0.004	0.246	0.181	0.175	0.000	0.242	0.063	0.008	0.054	0.051	0.178	0.155	0.399	0.083	0.002	0.102	0.134	0.073	0.153	0.015	0.279	0.346
1985-01-07 09:00:00	0.165	0.446	0.257	0.065	0.125	0.300	0.626	0.257	0.183	0.212	0.153	0.353	0.124	0.104	0.051	0.318	0.252	0.255	0.058	0.344	0.110	0.030	0.085	0.060	0.267	0.220	0.479	0.234	0.035	0.178	0.340	0.111	0.218	0.053	0.387	0.464
1985-01-07 10:00:00	0.213	0.511	0.313	0.122	0.156	0.365	0.608	0.337	0.253	0.291	0.160	0.452	0.128	0.166	0.116	0.339	0.291	0.298	0.166	0.387	0.120	0.057	0.103	0.055	0.328	0.287	0.547	0.377	0.072	0.228	0.486	0.131	0.257	0.084	0.448	0.504
1985-01-07 11:00:00	0.226	0.514	0.323	0.165	0.166	0.364	0.529	0.364	0.271	0.296	0.114	0.499	0.075	0.193	0.151	0.302	0.285	0.280	0.247	0.379	0.099	0.071	0.083	0.041	0.328	0.336	0.599	0.415	0.089	0.233	0.567	0.128	0.257	0.084	0.449	0.474
1985-01-07 12:00:00	0.176	0.453	0.274	0.178	0.143	0.300	0.374	0.312	0.234	0.242	0.046	0.500	0.015	0.188	0.146	0.237	0.241	0.210	0.284	0.339	0.054	0.071	0.040	0.026	0.314	0.302	0.548	0.375	0.071	0.186	0.592	0.100	0.211	0.055	0.394	0.382
1985-01-07 13:00:00	0.127	0.318	0.180	0.142	0.083	0.192	0.170	0.195	0.151	0.135	0.002	0.461	0.000	0.151	0.114	0.133	0.163	0.109	0.248	0.250	0.011	0.055	0.003	0.009	0.228	0.188	0.441	0.273	0.029	0.092	0.563	0.047	0.121	0.017	0.278	0.227
1985-01-07 14:00:00	0.051	0.120	0.059	0.075	0.013	0.078	0.015	0.053	0.049	0.028	0.000	0.367	0.000	0.092	0.061	0.028	0.061	0.022	0.160	0.127	0.000	0.027	0.000	0.000	0.076	0.053	0.270	0.120	0.001	0.010	0.479	0.004	0.030	0.000	0.112	0.052
1985-01-07 15:00:00	0.000	0.002	0.000	0.009	0.000	0.006	0.000	0.000	0.000	0.000	0.000	0.220	0.000	0.028	0.012	0.000	0.000	0.000	0.056	0.016	0.000	0.001	0.000	0.000	0.000	0.000	0.066	0.006	0.000	0.000	0.338	0.000	0.000	0.000	0.001	0.000
1985-01-07 16:00:00	0.000	0.000	0.000	0.000	0.000	0.000	0.000	0.000	0.000	0.000	0.000	0.055	0.000	0.000	0.000	0.000	0.000	0.000	0.000	0.000	0.000	0.000	0.000	0.000	0.000	0.000	0.000	0.000	0.000	0.000	0.142	0.000	0.000	0.000	0.000	0.000
1985-01-07 17:00:00	0.000	0.000	0.000	0.000	0.000	0.000	0.000	0.000	0.000	0.000	0.000	0.000	0.000	0.000	0.000	0.000	0.000	0.000	0.000	0.000	0.000	0.000	0.000	0.000	0.000	0.000	0.000	0.000	0.000	0.000	0.000	0.000	0.000	0.000	0.000	0.000
1985-01-07 18:00:00	0.000	0.000	0.000	0.000	0.000	0.000	0.000	0.000	0.000	0.000	0.000	0.000	0.000	0.000	0.000	0.000	0.000	0.000	0.000	0.000	0.000	0.000	0.000	0.000	0.000	0.000	0.000	0.000	0.000	0.000	0.000	0.000	0.000	0.000	0.000	0.000
1985-01-07 19:00:00	0.000	0.000	0.000	0.000	0.000	0.000	0.000	0.000	0.000	0.000	0.000	0.000	0.000	0.000	0.000	0.000	0.000	0.000	0.000	0.000	0.000	0.000	0.000	0.000	0.000	0.000	0.000	0.000	0.000	0.000	0.000	0.000	0.000	0.000	0.000	0.000
1985-01-07 20:00:00	0.000	0.000	0.000	0.000	0.000	0.000	0.000	0.000	0.000	0.000	0.000	0.000	0.000	0.000	0.000	0.000	0.000	0.000	0.000	0.000	0.000	0.000	0.000	0.000	0.000	0.000	0.000	0.000	0.000	0.000	0.000	0.000	0.000	0.000	0.000	0.000
1985-01-07 21:00:00	0.000	0.000	0.000	0.000	0.000	0.000	0.000	0.000	0.000	0.000	0.000	0.000	0.000	0.000	0.000	0.000	0.000	0.000	0.000	0.000	0.000	0.000	0.000	0.000	0.000	0.000	0.000	0.000	0.000	0.000	0.000	0.000	0.000	0.000	0.000	0.000
1985-01-07 22:00:00	0.000	0.000	0.000	0.000	0.000	0.000	0.000	0.000	0.000	0.000	0.000	0.000	0.000	0.000	0.000	0.000	0.000	0.000	0.000	0.000	0.000	0.000	0.000	0.000	0.000	0.000	0.000	0.000	0.000	0.000	0.000	0.000	0.000	0.000	0.000	0.000
1985-01-07 23:00:00	0.000	0.000	0.000	0.000	0.000	0.000	0.000	0.000	0.000	0.000	0.000	0.000	0.000	0.000	0.000	0.000	0.000	0.000	0.000	0.000	0.000	0.000	0.000	0.000	0.000	0.000	0.000	0.000	0.000	0.000	0.000	0.000	0.000	0.000	0.000	0.000
1985-01-08 00:00:00	0.000	0.000	0.000	0.000	0.000	0.000	0.000	0.000	0.000	0.000	0.000	0.000	0.000	0.000	0.000	0.000	0.000	0.000	0.000	0.000	0.000	0.000	0.000	0.000	0.000	0.000	0.000	0.000	0.000	0.000	0.000	0.000	0.000	0.000	0.000	0.000
1985-01-08 01:00:00	0.000	0.000	0.000	0.000	0.000	0.000	0.000	0.000	0.000	0.000	0.000	0.000	0.000	0.000	0.000	0.000	0.000	0.000	0.000	0.000	0.000	0.000	0.000	0.000	0.000	0.000	0.000	0.000	0.000	0.000	0.000	0.000	0.000	0.000	0.000	0.000
1985-01-08 02:00:00	0.000	0.000	0.000	0.000	0.000	0.000	0.000	0.000	0.000	0.000	0.000	0.000	0.000	0.000	0.000	0.000	0.000	0.000	0.000	0.000	0.000	0.000	0.000	0.000	0.000	0.000	0.000	0.000	0.000	0.000	0.000	0.000	0.000	0.000	0.000	0.000
1985-01-08 03:00:00	0.000	0.000	0.000	0.000	0.000	0.000	0.000	0.000	0.000	0.000	0.000	0.000	0.000	0.000	0.000	0.000	0.000	0.000	0.000	0.000	0.000	0.000	0.000	0.000	0.000	0.000	0.000	0.000	0.000	0.000	0.000	0.000	0.000	0.000	0.000	0.000
1985-01-08 04:00:00	0.000	0.000	0.000	0.000	0.000	0.000	0.000	0.000	0.000	0.000	0.000	0.000	0.000	0.000	0.000	0.000	0.000	0.000	0.000	0.000	0.000	0.000	0.000	0.000	0.000	0.000	0.000	0.000	0.000	0.000	0.000	0.000	0.000	0.000	0.000	0.000
1985-01-08 05:00:00	0.000	0.000	0.000	0.000	0.000	0.000	0.053	0.000	0.000	0.000	0.000	0.000	0.000	0.000	0.000	0.000	0.000	0.000	0.000	0.000	0.000	0.000	0.000	0.000	0.000	0.000	0.000	0.000	0.000	0.000	0.000	0.000	0.000	0.000	0.000	0.000
1985-01-08 06:00:00	0.004	0.000	0.005	0.000	0.044	0.000	0.221	0.000	0.000	0.000	0.000	0.000	0.000	0.000	0.000	0.058	0.001	0.003	0.000	0.000	0.000	0.000	0.000	0.061	0.004	0.026	0.000	0.000	0.000	0.000	0.000	0.029	0.013	0.000	0.000	0.003
1985-01-08 07:00:00	0.038	0.104	0.084	0.000	0.157	0.023	0.429	0.054	0.010	0.000	0.000	0.008	0.000	0.004	0.000	0.155	0.077	0.090	0.000	0.038	0.010	0.001	0.003	0.198	0.045	0.079	0.022	0.000	0.000	0.034	0.000	0.130	0.088	0.000	0.067	0.111
1985-01-08 08:00:00	0.082	0.275	0.176	0.067	0.259	0.159	0.540	0.181	0.088	0.049	0.008	0.166	0.023	0.100	0.003	0.194	0.190	0.208	0.000	0.098	0.044	0.076	0.016	0.320	0.092	0.118	0.042	0.037	0.001	0.105	0.147	0.236	0.173	0.022	0.198	0.230
1985-01-08 09:00:00	0.078	0.408	0.242	0.197	0.322	0.285	0.579	0.308	0.192	0.127	0.013	0.336	0.054	0.236	0.038	0.204	0.277	0.302	0.027	0.145	0.075	0.206	0.026	0.382	0.121	0.163	0.066	0.088	0.023	0.168	0.346	0.311	0.227	0.079	0.286	0.322
1985-01-08 10:00:00	0.081	0.464	0.254	0.292	0.359	0.356	0.561	0.376	0.265	0.182	0.013	0.459	0.055	0.324	0.084	0.180	0.314	0.375	0.078	0.169	0.097	0.365	0.029	0.387	0.128	0.128	0.076	0.128	0.055	0.207	0.480	0.337	0.241	0.121	0.307	0.376
1985-01-08 11:00:00	0.064	0.449	0.192	0.324	0.290	0.363	0.485	0.377	0.285	0.194	0.007	0.529	0.030	0.354	0.111	0.128	0.292	0.379	0.116	0.172	0.091	0.478	0.024	0.324	0.103	0.076	0.076	0.159	0.063	0.204	0.552	0.294	0.180	0.123	0.235	0.371
1985-01-08 12:00:00	0.049	0.361	0.119	0.309	0.146	0.307	0.353	0.317	0.245	0.164	0.001	0.546	0.004	0.327	0.111	0.100	0.227	0.307	0.133	0.145	0.052	0.490	0.013	0.197	0.073	0.043	0.069	0.147	0.047	0.153	0.569	0.193	0.103	0.083	0.184	0.311
1985-01-08 13:00:00	0.026	0.231	0.052	0.241	0.040	0.200	0.141	0.189	0.152	0.095	0.000	0.506	0.000	0.250	0.087	0.049	0.128	0.179	0.126	0.104	0.010	0.393	0.001	0.063	0.038	0.024	0.039	0.098	0.017	0.074	0.540	0.074	0.045	0.028	0.125	0.192
1985-01-08 14:00:00	0.005	0.077	0.011	0.116	0.002	0.086	0.014	0.043	0.048	0.019	0.000	0.412	0.000	0.144	0.046	0.012	0.036	0.037	0.088	0.051	0.000	0.208	0.000	0.000	0.009	0.004	0.018	0.029	0.000	0.009	0.458	0.004	0.006	0.001	0.043	0.041
1985-01-08 15:00:00	0.000	0.000	0.000	0.012	0.000	0.008	0.000	0.000	0.001	0.000	0.000	0.258	0.000	0.038	0.007	0.000	0.000	0.000	0.033	0.005	0.000	0.025	0.000	0.000	0.000	0.000	0.006	0.000	0.000	0.000	0.320	0.000	0.000	0.000	0.000	0.000
1985-01-08 16:00:00	0.000	0.000	0.000	0.000	0.000	0.000	0.000	0.000	0.000	0.000	0.000	0.068	0.000	0.000	0.000	0.000	0.000	0.000	0.000	0.000	0.000	0.000	0.000	0.000	0.000	0.000	0.000	0.000	0.000	0.000	0.133	0.000	0.000	0.000	0.000	0.000
1985-01-08 17:00:00	0.000	0.000	0.000	0.000	0.000	0.000	0.000	0.000	0.000	0.000	0.000	0.000	0.000	0.000	0.000	0.000	0.000	0.000	0.000	0.000	0.000	0.000	0.000	0.000	0.000	0.000	0.000	0.000	0.000	0.000	0.000	0.000	0.000	0.000	0.000	0.000
1985-01-08 18:00:00	0.000	0.000	0.000	0.000	0.000	0.000	0.000	0.000	0.000	0.000	0.000	0.000	0.000	0.000	0.000	0.000	0.000	0.000	0.000	0.000	0.000	0.000	0.000	0.000	0.000	0.000	0.000	0.000	0.000	0.000	0.000	0.000	0.000	0.000	0.000	0.000
1985-01-08 19:00:00	0.000	0.000	0.000	0.000	0.000	0.000	0.000	0.000	0.000	0.000	0.000	0.000	0.000	0.000	0.000	0.000	0.000	0.000	0.000	0.000	0.000	0.000	0.000	0.000	0.000	0.000	0.000	0.000	0.000	0.000	0.000	0.000	0.000	0.000	0.000	0.000
1985-01-08 20:00:00	0.000	0.000	0.000	0.000	0.000	0.000	0.000	0.000	0.000	0.000	0.000	0.000	0.000	0.000	0.000	0.000	0.000	0.000	0.000	0.000	0.000	0.000	0.000	0.000	0.000	0.000	0.000	0.000	0.000	0.000	0.000	0.000	0.000	0.000	0.000	0.000
1985-01-08 21:00:00	0.000	0.000	0.000	0.000	0.000	0.000	0.000	0.000	0.000	0.000	0.000	0.000	0.000	0.000	0.000	0.000	0.000	0.000	0.000	0.000	0.000	0.000	0.000	0.000	0.000	0.000	0.000	0.000	0.000	0.000	0.000	0.000	0.000	0.000	0.000	0.000
1985-01-08 22:00:00	0.000	0.000	0.000	0.000	0.000	0.000	0.000	0.000	0.000	0.000	0.000	0.000	0.000	0.000	0.000	0.000	0.000	0.000	0.000	0.000	0.000	0.000	0.000	0.000	0.000	0.000	0.000	0.000	0.000	0.000	0.000	0.000	0.000	0.000	0.000	0.000
1985-01-08 23:00:00	0.000	0.000	0.000	0.000	0.000	0.000	0.000	0.000	0.000	0.000	0.000	0.000	0.000	0.000	0.000	0.000	0.000	0.000	0.000	0.000	0.000	0.000	0.000	0.000	0.000	0.000	0.000	0.000	0.000	0.000	0.000	0.000	0.000	0.000	0.000	0.000
1985-01-09 00:00:00	0.000	0.000	0.000	0.000	0.000	0.000	0.000	0.000	0.000	0.000	0.000	0.000	0.000	0.000	0.000	0.000	0.000	0.000	0.000	0.000	0.000	0.000	0.000	0.000	0.000	0.000	0.000	0.000	0.000	0.000	0.000	0.000	0.000	0.000	0.000	0.000
1985-01-09 01:00:00	0.000	0.000	0.000	0.000	0.000	0.000	0.000	0.000	0.000	0.000	0.000	0.000	0.000	0.000	0.000	0.000	0.000	0.000	0.000	0.000	0.000	0.000	0.000	0.000	0.000	0.000	0.000	0.000	0.000	0.000	0.000	0.000	0.000	0.000	0.000	0.000
1985-01-09 02:00:00	0.000	0.000	0.000	0.000	0.000	0.000	0.000	0.000	0.000	0.000	0.000	0.000	0.000	0.000	0.000	0.000	0.000	0.000	0.000	0.000	0.000	0.000	0.000	0.000	0.000	0.000	0.000	0.000	0.000	0.000	0.000	0.000	0.000	0.000	0.000	0.000
1985-01-09 03:00:00	0.000	0.000	0.000	0.000	0.000	0.000	0.000	0.000	0.000	0.000	0.000	0.000	0.000	0.000	0.000	0.000	0.000	0.000	0.000	0.000	0.000	0.000	0.000	0.000	0.000	0.000	0.000	0.000	0.000	0.000	0.000	0.000	0.000	0.000	0.000	0.000
1985-01-09 04:00:00	0.000	0.000	0.000	0.000	0.000	0.000	0.000	0.000	0.000	0.000	0.000	0.000	0.000	0.000	0.000	0.000	0.000	0.000	0.000	0.000	0.000	0.000	0.000	0.000	0.000	0.000	0.000	0.000	0.000	0.000	0.000	0.000	0.000	0.000	0.000	0.000
1985-01-09 05:00:00	0.000	0.000	0.000	0.000	0.000	0.000	0.034	0.000	0.000	0.000	0.000	0.000	0.000	0.000	0.000	0.000	0.000	0.000	0.000	0.000	0.000	0.000	0.000	0.000	0.000	0.000	0.000	0.000	0.000	0.000	0.000	0.000	0.000	0.000	0.000	0.000
1985-01-09 06:00:00	0.055	0.000	0.008	0.000	0.015	0.000	0.170	0.000	0.000	0.000	0.000	0.000	0.000	0.000	0.000	0.035	0.000	0.004	0.000	0.003	0.000	0.000	0.000	0.019	0.026	0.048	0.032	0.000	0.000	0.000	0.000	0.027	0.020	0.000	0.000	0.001
1985-01-09 07:00:00	0.235	0.023	0.097	0.000	0.064	0.042	0.419	0.043	0.008	0.000	0.002	0.011	0.000	0.011	0.000	0.129	0.025	0.099	0.000	0.047	0.008	0.000	0.005	0.094	0.181	0.176	0.194	0.000	0.000	0.044	0.000	0.134	0.139	0.000	0.022	0.059
1985-01-09 08:00:00	0.418	0.106	0.178	0.009	0.125	0.242	0.552	0.168	0.061	0.083	0.017	0.217	0.003	0.098	0.002	0.245	0.064	0.258	0.000	0.126	0.033	0.025	0.026	0.177	0.315	0.334	0.355	0.011	0.001	0.137	0.157	0.242	0.269	0.015	0.065	0.145
1985-01-09 09:00:00	0.546	0.208	0.214	0.031	0.187	0.419	0.598	0.310	0.127	0.197	0.029	0.393	0.010	0.200	0.044	0.338	0.104	0.393	0.031	0.195	0.056	0.063	0.043	0.226	0.388	0.446	0.467	0.054	0.022	0.229	0.359	0.308	0.367	0.044	0.106	0.229
1985-01-09 10:00:00	0.570	0.267	0.198	0.054	0.245	0.522	0.564	0.394	0.168	0.265	0.026	0.509	0.012	0.278	0.104	0.380	0.121	0.463	0.096	0.259	0.067	0.081	0.043	0.268	0.407	0.520	0.507	0.089	0.052	0.272	0.495	0.345	0.433	0.058	0.146	0.286
1985-01-09 11:00:00	0.529	0.250	0.163	0.077	0.258	0.527	0.462	0.418	0.172	0.266	0.017	0.566	0.007	0.306	0.155	0.366	0.100	0.453	0.156	0.287	0.055	0.082	0.032	0.235	0.373	0.526	0.381	0.120	0.064	0.258	0.562	0.319	0.397	0.053	0.140	0.310
1985-01-09 12:00:00	0.433	0.194	0.114	0.088	0.220	0.453	0.271	0.354	0.142	0.204	0.005	0.563	0.001	0.281	0.179	0.281	0.073	0.355	0.182	0.261	0.030	0.076	0.013	0.149	0.281	0.461	0.204	0.112	0.052	0.188	0.568	0.241	0.295	0.033	0.093	0.276
1985-01-09 13:00:00	0.265	0.119	0.057	0.069	0.134	0.324	0.086	0.216	0.087	0.114	0.000	0.507	0.000	0.220	0.151	0.168	0.047	0.194	0.170	0.198	0.005	0.052	0.000	0.046	0.141	0.330	0.171	0.069	0.021	0.088	0.517	0.124	0.163	0.009	0.052	0.170
1985-01-09 14:00:00	0.064	0.045	0.011	0.032	0.028	0.164	0.006	0.056	0.027	0.024	0.000	0.399	0.000	0.135	0.088	0.053	0.013	0.040	0.119	0.108	0.000	0.024	0.000	0.000	0.028	0.123	0.149	0.026	0.000	0.010	0.412	0.018	0.038	0.000	0.015	0.036
1985-01-09 15:00:00	0.000	0.002	0.000	0.001	0.000	0.022	0.000	0.000	0.000	0.000	0.000	0.243	0.000	0.039	0.018	0.000	0.000	0.000	0.044	0.018	0.000	0.001	0.000	0.000	0.000	0.000	0.037	0.000	0.000	0.000	0.265	0.000	0.000	0.000	0.000	0.000
1985-01-09 16:00:00	0.000	0.000	0.000	0.000	0.000	0.000	0.000	0.000	0.000	0.000	0.000	0.064	0.000	0.000	0.000	0.000	0.000	0.000	0.001	0.000	0.000	0.000	0.000	0.000	0.000	0.000	0.000	0.000	0.000	0.000	0.102	0.000	0.000	0.000	0.000	0.000
1985-01-09 17:00:00	0.000	0.000	0.000	0.000	0.000	0.000	0.000	0.000	0.000	0.000	0.000	0.000	0.000	0.000	0.000	0.000	0.000	0.000	0.000	0.000	0.000	0.000	0.000	0.000	0.000	0.000	0.000	0.000	0.000	0.000	0.000	0.000	0.000	0.000	0.000	0.000
1985-01-09 18:00:00	0.000	0.000	0.000	0.000	0.000	0.000	0.000	0.000	0.000	0.000	0.000	0.000	0.000	0.000	0.000	0.000	0.000	0.000	0.000	0.000	0.000	0.000	0.000	0.000	0.000	0.000	0.000	0.000	0.000	0.000	0.000	0.000	0.000	0.000	0.000	0.000
1985-01-09 19:00:00	0.000	0.000	0.000	0.000	0.000	0.000	0.000	0.000	0.000	0.000	0.000	0.000	0.000	0.000	0.000	0.000	0.000	0.000	0.000	0.000	0.000	0.000	0.000	0.000	0.000	0.000	0.000	0.000	0.000	0.000	0.000	0.000	0.000	0.000	0.000	0.000
1985-01-09 20:00:00	0.000	0.000	0.000	0.000	0.000	0.000	0.000	0.000	0.000	0.000	0.000	0.000	0.000	0.000	0.000	0.000	0.000	0.000	0.000	0.000	0.000	0.000	0.000	0.000	0.000	0.000	0.000	0.000	0.000	0.000	0.000	0.000	0.000	0.000	0.000	0.000
1985-01-09 21:00:00	0.000	0.000	0.000	0.000	0.000	0.000	0.000	0.000	0.000	0.000	0.000	0.000	0.000	0.000	0.000	0.000	0.000	0.000	0.000	0.000	0.000	0.000	0.000	0.000	0.000	0.000	0.000	0.000	0.000	0.000	0.000	0.000	0.000	0.000	0.000	0.000
1985-01-09 22:00:00	0.000	0.000	0.000	0.000	0.000	0.000	0.000	0.000	0.000	0.000	0.000	0.000	0.000	0.000	0.000	0.000	0.000	0.000	0.000	0.000	0.000	0.000	0.000	0.000	0.000	0.000	0.000	0.000	0.000	0.000	0.000	0.000	0.000	0.000	0.000	0.000
1985-01-09 23:00:00	0.000	0.000	0.000	0.000	0.000	0.000	0.000	0.000	0.000	0.000	0.000	0.000	0.000	0.000	0.000	0.000	0.000	0.000	0.000	0.000	0.000	0.000	0.000	0.000	0.000	0.000	0.000	0.000	0.000	0.000	0.000	0.000	0.000	0.000	0.000	0.000
1985-01-10 00:00:00	0.000	0.000	0.000	0.000	0.000	0.000	0.000	0.000	0.000	0.000	0.000	0.000	0.000	0.000	0.000	0.000	0.000	0.000	0.000	0.000	0.000	0.000	0.000	0.000	0.000	0.000	0.000	0.000	0.000	0.000	0.000	0.000	0.000	0.000	0.000	0.000
1985-01-10 01:00:00	0.000	0.000	0.000	0.000	0.000	0.000	0.000	0.000	0.000	0.000	0.000	0.000	0.000	0.000	0.000	0.000	0.000	0.000	0.000	0.000	0.000	0.000	0.000	0.000	0.000	0.000	0.000	0.000	0.000	0.000	0.000	0.000	0.000	0.000	0.000	0.000
1985-01-10 02:00:00	0.000	0.000	0.000	0.000	0.000	0.000	0.000	0.000	0.000	0.000	0.000	0.000	0.000	0.000	0.000	0.000	0.000	0.000	0.000	0.000	0.000	0.000	0.000	0.000	0.000	0.000	0.000	0.000	0.000	0.000	0.000	0.000	0.000	0.000	0.000	0.000
1985-01-10 03:00:00	0.000	0.000	0.000	0.000	0.000	0.000	0.000	0.000	0.000	0.000	0.000	0.000	0.000	0.000	0.000	0.000	0.000	0.000	0.000	0.000	0.000	0.000	0.000	0.000	0.000	0.000	0.000	0.000	0.000	0.000	0.000	0.000	0.000	0.000	0.000	0.000
1985-01-10 04:00:00	0.000	0.000	0.000	0.000	0.000	0.000	0.000	0.000	0.000	0.000	0.000	0.000	0.000	0.000	0.000	0.000	0.000	0.000	0.000	0.000	0.000	0.000	0.000	0.000	0.000	0.000	0.000	0.000	0.000	0.000	0.000	0.000	0.000	0.000	0.000	0.000
1985-01-10 05:00:00	0.000	0.000	0.000	0.000	0.000	0.000	0.032	0.000	0.000	0.000	0.000	0.000	0.000	0.000	0.000	0.000	0.000	0.000	0.000	0.000	0.000	0.000	0.000	0.000	0.000	0.000	0.000	0.000	0.000	0.000	0.000	0.000	0.000	0.000	0.000	0.000
1985-01-10 06:00:00	0.005	0.000	0.003	0.000	0.030	0.000	0.109	0.000	0.000	0.000	0.000	0.000	0.000	0.000	0.000	0.059	0.000	0.000	0.000	0.005	0.000	0.000	0.000	0.068	0.003	0.018	0.025	0.000	0.000	0.001	0.000	0.021	0.006	0.000	0.000	0.001
1985-01-10 07:00:00	0.033	0.079	0.061	0.000	0.108	0.044	0.158	0.047	0.014	0.000	0.001	0.009	0.000	0.008	0.000	0.163	0.038	0.020	0.000	0.113	0.019	0.000	0.012	0.232	0.041	0.101	0.180	0.000	0.000	0.040	0.000	0.084	0.055	0.000	0.022	0.067
1985-01-10 08:00:00	0.063	0.221	0.149	0.047	0.185	0.180	0.187	0.150	0.092	0.098	0.015	0.155	0.011	0.082	0.003	0.248	0.112	0.057	0.000	0.266	0.062	0.054	0.040	0.393	0.106	0.212	0.345	0.034	0.005	0.113	0.128	0.143	0.122	0.020	0.079	0.161
1985-01-10 09:00:00	0.103	0.349	0.214	0.141	0.236	0.310	0.181	0.247	0.177	0.216	0.026	0.306	0.028	0.182	0.065	0.299	0.179	0.090	0.058	0.380	0.094	0.151	0.063	0.470	0.176	0.235	0.482	0.091	0.046	0.186	0.312	0.167	0.177	0.071	0.146	0.245
1985-01-10 10:00:00	0.190	0.430	0.233	0.240	0.254	0.408	0.235	0.306	0.244	0.296	0.032	0.423	0.034	0.269	0.149	0.312	0.206	0.109	0.157	0.444	0.095	0.269	0.064	0.464	0.224	0.197	0.565	0.129	0.082	0.224	0.474	0.168	0.205	0.112	0.190	0.287
1985-01-10 11:00:00	0.216	0.444	0.222	0.266	0.229	0.452	0.310	0.297	0.270	0.325	0.025	0.492	0.023	0.316	0.206	0.295	0.195	0.110	0.242	0.453	0.068	0.351	0.047	0.356	0.229	0.152	0.550	0.127	0.090	0.211	0.563	0.142	0.191	0.113	0.217	0.278
1985-01-10 12:00:00	0.182	0.384	0.178	0.238	0.168	0.424	0.234	0.242	0.235	0.276	0.010	0.493	0.004	0.307	0.214	0.241	0.155	0.090	0.309	0.416	0.034	0.378	0.022	0.186	0.191	0.136	0.489	0.101	0.068	0.151	0.585	0.095	0.150	0.075	0.215	0.214
1985-01-10 13:00:00	0.121	0.257	0.107	0.160	0.087	0.320	0.107	0.149	0.154	0.164	0.000	0.449	0.000	0.250	0.176	0.154	0.098	0.050	0.301	0.323	0.005	0.331	0.001	0.045	0.106	0.095	0.396	0.065	0.030	0.068	0.555	0.041	0.087	0.026	0.159	0.118
1985-01-10 14:00:00	0.035	0.099	0.032	0.067	0.012	0.166	0.010	0.041	0.054	0.037	0.000	0.354	0.000	0.153	0.102	0.047	0.035	0.009	0.226	0.178	0.000	0.175	0.000	0.000	0.028	0.029	0.196	0.024	0.003	0.006	0.471	0.004	0.020	0.001	0.063	0.024
1985-01-10 15:00:00	0.000	0.003	0.000	0.005	0.000	0.025	0.000	0.000	0.001	0.000	0.000	0.211	0.000	0.047	0.023	0.000	0.000	0.000	0.097	0.029	0.000	0.022	0.000	0.000	0.000	0.000	0.036	0.000	0.000	0.000	0.330	0.000	0.000	0.000	0.001	0.000
1985-01-10 16:00:00	0.000	0.000	0.000	0.000	0.000	0.000	0.000	0.000	0.000	0.000	0.000	0.053	0.000	0.000	0.000	0.000	0.000	0.000	0.002	0.000	0.000	0.000	0.000	0.000	0.000	0.000	0.000	0.000	0.000	0.000	0.138	0.000	0.000	0.000	0.000	0.000
1985-01-10 17:00:00	0.000	0.000	0.000	0.000	0.000	0.000	0.000	0.000	0.000	0.000	0.000	0.000	0.000	0.000	0.000	0.000	0.000	0.000	0.000	0.000	0.000	0.000	0.000	0.000	0.000	0.000	0.000	0.000	0.000	0.000	0.000	0.000	0.000	0.000	0.000	0.000
1985-01-10 18:00:00	0.000	0.000	0.000	0.000	0.000	0.000	0.000	0.000	0.000	0.000	0.000	0.000	0.000	0.000	0.000	0.000	0.000	0.000	0.000	0.000	0.000	0.000	0.000	0.000	0.000	0.000	0.000	0.000	0.000	0.000	0.000	0.000	0.000	0.000	0.000	0.000
1985-01-10 19:00:00	0.000	0.000	0.000	0.000	0.000	0.000	0.000	0.000	0.000	0.000	0.000	0.000	0.000	0.000	0.000	0.000	0.000	0.000	0.000	0.000	0.000	0.000	0.000	0.000	0.000	0.000	0.000	0.000	0.000	0.000	0.000	0.000	0.000	0.000	0.000	0.000
1985-01-10 20:00:00	0.000	0.000	0.000	0.000	0.000	0.000	0.000	0.000	0.000	0.000	0.000	0.000	0.000	0.000	0.000	0.000	0.000	0.000	0.000	0.000	0.000	0.000	0.000	0.000	0.000	0.000	0.000	0.000	0.000	0.000	0.000	0.000	0.000	0.000	0.000	0.000
1985-01-10 21:00:00	0.000	0.000	0.000	0.000	0.000	0.000	0.000	0.000	0.000	0.000	0.000	0.000	0.000	0.000	0.000	0.000	0.000	0.000	0.000	0.000	0.000	0.000	0.000	0.000	0.000	0.000	0.000	0.000	0.000	0.000	0.000	0.000	0.000	0.000	0.000	0.000
1985-01-10 22:00:00	0.000	0.000	0.000	0.000	0.000	0.000	0.000	0.000	0.000	0.000	0.000	0.000	0.000	0.000	0.000	0.000	0.000	0.000	0.000	0.000	0.000	0.000	0.000	0.000	0.000	0.000	0.000	0.000	0.000	0.000	0.000	0.000	0.000	0.000	0.000	0.000
1985-01-10 23:00:00	0.000	0.000	0.000	0.000	0.000	0.000	0.000	0.000	0.000	0.000	0.000	0.000	0.000	0.000	0.000	0.000	0.000	0.000	0.000	0.000	0.000	0.000	0.000	0.000	0.000	0.000	0.000	0.000	0.000	0.000	0.000	0.000	0.000	0.000	0.000	0.000
1985-01-11 00:00:00	0.000	0.000	0.000	0.000	0.000	0.000	0.000	0.000	0.000	0.000	0.000	0.000	0.000	0.000	0.000	0.000	0.000	0.000	0.000	0.000	0.000	0.000	0.000	0.000	0.000	0.000	0.000	0.000	0.000	0.000	0.000	0.000	0.000	0.000	0.000	0.000
1985-01-11 01:00:00	0.000	0.000	0.000	0.000	0.000	0.000	0.000	0.000	0.000	0.000	0.000	0.000	0.000	0.000	0.000	0.000	0.000	0.000	0.000	0.000	0.000	0.000	0.000	0.000	0.000	0.000	0.000	0.000	0.000	0.000	0.000	0.000	0.000	0.000	0.000	0.000
1985-01-11 02:00:00	0.000	0.000	0.000	0.000	0.000	0.000	0.000	0.000	0.000	0.000	0.000	0.000	0.000	0.000	0.000	0.000	0.000	0.000	0.000	0.000	0.000	0.000	0.000	0.000	0.000	0.000	0.000	0.000	0.000	0.000	0.000	0.000	0.000	0.000	0.000	0.000
1985-01-11 03:00:00	0.000	0.000	0.000	0.000	0.000	0.000	0.000	0.000	0.000	0.000	0.000	0.000	0.000	0.000	0.000	0.000	0.000	0.000	0.000	0.000	0.000	0.000	0.000	0.000	0.000	0.000	0.000	0.000	0.000	0.000	0.000	0.000	0.000	0.000	0.000	0.000
1985-01-11 04:00:00	0.000	0.000	0.000	0.000	0.000	0.000	0.000	0.000	0.000	0.000	0.000	0.000	0.000	0.000	0.000	0.000	0.000	0.000	0.000	0.000	0.000	0.000	0.000	0.000	0.000	0.000	0.000	0.000	0.000	0.000	0.000	0.000	0.000	0.000	0.000	0.000
1985-01-11 05:00:00	0.000	0.000	0.000	0.000	0.000	0.000	0.135	0.000	0.000	0.000	0.000	0.000	0.000	0.000	0.000	0.000	0.000	0.000	0.000	0.000	0.000	0.000	0.000	0.000	0.000	0.000	0.000	0.000	0.000	0.000	0.000	0.000	0.000	0.000	0.000	0.000
1985-01-11 06:00:00	0.035	0.000	0.012	0.000	0.055	0.000	0.323	0.000	0.000	0.000	0.000	0.000	0.000	0.000	0.000	0.040	0.005	0.002	0.000	0.008	0.000	0.000	0.000	0.049	0.023	0.056	0.048	0.000	0.000	0.000	0.000	0.025	0.014	0.000	0.001	0.001
1985-01-11 07:00:00	0.161	0.066	0.135	0.000	0.164	0.077	0.352	0.040	0.010	0.000	0.003	0.007	0.000	0.011	0.000	0.130	0.142	0.066	0.000	0.138	0.013	0.000	0.013	0.154	0.186	0.181	0.260	0.000	0.000	0.013	0.000	0.097	0.106	0.000	0.138	0.057
1985-01-11 08:00:00	0.266	0.173	0.268	0.040	0.267	0.290	0.244	0.139	0.082	0.052	0.024	0.137	0.020	0.104	0.006	0.212	0.307	0.158	0.000	0.303	0.048	0.049	0.047	0.262	0.359	0.281	0.422	0.037	0.000	0.047	0.123	0.172	0.209	0.009	0.307	0.143
1985-01-11 09:00:00	0.367	0.262	0.381	0.123	0.312	0.449	0.254	0.230	0.170	0.133	0.041	0.296	0.046	0.227	0.088	0.277	0.434	0.234	0.091	0.419	0.082	0.133	0.074	0.335	0.477	0.347	0.524	0.093	0.012	0.078	0.295	0.219	0.271	0.033	0.427	0.213
1985-01-11 10:00:00	0.402	0.317	0.445	0.217	0.339	0.549	0.217	0.299	0.252	0.179	0.047	0.415	0.053	0.339	0.184	0.298	0.516	0.313	0.217	0.484	0.105	0.229	0.083	0.361	0.529	0.378	0.550	0.144	0.030	0.106	0.432	0.252	0.309	0.055	0.501	0.267
1985-01-11 11:00:00	0.376	0.329	0.433	0.278	0.309	0.577	0.179	0.286	0.287	0.179	0.035	0.482	0.035	0.396	0.243	0.291	0.513	0.327	0.308	0.493	0.090	0.280	0.064	0.319	0.490	0.369	0.543	0.164	0.034	0.106	0.504	0.239	0.292	0.056	0.486	0.270
1985-01-11 12:00:00	0.315	0.294	0.365	0.270	0.243	0.535	0.089	0.215	0.263	0.131	0.013	0.490	0.009	0.393	0.254	0.259	0.435	0.269	0.336	0.450	0.050	0.270	0.029	0.218	0.401	0.307	0.469	0.148	0.022	0.078	0.515	0.173	0.223	0.036	0.338	0.214
1985-01-11 13:00:00	0.219	0.211	0.243	0.209	0.139	0.429	0.044	0.123	0.183	0.059	0.000	0.444	0.000	0.328	0.215	0.189	0.300	0.164	0.307	0.354	0.010	0.211	0.002	0.086	0.263	0.182	0.360	0.097	0.008	0.034	0.475	0.080	0.126	0.010	0.212	0.120
1985-01-11 14:00:00	0.075	0.094	0.092	0.109	0.029	0.254	0.007	0.032	0.069	0.007	0.000	0.352	0.000	0.213	0.130	0.070	0.125	0.046	0.219	0.205	0.000	0.112	0.000	0.001	0.094	0.054	0.195	0.039	0.000	0.002	0.396	0.008	0.031	0.000	0.103	0.022
1985-01-11 15:00:00	0.000	0.004	0.000	0.014	0.000	0.052	0.000	0.000	0.002	0.000	0.000	0.209	0.000	0.073	0.031	0.000	0.002	0.000	0.088	0.038	0.000	0.015	0.000	0.000	0.000	0.000	0.028	0.002	0.000	0.000	0.267	0.000	0.000	0.000	0.002	0.000
1985-01-11 16:00:00	0.000	0.000	0.000	0.000	0.000	0.000	0.000	0.000	0.000	0.000	0.000	0.050	0.000	0.001	0.000	0.000	0.000	0.000	0.001	0.000	0.000	0.000	0.000	0.000	0.000	0.000	0.000	0.000	0.000	0.000	0.104	0.000	0.000	0.000	0.000	0.000
1985-01-11 17:00:00	0.000	0.000	0.000	0.000	0.000	0.000	0.000	0.000	0.000	0.000	0.000	0.000	0.000	0.000	0.000	0.000	0.000	0.000	0.000	0.000	0.000	0.000	0.000	0.000	0.000	0.000	0.000	0.000	0.000	0.000	0.000	0.000	0.000	0.000	0.000	0.000
1985-01-11 18:00:00	0.000	0.000	0.000	0.000	0.000	0.000	0.000	0.000	0.000	0.000	0.000	0.000	0.000	0.000	0.000	0.000	0.000	0.000	0.000	0.000	0.000	0.000	0.000	0.000	0.000	0.000	0.000	0.000	0.000	0.000	0.000	0.000	0.000	0.000	0.000	0.000
1985-01-11 19:00:00	0.000	0.000	0.000	0.000	0.000	0.000	0.000	0.000	0.000	0.000	0.000	0.000	0.000	0.000	0.000	0.000	0.000	0.000	0.000	0.000	0.000	0.000	0.000	0.000	0.000	0.000	0.000	0.000	0.000	0.000	0.000	0.000	0.000	0.000	0.000	0.000
1985-01-11 20:00:00	0.000	0.000	0.000	0.000	0.000	0.000	0.000	0.000	0.000	0.000	0.000	0.000	0.000	0.000	0.000	0.000	0.000	0.000	0.000	0.000	0.000	0.000	0.000	0.000	0.000	0.000	0.000	0.000	0.000	0.000	0.000	0.000	0.000	0.000	0.000	0.000
1985-01-11 21:00:00	0.000	0.000	0.000	0.000	0.000	0.000	0.000	0.000	0.000	0.000	0.000	0.000	0.000	0.000	0.000	0.000	0.000	0.000	0.000	0.000	0.000	0.000	0.000	0.000	0.000	0.000	0.000	0.000	0.000	0.000	0.000	0.000	0.000	0.000	0.000	0.000
1985-01-11 22:00:00	0.000	0.000	0.000	0.000	0.000	0.000	0.000	0.000	0.000	0.000	0.000	0.000	0.000	0.000	0.000	0.000	0.000	0.000	0.000	0.000	0.000	0.000	0.000	0.000	0.000	0.000	0.000	0.000	0.000	0.000	0.000	0.000	0.000	0.000	0.000	0.000
1985-01-11 23:00:00	0.000	0.000	0.000	0.000	0.000	0.000	0.000	0.000	0.000	0.000	0.000	0.000	0.000	0.000	0.000	0.000	0.000	0.000	0.000	0.000	0.000	0.000	0.000	0.000	0.000	0.000	0.000	0.000	0.000	0.000	0.000	0.000	0.000	0.000	0.000	0.000
1985-01-12 00:00:00	0.000	0.000	0.000	0.000	0.000	0.000	0.000	0.000	0.000	0.000	0.000	0.000	0.000	0.000	0.000	0.000	0.000	0.000	0.000	0.000	0.000	0.000	0.000	0.000	0.000	0.000	0.000	0.000	0.000	0.000	0.000	0.000	0.000	0.000	0.000	0.000
1985-01-12 01:00:00	0.000	0.000	0.000	0.000	0.000	0.000	0.000	0.000	0.000	0.000	0.000	0.000	0.000	0.000	0.000	0.000	0.000	0.000	0.000	0.000	0.000	0.000	0.000	0.000	0.000	0.000	0.000	0.000	0.000	0.000	0.000	0.000	0.000	0.000	0.000	0.000
1985-01-12 02:00:00	0.000	0.000	0.000	0.000	0.000	0.000	0.000	0.000	0.000	0.000	0.000	0.000	0.000	0.000	0.000	0.000	0.000	0.000	0.000	0.000	0.000	0.000	0.000	0.000	0.000	0.000	0.000	0.000	0.000	0.000	0.000	0.000	0.000	0.000	0.000	0.000
1985-01-12 03:00:00	0.000	0.000	0.000	0.000	0.000	0.000	0.000	0.000	0.000	0.000	0.000	0.000	0.000	0.000	0.000	0.000	0.000	0.000	0.000	0.000	0.000	0.000	0.000	0.000	0.000	0.000	0.000	0.000	0.000	0.000	0.000	0.000	0.000	0.000	0.000	0.000
1985-01-12 04:00:00	0.000	0.000	0.000	0.000	0.000	0.000	0.000	0.000	0.000	0.000	0.000	0.000	0.000	0.000	0.000	0.000	0.000	0.000	0.000	0.000	0.000	0.000	0.000	0.000	0.000	0.000	0.000	0.000	0.000	0.000	0.000	0.000	0.000	0.000	0.000	0.000
1985-01-12 05:00:00	0.000	0.000	0.000	0.000	0.000	0.000	0.114	0.000	0.000	0.000	0.000	0.000	0.000	0.000	0.000	0.000	0.000	0.000	0.000	0.000	0.000	0.000	0.000	0.000	0.000	0.000	0.000	0.000	0.000	0.000	0.000	0.000	0.000	0.000	0.000	0.000
1985-01-12 06:00:00	0.064	0.000	0.030	0.000	0.089	0.000	0.193	0.000	0.000	0.000	0.000	0.000	0.000	0.000	0.000	0.073	0.008	0.004	0.000	0.008	0.000	0.000	0.000	0.025	0.068	0.092	0.044	0.000	0.000	0.000	0.000	0.036	0.033	0.000	0.002	0.003
1985-01-12 07:00:00	0.238	0.135	0.257	0.000	0.260	0.094	0.321	0.007	0.006	0.001	0.014	0.008	0.002	0.008	0.000	0.210	0.176	0.099	0.000	0.140	0.043	0.000	0.030	0.083	0.294	0.256	0.221	0.000	0.000	0.017	0.000	0.146	0.175	0.000	0.159	0.097
1985-01-12 08:00:00	0.397	0.241	0.453	0.015	0.412	0.311	0.380	0.030	0.055	0.133	0.056	0.180	0.033	0.114	0.009	0.317	0.347	0.241	0.000	0.307	0.124	0.036	0.088	0.148	0.473	0.399	0.381	0.006	0.001	0.058	0.137	0.263	0.334	0.016	0.334	0.185
1985-01-12 09:00:00	0.497	0.292	0.594	0.038	0.515	0.467	0.461	0.053	0.118	0.278	0.085	0.356	0.069	0.248	0.083	0.375	0.472	0.363	0.082	0.424	0.207	0.090	0.138	0.202	0.586	0.511	0.487	0.034	0.019	0.102	0.318	0.354	0.467	0.051	0.457	0.229
1985-01-12 10:00:00	0.554	0.316	0.644	0.042	0.552	0.548	0.479	0.067	0.158	0.355	0.088	0.473	0.084	0.349	0.160	0.391	0.533	0.421	0.199	0.482	0.244	0.096	0.140	0.242	0.626	0.552	0.534	0.082	0.044	0.132	0.456	0.394	0.512	0.078	0.507	0.224
1985-01-12 11:00:00	0.541	0.312	0.621	0.037	0.523	0.554	0.445	0.066	0.166	0.346	0.063	0.524	0.058	0.391	0.192	0.360	0.524	0.406	0.285	0.485	0.194	0.064	0.097	0.249	0.602	0.536	0.521	0.132	0.052	0.135	0.533	0.367	0.491	0.076	0.493	0.165
1985-01-12 12:00:00	0.474	0.255	0.537	0.031	0.422	0.487	0.312	0.049	0.143	0.272	0.027	0.522	0.016	0.372	0.175	0.289	0.450	0.305	0.316	0.441	0.102	0.042	0.044	0.192	0.517	0.452	0.443	0.176	0.039	0.102	0.559	0.284	0.407	0.051	0.415	0.093
1985-01-12 13:00:00	0.364	0.156	0.385	0.029	0.255	0.347	0.132	0.026	0.089	0.150	0.001	0.476	0.000	0.302	0.135	0.185	0.311	0.156	0.304	0.345	0.023	0.030	0.006	0.078	0.374	0.321	0.283	0.142	0.015	0.047	0.540	0.152	0.246	0.018	0.289	0.038
1985-01-12 14:00:00	0.167	0.053	0.163	0.021	0.059	0.169	0.012	0.004	0.028	0.031	0.000	0.380	0.000	0.195	0.081	0.061	0.124	0.039	0.222	0.194	0.000	0.021	0.000	0.001	0.164	0.128	0.109	0.060	0.000	0.003	0.457	0.024	0.071	0.001	0.111	0.004
1985-01-12 15:00:00	0.001	0.001	0.001	0.002	0.000	0.025	0.000	0.000	0.000	0.000	0.000	0.231	0.000	0.070	0.022	0.000	0.002	0.000	0.095	0.032	0.000	0.002	0.000	0.000	0.000	0.000	0.009	0.003	0.000	0.000	0.318	0.000	0.000	0.000	0.001	0.000
1985-01-12 16:00:00	0.000	0.000	0.000	0.000	0.000	0.000	0.000	0.000	0.000	0.000	0.000	0.061	0.000	0.001	0.000	0.000	0.000	0.000	0.002	0.000	0.000	0.000	0.000	0.000	0.000	0.000	0.000	0.000	0.000	0.000	0.126	0.000	0.000	0.000	0.000	0.000
1985-01-12 17:00:00	0.000	0.000	0.000	0.000	0.000	0.000	0.000	0.000	0.000	0.000	0.000	0.000	0.000	0.000	0.000	0.000	0.000	0.000	0.000	0.000	0.000	0.000	0.000	0.000	0.000	0.000	0.000	0.000	0.000	0.000	0.000	0.000	0.000	0.000	0.000	0.000
1985-01-12 18:00:00	0.000	0.000	0.000	0.000	0.000	0.000	0.000	0.000	0.000	0.000	0.000	0.000	0.000	0.000	0.000	0.000	0.000	0.000	0.000	0.000	0.000	0.000	0.000	0.000	0.000	0.000	0.000	0.000	0.000	0.000	0.000	0.000	0.000	0.000	0.000	0.000
1985-01-12 19:00:00	0.000	0.000	0.000	0.000	0.000	0.000	0.000	0.000	0.000	0.000	0.000	0.000	0.000	0.000	0.000	0.000	0.000	0.000	0.000	0.000	0.000	0.000	0.000	0.000	0.000	0.000	0.000	0.000	0.000	0.000	0.000	0.000	0.000	0.000	0.000	0.000
1985-01-12 20:00:00	0.000	0.000	0.000	0.000	0.000	0.000	0.000	0.000	0.000	0.000	0.000	0.000	0.000	0.000	0.000	0.000	0.000	0.000	0.000	0.000	0.000	0.000	0.000	0.000	0.000	0.000	0.000	0.000	0.000	0.000	0.000	0.000	0.000	0.000	0.000	0.000
1985-01-12 21:00:00	0.000	0.000	0.000	0.000	0.000	0.000	0.000	0.000	0.000	0.000	0.000	0.000	0.000	0.000	0.000	0.000	0.000	0.000	0.000	0.000	0.000	0.000	0.000	0.000	0.000	0.000	0.000	0.000	0.000	0.000	0.000	0.000	0.000	0.000	0.000	0.000
1985-01-12 22:00:00	0.000	0.000	0.000	0.000	0.000	0.000	0.000	0.000	0.000	0.000	0.000	0.000	0.000	0.000	0.000	0.000	0.000	0.000	0.000	0.000	0.000	0.000	0.000	0.000	0.000	0.000	0.000	0.000	0.000	0.000	0.000	0.000	0.000	0.000	0.000	0.000
1985-01-12 23:00:00	0.000	0.000	0.000	0.000	0.000	0.000	0.000	0.000	0.000	0.000	0.000	0.000	0.000	0.000	0.000	0.000	0.000	0.000	0.000	0.000	0.000	0.000	0.000	0.000	0.000	0.000	0.000	0.000	0.000	0.000	0.000	0.000	0.000	0.000	0.000	0.000
1985-01-13 00:00:00	0.000	0.000	0.000	0.000	0.000	0.000	0.000	0.000	0.000	0.000	0.000	0.000	0.000	0.000	0.000	0.000	0.000	0.000	0.000	0.000	0.000	0.000	0.000	0.000	0.000	0.000	0.000	0.000	0.000	0.000	0.000	0.000	0.000	0.000	0.000	0.000
1985-01-13 01:00:00	0.000	0.000	0.000	0.000	0.000	0.000	0.000	0.000	0.000	0.000	0.000	0.000	0.000	0.000	0.000	0.000	0.000	0.000	0.000	0.000	0.000	0.000	0.000	0.000	0.000	0.000	0.000	0.000	0.000	0.000	0.000	0.000	0.000	0.000	0.000	0.000
1985-01-13 02:00:00	0.000	0.000	0.000	0.000	0.000	0.000	0.000	0.000	0.000	0.000	0.000	0.000	0.000	0.000	0.000	0.000	0.000	0.000	0.000	0.000	0.000	0.000	0.000	0.000	0.000	0.000	0.000	0.000	0.000	0.000	0.000	0.000	0.000	0.000	0.000	0.000
1985-01-13 03:00:00	0.000	0.000	0.000	0.000	0.000	0.000	0.000	0.000	0.000	0.000	0.000	0.000	0.000	0.000	0.000	0.000	0.000	0.000	0.000	0.000	0.000	0.000	0.000	0.000	0.000	0.000	0.000	0.000	0.000	0.000	0.000	0.000	0.000	0.000	0.000	0.000
1985-01-13 04:00:00	0.000	0.000	0.000	0.000	0.000	0.000	0.000	0.000	0.000	0.000	0.000	0.000	0.000	0.000	0.000	0.000	0.000	0.000	0.000	0.000	0.000	0.000	0.000	0.000	0.000	0.000	0.000	0.000	0.000	0.000	0.000	0.000	0.000	0.000	0.000	0.000
1985-01-13 05:00:00	0.000	0.000	0.000	0.000	0.001	0.000	0.009	0.000	0.000	0.000	0.000	0.000	0.000	0.000	0.000	0.000	0.000	0.000	0.000	0.000	0.000	0.000	0.000	0.000	0.000	0.000	0.000	0.000	0.000	0.000	0.000	0.000	0.000	0.000	0.000	0.000
1985-01-13 06:00:00	0.066	0.000	0.038	0.000	0.113	0.000	0.036	0.000	0.000	0.000	0.000	0.000	0.000	0.000	0.000	0.054	0.003	0.006	0.000	0.003	0.000	0.000	0.000	0.119	0.058	0.034	0.003	0.000	0.000	0.001	0.000	0.082	0.067	0.000	0.000	0.001
1985-01-13 07:00:00	0.233	0.015	0.256	0.000	0.284	0.023	0.074	0.015	0.012	0.000	0.012	0.011	0.004	0.006	0.000	0.139	0.060	0.078	0.000	0.048	0.011	0.002	0.010	0.313	0.268	0.131	0.033	0.000	0.000	0.037	0.000	0.248	0.267	0.000	0.023	0.038
1985-01-13 08:00:00	0.368	0.059	0.408	0.051	0.427	0.138	0.104	0.058	0.094	0.071	0.057	0.178	0.055	0.079	0.003	0.209	0.123	0.167	0.000	0.116	0.034	0.072	0.038	0.447	0.427	0.238	0.068	0.051	0.012	0.105	0.036	0.396	0.423	0.030	0.054	0.090
1985-01-13 09:00:00	0.485	0.106	0.496	0.132	0.505	0.290	0.137	0.101	0.195	0.187	0.094	0.351	0.107	0.181	0.025	0.250	0.173	0.237	0.073	0.171	0.045	0.185	0.061	0.512	0.540	0.322	0.084	0.130	0.087	0.170	0.113	0.489	0.516	0.097	0.079	0.129
1985-01-13 10:00:00	0.565	0.147	0.533	0.220	0.528	0.415	0.152	0.143	0.288	0.262	0.109	0.473	0.113	0.282	0.044	0.267	0.205	0.277	0.155	0.209	0.050	0.326	0.074	0.522	0.599	0.424	0.072	0.206	0.155	0.229	0.185	0.527	0.564	0.141	0.107	0.153
1985-01-13 11:00:00	0.539	0.163	0.507	0.283	0.486	0.447	0.160	0.145	0.324	0.269	0.089	0.535	0.076	0.325	0.053	0.239	0.202	0.256	0.201	0.202	0.047	0.435	0.069	0.465	0.580	0.448	0.088	0.238	0.175	0.224	0.240	0.496	0.538	0.141	0.112	0.141
1985-01-13 12:00:00	0.443	0.137	0.425	0.267	0.390	0.401	0.210	0.116	0.286	0.218	0.043	0.536	0.020	0.307	0.056	0.179	0.168	0.196	0.207	0.170	0.033	0.468	0.040	0.334	0.498	0.398	0.072	0.236	0.143	0.163	0.272	0.396	0.444	0.096	0.091	0.107
1985-01-13 13:00:00	0.289	0.086	0.291	0.199	0.229	0.282	0.174	0.067	0.194	0.120	0.003	0.481	0.000	0.238	0.051	0.100	0.112	0.119	0.163	0.117	0.009	0.384	0.005	0.145	0.351	0.280	0.050	0.160	0.067	0.077	0.277	0.231	0.290	0.031	0.052	0.060
1985-01-13 14:00:00	0.096	0.032	0.108	0.090	0.051	0.127	0.023	0.016	0.073	0.024	0.000	0.373	0.000	0.139	0.033	0.029	0.039	0.032	0.093	0.055	0.000	0.210	0.000	0.003	0.149	0.083	0.023	0.067	0.006	0.009	0.247	0.046	0.095	0.001	0.017	0.011
1985-01-13 15:00:00	0.000	0.001	0.000	0.013	0.000	0.017	0.000	0.000	0.003	0.000	0.000	0.220	0.000	0.039	0.007	0.000	0.000	0.000	0.030	0.005	0.000	0.038	0.000	0.000	0.000	0.000	0.001	0.003	0.000	0.000	0.174	0.000	0.000	0.000	0.000	0.000
1985-01-13 16:00:00	0.000	0.000	0.000	0.000	0.000	0.000	0.000	0.000	0.000	0.000	0.000	0.054	0.000	0.000	0.000	0.000	0.000	0.000	0.000	0.000	0.000	0.000	0.000	0.000	0.000	0.000	0.000	0.000	0.000	0.000	0.069	0.000	0.000	0.000	0.000	0.000
1985-01-13 17:00:00	0.000	0.000	0.000	0.000	0.000	0.000	0.000	0.000	0.000	0.000	0.000	0.000	0.000	0.000	0.000	0.000	0.000	0.000	0.000	0.000	0.000	0.000	0.000	0.000	0.000	0.000	0.000	0.000	0.000	0.000	0.000	0.000	0.000	0.000	0.000	0.000
1985-01-13 18:00:00	0.000	0.000	0.000	0.000	0.000	0.000	0.000	0.000	0.000	0.000	0.000	0.000	0.000	0.000	0.000	0.000	0.000	0.000	0.000	0.000	0.000	0.000	0.000	0.000	0.000	0.000	0.000	0.000	0.000	0.000	0.000	0.000	0.000	0.000	0.000	0.000
1985-01-13 19:00:00	0.000	0.000	0.000	0.000	0.000	0.000	0.000	0.000	0.000	0.000	0.000	0.000	0.000	0.000	0.000	0.000	0.000	0.000	0.000	0.000	0.000	0.000	0.000	0.000	0.000	0.000	0.000	0.000	0.000	0.000	0.000	0.000	0.000	0.000	0.000	0.000
1985-01-13 20:00:00	0.000	0.000	0.000	0.000	0.000	0.000	0.000	0.000	0.000	0.000	0.000	0.000	0.000	0.000	0.000	0.000	0.000	0.000	0.000	0.000	0.000	0.000	0.000	0.000	0.000	0.000	0.000	0.000	0.000	0.000	0.000	0.000	0.000	0.000	0.000	0.000
1985-01-13 21:00:00	0.000	0.000	0.000	0.000	0.000	0.000	0.000	0.000	0.000	0.000	0.000	0.000	0.000	0.000	0.000	0.000	0.000	0.000	0.000	0.000	0.000	0.000	0.000	0.000	0.000	0.000	0.000	0.000	0.000	0.000	0.000	0.000	0.000	0.000	0.000	0.000
1985-01-13 22:00:00	0.000	0.000	0.000	0.000	0.000	0.000	0.000	0.000	0.000	0.000	0.000	0.000	0.000	0.000	0.000	0.000	0.000	0.000	0.000	0.000	0.000	0.000	0.000	0.000	0.000	0.000	0.000	0.000	0.000	0.000	0.000	0.000	0.000	0.000	0.000	0.000
1985-01-13 23:00:00	0.000	0.000	0.000	0.000	0.000	0.000	0.000	0.000	0.000	0.000	0.000	0.000	0.000	0.000	0.000	0.000	0.000	0.000	0.000	0.000	0.000	0.000	0.000	0.000	0.000	0.000	0.000	0.000	0.000	0.000	0.000	0.000	0.000	0.000	0.000	0.000
1985-01-14 00:00:00	0.000	0.000	0.000	0.000	0.000	0.000	0.000	0.000	0.000	0.000	0.000	0.000	0.000	0.000	0.000	0.000	0.000	0.000	0.000	0.000	0.000	0.000	0.000	0.000	0.000	0.000	0.000	0.000	0.000	0.000	0.000	0.000	0.000	0.000	0.000	0.000
1985-01-14 01:00:00	0.000	0.000	0.000	0.000	0.000	0.000	0.000	0.000	0.000	0.000	0.000	0.000	0.000	0.000	0.000	0.000	0.000	0.000	0.000	0.000	0.000	0.000	0.000	0.000	0.000	0.000	0.000	0.000	0.000	0.000	0.000	0.000	0.000	0.000	0.000	0.000
1985-01-14 02:00:00	0.000	0.000	0.000	0.000	0.000	0.000	0.000	0.000	0.000	0.000	0.000	0.000	0.000	0.000	0.000	0.000	0.000	0.000	0.000	0.000	0.000	0.000	0.000	0.000	0.000	0.000	0.000	0.000	0.000	0.000	0.000	0.000	0.000	0.000	0.000	0.000
1985-01-14 03:00:00	0.000	0.000	0.000	0.000	0.000	0.000	0.000	0.000	0.000	0.000	0.000	0.000	0.000	0.000	0.000	0.000	0.000	0.000	0.000	0.000	0.000	0.000	0.000	0.000	0.000	0.000	0.000	0.000	0.000	0.000	0.000	0.000	0.000	0.000	0.000	0.000
1985-01-14 04:00:00	0.000	0.000	0.000	0.000	0.000	0.000	0.000	0.000	0.000	0.000	0.000	0.000	0.000	0.000	0.000	0.000	0.000	0.000	0.000	0.000	0.000	0.000	0.000	0.000	0.000	0.000	0.000	0.000	0.000	0.000	0.000	0.000	0.000	0.000	0.000	0.000
1985-01-14 05:00:00	0.000	0.000	0.000	0.000	0.000	0.000	0.042	0.000	0.000	0.000	0.000	0.000	0.000	0.000	0.000	0.000	0.000	0.000	0.000	0.000	0.000	0.000	0.000	0.000	0.000	0.000	0.000	0.000	0.000	0.000	0.000	0.000	0.000	0.000	0.000	0.000
1985-01-14 06:00:00	0.011	0.000	0.007	0.000	0.021	0.000	0.179	0.000	0.000	0.000	0.000	0.000	0.000	0.000	0.000	0.022	0.002	0.010	0.000	0.002	0.000	0.000	0.000	0.076	0.007	0.014	0.047	0.000	0.000	0.000	0.000	0.068	0.032	0.000	0.000	0.003
1985-01-14 07:00:00	0.062	0.028	0.071	0.001	0.067	0.017	0.161	0.019	0.010	0.000	0.019	0.009	0.006	0.006	0.000	0.072	0.067	0.112	0.000	0.033	0.041	0.003	0.032	0.227	0.061	0.069	0.236	0.000	0.000	0.036	0.000	0.206	0.159	0.000	0.037	0.067
1985-01-14 08:00:00	0.122	0.099	0.143	0.058	0.106	0.102	0.139	0.067	0.072	0.049	0.072	0.147	0.060	0.091	0.006	0.125	0.157	0.231	0.000	0.093	0.124	0.095	0.094	0.354	0.148	0.135	0.401	0.017	0.009	0.106	0.125	0.310	0.268	0.024	0.114	0.172
1985-01-14 09:00:00	0.176	0.177	0.194	0.138	0.128	0.221	0.140	0.105	0.142	0.097	0.114	0.294	0.107	0.205	0.061	0.157	0.218	0.313	0.076	0.155	0.193	0.249	0.143	0.421	0.245	0.199	0.507	0.060	0.064	0.175	0.278	0.359	0.324	0.073	0.191	0.272
1985-01-14 10:00:00	0.219	0.223	0.225	0.222	0.137	0.292	0.153	0.125	0.199	0.133	0.129	0.407	0.118	0.289	0.132	0.173	0.249	0.347	0.188	0.201	0.234	0.426	0.173	0.422	0.325	0.261	0.537	0.111	0.119	0.217	0.380	0.364	0.337	0.109	0.231	0.342
1985-01-14 11:00:00	0.227	0.237	0.226	0.270	0.122	0.308	0.167	0.118	0.210	0.150	0.104	0.469	0.083	0.311	0.177	0.166	0.241	0.310	0.270	0.206	0.216	0.498	0.155	0.346	0.333	0.261	0.407	0.143	0.139	0.210	0.433	0.317	0.293	0.110	0.213	0.331
1985-01-14 12:00:00	0.205	0.214	0.197	0.265	0.086	0.258	0.177	0.089	0.174	0.127	0.050	0.482	0.025	0.281	0.183	0.137	0.195	0.227	0.292	0.178	0.144	0.463	0.090	0.216	0.300	0.215	0.402	0.137	0.114	0.154	0.452	0.233	0.213	0.074	0.174	0.255
1985-01-14 13:00:00	0.136	0.146	0.131	0.203	0.042	0.171	0.096	0.049	0.106	0.067	0.004	0.442	0.000	0.220	0.144	0.080	0.123	0.117	0.276	0.130	0.039	0.298	0.016	0.077	0.203	0.143	0.236	0.099	0.056	0.070	0.424	0.122	0.121	0.023	0.108	0.146
1985-01-14 14:00:00	0.047	0.055	0.047	0.100	0.006	0.072	0.005	0.011	0.035	0.012	0.000	0.355	0.000	0.129	0.083	0.025	0.043	0.024	0.197	0.066	0.000	0.106	0.000	0.001	0.074	0.046	0.094	0.045	0.006	0.006	0.348	0.021	0.033	0.001	0.032	0.026
1985-01-14 15:00:00	0.000	0.002	0.000	0.013	0.000	0.007	0.000	0.000	0.001	0.000	0.000	0.216	0.000	0.037	0.019	0.000	0.000	0.000	0.085	0.010	0.000	0.012	0.000	0.000	0.000	0.000	0.013	0.002	0.000	0.000	0.229	0.000	0.000	0.000	0.000	0.000
1985-01-14 16:00:00	0.000	0.000	0.000	0.000	0.000	0.000	0.000	0.000	0.000	0.000	0.000	0.055	0.000	0.000	0.000	0.000	0.000	0.000	0.003	0.000	0.000	0.000	0.000	0.000	0.000	0.000	0.000	0.000	0.000	0.000	0.083	0.000	0.000	0.000	0.000	0.000
1985-01-14 17:00:00	0.000	0.000	0.000	0.000	0.000	0.000	0.000	0.000	0.000	0.000	0.000	0.000	0.000	0.000	0.000	0.000	0.000	0.000	0.000	0.000	0.000	0.000	0.000	0.000	0.000	0.000	0.000	0.000	0.000	0.000	0.000	0.000	0.000	0.000	0.000	0.000
1985-01-14 18:00:00	0.000	0.000	0.000	0.000	0.000	0.000	0.000	0.000	0.000	0.000	0.000	0.000	0.000	0.000	0.000	0.000	0.000	0.000	0.000	0.000	0.000	0.000	0.000	0.000	0.000	0.000	0.000	0.000	0.000	0.000	0.000	0.000	0.000	0.000	0.000	0.000
1985-01-14 19:00:00	0.000	0.000	0.000	0.000	0.000	0.000	0.000	0.000	0.000	0.000	0.000	0.000	0.000	0.000	0.000	0.000	0.000	0.000	0.000	0.000	0.000	0.000	0.000	0.000	0.000	0.000	0.000	0.000	0.000	0.000	0.000	0.000	0.000	0.000	0.000	0.000
1985-01-14 20:00:00	0.000	0.000	0.000	0.000	0.000	0.000	0.000	0.000	0.000	0.000	0.000	0.000	0.000	0.000	0.000	0.000	0.000	0.000	0.000	0.000	0.000	0.000	0.000	0.000	0.000	0.000	0.000	0.000	0.000	0.000	0.000	0.000	0.000	0.000	0.000	0.000
1985-01-14 21:00:00	0.000	0.000	0.000	0.000	0.000	0.000	0.000	0.000	0.000	0.000	0.000	0.000	0.000	0.000	0.000	0.000	0.000	0.000	0.000	0.000	0.000	0.000	0.000	0.000	0.000	0.000	0.000	0.000	0.000	0.000	0.000	0.000	0.000	0.000	0.000	0.000
1985-01-14 22:00:00	0.000	0.000	0.000	0.000	0.000	0.000	0.000	0.000	0.000	0.000	0.000	0.000	0.000	0.000	0.000	0.000	0.000	0.000	0.000	0.000	0.000	0.000	0.000	0.000	0.000	0.000	0.000	0.000	0.000	0.000	0.000	0.000	0.000	0.000	0.000	0.000
1985-01-14 23:00:00	0.000	0.000	0.000	0.000	0.000	0.000	0.000	0.000	0.000	0.000	0.000	0.000	0.000	0.000	0.000	0.000	0.000	0.000	0.000	0.000	0.000	0.000	0.000	0.000	0.000	0.000	0.000	0.000	0.000	0.000	0.000	0.000	0.000	0.000	0.000	0.000
1985-01-15 00:00:00	0.000	0.000	0.000	0.000	0.000	0.000	0.000	0.000	0.000	0.000	0.000	0.000	0.000	0.000	0.000	0.000	0.000	0.000	0.000	0.000	0.000	0.000	0.000	0.000	0.000	0.000	0.000	0.000	0.000	0.000	0.000	0.000	0.000	0.000	0.000	0.000
1985-01-15 01:00:00	0.000	0.000	0.000	0.000	0.000	0.000	0.000	0.000	0.000	0.000	0.000	0.000	0.000	0.000	0.000	0.000	0.000	0.000	0.000	0.000	0.000	0.000	0.000	0.000	0.000	0.000	0.000	0.000	0.000	0.000	0.000	0.000	0.000	0.000	0.000	0.000
1985-01-15 02:00:00	0.000	0.000	0.000	0.000	0.000	0.000	0.000	0.000	0.000	0.000	0.000	0.000	0.000	0.000	0.000	0.000	0.000	0.000	0.000	0.000	0.000	0.000	0.000	0.000	0.000	0.000	0.000	0.000	0.000	0.000	0.000	0.000	0.000	0.000	0.000	0.000
1985-01-15 03:00:00	0.000	0.000	0.000	0.000	0.000	0.000	0.000	0.000	0.000	0.000	0.000	0.000	0.000	0.000	0.000	0.000	0.000	0.000	0.000	0.000	0.000	0.000	0.000	0.000	0.000	0.000	0.000	0.000	0.000	0.000	0.000	0.000	0.000	0.000	0.000	0.000
1985-01-15 04:00:00	0.000	0.000	0.000	0.000	0.000	0.000	0.000	0.000	0.000	0.000	0.000	0.000	0.000	0.000	0.000	0.000	0.000	0.000	0.000	0.000	0.000	0.000	0.000	0.000	0.000	0.000	0.000	0.000	0.000	0.000	0.000	0.000	0.000	0.000	0.000	0.000
1985-01-15 05:00:00	0.000	0.000	0.000	0.000	0.000	0.000	0.162	0.000	0.000	0.000	0.000	0.000	0.000	0.000	0.000	0.000	0.000	0.000	0.000	0.000	0.000	0.000	0.000	0.000	0.000	0.000	0.000	0.000	0.000	0.000	0.000	0.000	0.000	0.000	0.000	0.000
1985-01-15 06:00:00	0.029	0.000	0.012	0.000	0.060	0.000	0.373	0.000	0.000	0.000	0.000	0.000	0.000	0.000	0.000	0.053	0.001	0.006	0.000	0.003	0.000	0.000	0.000	0.084	0.024	0.050	0.074	0.000	0.000	0.002	0.000	0.048	0.047	0.000	0.000	0.004
1985-01-15 07:00:00	0.112	0.024	0.109	0.000	0.176	0.028	0.525	0.033	0.014	0.001	0.017	0.011	0.003	0.007	0.000	0.162	0.033	0.093	0.000	0.031	0.063	0.001	0.037	0.243	0.129	0.173	0.238	0.000	0.000	0.083	0.000	0.173	0.204	0.001	0.016	0.088
1985-01-15 08:00:00	0.212	0.087	0.216	0.038	0.282	0.140	0.620	0.103	0.088	0.072	0.061	0.170	0.031	0.089	0.004	0.272	0.074	0.214	0.000	0.079	0.172	0.066	0.100	0.380	0.242	0.292	0.436	0.014	0.010	0.228	0.147	0.312	0.336	0.033	0.056	0.226
1985-01-15 09:00:00	0.330	0.166	0.300	0.112	0.360	0.233	0.660	0.164	0.169	0.149	0.095	0.332	0.057	0.199	0.048	0.355	0.110	0.322	0.061	0.123	0.260	0.183	0.150	0.454	0.290	0.355	0.577	0.062	0.095	0.348	0.333	0.410	0.421	0.096	0.096	0.338
1985-01-15 10:00:00	0.405	0.236	0.334	0.194	0.403	0.288	0.647	0.192	0.223	0.193	0.099	0.438	0.070	0.286	0.116	0.398	0.140	0.369	0.160	0.150	0.286	0.319	0.159	0.487	0.283	0.383	0.631	0.131	0.168	0.403	0.470	0.453	0.436	0.143	0.115	0.377
1985-01-15 11:00:00	0.346	0.260	0.272	0.249	0.377	0.305	0.581	0.195	0.236	0.184	0.073	0.473	0.052	0.308	0.161	0.383	0.140	0.348	0.255	0.154	0.248	0.384	0.126	0.450	0.247	0.366	0.621	0.174	0.188	0.387	0.547	0.426	0.388	0.147	0.103	0.358
1985-01-15 12:00:00	0.261	0.229	0.169	0.243	0.297	0.291	0.457	0.167	0.197	0.125	0.034	0.466	0.016	0.281	0.172	0.315	0.102	0.276	0.290	0.132	0.159	0.265	0.067	0.338	0.196	0.290	0.572	0.185	0.151	0.305	0.560	0.337	0.280	0.104	0.080	0.285
1985-01-15 13:00:00	0.165	0.152	0.087	0.172	0.172	0.215	0.271	0.105	0.123	0.057	0.002	0.413	0.000	0.222	0.130	0.201	0.054	0.163	0.249	0.088	0.049	0.122	0.012	0.156	0.119	0.157	0.464	0.152	0.070	0.163	0.525	0.190	0.144	0.039	0.048	0.168
1985-01-15 14:00:00	0.053	0.060	0.024	0.081	0.033	0.106	0.054	0.030	0.042	0.008	0.000	0.322	0.000	0.140	0.073	0.063	0.015	0.040	0.169	0.037	0.000	0.039	0.000	0.005	0.038	0.044	0.290	0.076	0.007	0.024	0.440	0.031	0.034	0.002	0.017	0.038
1985-01-15 15:00:00	0.000	0.003	0.000	0.010	0.000	0.014	0.000	0.000	0.001	0.000	0.000	0.189	0.000	0.047	0.017	0.000	0.000	0.000	0.068	0.004	0.000	0.002	0.000	0.000	0.000	0.000	0.074	0.006	0.000	0.000	0.307	0.000	0.000	0.000	0.000	0.000
1985-01-15 16:00:00	0.000	0.000	0.000	0.000	0.000	0.000	0.000	0.000	0.000	0.000	0.000	0.047	0.000	0.001	0.000	0.000	0.000	0.000	0.002	0.000	0.000	0.000	0.000	0.000	0.000	0.000	0.000	0.000	0.000	0.000	0.128	0.000	0.000	0.000	0.000	0.000
1985-01-15 17:00:00	0.000	0.000	0.000	0.000	0.000	0.000	0.000	0.000	0.000	0.000	0.000	0.000	0.000	0.000	0.000	0.000	0.000	0.000	0.000	0.000	0.000	0.000	0.000	0.000	0.000	0.000	0.000	0.000	0.000	0.000	0.001	0.000	0.000	0.000	0.000	0.000
1985-01-15 18:00:00	0.000	0.000	0.000	0.000	0.000	0.000	0.000	0.000	0.000	0.000	0.000	0.000	0.000	0.000	0.000	0.000	0.000	0.000	0.000	0.000	0.000	0.000	0.000	0.000	0.000	0.000	0.000	0.000	0.000	0.000	0.000	0.000	0.000	0.000	0.000	0.000
1985-01-15 19:00:00	0.000	0.000	0.000	0.000	0.000	0.000	0.000	0.000	0.000	0.000	0.000	0.000	0.000	0.000	0.000	0.000	0.000	0.000	0.000	0.000	0.000	0.000	0.000	0.000	0.000	0.000	0.000	0.000	0.000	0.000	0.000	0.000	0.000	0.000	0.000	0.000
1985-01-15 20:00:00	0.000	0.000	0.000	0.000	0.000	0.000	0.000	0.000	0.000	0.000	0.000	0.000	0.000	0.000	0.000	0.000	0.000	0.000	0.000	0.000	0.000	0.000	0.000	0.000	0.000	0.000	0.000	0.000	0.000	0.000	0.000	0.000	0.000	0.000	0.000	0.000
1985-01-15 21:00:00	0.000	0.000	0.000	0.000	0.000	0.000	0.000	0.000	0.000	0.000	0.000	0.000	0.000	0.000	0.000	0.000	0.000	0.000	0.000	0.000	0.000	0.000	0.000	0.000	0.000	0.000	0.000	0.000	0.000	0.000	0.000	0.000	0.000	0.000	0.000	0.000
1985-01-15 22:00:00	0.000	0.000	0.000	0.000	0.000	0.000	0.000	0.000	0.000	0.000	0.000	0.000	0.000	0.000	0.000	0.000	0.000	0.000	0.000	0.000	0.000	0.000	0.000	0.000	0.000	0.000	0.000	0.000	0.000	0.000	0.000	0.000	0.000	0.000	0.000	0.000
1985-01-15 23:00:00	0.000	0.000	0.000	0.000	0.000	0.000	0.000	0.000	0.000	0.000	0.000	0.000	0.000	0.000	0.000	0.000	0.000	0.000	0.000	0.000	0.000	0.000	0.000	0.000	0.000	0.000	0.000	0.000	0.000	0.000	0.000	0.000	0.000	0.000	0.000	0.000
1985-01-16 00:00:00	0.000	0.000	0.000	0.000	0.000	0.000	0.000	0.000	0.000	0.000	0.000	0.000	0.000	0.000	0.000	0.000	0.000	0.000	0.000	0.000	0.000	0.000	0.000	0.000	0.000	0.000	0.000	0.000	0.000	0.000	0.000	0.000	0.000	0.000	0.000	0.000
1985-01-16 01:00:00	0.000	0.000	0.000	0.000	0.000	0.000	0.000	0.000	0.000	0.000	0.000	0.000	0.000	0.000	0.000	0.000	0.000	0.000	0.000	0.000	0.000	0.000	0.000	0.000	0.000	0.000	0.000	0.000	0.000	0.000	0.000	0.000	0.000	0.000	0.000	0.000
1985-01-16 02:00:00	0.000	0.000	0.000	0.000	0.000	0.000	0.000	0.000	0.000	0.000	0.000	0.000	0.000	0.000	0.000	0.000	0.000	0.000	0.000	0.000	0.000	0.000	0.000	0.000	0.000	0.000	0.000	0.000	0.000	0.000	0.000	0.000	0.000	0.000	0.000	0.000
1985-01-16 03:00:00	0.000	0.000	0.000	0.000	0.000	0.000	0.000	0.000	0.000	0.000	0.000	0.000	0.000	0.000	0.000	0.000	0.000	0.000	0.000	0.000	0.000	0.000	0.000	0.000	0.000	0.000	0.000	0.000	0.000	0.000	0.000	0.000	0.000	0.000	0.000	0.000
1985-01-16 04:00:00	0.000	0.000	0.000	0.000	0.000	0.000	0.000	0.000	0.000	0.000	0.000	0.000	0.000	0.000	0.000	0.000	0.000	0.000	0.000	0.000	0.000	0.000	0.000	0.000	0.000	0.000	0.000	0.000	0.000	0.000	0.000	0.000	0.000	0.000	0.000	0.000
1985-01-16 05:00:00	0.000	0.000	0.000	0.000	0.001	0.000	0.052	0.000	0.000	0.000	0.000	0.000	0.000	0.000	0.000	0.000	0.000	0.000	0.000	0.000	0.000	0.000	0.000	0.000	0.000	0.000	0.000	0.000	0.000	0.000	0.000	0.000	0.000	0.000	0.000	0.000
1985-01-16 06:00:00	0.031	0.000	0.005	0.000	0.129	0.000	0.237	0.000	0.000	0.000	0.000	0.000	0.000	0.000	0.000	0.080	0.001	0.017	0.000	0.000	0.000	0.000	0.000	0.145	0.006	0.087	0.015	0.000	0.000	0.004	0.000	0.106	0.042	0.000	0.000	0.016
1985-01-16 07:00:00	0.143	0.060	0.062	0.000	0.289	0.014	0.392	0.089	0.027	0.001	0.023	0.007	0.002	0.011	0.000	0.216	0.032	0.158	0.000	0.015	0.055	0.003	0.034	0.340	0.059	0.233	0.094	0.000	0.000	0.123	0.000	0.279	0.195	0.001	0.032	0.184
1985-01-16 08:00:00	0.288	0.180	0.148	0.052	0.426	0.066	0.469	0.247	0.141	0.098	0.074	0.104	0.021	0.113	0.004	0.337	0.088	0.310	0.000	0.042	0.142	0.065	0.096	0.470	0.148	0.382	0.151	0.032	0.016	0.288	0.045	0.424	0.340	0.047	0.091	0.338
1985-01-16 09:00:00	0.424	0.283	0.247	0.144	0.512	0.106	0.499	0.388	0.264	0.235	0.118	0.236	0.042	0.238	0.038	0.417	0.147	0.424	0.044	0.071	0.217	0.136	0.146	0.525	0.298	0.494	0.169	0.093	0.102	0.409	0.113	0.514	0.433	0.128	0.149	0.439
1985-01-16 10:00:00	0.501	0.332	0.315	0.209	0.545	0.128	0.429	0.458	0.335	0.332	0.158	0.380	0.050	0.334	0.083	0.440	0.180	0.488	0.120	0.090	0.249	0.168	0.169	0.501	0.432	0.540	0.150	0.139	0.170	0.462	0.178	0.548	0.470	0.187	0.202	0.482
1985-01-16 11:00:00	0.488	0.331	0.328	0.222	0.513	0.141	0.324	0.459	0.345	0.349	0.150	0.446	0.036	0.375	0.110	0.420	0.161	0.486	0.172	0.095	0.228	0.150	0.144	0.420	0.454	0.517	0.145	0.143	0.189	0.444	0.201	0.514	0.450	0.196	0.215	0.469
1985-01-16 12:00:00	0.401	0.289	0.267	0.181	0.423	0.137	0.199	0.392	0.297	0.293	0.086	0.463	0.011	0.358	0.114	0.348	0.123	0.409	0.212	0.085	0.157	0.106	0.088	0.292	0.386	0.431	0.136	0.124	0.156	0.356	0.200	0.413	0.371	0.142	0.180	0.392
1985-01-16 13:00:00	0.252	0.199	0.163	0.102	0.268	0.103	0.079	0.262	0.199	0.180	0.013	0.421	0.000	0.299	0.090	0.224	0.079	0.264	0.205	0.063	0.053	0.064	0.020	0.126	0.248	0.272	0.097	0.088	0.080	0.201	0.175	0.248	0.238	0.057	0.108	0.247
1985-01-16 14:00:00	0.080	0.074	0.055	0.039	0.069	0.053	0.006	0.088	0.072	0.046	0.000	0.324	0.000	0.199	0.052	0.075	0.029	0.077	0.158	0.030	0.000	0.030	0.000	0.004	0.074	0.083	0.066	0.035	0.010	0.037	0.126	0.053	0.072	0.004	0.036	0.062
1985-01-16 15:00:00	0.000	0.003	0.000	0.004	0.000	0.008	0.000	0.000	0.001	0.000	0.000	0.189	0.000	0.074	0.012	0.000	0.000	0.000	0.068	0.003	0.000	0.002	0.000	0.000	0.000	0.000	0.013	0.001	0.000	0.000	0.063	0.000	0.000	0.000	0.000	0.000
1985-01-16 16:00:00	0.000	0.000	0.000	0.000	0.000	0.000	0.000	0.000	0.000	0.000	0.000	0.043	0.000	0.002	0.000	0.000	0.000	0.000	0.002	0.000	0.000	0.000	0.000	0.000	0.000	0.000	0.000	0.000	0.000	0.000	0.014	0.000	0.000	0.000	0.000	0.000
1985-01-16 17:00:00	0.000	0.000	0.000	0.000	0.000	0.000	0.000	0.000	0.000	0.000	0.000	0.000	0.000	0.000	0.000	0.000	0.000	0.000	0.000	0.000	0.000	0.000	0.000	0.000	0.000	0.000	0.000	0.000	0.000	0.000	0.000	0.000	0.000	0.000	0.000	0.000
1985-01-16 18:00:00	0.000	0.000	0.000	0.000	0.000	0.000	0.000	0.000	0.000	0.000	0.000	0.000	0.000	0.000	0.000	0.000	0.000	0.000	0.000	0.000	0.000	0.000	0.000	0.000	0.000	0.000	0.000	0.000	0.000	0.000	0.000	0.000	0.000	0.000	0.000	0.000
1985-01-16 19:00:00	0.000	0.000	0.000	0.000	0.000	0.000	0.000	0.000	0.000	0.000	0.000	0.000	0.000	0.000	0.000	0.000	0.000	0.000	0.000	0.000	0.000	0.000	0.000	0.000	0.000	0.000	0.000	0.000	0.000	0.000	0.000	0.000	0.000	0.000	0.000	0.000
1985-01-16 20:00:00	0.000	0.000	0.000	0.000	0.000	0.000	0.000	0.000	0.000	0.000	0.000	0.000	0.000	0.000	0.000	0.000	0.000	0.000	0.000	0.000	0.000	0.000	0.000	0.000	0.000	0.000	0.000	0.000	0.000	0.000	0.000	0.000	0.000	0.000	0.000	0.000
1985-01-16 21:00:00	0.000	0.000	0.000	0.000	0.000	0.000	0.000	0.000	0.000	0.000	0.000	0.000	0.000	0.000	0.000	0.000	0.000	0.000	0.000	0.000	0.000	0.000	0.000	0.000	0.000	0.000	0.000	0.000	0.000	0.000	0.000	0.000	0.000	0.000	0.000	0.000
1985-01-16 22:00:00	0.000	0.000	0.000	0.000	0.000	0.000	0.000	0.000	0.000	0.000	0.000	0.000	0.000	0.000	0.000	0.000	0.000	0.000	0.000	0.000	0.000	0.000	0.000	0.000	0.000	0.000	0.000	0.000	0.000	0.000	0.000	0.000	0.000	0.000	0.000	0.000
1985-01-16 23:00:00	0.000	0.000	0.000	0.000	0.000	0.000	0.000	0.000	0.000	0.000	0.000	0.000	0.000	0.000	0.000	0.000	0.000	0.000	0.000	0.000	0.000	0.000	0.000	0.000	0.000	0.000	0.000	0.000	0.000	0.000	0.000	0.000	0.000	0.000	0.000	0.000
1985-01-17 00:00:00	0.000	0.000	0.000	0.000	0.000	0.000	0.000	0.000	0.000	0.000	0.000	0.000	0.000	0.000	0.000	0.000	0.000	0.000	0.000	0.000	0.000	0.000	0.000	0.000	0.000	0.000	0.000	0.000	0.000	0.000	0.000	0.000	0.000	0.000	0.000	0.000
1985-01-17 01:00:00	0.000	0.000	0.000	0.000	0.000	0.000	0.000	0.000	0.000	0.000	0.000	0.000	0.000	0.000	0.000	0.000	0.000	0.000	0.000	0.000	0.000	0.000	0.000	0.000	0.000	0.000	0.000	0.000	0.000	0.000	0.000	0.000	0.000	0.000	0.000	0.000
1985-01-17 02:00:00	0.000	0.000	0.000	0.000	0.000	0.000	0.000	0.000	0.000	0.000	0.000	0.000	0.000	0.000	0.000	0.000	0.000	0.000	0.000	0.000	0.000	0.000	0.000	0.000	0.000	0.000	0.000	0.000	0.000	0.000	0.000	0.000	0.000	0.000	0.000	0.000
1985-01-17 03:00:00	0.000	0.000	0.000	0.000	0.000	0.000	0.000	0.000	0.000	0.000	0.000	0.000	0.000	0.000	0.000	0.000	0.000	0.000	0.000	0.000	0.000	0.000	0.000	0.000	0.000	0.000	0.000	0.000	0.000	0.000	0.000	0.000	0.000	0.000	0.000	0.000
1985-01-17 04:00:00	0.000	0.000	0.000	0.000	0.000	0.000	0.000	0.000	0.000	0.000	0.000	0.000	0.000	0.000	0.000	0.000	0.000	0.000	0.000	0.000	0.000	0.000	0.000	0.000	0.000	0.000	0.000	0.000	0.000	0.000	0.000	0.000	0.000	0.000	0.000	0.000
1985-01-17 05:00:00	0.000	0.000	0.000	0.000	0.000	0.000	0.021	0.000	0.000	0.000	0.000	0.000	0.000	0.000	0.000	0.000	0.000	0.000	0.000	0.000	0.000	0.000	0.000	0.000	0.000	0.000	0.000	0.000	0.000	0.000	0.000	0.000	0.000	0.000	0.000	0.000
1985-01-17 06:00:00	0.036	0.000	0.013	0.000	0.043	0.000	0.060	0.000	0.000	0.000	0.000	0.000	0.000	0.000	0.000	0.009	0.006	0.022	0.000	0.001	0.000	0.000	0.000	0.061	0.029	0.021	0.003	0.000	0.000	0.003	0.000	0.089	0.035	0.000	0.001	0.020
1985-01-17 07:00:00	0.106	0.041	0.109	0.000	0.127	0.034	0.095	0.088	0.015	0.002	0.015	0.003	0.002	0.012	0.000	0.032	0.097	0.192	0.000	0.048	0.037	0.002	0.037	0.151	0.159	0.083	0.017	0.000	0.000	0.095	0.000	0.232	0.166	0.001	0.064	0.220
1985-01-17 08:00:00	0.142	0.118	0.225	0.053	0.207	0.186	0.122	0.201	0.085	0.096	0.054	0.045	0.016	0.098	0.008	0.054	0.214	0.353	0.000	0.142	0.100	0.084	0.094	0.223	0.290	0.164	0.022	0.021	0.021	0.240	0.004	0.348	0.300	0.036	0.161	0.368
1985-01-17 09:00:00	0.158	0.199	0.312	0.147	0.261	0.332	0.140	0.271	0.158	0.238	0.089	0.118	0.030	0.199	0.050	0.082	0.320	0.474	0.050	0.233	0.153	0.215	0.127	0.268	0.332	0.221	0.041	0.066	0.110	0.364	0.033	0.424	0.402	0.086	0.271	0.452
1985-01-17 10:00:00	0.152	0.256	0.337	0.230	0.255	0.433	0.122	0.282	0.205	0.376	0.086	0.204	0.038	0.263	0.103	0.091	0.371	0.534	0.133	0.297	0.166	0.326	0.119	0.354	0.310	0.201	0.063	0.115	0.174	0.423	0.119	0.464	0.430	0.121	0.356	0.476
1985-01-17 11:00:00	0.127	0.277	0.306	0.261	0.203	0.493	0.096	0.243	0.204	0.389	0.063	0.254	0.028	0.275	0.144	0.069	0.338	0.523	0.224	0.320	0.134	0.377	0.082	0.320	0.283	0.159	0.043	0.135	0.191	0.399	0.251	0.436	0.386	0.124	0.339	0.438
1985-01-17 12:00:00	0.096	0.230	0.236	0.230	0.133	0.482	0.071	0.174	0.162	0.322	0.026	0.253	0.008	0.239	0.153	0.048	0.259	0.436	0.266	0.295	0.075	0.354	0.039	0.222	0.240	0.096	0.055	0.131	0.157	0.305	0.338	0.344	0.293	0.089	0.272	0.346
1985-01-17 13:00:00	0.059	0.138	0.152	0.162	0.061	0.396	0.036	0.091	0.099	0.196	0.001	0.217	0.000	0.171	0.129	0.026	0.154	0.269	0.239	0.235	0.021	0.271	0.005	0.104	0.155	0.046	0.072	0.107	0.083	0.161	0.339	0.198	0.163	0.036	0.177	0.196
1985-01-17 14:00:00	0.017	0.053	0.056	0.082	0.009	0.236	0.003	0.020	0.036	0.051	0.000	0.166	0.000	0.093	0.080	0.006	0.052	0.071	0.149	0.134	0.000	0.148	0.000	0.004	0.049	0.011	0.073	0.048	0.013	0.026	0.292	0.038	0.043	0.003	0.065	0.042
1985-01-17 15:00:00	0.000	0.004	0.000	0.013	0.000	0.046	0.000	0.000	0.002	0.000	0.000	0.093	0.000	0.025	0.018	0.000	0.001	0.000	0.057	0.027	0.000	0.028	0.000	0.000	0.000	0.000	0.016	0.004	0.000	0.000	0.187	0.000	0.000	0.000	0.002	0.000
1985-01-17 16:00:00	0.000	0.000	0.000	0.000	0.000	0.000	0.000	0.000	0.000	0.000	0.000	0.018	0.000	0.000	0.000	0.000	0.000	0.000	0.003	0.000	0.000	0.000	0.000	0.000	0.000	0.000	0.000	0.000	0.000	0.000	0.059	0.000	0.000	0.000	0.000	0.000
1985-01-17 17:00:00	0.000	0.000	0.000	0.000	0.000	0.000	0.000	0.000	0.000	0.000	0.000	0.000	0.000	0.000	0.000	0.000	0.000	0.000	0.000	0.000	0.000	0.000	0.000	0.000	0.000	0.000	0.000	0.000	0.000	0.000	0.000	0.000	0.000	0.000	0.000	0.000
1985-01-17 18:00:00	0.000	0.000	0.000	0.000	0.000	0.000	0.000	0.000	0.000	0.000	0.000	0.000	0.000	0.000	0.000	0.000	0.000	0.000	0.000	0.000	0.000	0.000	0.000	0.000	0.000	0.000	0.000	0.000	0.000	0.000	0.000	0.000	0.000	0.000	0.000	0.000
1985-01-17 19:00:00	0.000	0.000	0.000	0.000	0.000	0.000	0.000	0.000	0.000	0.000	0.000	0.000	0.000	0.000	0.000	0.000	0.000	0.000	0.000	0.000	0.000	0.000	0.000	0.000	0.000	0.000	0.000	0.000	0.000	0.000	0.000	0.000	0.000	0.000	0.000	0.000
1985-01-17 20:00:00	0.000	0.000	0.000	0.000	0.000	0.000	0.000	0.000	0.000	0.000	0.000	0.000	0.000	0.000	0.000	0.000	0.000	0.000	0.000	0.000	0.000	0.000	0.000	0.000	0.000	0.000	0.000	0.000	0.000	0.000	0.000	0.000	0.000	0.000	0.000	0.000
1985-01-17 21:00:00	0.000	0.000	0.000	0.000	0.000	0.000	0.000	0.000	0.000	0.000	0.000	0.000	0.000	0.000	0.000	0.000	0.000	0.000	0.000	0.000	0.000	0.000	0.000	0.000	0.000	0.000	0.000	0.000	0.000	0.000	0.000	0.000	0.000	0.000	0.000	0.000
1985-01-17 22:00:00	0.000	0.000	0.000	0.000	0.000	0.000	0.000	0.000	0.000	0.000	0.000	0.000	0.000	0.000	0.000	0.000	0.000	0.000	0.000	0.000	0.000	0.000	0.000	0.000	0.000	0.000	0.000	0.000	0.000	0.000	0.000	0.000	0.000	0.000	0.000	0.000
1985-01-17 23:00:00	0.000	0.000	0.000	0.000	0.000	0.000	0.000	0.000	0.000	0.000	0.000	0.000	0.000	0.000	0.000	0.000	0.000	0.000	0.000	0.000	0.000	0.000	0.000	0.000	0.000	0.000	0.000	0.000	0.000	0.000	0.000	0.000	0.000	0.000	0.000	0.000
1985-01-18 00:00:00	0.000	0.000	0.000	0.000	0.000	0.000	0.000	0.000	0.000	0.000	0.000	0.000	0.000	0.000	0.000	0.000	0.000	0.000	0.000	0.000	0.000	0.000	0.000	0.000	0.000	0.000	0.000	0.000	0.000	0.000	0.000	0.000	0.000	0.000	0.000	0.000
1985-01-18 01:00:00	0.000	0.000	0.000	0.000	0.000	0.000	0.000	0.000	0.000	0.000	0.000	0.000	0.000	0.000	0.000	0.000	0.000	0.000	0.000	0.000	0.000	0.000	0.000	0.000	0.000	0.000	0.000	0.000	0.000	0.000	0.000	0.000	0.000	0.000	0.000	0.000
1985-01-18 02:00:00	0.000	0.000	0.000	0.000	0.000	0.000	0.000	0.000	0.000	0.000	0.000	0.000	0.000	0.000	0.000	0.000	0.000	0.000	0.000	0.000	0.000	0.000	0.000	0.000	0.000	0.000	0.000	0.000	0.000	0.000	0.000	0.000	0.000	0.000	0.000	0.000
1985-01-18 03:00:00	0.000	0.000	0.000	0.000	0.000	0.000	0.000	0.000	0.000	0.000	0.000	0.000	0.000	0.000	0.000	0.000	0.000	0.000	0.000	0.000	0.000	0.000	0.000	0.000	0.000	0.000	0.000	0.000	0.000	0.000	0.000	0.000	0.000	0.000	0.000	0.000
1985-01-18 04:00:00	0.000	0.000	0.000	0.000	0.000	0.000	0.000	0.000	0.000	0.000	0.000	0.000	0.000	0.000	0.000	0.000	0.000	0.000	0.000	0.000	0.000	0.000	0.000	0.000	0.000	0.000	0.000	0.000	0.000	0.000	0.000	0.000	0.000	0.000	0.000	0.000
1985-01-18 05:00:00	0.000	0.000	0.000	0.000	0.000	0.000	0.019	0.000	0.000	0.000	0.000	0.000	0.000	0.000	0.000	0.000	0.000	0.000	0.000	0.000	0.000	0.000	0.000	0.000	0.000	0.000	0.000	0.000	0.000	0.000	0.000	0.000	0.000	0.000	0.000	0.000
1985-01-18 06:00:00	0.064	0.002	0.007	0.000	0.059	0.000	0.079	0.000	0.000	0.000	0.000	0.000	0.000	0.000	0.000	0.057	0.006	0.004	0.000	0.010	0.000	0.000	0.000	0.058	0.010	0.086	0.083	0.000	0.000	0.001	0.000	0.047	0.031	0.000	0.002	0.003
1985-01-18 07:00:00	0.212	0.179	0.106	0.002	0.168	0.033	0.132	0.079	0.026	0.001	0.008	0.006	0.001	0.004	0.000	0.170	0.110	0.055	0.000	0.097	0.049	0.002	0.029	0.166	0.059	0.239	0.302	0.002	0.000	0.028	0.000	0.152	0.113	0.001	0.120	0.055
1985-01-18 08:00:00	0.345	0.346	0.247	0.058	0.262	0.116	0.212	0.221	0.136	0.059	0.032	0.082	0.013	0.062	0.002	0.273	0.240	0.125	0.000	0.202	0.122	0.042	0.082	0.260	0.128	0.366	0.468	0.092	0.015	0.076	0.077	0.254	0.188	0.024	0.275	0.134
1985-01-18 09:00:00	0.400	0.468	0.368	0.138	0.320	0.192	0.235	0.355	0.258	0.140	0.054	0.192	0.027	0.140	0.021	0.330	0.350	0.188	0.011	0.278	0.180	0.084	0.126	0.318	0.219	0.422	0.553	0.234	0.067	0.119	0.210	0.313	0.241	0.061	0.403	0.203
1985-01-18 10:00:00	0.377	0.528	0.447	0.205	0.379	0.256	0.135	0.438	0.353	0.205	0.063	0.329	0.034	0.209	0.047	0.368	0.431	0.228	0.031	0.337	0.231	0.123	0.158	0.336	0.268	0.439	0.636	0.353	0.109	0.143	0.357	0.326	0.267	0.103	0.483	0.225
1985-01-18 11:00:00	0.373	0.526	0.472	0.241	0.346	0.274	0.091	0.451	0.378	0.225	0.052	0.427	0.027	0.239	0.066	0.341	0.441	0.232	0.048	0.342	0.219	0.182	0.143	0.282	0.313	0.441	0.644	0.385	0.118	0.135	0.420	0.282	0.256	0.113	0.494	0.212
1985-01-18 12:00:00	0.398	0.469	0.420	0.223	0.257	0.242	0.057	0.400	0.338	0.192	0.025	0.472	0.008	0.218	0.070	0.271	0.390	0.199	0.058	0.297	0.147	0.173	0.087	0.175	0.285	0.380	0.591	0.343	0.094	0.103	0.437	0.196	0.210	0.085	0.446	0.169
1985-01-18 13:00:00	0.282	0.341	0.304	0.152	0.141	0.168	0.024	0.279	0.236	0.119	0.002	0.451	0.000	0.158	0.059	0.174	0.282	0.130	0.056	0.207	0.049	0.106	0.021	0.067	0.190	0.267	0.477	0.241	0.047	0.055	0.420	0.093	0.130	0.037	0.325	0.101
1985-01-18 14:00:00	0.126	0.151	0.127	0.062	0.031	0.079	0.000	0.100	0.093	0.031	0.000	0.370	0.000	0.085	0.035	0.060	0.126	0.041	0.040	0.099	0.000	0.040	0.000	0.002	0.069	0.094	0.294	0.107	0.007	0.009	0.343	0.013	0.039	0.004	0.155	0.026
1985-01-18 15:00:00	0.002	0.007	0.002	0.006	0.000	0.011	0.000	0.000	0.004	0.000	0.000	0.233	0.000	0.022	0.007	0.000	0.004	0.000	0.015	0.013	0.000	0.003	0.000	0.000	0.000	0.000	0.068	0.011	0.000	0.000	0.206	0.000	0.000	0.000	0.006	0.000
1985-01-18 16:00:00	0.000	0.000	0.000	0.000	0.000	0.000	0.000	0.000	0.000	0.000	0.000	0.058	0.000	0.000	0.000	0.000	0.000	0.000	0.000	0.000	0.000	0.000	0.000	0.000	0.000	0.000	0.000	0.000	0.000	0.000	0.053	0.000	0.000	0.000	0.000	0.000
1985-01-18 17:00:00	0.000	0.000	0.000	0.000	0.000	0.000	0.000	0.000	0.000	0.000	0.000	0.000	0.000	0.000	0.000	0.000	0.000	0.000	0.000	0.000	0.000	0.000	0.000	0.000	0.000	0.000	0.000	0.000	0.000	0.000	0.000	0.000	0.000	0.000	0.000	0.000
1985-01-18 18:00:00	0.000	0.000	0.000	0.000	0.000	0.000	0.000	0.000	0.000	0.000	0.000	0.000	0.000	0.000	0.000	0.000	0.000	0.000	0.000	0.000	0.000	0.000	0.000	0.000	0.000	0.000	0.000	0.000	0.000	0.000	0.000	0.000	0.000	0.000	0.000	0.000
1985-01-18 19:00:00	0.000	0.000	0.000	0.000	0.000	0.000	0.000	0.000	0.000	0.000	0.000	0.000	0.000	0.000	0.000	0.000	0.000	0.000	0.000	0.000	0.000	0.000	0.000	0.000	0.000	0.000	0.000	0.000	0.000	0.000	0.000	0.000	0.000	0.000	0.000	0.000
1985-01-18 20:00:00	0.000	0.000	0.000	0.000	0.000	0.000	0.000	0.000	0.000	0.000	0.000	0.000	0.000	0.000	0.000	0.000	0.000	0.000	0.000	0.000	0.000	0.000	0.000	0.000	0.000	0.000	0.000	0.000	0.000	0.000	0.000	0.000	0.000	0.000	0.000	0.000
1985-01-18 21:00:00	0.000	0.000	0.000	0.000	0.000	0.000	0.000	0.000	0.000	0.000	0.000	0.000	0.000	0.000	0.000	0.000	0.000	0.000	0.000	0.000	0.000	0.000	0.000	0.000	0.000	0.000	0.000	0.000	0.000	0.000	0.000	0.000	0.000	0.000	0.000	0.000
1985-01-18 22:00:00	0.000	0.000	0.000	0.000	0.000	0.000	0.000	0.000	0.000	0.000	0.000	0.000	0.000	0.000	0.000	0.000	0.000	0.000	0.000	0.000	0.000	0.000	0.000	0.000	0.000	0.000	0.000	0.000	0.000	0.000	0.000	0.000	0.000	0.000	0.000	0.000
1985-01-18 23:00:00	0.000	0.000	0.000	0.000	0.000	0.000	0.000	0.000	0.000	0.000	0.000	0.000	0.000	0.000	0.000	0.000	0.000	0.000	0.000	0.000	0.000	0.000	0.000	0.000	0.000	0.000	0.000	0.000	0.000	0.000	0.000	0.000	0.000	0.000	0.000	0.000
1985-01-19 00:00:00	0.000	0.000	0.000	0.000	0.000	0.000	0.000	0.000	0.000	0.000	0.000	0.000	0.000	0.000	0.000	0.000	0.000	0.000	0.000	0.000	0.000	0.000	0.000	0.000	0.000	0.000	0.000	0.000	0.000	0.000	0.000	0.000	0.000	0.000	0.000	0.000
1985-01-19 01:00:00	0.000	0.000	0.000	0.000	0.000	0.000	0.000	0.000	0.000	0.000	0.000	0.000	0.000	0.000	0.000	0.000	0.000	0.000	0.000	0.000	0.000	0.000	0.000	0.000	0.000	0.000	0.000	0.000	0.000	0.000	0.000	0.000	0.000	0.000	0.000	0.000
1985-01-19 02:00:00	0.000	0.000	0.000	0.000	0.000	0.000	0.000	0.000	0.000	0.000	0.000	0.000	0.000	0.000	0.000	0.000	0.000	0.000	0.000	0.000	0.000	0.000	0.000	0.000	0.000	0.000	0.000	0.000	0.000	0.000	0.000	0.000	0.000	0.000	0.000	0.000
1985-01-19 03:00:00	0.000	0.000	0.000	0.000	0.000	0.000	0.000	0.000	0.000	0.000	0.000	0.000	0.000	0.000	0.000	0.000	0.000	0.000	0.000	0.000	0.000	0.000	0.000	0.000	0.000	0.000	0.000	0.000	0.000	0.000	0.000	0.000	0.000	0.000	0.000	0.000
1985-01-19 04:00:00	0.000	0.000	0.000	0.000	0.000	0.000	0.000	0.000	0.000	0.000	0.000	0.000	0.000	0.000	0.000	0.000	0.000	0.000	0.000	0.000	0.000	0.000	0.000	0.000	0.000	0.000	0.000	0.000	0.000	0.000	0.000	0.000	0.000	0.000	0.000	0.000
1985-01-19 05:00:00	0.000	0.000	0.000	0.000	0.000	0.000	0.110	0.000	0.000	0.000	0.000	0.000	0.000	0.000	0.000	0.001	0.000	0.000	0.000	0.000	0.000	0.000	0.000	0.000	0.000	0.000	0.000	0.000	0.000	0.000	0.000	0.000	0.000	0.000	0.000	0.000
1985-01-19 06:00:00	0.011	0.000	0.002	0.000	0.067	0.000	0.321	0.000	0.000	0.000	0.000	0.000	0.000	0.000	0.000	0.054	0.000	0.007	0.000	0.002	0.000	0.000	0.000	0.059	0.008	0.018	0.055	0.000	0.000	0.002	0.000	0.063	0.023	0.000	0.001	0.008
1985-01-19 07:00:00	0.055	0.061	0.040	0.001	0.191	0.030	0.449	0.070	0.014	0.001	0.037	0.008	0.009	0.008	0.000	0.143	0.032	0.074	0.000	0.053	0.055	0.002	0.025	0.171	0.053	0.058	0.243	0.001	0.000	0.072	0.000	0.183	0.085	0.000	0.054	0.113
1985-01-19 08:00:00	0.097	0.166	0.102	0.053	0.300	0.110	0.539	0.188	0.089	0.067	0.107	0.092	0.049	0.066	0.005	0.214	0.085	0.153	0.000	0.137	0.131	0.056	0.076	0.307	0.101	0.094	0.398	0.075	0.010	0.176	0.009	0.284	0.140	0.013	0.156	0.232
1985-01-19 09:00:00	0.120	0.254	0.163	0.126	0.368	0.196	0.487	0.298	0.180	0.151	0.159	0.194	0.084	0.147	0.039	0.247	0.130	0.216	0.027	0.216	0.177	0.126	0.120	0.373	0.138	0.128	0.475	0.172	0.056	0.265	0.028	0.345	0.172	0.041	0.245	0.313
1985-01-19 10:00:00	0.122	0.302	0.210	0.191	0.369	0.249	0.468	0.356	0.252	0.220	0.177	0.260	0.094	0.228	0.088	0.238	0.168	0.240	0.074	0.267	0.175	0.185	0.143	0.375	0.159	0.145	0.470	0.256	0.100	0.304	0.045	0.355	0.185	0.064	0.300	0.340
1985-01-19 11:00:00	0.107	0.299	0.217	0.243	0.311	0.264	0.405	0.349	0.269	0.256	0.147	0.272	0.071	0.280	0.129	0.192	0.175	0.219	0.111	0.279	0.133	0.197	0.127	0.295	0.150	0.135	0.382	0.289	0.112	0.289	0.077	0.315	0.166	0.066	0.305	0.308
1985-01-19 12:00:00	0.082	0.250	0.186	0.266	0.221	0.242	0.316	0.284	0.227	0.231	0.076	0.239	0.027	0.276	0.136	0.142	0.156	0.165	0.124	0.257	0.071	0.168	0.074	0.172	0.128	0.116	0.270	0.258	0.085	0.219	0.125	0.230	0.125	0.044	0.278	0.240
1985-01-19 13:00:00	0.049	0.160	0.126	0.219	0.116	0.184	0.186	0.169	0.146	0.158	0.011	0.189	0.001	0.224	0.107	0.084	0.114	0.091	0.113	0.197	0.019	0.120	0.016	0.061	0.091	0.076	0.182	0.182	0.038	0.112	0.156	0.112	0.075	0.014	0.201	0.136
1985-01-19 14:00:00	0.017	0.060	0.049	0.117	0.023	0.099	0.037	0.049	0.055	0.045	0.000	0.129	0.000	0.144	0.062	0.027	0.046	0.023	0.081	0.103	0.000	0.058	0.000	0.001	0.037	0.025	0.111	0.081	0.005	0.018	0.158	0.016	0.023	0.001	0.083	0.033
1985-01-19 15:00:00	0.000	0.001	0.000	0.019	0.000	0.019	0.000	0.000	0.002	0.000	0.000	0.064	0.000	0.049	0.016	0.000	0.001	0.000	0.030	0.017	0.000	0.008	0.000	0.000	0.000	0.000	0.028	0.008	0.000	0.000	0.108	0.000	0.000	0.000	0.002	0.000
1985-01-19 16:00:00	0.000	0.000	0.000	0.000	0.000	0.000	0.000	0.000	0.000	0.000	0.000	0.011	0.000	0.000	0.000	0.000	0.000	0.000	0.000	0.000	0.000	0.000	0.000	0.000	0.000	0.000	0.000	0.000	0.000	0.000	0.036	0.000	0.000	0.000	0.000	0.000
1985-01-19 17:00:00	0.000	0.000	0.000	0.000	0.000	0.000	0.000	0.000	0.000	0.000	0.000	0.000	0.000	0.000	0.000	0.000	0.000	0.000	0.000	0.000	0.000	0.000	0.000	0.000	0.000	0.000	0.000	0.000	0.000	0.000	0.000	0.000	0.000	0.000	0.000	0.000
1985-01-19 18:00:00	0.000	0.000	0.000	0.000	0.000	0.000	0.000	0.000	0.000	0.000	0.000	0.000	0.000	0.000	0.000	0.000	0.000	0.000	0.000	0.000	0.000	0.000	0.000	0.000	0.000	0.000	0.000	0.000	0.000	0.000	0.000	0.000	0.000	0.000	0.000	0.000
1985-01-19 19:00:00	0.000	0.000	0.000	0.000	0.000	0.000	0.000	0.000	0.000	0.000	0.000	0.000	0.000	0.000	0.000	0.000	0.000	0.000	0.000	0.000	0.000	0.000	0.000	0.000	0.000	0.000	0.000	0.000	0.000	0.000	0.000	0.000	0.000	0.000	0.000	0.000
1985-01-19 20:00:00	0.000	0.000	0.000	0.000	0.000	0.000	0.000	0.000	0.000	0.000	0.000	0.000	0.000	0.000	0.000	0.000	0.000	0.000	0.000	0.000	0.000	0.000	0.000	0.000	0.000	0.000	0.000	0.000	0.000	0.000	0.000	0.000	0.000	0.000	0.000	0.000
1985-01-19 21:00:00	0.000	0.000	0.000	0.000	0.000	0.000	0.000	0.000	0.000	0.000	0.000	0.000	0.000	0.000	0.000	0.000	0.000	0.000	0.000	0.000	0.000	0.000	0.000	0.000	0.000	0.000	0.000	0.000	0.000	0.000	0.000	0.000	0.000	0.000	0.000	0.000
1985-01-19 22:00:00	0.000	0.000	0.000	0.000	0.000	0.000	0.000	0.000	0.000	0.000	0.000	0.000	0.000	0.000	0.000	0.000	0.000	0.000	0.000	0.000	0.000	0.000	0.000	0.000	0.000	0.000	0.000	0.000	0.000	0.000	0.000	0.000	0.000	0.000	0.000	0.000
1985-01-19 23:00:00	0.000	0.000	0.000	0.000	0.000	0.000	0.000	0.000	0.000	0.000	0.000	0.000	0.000	0.000	0.000	0.000	0.000	0.000	0.000	0.000	0.000	0.000	0.000	0.000	0.000	0.000	0.000	0.000	0.000	0.000	0.000	0.000	0.000	0.000	0.000	0.000
1985-01-20 00:00:00	0.000	0.000	0.000	0.000	0.000	0.000	0.000	0.000	0.000	0.000	0.000	0.000	0.000	0.000	0.000	0.000	0.000	0.000	0.000	0.000	0.000	0.000	0.000	0.000	0.000	0.000	0.000	0.000	0.000	0.000	0.000	0.000	0.000	0.000	0.000	0.000
1985-01-20 01:00:00	0.000	0.000	0.000	0.000	0.000	0.000	0.000	0.000	0.000	0.000	0.000	0.000	0.000	0.000	0.000	0.000	0.000	0.000	0.000	0.000	0.000	0.000	0.000	0.000	0.000	0.000	0.000	0.000	0.000	0.000	0.000	0.000	0.000	0.000	0.000	0.000
1985-01-20 02:00:00	0.000	0.000	0.000	0.000	0.000	0.000	0.000	0.000	0.000	0.000	0.000	0.000	0.000	0.000	0.000	0.000	0.000	0.000	0.000	0.000	0.000	0.000	0.000	0.000	0.000	0.000	0.000	0.000	0.000	0.000	0.000	0.000	0.000	0.000	0.000	0.000
1985-01-20 03:00:00	0.000	0.000	0.000	0.000	0.000	0.000	0.000	0.000	0.000	0.000	0.000	0.000	0.000	0.000	0.000	0.000	0.000	0.000	0.000	0.000	0.000	0.000	0.000	0.000	0.000	0.000	0.000	0.000	0.000	0.000	0.000	0.000	0.000	0.000	0.000	0.000
1985-01-20 04:00:00	0.000	0.000	0.000	0.000	0.000	0.000	0.000	0.000	0.000	0.000	0.000	0.000	0.000	0.000	0.000	0.000	0.000	0.000	0.000	0.000	0.000	0.000	0.000	0.000	0.000	0.000	0.000	0.000	0.000	0.000	0.000	0.000	0.000	0.000	0.000	0.000
1985-01-20 05:00:00	0.000	0.000	0.000	0.000	0.000	0.000	0.053	0.000	0.000	0.000	0.000	0.000	0.000	0.000	0.000	0.000	0.000	0.000	0.000	0.000	0.000	0.000	0.000	0.000	0.000	0.000	0.000	0.000	0.000	0.000	0.000	0.000	0.000	0.000	0.000	0.000
1985-01-20 06:00:00	0.042	0.000	0.014	0.000	0.053	0.000	0.136	0.000	0.000	0.000	0.000	0.000	0.000	0.000	0.000	0.042	0.003	0.011	0.000	0.004	0.001	0.000	0.002	0.065	0.051	0.028	0.043	0.000	0.000	0.001	0.000	0.042	0.033	0.000	0.001	0.008
1985-01-20 07:00:00	0.161	0.066	0.092	0.002	0.169	0.039	0.296	0.046	0.020	0.001	0.033	0.004	0.010	0.005	0.000	0.142	0.056	0.103	0.000	0.056	0.068	0.003	0.074	0.180	0.199	0.130	0.226	0.001	0.000	0.061	0.000	0.144	0.154	0.000	0.062	0.113
1985-01-20 08:00:00	0.265	0.182	0.172	0.051	0.297	0.141	0.563	0.133	0.100	0.045	0.092	0.034	0.057	0.065	0.005	0.250	0.130	0.224	0.000	0.133	0.166	0.054	0.174	0.308	0.313	0.250	0.248	0.062	0.002	0.170	0.007	0.260	0.285	0.012	0.169	0.252
1985-01-20 09:00:00	0.356	0.294	0.253	0.133	0.389	0.244	0.595	0.226	0.193	0.106	0.132	0.082	0.097	0.156	0.041	0.319	0.198	0.345	0.010	0.204	0.256	0.127	0.255	0.398	0.392	0.342	0.173	0.140	0.033	0.269	0.029	0.350	0.380	0.038	0.276	0.367
1985-01-20 10:00:00	0.440	0.387	0.321	0.254	0.405	0.346	0.569	0.305	0.281	0.156	0.168	0.137	0.131	0.225	0.081	0.340	0.249	0.426	0.033	0.256	0.336	0.235	0.296	0.414	0.435	0.405	0.308	0.231	0.061	0.329	0.056	0.389	0.437	0.054	0.350	0.426
1985-01-20 11:00:00	0.463	0.401	0.320	0.288	0.356	0.388	0.491	0.323	0.312	0.170	0.150	0.167	0.115	0.241	0.103	0.329	0.250	0.418	0.056	0.262	0.351	0.289	0.267	0.339	0.375	0.421	0.332	0.275	0.066	0.325	0.078	0.354	0.428	0.051	0.356	0.397
1985-01-20 12:00:00	0.401	0.343	0.241	0.218	0.260	0.345	0.278	0.281	0.277	0.135	0.086	0.160	0.049	0.211	0.101	0.281	0.223	0.336	0.070	0.238	0.263	0.222	0.168	0.216	0.271	0.371	0.380	0.247	0.046	0.253	0.091	0.262	0.361	0.030	0.314	0.312
1985-01-20 13:00:00	0.259	0.236	0.136	0.117	0.145	0.232	0.093	0.186	0.181	0.077	0.016	0.136	0.002	0.149	0.081	0.191	0.164	0.203	0.064	0.182	0.100	0.126	0.045	0.083	0.148	0.267	0.394	0.162	0.016	0.131	0.086	0.138	0.231	0.008	0.229	0.183
1985-01-20 14:00:00	0.095	0.101	0.045	0.043	0.034	0.115	0.007	0.061	0.067	0.021	0.000	0.101	0.000	0.082	0.048	0.068	0.073	0.059	0.041	0.097	0.000	0.050	0.000	0.003	0.046	0.114	0.294	0.065	0.000	0.022	0.070	0.025	0.070	0.000	0.101	0.048
1985-01-20 15:00:00	0.001	0.005	0.000	0.004	0.000	0.024	0.000	0.000	0.002	0.000	0.000	0.056	0.000	0.022	0.012	0.000	0.003	0.000	0.016	0.016	0.000	0.005	0.000	0.000	0.000	0.000	0.072	0.005	0.000	0.000	0.044	0.000	0.000	0.000	0.003	0.000
1985-01-20 16:00:00	0.000	0.000	0.000	0.000	0.000	0.000	0.000	0.000	0.000	0.000	0.000	0.010	0.000	0.001	0.000	0.000	0.000	0.000	0.001	0.000	0.000	0.000	0.000	0.000	0.000	0.000	0.000	0.000	0.000	0.000	0.013	0.000	0.000	0.000	0.000	0.000
1985-01-20 17:00:00	0.000	0.000	0.000	0.000	0.000	0.000	0.000	0.000	0.000	0.000	0.000	0.000	0.000	0.000	0.000	0.000	0.000	0.000	0.000	0.000	0.000	0.000	0.000	0.000	0.000	0.000	0.000	0.000	0.000	0.000	0.000	0.000	0.000	0.000	0.000	0.000
1985-01-20 18:00:00	0.000	0.000	0.000	0.000	0.000	0.000	0.000	0.000	0.000	0.000	0.000	0.000	0.000	0.000	0.000	0.000	0.000	0.000	0.000	0.000	0.000	0.000	0.000	0.000	0.000	0.000	0.000	0.000	0.000	0.000	0.000	0.000	0.000	0.000	0.000	0.000
1985-01-20 19:00:00	0.000	0.000	0.000	0.000	0.000	0.000	0.000	0.000	0.000	0.000	0.000	0.000	0.000	0.000	0.000	0.000	0.000	0.000	0.000	0.000	0.000	0.000	0.000	0.000	0.000	0.000	0.000	0.000	0.000	0.000	0.000	0.000	0.000	0.000	0.000	0.000
1985-01-20 20:00:00	0.000	0.000	0.000	0.000	0.000	0.000	0.000	0.000	0.000	0.000	0.000	0.000	0.000	0.000	0.000	0.000	0.000	0.000	0.000	0.000	0.000	0.000	0.000	0.000	0.000	0.000	0.000	0.000	0.000	0.000	0.000	0.000	0.000	0.000	0.000	0.000
1985-01-20 21:00:00	0.000	0.000	0.000	0.000	0.000	0.000	0.000	0.000	0.000	0.000	0.000	0.000	0.000	0.000	0.000	0.000	0.000	0.000	0.000	0.000	0.000	0.000	0.000	0.000	0.000	0.000	0.000	0.000	0.000	0.000	0.000	0.000	0.000	0.000	0.000	0.000
1985-01-20 22:00:00	0.000	0.000	0.000	0.000	0.000	0.000	0.000	0.000	0.000	0.000	0.000	0.000	0.000	0.000	0.000	0.000	0.000	0.000	0.000	0.000	0.000	0.000	0.000	0.000	0.000	0.000	0.000	0.000	0.000	0.000	0.000	0.000	0.000	0.000	0.000	0.000
1985-01-20 23:00:00	0.000	0.000	0.000	0.000	0.000	0.000	0.000	0.000	0.000	0.000	0.000	0.000	0.000	0.000	0.000	0.000	0.000	0.000	0.000	0.000	0.000	0.000	0.000	0.000	0.000	0.000	0.000	0.000	0.000	0.000	0.000	0.000	0.000	0.000	0.000	0.000
1985-01-21 00:00:00	0.000	0.000	0.000	0.000	0.000	0.000	0.000	0.000	0.000	0.000	0.000	0.000	0.000	0.000	0.000	0.000	0.000	0.000	0.000	0.000	0.000	0.000	0.000	0.000	0.000	0.000	0.000	0.000	0.000	0.000	0.000	0.000	0.000	0.000	0.000	0.000
1985-01-21 01:00:00	0.000	0.000	0.000	0.000	0.000	0.000	0.000	0.000	0.000	0.000	0.000	0.000	0.000	0.000	0.000	0.000	0.000	0.000	0.000	0.000	0.000	0.000	0.000	0.000	0.000	0.000	0.000	0.000	0.000	0.000	0.000	0.000	0.000	0.000	0.000	0.000
1985-01-21 02:00:00	0.000	0.000	0.000	0.000	0.000	0.000	0.000	0.000	0.000	0.000	0.000	0.000	0.000	0.000	0.000	0.000	0.000	0.000	0.000	0.000	0.000	0.000	0.000	0.000	0.000	0.000	0.000	0.000	0.000	0.000	0.000	0.000	0.000	0.000	0.000	0.000
1985-01-21 03:00:00	0.000	0.000	0.000	0.000	0.000	0.000	0.000	0.000	0.000	0.000	0.000	0.000	0.000	0.000	0.000	0.000	0.000	0.000	0.000	0.000	0.000	0.000	0.000	0.000	0.000	0.000	0.000	0.000	0.000	0.000	0.000	0.000	0.000	0.000	0.000	0.000
1985-01-21 04:00:00	0.000	0.000	0.000	0.000	0.000	0.000	0.000	0.000	0.000	0.000	0.000	0.000	0.000	0.000	0.000	0.000	0.000	0.000	0.000	0.000	0.000	0.000	0.000	0.000	0.000	0.000	0.000	0.000	0.000	0.000	0.000	0.000	0.000	0.000	0.000	0.000
1985-01-21 05:00:00	0.000	0.000	0.000	0.000	0.001	0.000	0.125	0.000	0.000	0.000	0.000	0.000	0.000	0.000	0.000	0.001	0.000	0.000	0.000	0.000	0.000	0.000	0.000	0.000	0.000	0.000	0.000	0.000	0.000	0.000	0.000	0.000	0.000	0.000	0.000	0.000
1985-01-21 06:00:00	0.025	0.000	0.017	0.000	0.076	0.000	0.316	0.000	0.000	0.000	0.000	0.000	0.000	0.000	0.000	0.067	0.003	0.007	0.000	0.003	0.003	0.000	0.002	0.101	0.012	0.065	0.026	0.000	0.000	0.002	0.000	0.060	0.025	0.000	0.001	0.003
1985-01-21 07:00:00	0.081	0.058	0.139	0.001	0.200	0.038	0.443	0.022	0.027	0.003	0.026	0.001	0.015	0.007	0.000	0.170	0.059	0.065	0.000	0.057	0.071	0.003	0.077	0.276	0.069	0.184	0.164	0.001	0.000	0.037	0.000	0.178	0.122	0.001	0.051	0.038
1985-01-21 08:00:00	0.143	0.164	0.269	0.029	0.306	0.150	0.483	0.107	0.148	0.077	0.069	0.032	0.069	0.042	0.000	0.262	0.132	0.132	0.000	0.147	0.141	0.049	0.166	0.417	0.145	0.299	0.318	0.037	0.005	0.096	0.043	0.293	0.246	0.016	0.127	0.083
1985-01-21 09:00:00	0.200	0.280	0.356	0.070	0.347	0.258	0.413	0.217	0.270	0.163	0.103	0.093	0.113	0.083	0.008	0.313	0.196	0.175	0.013	0.238	0.177	0.124	0.229	0.481	0.224	0.367	0.377	0.074	0.039	0.153	0.126	0.357	0.353	0.043	0.191	0.118
1985-01-21 10:00:00	0.253	0.364	0.404	0.122	0.341	0.326	0.429	0.274	0.340	0.220	0.109	0.175	0.128	0.120	0.019	0.292	0.248	0.189	0.040	0.292	0.178	0.174	0.246	0.456	0.256	0.395	0.428	0.094	0.076	0.185	0.212	0.352	0.412	0.061	0.229	0.134
1985-01-21 11:00:00	0.302	0.390	0.380	0.146	0.294	0.337	0.375	0.272	0.344	0.231	0.081	0.238	0.092	0.138	0.028	0.260	0.259	0.170	0.066	0.295	0.143	0.206	0.198	0.349	0.227	0.403	0.473	0.086	0.085	0.184	0.264	0.286	0.396	0.060	0.223	0.139
1985-01-21 12:00:00	0.321	0.354	0.309	0.103	0.217	0.285	0.283	0.232	0.291	0.166	0.038	0.265	0.031	0.138	0.028	0.229	0.227	0.128	0.078	0.251	0.094	0.171	0.107	0.197	0.169	0.350	0.508	0.062	0.063	0.149	0.248	0.184	0.327	0.043	0.179	0.129
1985-01-21 13:00:00	0.238	0.253	0.183	0.044	0.124	0.180	0.164	0.159	0.189	0.084	0.004	0.243	0.000	0.126	0.023	0.170	0.149	0.082	0.080	0.164	0.039	0.073	0.026	0.071	0.105	0.238	0.451	0.038	0.025	0.082	0.204	0.082	0.200	0.017	0.110	0.087
1985-01-21 14:00:00	0.110	0.114	0.060	0.018	0.029	0.071	0.030	0.057	0.066	0.023	0.000	0.165	0.000	0.097	0.014	0.071	0.060	0.026	0.071	0.077	0.000	0.015	0.000	0.003	0.038	0.089	0.286	0.014	0.001	0.014	0.144	0.011	0.061	0.001	0.040	0.021
1985-01-21 15:00:00	0.003	0.009	0.000	0.003	0.000	0.006	0.000	0.000	0.002	0.000	0.000	0.080	0.000	0.045	0.004	0.001	0.002	0.000	0.041	0.014	0.000	0.000	0.000	0.000	0.000	0.000	0.074	0.000	0.000	0.000	0.078	0.000	0.000	0.000	0.000	0.000
1985-01-21 16:00:00	0.000	0.000	0.000	0.000	0.000	0.000	0.000	0.000	0.000	0.000	0.000	0.016	0.000	0.002	0.000	0.000	0.000	0.000	0.003	0.000	0.000	0.000	0.000	0.000	0.000	0.000	0.000	0.000	0.000	0.000	0.024	0.000	0.000	0.000	0.000	0.000
1985-01-21 17:00:00	0.000	0.000	0.000	0.000	0.000	0.000	0.000	0.000	0.000	0.000	0.000	0.000	0.000	0.000	0.000	0.000	0.000	0.000	0.000	0.000	0.000	0.000	0.000	0.000	0.000	0.000	0.000	0.000	0.000	0.000	0.000	0.000	0.000	0.000	0.000	0.000
1985-01-21 18:00:00	0.000	0.000	0.000	0.000	0.000	0.000	0.000	0.000	0.000	0.000	0.000	0.000	0.000	0.000	0.000	0.000	0.000	0.000	0.000	0.000	0.000	0.000	0.000	0.000	0.000	0.000	0.000	0.000	0.000	0.000	0.000	0.000	0.000	0.000	0.000	0.000
1985-01-21 19:00:00	0.000	0.000	0.000	0.000	0.000	0.000	0.000	0.000	0.000	0.000	0.000	0.000	0.000	0.000	0.000	0.000	0.000	0.000	0.000	0.000	0.000	0.000	0.000	0.000	0.000	0.000	0.000	0.000	0.000	0.000	0.000	0.000	0.000	0.000	0.000	0.000
1985-01-21 20:00:00	0.000	0.000	0.000	0.000	0.000	0.000	0.000	0.000	0.000	0.000	0.000	0.000	0.000	0.000	0.000	0.000	0.000	0.000	0.000	0.000	0.000	0.000	0.000	0.000	0.000	0.000	0.000	0.000	0.000	0.000	0.000	0.000	0.000	0.000	0.000	0.000
1985-01-21 21:00:00	0.000	0.000	0.000	0.000	0.000	0.000	0.000	0.000	0.000	0.000	0.000	0.000	0.000	0.000	0.000	0.000	0.000	0.000	0.000	0.000	0.000	0.000	0.000	0.000	0.000	0.000	0.000	0.000	0.000	0.000	0.000	0.000	0.000	0.000	0.000	0.000
1985-01-21 22:00:00	0.000	0.000	0.000	0.000	0.000	0.000	0.000	0.000	0.000	0.000	0.000	0.000	0.000	0.000	0.000	0.000	0.000	0.000	0.000	0.000	0.000	0.000	0.000	0.000	0.000	0.000	0.000	0.000	0.000	0.000	0.000	0.000	0.000	0.000	0.000	0.000
1985-01-21 23:00:00	0.000	0.000	0.000	0.000	0.000	0.000	0.000	0.000	0.000	0.000	0.000	0.000	0.000	0.000	0.000	0.000	0.000	0.000	0.000	0.000	0.000	0.000	0.000	0.000	0.000	0.000	0.000	0.000	0.000	0.000	0.000	0.000	0.000	0.000	0.000	0.000
1985-01-22 00:00:00	0.000	0.000	0.000	0.000	0.000	0.000	0.000	0.000	0.000	0.000	0.000	0.000	0.000	0.000	0.000	0.000	0.000	0.000	0.000	0.000	0.000	0.000	0.000	0.000	0.000	0.000	0.000	0.000	0.000	0.000	0.000	0.000	0.000	0.000	0.000	0.000
1985-01-22 01:00:00	0.000	0.000	0.000	0.000	0.000	0.000	0.000	0.000	0.000	0.000	0.000	0.000	0.000	0.000	0.000	0.000	0.000	0.000	0.000	0.000	0.000	0.000	0.000	0.000	0.000	0.000	0.000	0.000	0.000	0.000	0.000	0.000	0.000	0.000	0.000	0.000
1985-01-22 02:00:00	0.000	0.000	0.000	0.000	0.000	0.000	0.000	0.000	0.000	0.000	0.000	0.000	0.000	0.000	0.000	0.000	0.000	0.000	0.000	0.000	0.000	0.000	0.000	0.000	0.000	0.000	0.000	0.000	0.000	0.000	0.000	0.000	0.000	0.000	0.000	0.000
1985-01-22 03:00:00	0.000	0.000	0.000	0.000	0.000	0.000	0.000	0.000	0.000	0.000	0.000	0.000	0.000	0.000	0.000	0.000	0.000	0.000	0.000	0.000	0.000	0.000	0.000	0.000	0.000	0.000	0.000	0.000	0.000	0.000	0.000	0.000	0.000	0.000	0.000	0.000
1985-01-22 04:00:00	0.000	0.000	0.000	0.000	0.000	0.000	0.000	0.000	0.000	0.000	0.000	0.000	0.000	0.000	0.000	0.000	0.000	0.000	0.000	0.000	0.000	0.000	0.000	0.000	0.000	0.000	0.000	0.000	0.000	0.000	0.000	0.000	0.000	0.000	0.000	0.000
1985-01-22 05:00:00	0.000	0.000	0.000	0.000	0.001	0.000	0.184	0.000	0.000	0.000	0.000	0.000	0.000	0.000	0.000	0.001	0.000	0.000	0.000	0.000	0.000	0.000	0.000	0.000	0.000	0.000	0.000	0.000	0.000	0.000	0.000	0.000	0.000	0.000	0.000	0.000
1985-01-22 06:00:00	0.028	0.000	0.002	0.000	0.065	0.000	0.378	0.000	0.000	0.000	0.000	0.000	0.000	0.000	0.000	0.048	0.000	0.004	0.000	0.010	0.000	0.000	0.000	0.069	0.005	0.020	0.094	0.000	0.000	0.002	0.000	0.065	0.025	0.000	0.000	0.001
1985-01-22 07:00:00	0.103	0.069	0.038	0.000	0.183	0.017	0.524	0.016	0.008	0.000	0.014	0.004	0.008	0.002	0.000	0.130	0.021	0.029	0.000	0.069	0.011	0.000	0.012	0.184	0.029	0.082	0.285	0.000	0.000	0.033	0.000	0.181	0.105	0.000	0.012	0.015
1985-01-22 08:00:00	0.165	0.154	0.127	0.010	0.305	0.062	0.603	0.074	0.037	0.006	0.036	0.040	0.050	0.030	0.021	0.210	0.064	0.051	0.002	0.141	0.029	0.022	0.027	0.282	0.060	0.165	0.461	0.011	0.001	0.065	0.047	0.288	0.161	0.003	0.037	0.034
1985-01-22 09:00:00	0.190	0.215	0.223	0.038	0.375	0.097	0.636	0.153	0.070	0.013	0.048	0.091	0.085	0.075	0.093	0.274	0.107	0.070	0.046	0.204	0.044	0.042	0.034	0.331	0.099	0.213	0.591	0.024	0.015	0.081	0.154	0.344	0.176	0.012	0.065	0.047
1985-01-22 10:00:00	0.248	0.265	0.289	0.086	0.394	0.116	0.615	0.200	0.099	0.021	0.043	0.143	0.090	0.132	0.177	0.305	0.182	0.104	0.100	0.266	0.052	0.096	0.036	0.329	0.132	0.208	0.645	0.047	0.030	0.093	0.268	0.350	0.236	0.016	0.134	0.063
1985-01-22 11:00:00	0.271	0.249	0.290	0.126	0.336	0.125	0.544	0.180	0.108	0.025	0.029	0.177	0.057	0.162	0.218	0.305	0.218	0.130	0.131	0.285	0.046	0.137	0.027	0.260	0.136	0.236	0.645	0.095	0.038	0.084	0.340	0.290	0.281	0.015	0.161	0.079
1985-01-22 12:00:00	0.284	0.183	0.244	0.137	0.243	0.120	0.422	0.114	0.097	0.023	0.012	0.186	0.016	0.157	0.215	0.262	0.206	0.122	0.144	0.249	0.024	0.134	0.013	0.154	0.119	0.236	0.591	0.162	0.035	0.067	0.337	0.197	0.267	0.010	0.133	0.075
1985-01-22 13:00:00	0.234	0.097	0.173	0.138	0.147	0.082	0.247	0.058	0.075	0.018	0.000	0.168	0.000	0.130	0.176	0.178	0.150	0.079	0.136	0.178	0.005	0.088	0.001	0.055	0.078	0.185	0.481	0.184	0.020	0.037	0.322	0.092	0.171	0.003	0.080	0.040
1985-01-22 14:00:00	0.107	0.030	0.067	0.104	0.040	0.040	0.054	0.018	0.034	0.008	0.000	0.129	0.000	0.087	0.110	0.072	0.044	0.024	0.106	0.098	0.000	0.037	0.000	0.002	0.028	0.078	0.310	0.119	0.002	0.005	0.287	0.014	0.055	0.000	0.018	0.008
1985-01-22 15:00:00	0.003	0.001	0.000	0.028	0.000	0.006	0.000	0.000	0.001	0.000	0.000	0.069	0.000	0.035	0.034	0.001	0.001	0.000	0.049	0.021	0.000	0.003	0.000	0.000	0.000	0.000	0.087	0.021	0.000	0.000	0.194	0.000	0.000	0.000	0.000	0.000
1985-01-22 16:00:00	0.000	0.000	0.000	0.000	0.000	0.000	0.000	0.000	0.000	0.000	0.000	0.016	0.000	0.002	0.000	0.000	0.000	0.000	0.003	0.000	0.000	0.000	0.000	0.000	0.000	0.000	0.000	0.000	0.000	0.000	0.065	0.000	0.000	0.000	0.000	0.000
1985-01-22 17:00:00	0.000	0.000	0.000	0.000	0.000	0.000	0.000	0.000	0.000	0.000	0.000	0.000	0.000	0.000	0.000	0.000	0.000	0.000	0.000	0.000	0.000	0.000	0.000	0.000	0.000	0.000	0.000	0.000	0.000	0.000	0.001	0.000	0.000	0.000	0.000	0.000
1985-01-22 18:00:00	0.000	0.000	0.000	0.000	0.000	0.000	0.000	0.000	0.000	0.000	0.000	0.000	0.000	0.000	0.000	0.000	0.000	0.000	0.000	0.000	0.000	0.000	0.000	0.000	0.000	0.000	0.000	0.000	0.000	0.000	0.000	0.000	0.000	0.000	0.000	0.000
1985-01-22 19:00:00	0.000	0.000	0.000	0.000	0.000	0.000	0.000	0.000	0.000	0.000	0.000	0.000	0.000	0.000	0.000	0.000	0.000	0.000	0.000	0.000	0.000	0.000	0.000	0.000	0.000	0.000	0.000	0.000	0.000	0.000	0.000	0.000	0.000	0.000	0.000	0.000
1985-01-22 20:00:00	0.000	0.000	0.000	0.000	0.000	0.000	0.000	0.000	0.000	0.000	0.000	0.000	0.000	0.000	0.000	0.000	0.000	0.000	0.000	0.000	0.000	0.000	0.000	0.000	0.000	0.000	0.000	0.000	0.000	0.000	0.000	0.000	0.000	0.000	0.000	0.000
1985-01-22 21:00:00	0.000	0.000	0.000	0.000	0.000	0.000	0.000	0.000	0.000	0.000	0.000	0.000	0.000	0.000	0.000	0.000	0.000	0.000	0.000	0.000	0.000	0.000	0.000	0.000	0.000	0.000	0.000	0.000	0.000	0.000	0.000	0.000	0.000	0.000	0.000	0.000
1985-01-22 22:00:00	0.000	0.000	0.000	0.000	0.000	0.000	0.000	0.000	0.000	0.000	0.000	0.000	0.000	0.000	0.000	0.000	0.000	0.000	0.000	0.000	0.000	0.000	0.000	0.000	0.000	0.000	0.000	0.000	0.000	0.000	0.000	0.000	0.000	0.000	0.000	0.000
1985-01-22 23:00:00	0.000	0.000	0.000	0.000	0.000	0.000	0.000	0.000	0.000	0.000	0.000	0.000	0.000	0.000	0.000	0.000	0.000	0.000	0.000	0.000	0.000	0.000	0.000	0.000	0.000	0.000	0.000	0.000	0.000	0.000	0.000	0.000	0.000	0.000	0.000	0.000
1985-01-23 00:00:00	0.000	0.000	0.000	0.000	0.000	0.000	0.000	0.000	0.000	0.000	0.000	0.000	0.000	0.000	0.000	0.000	0.000	0.000	0.000	0.000	0.000	0.000	0.000	0.000	0.000	0.000	0.000	0.000	0.000	0.000	0.000	0.000	0.000	0.000	0.000	0.000
1985-01-23 01:00:00	0.000	0.000	0.000	0.000	0.000	0.000	0.000	0.000	0.000	0.000	0.000	0.000	0.000	0.000	0.000	0.000	0.000	0.000	0.000	0.000	0.000	0.000	0.000	0.000	0.000	0.000	0.000	0.000	0.000	0.000	0.000	0.000	0.000	0.000	0.000	0.000
1985-01-23 02:00:00	0.000	0.000	0.000	0.000	0.000	0.000	0.000	0.000	0.000	0.000	0.000	0.000	0.000	0.000	0.000	0.000	0.000	0.000	0.000	0.000	0.000	0.000	0.000	0.000	0.000	0.000	0.000	0.000	0.000	0.000	0.000	0.000	0.000	0.000	0.000	0.000
1985-01-23 03:00:00	0.000	0.000	0.000	0.000	0.000	0.000	0.000	0.000	0.000	0.000	0.000	0.000	0.000	0.000	0.000	0.000	0.000	0.000	0.000	0.000	0.000	0.000	0.000	0.000	0.000	0.000	0.000	0.000	0.000	0.000	0.000	0.000	0.000	0.000	0.000	0.000
1985-01-23 04:00:00	0.000	0.000	0.000	0.000	0.000	0.000	0.000	0.000	0.000	0.000	0.000	0.000	0.000	0.000	0.000	0.000	0.000	0.000	0.000	0.000	0.000	0.000	0.000	0.000	0.000	0.000	0.000	0.000	0.000	0.000	0.000	0.000	0.000	0.000	0.000	0.000
1985-01-23 05:00:00	0.000	0.000	0.000	0.000	0.000	0.000	0.196	0.000	0.000	0.000	0.000	0.000	0.000	0.000	0.000	0.002	0.000	0.000	0.000	0.000	0.000	0.000	0.000	0.000	0.000	0.000	0.000	0.000	0.000	0.000	0.000	0.000	0.000	0.000	0.000	0.000
1985-01-23 06:00:00	0.047	0.000	0.016	0.000	0.046	0.000	0.393	0.000	0.000	0.000	0.000	0.000	0.000	0.000	0.000	0.073	0.004	0.000	0.000	0.008	0.000	0.000	0.000	0.051	0.008	0.019	0.023	0.000	0.000	0.001	0.000	0.026	0.024	0.000	0.000	0.000
1985-01-23 07:00:00	0.160	0.033	0.098	0.001	0.133	0.019	0.542	0.016	0.015	0.003	0.005	0.003	0.002	0.004	0.000	0.187	0.049	0.018	0.000	0.065	0.025	0.005	0.014	0.121	0.050	0.067	0.089	0.001	0.000	0.024	0.000	0.087	0.135	0.001	0.018	0.011
1985-01-23 08:00:00	0.291	0.124	0.171	0.038	0.242	0.061	0.638	0.063	0.078	0.057	0.020	0.037	0.017	0.055	0.016	0.312	0.107	0.048	0.001	0.135	0.057	0.064	0.038	0.168	0.105	0.135	0.171	0.041	0.002	0.062	0.054	0.151	0.259	0.011	0.050	0.035
1985-01-23 09:00:00	0.442	0.202	0.224	0.101	0.337	0.104	0.676	0.102	0.155	0.131	0.032	0.102	0.029	0.121	0.073	0.401	0.170	0.084	0.033	0.206	0.069	0.114	0.053	0.198	0.141	0.228	0.210	0.111	0.026	0.106	0.157	0.199	0.340	0.027	0.076	0.077
1985-01-23 10:00:00	0.437	0.243	0.294	0.136	0.387	0.119	0.661	0.122	0.221	0.179	0.037	0.190	0.030	0.181	0.141	0.428	0.239	0.116	0.081	0.264	0.064	0.110	0.056	0.193	0.161	0.320	0.243	0.188	0.050	0.144	0.319	0.232	0.389	0.038	0.102	0.102
1985-01-23 11:00:00	0.342	0.212	0.327	0.154	0.391	0.122	0.592	0.115	0.239	0.167	0.030	0.254	0.020	0.208	0.183	0.385	0.266	0.132	0.138	0.288	0.051	0.135	0.048	0.138	0.150	0.344	0.266	0.196	0.059	0.147	0.386	0.234	0.389	0.036	0.123	0.101
1985-01-23 12:00:00	0.301	0.154	0.255	0.156	0.331	0.113	0.468	0.087	0.193	0.125	0.017	0.257	0.006	0.197	0.183	0.294	0.236	0.116	0.176	0.270	0.034	0.160	0.032	0.068	0.125	0.278	0.288	0.156	0.049	0.116	0.414	0.204	0.326	0.024	0.114	0.073
1985-01-23 13:00:00	0.281	0.084	0.126	0.129	0.205	0.092	0.284	0.051	0.109	0.070	0.003	0.228	0.000	0.147	0.146	0.184	0.164	0.065	0.181	0.211	0.012	0.154	0.009	0.028	0.081	0.160	0.327	0.122	0.024	0.063	0.390	0.122	0.204	0.009	0.092	0.039
1985-01-23 14:00:00	0.151	0.025	0.039	0.074	0.053	0.058	0.068	0.014	0.034	0.018	0.000	0.175	0.000	0.084	0.085	0.069	0.079	0.017	0.144	0.122	0.000	0.089	0.000	0.001	0.026	0.060	0.278	0.077	0.003	0.012	0.342	0.024	0.069	0.001	0.044	0.009
1985-01-23 15:00:00	0.006	0.000	0.001	0.014	0.000	0.012	0.000	0.000	0.002	0.000	0.000	0.103	0.000	0.027	0.023	0.001	0.004	0.000	0.081	0.027	0.000	0.011	0.000	0.000	0.000	0.001	0.083	0.015	0.000	0.000	0.251	0.000	0.000	0.000	0.001	0.000
1985-01-23 16:00:00	0.000	0.000	0.000	0.000	0.000	0.000	0.000	0.000	0.000	0.000	0.000	0.030	0.000	0.001	0.000	0.000	0.000	0.000	0.009	0.000	0.000	0.000	0.000	0.000	0.000	0.000	0.000	0.000	0.000	0.000	0.122	0.000	0.000	0.000	0.000	0.000
1985-01-23 17:00:00	0.000	0.000	0.000	0.000	0.000	0.000	0.000	0.000	0.000	0.000	0.000	0.000	0.000	0.000	0.000	0.000	0.000	0.000	0.000	0.000	0.000	0.000	0.000	0.000	0.000	0.000	0.000	0.000	0.000	0.000	0.003	0.000	0.000	0.000	0.000	0.000
1985-01-23 18:00:00	0.000	0.000	0.000	0.000	0.000	0.000	0.000	0.000	0.000	0.000	0.000	0.000	0.000	0.000	0.000	0.000	0.000	0.000	0.000	0.000	0.000	0.000	0.000	0.000	0.000	0.000	0.000	0.000	0.000	0.000	0.000	0.000	0.000	0.000	0.000	0.000
1985-01-23 19:00:00	0.000	0.000	0.000	0.000	0.000	0.000	0.000	0.000	0.000	0.000	0.000	0.000	0.000	0.000	0.000	0.000	0.000	0.000	0.000	0.000	0.000	0.000	0.000	0.000	0.000	0.000	0.000	0.000	0.000	0.000	0.000	0.000	0.000	0.000	0.000	0.000
1985-01-23 20:00:00	0.000	0.000	0.000	0.000	0.000	0.000	0.000	0.000	0.000	0.000	0.000	0.000	0.000	0.000	0.000	0.000	0.000	0.000	0.000	0.000	0.000	0.000	0.000	0.000	0.000	0.000	0.000	0.000	0.000	0.000	0.000	0.000	0.000	0.000	0.000	0.000
1985-01-23 21:00:00	0.000	0.000	0.000	0.000	0.000	0.000	0.000	0.000	0.000	0.000	0.000	0.000	0.000	0.000	0.000	0.000	0.000	0.000	0.000	0.000	0.000	0.000	0.000	0.000	0.000	0.000	0.000	0.000	0.000	0.000	0.000	0.000	0.000	0.000	0.000	0.000
1985-01-23 22:00:00	0.000	0.000	0.000	0.000	0.000	0.000	0.000	0.000	0.000	0.000	0.000	0.000	0.000	0.000	0.000	0.000	0.000	0.000	0.000	0.000	0.000	0.000	0.000	0.000	0.000	0.000	0.000	0.000	0.000	0.000	0.000	0.000	0.000	0.000	0.000	0.000
1985-01-23 23:00:00	0.000	0.000	0.000	0.000	0.000	0.000	0.000	0.000	0.000	0.000	0.000	0.000	0.000	0.000	0.000	0.000	0.000	0.000	0.000	0.000	0.000	0.000	0.000	0.000	0.000	0.000	0.000	0.000	0.000	0.000	0.000	0.000	0.000	0.000	0.000	0.000
1985-01-24 00:00:00	0.000	0.000	0.000	0.000	0.000	0.000	0.000	0.000	0.000	0.000	0.000	0.000	0.000	0.000	0.000	0.000	0.000	0.000	0.000	0.000	0.000	0.000	0.000	0.000	0.000	0.000	0.000	0.000	0.000	0.000	0.000	0.000	0.000	0.000	0.000	0.000
1985-01-24 01:00:00	0.000	0.000	0.000	0.000	0.000	0.000	0.000	0.000	0.000	0.000	0.000	0.000	0.000	0.000	0.000	0.000	0.000	0.000	0.000	0.000	0.000	0.000	0.000	0.000	0.000	0.000	0.000	0.000	0.000	0.000	0.000	0.000	0.000	0.000	0.000	0.000
1985-01-24 02:00:00	0.000	0.000	0.000	0.000	0.000	0.000	0.000	0.000	0.000	0.000	0.000	0.000	0.000	0.000	0.000	0.000	0.000	0.000	0.000	0.000	0.000	0.000	0.000	0.000	0.000	0.000	0.000	0.000	0.000	0.000	0.000	0.000	0.000	0.000	0.000	0.000
1985-01-24 03:00:00	0.000	0.000	0.000	0.000	0.000	0.000	0.000	0.000	0.000	0.000	0.000	0.000	0.000	0.000	0.000	0.000	0.000	0.000	0.000	0.000	0.000	0.000	0.000	0.000	0.000	0.000	0.000	0.000	0.000	0.000	0.000	0.000	0.000	0.000	0.000	0.000
1985-01-24 04:00:00	0.000	0.000	0.000	0.000	0.000	0.000	0.000	0.000	0.000	0.000	0.000	0.000	0.000	0.000	0.000	0.000	0.000	0.000	0.000	0.000	0.000	0.000	0.000	0.000	0.000	0.000	0.000	0.000	0.000	0.000	0.000	0.000	0.000	0.000	0.000	0.000
1985-01-24 05:00:00	0.000	0.000	0.000	0.000	0.001	0.000	0.199	0.000	0.000	0.000	0.000	0.000	0.000	0.000	0.000	0.001	0.000	0.000	0.000	0.000	0.000	0.000	0.000	0.000	0.000	0.000	0.000	0.000	0.000	0.000	0.000	0.001	0.000	0.000	0.000	0.000
1985-01-24 06:00:00	0.043	0.000	0.007	0.000	0.090	0.000	0.391	0.000	0.000	0.000	0.000	0.000	0.000	0.000	0.000	0.071	0.001	0.001	0.000	0.004	0.001	0.000	0.000	0.054	0.007	0.026	0.098	0.000	0.000	0.000	0.000	0.068	0.014	0.000	0.000	0.000
1985-01-24 07:00:00	0.153	0.015	0.083	0.003	0.231	0.025	0.537	0.012	0.019	0.000	0.018	0.017	0.001	0.020	0.000	0.209	0.044	0.011	0.000	0.067	0.024	0.009	0.022	0.181	0.032	0.086	0.314	0.002	0.000	0.016	0.000	0.182	0.055	0.000	0.024	0.011
1985-01-24 08:00:00	0.232	0.050	0.234	0.077	0.361	0.101	0.628	0.049	0.103	0.027	0.060	0.164	0.015	0.129	0.011	0.342	0.120	0.027	0.000	0.173	0.047	0.091	0.057	0.285	0.080	0.181	0.482	0.061	0.009	0.050	0.059	0.267	0.110	0.015	0.057	0.039
1985-01-24 09:00:00	0.234	0.081	0.342	0.218	0.435	0.199	0.665	0.096	0.201	0.071	0.101	0.337	0.028	0.273	0.045	0.440	0.168	0.057	0.005	0.280	0.063	0.191	0.078	0.316	0.095	0.297	0.591	0.145	0.041	0.087	0.195	0.298	0.216	0.045	0.070	0.083
1985-01-24 10:00:00	0.113	0.098	0.388	0.294	0.457	0.324	0.650	0.132	0.268	0.112	0.108	0.447	0.034	0.382	0.077	0.472	0.126	0.111	0.027	0.347	0.069	0.353	0.076	0.326	0.122	0.314	0.635	0.216	0.071	0.115	0.347	0.300	0.212	0.066	0.073	0.127
1985-01-24 11:00:00	0.280	0.105	0.325	0.311	0.425	0.399	0.582	0.145	0.280	0.118	0.079	0.496	0.026	0.424	0.089	0.413	0.081	0.160	0.081	0.377	0.059	0.449	0.062	0.267	0.151	0.154	0.618	0.213	0.076	0.121	0.463	0.266	0.198	0.064	0.080	0.142
1985-01-24 12:00:00	0.308	0.100	0.189	0.294	0.300	0.401	0.459	0.128	0.240	0.089	0.036	0.492	0.010	0.392	0.081	0.317	0.055	0.165	0.153	0.372	0.035	0.419	0.034	0.132	0.121	0.218	0.526	0.169	0.056	0.100	0.506	0.205	0.232	0.042	0.074	0.113
1985-01-24 13:00:00	0.176	0.081	0.081	0.178	0.145	0.316	0.277	0.092	0.151	0.044	0.004	0.436	0.000	0.307	0.063	0.192	0.034	0.098	0.176	0.316	0.012	0.289	0.008	0.042	0.069	0.223	0.448	0.094	0.025	0.052	0.500	0.115	0.173	0.014	0.049	0.059
1985-01-24 14:00:00	0.035	0.042	0.026	0.068	0.033	0.174	0.066	0.032	0.060	0.008	0.000	0.339	0.000	0.194	0.036	0.066	0.019	0.026	0.141	0.203	0.000	0.126	0.000	0.002	0.024	0.048	0.310	0.036	0.002	0.008	0.453	0.022	0.053	0.001	0.024	0.012
1985-01-24 15:00:00	0.000	0.003	0.000	0.012	0.000	0.035	0.000	0.000	0.004	0.000	0.000	0.203	0.000	0.075	0.009	0.001	0.000	0.000	0.061	0.054	0.000	0.026	0.000	0.000	0.000	0.000	0.090	0.003	0.000	0.000	0.340	0.000	0.000	0.000	0.001	0.000
1985-01-24 16:00:00	0.000	0.000	0.000	0.000	0.000	0.000	0.000	0.000	0.000	0.000	0.000	0.060	0.000	0.004	0.000	0.000	0.000	0.000	0.005	0.000	0.000	0.000	0.000	0.000	0.000	0.000	0.000	0.000	0.000	0.000	0.150	0.000	0.000	0.000	0.000	0.000
1985-01-24 17:00:00	0.000	0.000	0.000	0.000	0.000	0.000	0.000	0.000	0.000	0.000	0.000	0.000	0.000	0.000	0.000	0.000	0.000	0.000	0.000	0.000	0.000	0.000	0.000	0.000	0.000	0.000	0.000	0.000	0.000	0.000	0.003	0.000	0.000	0.000	0.000	0.000
1985-01-24 18:00:00	0.000	0.000	0.000	0.000	0.000	0.000	0.000	0.000	0.000	0.000	0.000	0.000	0.000	0.000	0.000	0.000	0.000	0.000	0.000	0.000	0.000	0.000	0.000	0.000	0.000	0.000	0.000	0.000	0.000	0.000	0.000	0.000	0.000	0.000	0.000	0.000
1985-01-24 19:00:00	0.000	0.000	0.000	0.000	0.000	0.000	0.000	0.000	0.000	0.000	0.000	0.000	0.000	0.000	0.000	0.000	0.000	0.000	0.000	0.000	0.000	0.000	0.000	0.000	0.000	0.000	0.000	0.000	0.000	0.000	0.000	0.000	0.000	0.000	0.000	0.000
1985-01-24 20:00:00	0.000	0.000	0.000	0.000	0.000	0.000	0.000	0.000	0.000	0.000	0.000	0.000	0.000	0.000	0.000	0.000	0.000	0.000	0.000	0.000	0.000	0.000	0.000	0.000	0.000	0.000	0.000	0.000	0.000	0.000	0.000	0.000	0.000	0.000	0.000	0.000
1985-01-24 21:00:00	0.000	0.000	0.000	0.000	0.000	0.000	0.000	0.000	0.000	0.000	0.000	0.000	0.000	0.000	0.000	0.000	0.000	0.000	0.000	0.000	0.000	0.000	0.000	0.000	0.000	0.000	0.000	0.000	0.000	0.000	0.000	0.000	0.000	0.000	0.000	0.000
1985-01-24 22:00:00	0.000	0.000	0.000	0.000	0.000	0.000	0.000	0.000	0.000	0.000	0.000	0.000	0.000	0.000	0.000	0.000	0.000	0.000	0.000	0.000	0.000	0.000	0.000	0.000	0.000	0.000	0.000	0.000	0.000	0.000	0.000	0.000	0.000	0.000	0.000	0.000
1985-01-24 23:00:00	0.000	0.000	0.000	0.000	0.000	0.000	0.000	0.000	0.000	0.000	0.000	0.000	0.000	0.000	0.000	0.000	0.000	0.000	0.000	0.000	0.000	0.000	0.000	0.000	0.000	0.000	0.000	0.000	0.000	0.000	0.000	0.000	0.000	0.000	0.000	0.000
1985-01-25 00:00:00	0.000	0.000	0.000	0.000	0.000	0.000	0.000	0.000	0.000	0.000	0.000	0.000	0.000	0.000	0.000	0.000	0.000	0.000	0.000	0.000	0.000	0.000	0.000	0.000	0.000	0.000	0.000	0.000	0.000	0.000	0.000	0.000	0.000	0.000	0.000	0.000
1985-01-25 01:00:00	0.000	0.000	0.000	0.000	0.000	0.000	0.000	0.000	0.000	0.000	0.000	0.000	0.000	0.000	0.000	0.000	0.000	0.000	0.000	0.000	0.000	0.000	0.000	0.000	0.000	0.000	0.000	0.000	0.000	0.000	0.000	0.000	0.000	0.000	0.000	0.000
1985-01-25 02:00:00	0.000	0.000	0.000	0.000	0.000	0.000	0.000	0.000	0.000	0.000	0.000	0.000	0.000	0.000	0.000	0.000	0.000	0.000	0.000	0.000	0.000	0.000	0.000	0.000	0.000	0.000	0.000	0.000	0.000	0.000	0.000	0.000	0.000	0.000	0.000	0.000
1985-01-25 03:00:00	0.000	0.000	0.000	0.000	0.000	0.000	0.000	0.000	0.000	0.000	0.000	0.000	0.000	0.000	0.000	0.000	0.000	0.000	0.000	0.000	0.000	0.000	0.000	0.000	0.000	0.000	0.000	0.000	0.000	0.000	0.000	0.000	0.000	0.000	0.000	0.000
1985-01-25 04:00:00	0.000	0.000	0.000	0.000	0.000	0.000	0.000	0.000	0.000	0.000	0.000	0.000	0.000	0.000	0.000	0.000	0.000	0.000	0.000	0.000	0.000	0.000	0.000	0.000	0.000	0.000	0.000	0.000	0.000	0.000	0.000	0.000	0.000	0.000	0.000	0.000
1985-01-25 05:00:00	0.000	0.000	0.000	0.000	0.001	0.000	0.148	0.000	0.000	0.000	0.000	0.000	0.000	0.000	0.000	0.002	0.000	0.000	0.000	0.000	0.000	0.000	0.000	0.001	0.000	0.000	0.000	0.000	0.000	0.000	0.000	0.000	0.000	0.000	0.000	0.000
1985-01-25 06:00:00	0.078	0.004	0.091	0.000	0.067	0.000	0.349	0.000	0.000	0.000	0.000	0.000	0.000	0.000	0.000	0.106	0.024	0.041	0.000	0.019	0.001	0.000	0.000	0.098	0.093	0.053	0.010	0.000	0.000	0.008	0.000	0.066	0.090	0.000	0.009	0.026
1985-01-25 07:00:00	0.242	0.072	0.338	0.000	0.185	0.015	0.490	0.039	0.011	0.002	0.008	0.017	0.007	0.016	0.000	0.249	0.189	0.211	0.000	0.102	0.027	0.000	0.010	0.271	0.290	0.209	0.044	0.000	0.000	0.058	0.000	0.213	0.288	0.001	0.111	0.155
1985-01-25 08:00:00	0.432	0.121	0.495	0.004	0.297	0.070	0.599	0.113	0.042	0.036	0.029	0.117	0.035	0.085	0.008	0.384	0.312	0.332	0.000	0.197	0.071	0.032	0.030	0.407	0.443	0.364	0.087	0.004	0.010	0.107	0.039	0.373	0.456	0.035	0.132	0.264
1985-01-25 09:00:00	0.510	0.139	0.582	0.017	0.380	0.160	0.671	0.199	0.077	0.088	0.048	0.206	0.060	0.159	0.061	0.465	0.332	0.363	0.022	0.283	0.113	0.093	0.046	0.498	0.518	0.465	0.126	0.010	0.055	0.135	0.085	0.478	0.548	0.083	0.121	0.362
1985-01-25 10:00:00	0.574	0.137	0.594	0.049	0.435	0.311	0.617	0.235	0.107	0.122	0.082	0.271	0.084	0.227	0.113	0.468	0.302	0.343	0.050	0.344	0.142	0.187	0.064	0.528	0.538	0.512	0.138	0.014	0.097	0.140	0.129	0.512	0.576	0.120	0.105	0.366
1985-01-25 11:00:00	0.543	0.128	0.552	0.093	0.449	0.474	0.402	0.205	0.133	0.127	0.085	0.309	0.075	0.253	0.149	0.430	0.227	0.290	0.074	0.364	0.140	0.274	0.065	0.461	0.514	0.526	0.115	0.016	0.113	0.126	0.188	0.482	0.538	0.124	0.096	0.313
1985-01-25 12:00:00	0.477	0.132	0.434	0.102	0.408	0.464	0.132	0.137	0.137	0.092	0.053	0.320	0.036	0.237	0.154	0.359	0.145	0.191	0.085	0.336	0.094	0.252	0.049	0.343	0.435	0.467	0.087	0.014	0.093	0.096	0.183	0.399	0.440	0.086	0.098	0.222
1985-01-25 13:00:00	0.339	0.120	0.253	0.075	0.288	0.322	0.083	0.076	0.111	0.044	0.012	0.284	0.004	0.193	0.129	0.238	0.077	0.088	0.072	0.265	0.030	0.155	0.016	0.178	0.281	0.350	0.055	0.013	0.044	0.051	0.123	0.247	0.288	0.028	0.083	0.108
1985-01-25 14:00:00	0.142	0.090	0.073	0.036	0.102	0.177	0.030	0.030	0.054	0.012	0.000	0.206	0.000	0.122	0.077	0.089	0.026	0.017	0.048	0.156	0.000	0.053	0.000	0.018	0.091	0.162	0.027	0.008	0.004	0.009	0.098	0.061	0.114	0.001	0.044	0.022
1985-01-25 15:00:00	0.006	0.015	0.001	0.003	0.000	0.062	0.000	0.001	0.005	0.000	0.000	0.119	0.000	0.042	0.022	0.001	0.001	0.000	0.019	0.035	0.000	0.007	0.000	0.000	0.001	0.002	0.006	0.000	0.000	0.000	0.072	0.000	0.001	0.000	0.006	0.000
1985-01-25 16:00:00	0.000	0.000	0.000	0.000	0.000	0.000	0.000	0.000	0.000	0.000	0.000	0.034	0.000	0.001	0.000	0.000	0.000	0.000	0.001	0.000	0.000	0.000	0.000	0.000	0.000	0.000	0.000	0.000	0.000	0.000	0.024	0.000	0.000	0.000	0.000	0.000
1985-01-25 17:00:00	0.000	0.000	0.000	0.000	0.000	0.000	0.000	0.000	0.000	0.000	0.000	0.000	0.000	0.000	0.000	0.000	0.000	0.000	0.000	0.000	0.000	0.000	0.000	0.000	0.000	0.000	0.000	0.000	0.000	0.000	0.000	0.000	0.000	0.000	0.000	0.000
1985-01-25 18:00:00	0.000	0.000	0.000	0.000	0.000	0.000	0.000	0.000	0.000	0.000	0.000	0.000	0.000	0.000	0.000	0.000	0.000	0.000	0.000	0.000	0.000	0.000	0.000	0.000	0.000	0.000	0.000	0.000	0.000	0.000	0.000	0.000	0.000	0.000	0.000	0.000
1985-01-25 19:00:00	0.000	0.000	0.000	0.000	0.000	0.000	0.000	0.000	0.000	0.000	0.000	0.000	0.000	0.000	0.000	0.000	0.000	0.000	0.000	0.000	0.000	0.000	0.000	0.000	0.000	0.000	0.000	0.000	0.000	0.000	0.000	0.000	0.000	0.000	0.000	0.000
1985-01-25 20:00:00	0.000	0.000	0.000	0.000	0.000	0.000	0.000	0.000	0.000	0.000	0.000	0.000	0.000	0.000	0.000	0.000	0.000	0.000	0.000	0.000	0.000	0.000	0.000	0.000	0.000	0.000	0.000	0.000	0.000	0.000	0.000	0.000	0.000	0.000	0.000	0.000
1985-01-25 21:00:00	0.000	0.000	0.000	0.000	0.000	0.000	0.000	0.000	0.000	0.000	0.000	0.000	0.000	0.000	0.000	0.000	0.000	0.000	0.000	0.000	0.000	0.000	0.000	0.000	0.000	0.000	0.000	0.000	0.000	0.000	0.000	0.000	0.000	0.000	0.000	0.000
1985-01-25 22:00:00	0.000	0.000	0.000	0.000	0.000	0.000	0.000	0.000	0.000	0.000	0.000	0.000	0.000	0.000	0.000	0.000	0.000	0.000	0.000	0.000	0.000	0.000	0.000	0.000	0.000	0.000	0.000	0.000	0.000	0.000	0.000	0.000	0.000	0.000	0.000	0.000
1985-01-25 23:00:00	0.000	0.000	0.000	0.000	0.000	0.000	0.000	0.000	0.000	0.000	0.000	0.000	0.000	0.000	0.000	0.000	0.000	0.000	0.000	0.000	0.000	0.000	0.000	0.000	0.000	0.000	0.000	0.000	0.000	0.000	0.000	0.000	0.000	0.000	0.000	0.000
1985-01-26 00:00:00	0.000	0.000	0.000	0.000	0.000	0.000	0.000	0.000	0.000	0.000	0.000	0.000	0.000	0.000	0.000	0.000	0.000	0.000	0.000	0.000	0.000	0.000	0.000	0.000	0.000	0.000	0.000	0.000	0.000	0.000	0.000	0.000	0.000	0.000	0.000	0.000
1985-01-26 01:00:00	0.000	0.000	0.000	0.000	0.000	0.000	0.000	0.000	0.000	0.000	0.000	0.000	0.000	0.000	0.000	0.000	0.000	0.000	0.000	0.000	0.000	0.000	0.000	0.000	0.000	0.000	0.000	0.000	0.000	0.000	0.000	0.000	0.000	0.000	0.000	0.000
1985-01-26 02:00:00	0.000	0.000	0.000	0.000	0.000	0.000	0.000	0.000	0.000	0.000	0.000	0.000	0.000	0.000	0.000	0.000	0.000	0.000	0.000	0.000	0.000	0.000	0.000	0.000	0.000	0.000	0.000	0.000	0.000	0.000	0.000	0.000	0.000	0.000	0.000	0.000
1985-01-26 03:00:00	0.000	0.000	0.000	0.000	0.000	0.000	0.000	0.000	0.000	0.000	0.000	0.000	0.000	0.000	0.000	0.000	0.000	0.000	0.000	0.000	0.000	0.000	0.000	0.000	0.000	0.000	0.000	0.000	0.000	0.000	0.000	0.000	0.000	0.000	0.000	0.000
1985-01-26 04:00:00	0.000	0.000	0.000	0.000	0.000	0.000	0.000	0.000	0.000	0.000	0.000	0.000	0.000	0.000	0.000	0.000	0.000	0.000	0.000	0.000	0.000	0.000	0.000	0.000	0.000	0.000	0.000	0.000	0.000	0.000	0.000	0.000	0.000	0.000	0.000	0.000
1985-01-26 05:00:00	0.000	0.000	0.000	0.000	0.002	0.000	0.053	0.000	0.000	0.000	0.000	0.000	0.000	0.000	0.000	0.000	0.000	0.000	0.000	0.000	0.000	0.000	0.000	0.001	0.000	0.000	0.000	0.000	0.000	0.000	0.000	0.001	0.000	0.000	0.000	0.000
1985-01-26 06:00:00	0.095	0.003	0.044	0.000	0.100	0.000	0.098	0.001	0.000	0.000	0.001	0.000	0.000	0.000	0.000	0.050	0.018	0.026	0.000	0.022	0.003	0.000	0.003	0.139	0.050	0.084	0.076	0.000	0.000	0.005	0.000	0.137	0.106	0.000	0.005	0.008
1985-01-26 07:00:00	0.251	0.074	0.194	0.000	0.237	0.010	0.156	0.042	0.003	0.000	0.067	0.004	0.030	0.004	0.000	0.146	0.161	0.155	0.000	0.125	0.060	0.000	0.043	0.332	0.146	0.223	0.281	0.000	0.000	0.042	0.001	0.308	0.300	0.002	0.082	0.067
1985-01-26 08:00:00	0.402	0.186	0.319	0.002	0.361	0.043	0.385	0.107	0.018	0.018	0.142	0.067	0.091	0.030	0.017	0.256	0.296	0.323	0.007	0.228	0.139	0.002	0.093	0.476	0.243	0.379	0.458	0.020	0.024	0.078	0.115	0.444	0.451	0.048	0.193	0.163
1985-01-26 09:00:00	0.521	0.315	0.396	0.010	0.450	0.070	0.406	0.159	0.044	0.041	0.190	0.171	0.133	0.069	0.106	0.353	0.406	0.443	0.153	0.303	0.193	0.008	0.131	0.550	0.313	0.485	0.575	0.056	0.089	0.098	0.270	0.526	0.531	0.110	0.322	0.252
1985-01-26 10:00:00	0.591	0.404	0.457	0.032	0.503	0.090	0.310	0.205	0.083	0.059	0.222	0.287	0.146	0.116	0.201	0.410	0.477	0.507	0.333	0.341	0.205	0.027	0.159	0.552	0.384	0.545	0.633	0.103	0.138	0.104	0.401	0.552	0.553	0.157	0.388	0.327
1985-01-26 11:00:00	0.589	0.395	0.476	0.050	0.487	0.102	0.205	0.228	0.105	0.064	0.210	0.389	0.112	0.144	0.272	0.405	0.476	0.508	0.431	0.332	0.156	0.046	0.152	0.484	0.394	0.544	0.638	0.125	0.144	0.096	0.493	0.515	0.517	0.155	0.389	0.392
1985-01-26 12:00:00	0.526	0.307	0.440	0.056	0.405	0.108	0.095	0.190	0.098	0.055	0.135	0.433	0.051	0.148	0.285	0.340	0.414	0.446	0.459	0.283	0.079	0.059	0.100	0.341	0.332	0.486	0.586	0.118	0.110	0.078	0.521	0.420	0.434	0.109	0.325	0.336
1985-01-26 13:00:00	0.407	0.185	0.319	0.051	0.260	0.102	0.033	0.108	0.068	0.035	0.035	0.416	0.005	0.123	0.244	0.222	0.274	0.311	0.428	0.207	0.018	0.056	0.027	0.170	0.248	0.372	0.475	0.093	0.051	0.048	0.482	0.269	0.306	0.041	0.201	0.197
1985-01-26 14:00:00	0.213	0.052	0.136	0.034	0.079	0.102	0.014	0.028	0.028	0.012	0.000	0.343	0.000	0.083	0.161	0.083	0.114	0.112	0.323	0.110	0.000	0.025	0.000	0.024	0.104	0.196	0.304	0.052	0.007	0.011	0.408	0.076	0.131	0.002	0.065	0.052
1985-01-26 15:00:00	0.011	0.001	0.006	0.009	0.000	0.043	0.000	0.000	0.001	0.000	0.000	0.220	0.000	0.032	0.060	0.001	0.008	0.001	0.152	0.024	0.000	0.003	0.000	0.000	0.002	0.007	0.089	0.008	0.000	0.000	0.254	0.000	0.002	0.000	0.002	0.000
1985-01-26 16:00:00	0.000	0.000	0.000	0.000	0.000	0.000	0.000	0.000	0.000	0.000	0.000	0.066	0.000	0.001	0.002	0.000	0.000	0.000	0.019	0.000	0.000	0.000	0.000	0.000	0.000	0.000	0.000	0.000	0.000	0.000	0.094	0.000	0.000	0.000	0.000	0.000
1985-01-26 17:00:00	0.000	0.000	0.000	0.000	0.000	0.000	0.000	0.000	0.000	0.000	0.000	0.000	0.000	0.000	0.000	0.000	0.000	0.000	0.000	0.000	0.000	0.000	0.000	0.000	0.000	0.000	0.000	0.000	0.000	0.000	0.004	0.000	0.000	0.000	0.000	0.000
1985-01-26 18:00:00	0.000	0.000	0.000	0.000	0.000	0.000	0.000	0.000	0.000	0.000	0.000	0.000	0.000	0.000	0.000	0.000	0.000	0.000	0.000	0.000	0.000	0.000	0.000	0.000	0.000	0.000	0.000	0.000	0.000	0.000	0.000	0.000	0.000	0.000	0.000	0.000
1985-01-26 19:00:00	0.000	0.000	0.000	0.000	0.000	0.000	0.000	0.000	0.000	0.000	0.000	0.000	0.000	0.000	0.000	0.000	0.000	0.000	0.000	0.000	0.000	0.000	0.000	0.000	0.000	0.000	0.000	0.000	0.000	0.000	0.000	0.000	0.000	0.000	0.000	0.000
1985-01-26 20:00:00	0.000	0.000	0.000	0.000	0.000	0.000	0.000	0.000	0.000	0.000	0.000	0.000	0.000	0.000	0.000	0.000	0.000	0.000	0.000	0.000	0.000	0.000	0.000	0.000	0.000	0.000	0.000	0.000	0.000	0.000	0.000	0.000	0.000	0.000	0.000	0.000
1985-01-26 21:00:00	0.000	0.000	0.000	0.000	0.000	0.000	0.000	0.000	0.000	0.000	0.000	0.000	0.000	0.000	0.000	0.000	0.000	0.000	0.000	0.000	0.000	0.000	0.000	0.000	0.000	0.000	0.000	0.000	0.000	0.000	0.000	0.000	0.000	0.000	0.000	0.000
1985-01-26 22:00:00	0.000	0.000	0.000	0.000	0.000	0.000	0.000	0.000	0.000	0.000	0.000	0.000	0.000	0.000	0.000	0.000	0.000	0.000	0.000	0.000	0.000	0.000	0.000	0.000	0.000	0.000	0.000	0.000	0.000	0.000	0.000	0.000	0.000	0.000	0.000	0.000
1985-01-26 23:00:00	0.000	0.000	0.000	0.000	0.000	0.000	0.000	0.000	0.000	0.000	0.000	0.000	0.000	0.000	0.000	0.000	0.000	0.000	0.000	0.000	0.000	0.000	0.000	0.000	0.000	0.000	0.000	0.000	0.000	0.000	0.000	0.000	0.000	0.000	0.000	0.000
1985-01-27 00:00:00	0.000	0.000	0.000	0.000	0.000	0.000	0.000	0.000	0.000	0.000	0.000	0.000	0.000	0.000	0.000	0.000	0.000	0.000	0.000	0.000	0.000	0.000	0.000	0.000	0.000	0.000	0.000	0.000	0.000	0.000	0.000	0.000	0.000	0.000	0.000	0.000
1985-01-27 01:00:00	0.000	0.000	0.000	0.000	0.000	0.000	0.000	0.000	0.000	0.000	0.000	0.000	0.000	0.000	0.000	0.000	0.000	0.000	0.000	0.000	0.000	0.000	0.000	0.000	0.000	0.000	0.000	0.000	0.000	0.000	0.000	0.000	0.000	0.000	0.000	0.000
1985-01-27 02:00:00	0.000	0.000	0.000	0.000	0.000	0.000	0.000	0.000	0.000	0.000	0.000	0.000	0.000	0.000	0.000	0.000	0.000	0.000	0.000	0.000	0.000	0.000	0.000	0.000	0.000	0.000	0.000	0.000	0.000	0.000	0.000	0.000	0.000	0.000	0.000	0.000
1985-01-27 03:00:00	0.000	0.000	0.000	0.000	0.000	0.000	0.000	0.000	0.000	0.000	0.000	0.000	0.000	0.000	0.000	0.000	0.000	0.000	0.000	0.000	0.000	0.000	0.000	0.000	0.000	0.000	0.000	0.000	0.000	0.000	0.000	0.000	0.000	0.000	0.000	0.000
1985-01-27 04:00:00	0.000	0.000	0.000	0.000	0.000	0.000	0.000	0.000	0.000	0.000	0.000	0.000	0.000	0.000	0.000	0.000	0.000	0.000	0.000	0.000	0.000	0.000	0.000	0.000	0.000	0.000	0.000	0.000	0.000	0.000	0.000	0.000	0.000	0.000	0.000	0.000
1985-01-27 05:00:00	0.000	0.000	0.000	0.000	0.001	0.000	0.022	0.000	0.000	0.000	0.000	0.000	0.000	0.000	0.000	0.002	0.000	0.000	0.000	0.000	0.000	0.000	0.000	0.003	0.000	0.000	0.000	0.000	0.000	0.000	0.000	0.001	0.000	0.000	0.000	0.000
1985-01-27 06:00:00	0.036	0.001	0.006	0.000	0.081	0.000	0.108	0.000	0.000	0.000	0.000	0.000	0.000	0.000	0.000	0.109	0.000	0.001	0.000	0.009	0.000	0.000	0.000	0.104	0.033	0.059	0.012	0.000	0.000	0.002	0.000	0.089	0.077	0.000	0.000	0.000
1985-01-27 07:00:00	0.129	0.057	0.028	0.007	0.209	0.055	0.253	0.025	0.033	0.017	0.039	0.021	0.025	0.019	0.000	0.249	0.010	0.014	0.000	0.087	0.020	0.018	0.014	0.258	0.102	0.149	0.067	0.010	0.000	0.048	0.000	0.212	0.211	0.003	0.015	0.017
1985-01-27 08:00:00	0.275	0.150	0.055	0.103	0.337	0.162	0.254	0.080	0.143	0.189	0.098	0.150	0.076	0.114	0.015	0.368	0.026	0.031	0.000	0.193	0.060	0.150	0.038	0.390	0.181	0.242	0.127	0.143	0.024	0.118	0.045	0.315	0.322	0.051	0.050	0.044
1985-01-27 09:00:00	0.420	0.232	0.080	0.242	0.432	0.270	0.159	0.159	0.264	0.352	0.139	0.309	0.114	0.239	0.050	0.467	0.043	0.047	0.012	0.291	0.103	0.298	0.056	0.455	0.274	0.360	0.192	0.298	0.061	0.177	0.130	0.381	0.371	0.108	0.107	0.069
1985-01-27 10:00:00	0.451	0.278	0.091	0.343	0.490	0.359	0.122	0.241	0.320	0.440	0.159	0.423	0.137	0.359	0.072	0.487	0.052	0.053	0.031	0.351	0.112	0.447	0.067	0.454	0.334	0.426	0.307	0.396	0.090	0.200	0.182	0.405	0.374	0.149	0.162	0.088
1985-01-27 11:00:00	0.443	0.293	0.078	0.358	0.491	0.406	0.160	0.290	0.321	0.450	0.124	0.465	0.116	0.429	0.082	0.453	0.054	0.050	0.040	0.364	0.102	0.469	0.058	0.385	0.267	0.409	0.325	0.408	0.100	0.178	0.229	0.368	0.346	0.152	0.202	0.096
1985-01-27 12:00:00	0.384	0.268	0.056	0.304	0.409	0.397	0.164	0.275	0.288	0.391	0.062	0.446	0.059	0.426	0.082	0.377	0.049	0.038	0.039	0.328	0.072	0.448	0.037	0.259	0.187	0.350	0.180	0.318	0.082	0.126	0.249	0.273	0.276	0.120	0.211	0.081
1985-01-27 13:00:00	0.262	0.202	0.032	0.185	0.263	0.324	0.095	0.189	0.202	0.271	0.014	0.376	0.008	0.360	0.065	0.261	0.038	0.022	0.030	0.252	0.028	0.333	0.012	0.103	0.089	0.195	0.104	0.161	0.049	0.058	0.239	0.144	0.164	0.064	0.172	0.047
1985-01-27 14:00:00	0.087	0.096	0.011	0.086	0.077	0.190	0.014	0.067	0.084	0.111	0.000	0.273	0.000	0.237	0.036	0.104	0.020	0.006	0.019	0.151	0.001	0.150	0.000	0.008	0.031	0.085	0.047	0.060	0.011	0.010	0.179	0.028	0.055	0.011	0.101	0.013
1985-01-27 15:00:00	0.002	0.009	0.000	0.025	0.000	0.047	0.000	0.001	0.008	0.002	0.000	0.148	0.000	0.087	0.009	0.002	0.002	0.000	0.006	0.041	0.000	0.032	0.000	0.000	0.000	0.001	0.009	0.010	0.000	0.000	0.102	0.000	0.000	0.000	0.013	0.000
1985-01-27 16:00:00	0.000	0.000	0.000	0.000	0.000	0.000	0.000	0.000	0.000	0.000	0.000	0.037	0.000	0.003	0.000	0.000	0.000	0.000	0.000	0.000	0.000	0.000	0.000	0.000	0.000	0.000	0.000	0.000	0.000	0.000	0.034	0.000	0.000	0.000	0.000	0.000
1985-01-27 17:00:00	0.000	0.000	0.000	0.000	0.000	0.000	0.000	0.000	0.000	0.000	0.000	0.000	0.000	0.000	0.000	0.000	0.000	0.000	0.000	0.000	0.000	0.000	0.000	0.000	0.000	0.000	0.000	0.000	0.000	0.000	0.000	0.000	0.000	0.000	0.000	0.000
1985-01-27 18:00:00	0.000	0.000	0.000	0.000	0.000	0.000	0.000	0.000	0.000	0.000	0.000	0.000	0.000	0.000	0.000	0.000	0.000	0.000	0.000	0.000	0.000	0.000	0.000	0.000	0.000	0.000	0.000	0.000	0.000	0.000	0.000	0.000	0.000	0.000	0.000	0.000
1985-01-27 19:00:00	0.000	0.000	0.000	0.000	0.000	0.000	0.000	0.000	0.000	0.000	0.000	0.000	0.000	0.000	0.000	0.000	0.000	0.000	0.000	0.000	0.000	0.000	0.000	0.000	0.000	0.000	0.000	0.000	0.000	0.000	0.000	0.000	0.000	0.000	0.000	0.000
1985-01-27 20:00:00	0.000	0.000	0.000	0.000	0.000	0.000	0.000	0.000	0.000	0.000	0.000	0.000	0.000	0.000	0.000	0.000	0.000	0.000	0.000	0.000	0.000	0.000	0.000	0.000	0.000	0.000	0.000	0.000	0.000	0.000	0.000	0.000	0.000	0.000	0.000	0.000
1985-01-27 21:00:00	0.000	0.000	0.000	0.000	0.000	0.000	0.000	0.000	0.000	0.000	0.000	0.000	0.000	0.000	0.000	0.000	0.000	0.000	0.000	0.000	0.000	0.000	0.000	0.000	0.000	0.000	0.000	0.000	0.000	0.000	0.000	0.000	0.000	0.000	0.000	0.000
1985-01-27 22:00:00	0.000	0.000	0.000	0.000	0.000	0.000	0.000	0.000	0.000	0.000	0.000	0.000	0.000	0.000	0.000	0.000	0.000	0.000	0.000	0.000	0.000	0.000	0.000	0.000	0.000	0.000	0.000	0.000	0.000	0.000	0.000	0.000	0.000	0.000	0.000	0.000
1985-01-27 23:00:00	0.000	0.000	0.000	0.000	0.000	0.000	0.000	0.000	0.000	0.000	0.000	0.000	0.000	0.000	0.000	0.000	0.000	0.000	0.000	0.000	0.000	0.000	0.000	0.000	0.000	0.000	0.000	0.000	0.000	0.000	0.000	0.000	0.000	0.000	0.000	0.000
1985-01-28 00:00:00	0.000	0.000	0.000	0.000	0.000	0.000	0.000	0.000	0.000	0.000	0.000	0.000	0.000	0.000	0.000	0.000	0.000	0.000	0.000	0.000	0.000	0.000	0.000	0.000	0.000	0.000	0.000	0.000	0.000	0.000	0.000	0.000	0.000	0.000	0.000	0.000
1985-01-28 01:00:00	0.000	0.000	0.000	0.000	0.000	0.000	0.000	0.000	0.000	0.000	0.000	0.000	0.000	0.000	0.000	0.000	0.000	0.000	0.000	0.000	0.000	0.000	0.000	0.000	0.000	0.000	0.000	0.000	0.000	0.000	0.000	0.000	0.000	0.000	0.000	0.000
1985-01-28 02:00:00	0.000	0.000	0.000	0.000	0.000	0.000	0.000	0.000	0.000	0.000	0.000	0.000	0.000	0.000	0.000	0.000	0.000	0.000	0.000	0.000	0.000	0.000	0.000	0.000	0.000	0.000	0.000	0.000	0.000	0.000	0.000	0.000	0.000	0.000	0.000	0.000
1985-01-28 03:00:00	0.000	0.000	0.000	0.000	0.000	0.000	0.000	0.000	0.000	0.000	0.000	0.000	0.000	0.000	0.000	0.000	0.000	0.000	0.000	0.000	0.000	0.000	0.000	0.000	0.000	0.000	0.000	0.000	0.000	0.000	0.000	0.000	0.000	0.000	0.000	0.000
1985-01-28 04:00:00	0.000	0.000	0.000	0.000	0.000	0.000	0.000	0.000	0.000	0.000	0.000	0.000	0.000	0.000	0.000	0.000	0.000	0.000	0.000	0.000	0.000	0.000	0.000	0.000	0.000	0.000	0.000	0.000	0.000	0.000	0.000	0.000	0.000	0.000	0.000	0.000
1985-01-28 05:00:00	0.000	0.000	0.000	0.000	0.000	0.000	0.144	0.000	0.000	0.000	0.000	0.000	0.000	0.000	0.000	0.002	0.000	0.000	0.000	0.000	0.000	0.000	0.000	0.001	0.000	0.000	0.000	0.000	0.000	0.000	0.000	0.000	0.000	0.000	0.000	0.000
1985-01-28 06:00:00	0.011	0.008	0.029	0.000	0.036	0.000	0.341	0.003	0.000	0.000	0.001	0.000	0.000	0.000	0.000	0.049	0.030	0.044	0.000	0.005	0.020	0.000	0.010	0.055	0.007	0.012	0.053	0.000	0.000	0.013	0.000	0.031	0.016	0.000	0.014	0.032
1985-01-28 07:00:00	0.043	0.155	0.177	0.005	0.112	0.030	0.494	0.105	0.063	0.020	0.037	0.016	0.021	0.007	0.000	0.103	0.214	0.211	0.000	0.070	0.166	0.006	0.109	0.142	0.041	0.047	0.230	0.007	0.000	0.162	0.001	0.110	0.074	0.004	0.155	0.207
1985-01-28 08:00:00	0.077	0.302	0.325	0.081	0.184	0.125	0.590	0.244	0.178	0.127	0.079	0.095	0.064	0.057	0.015	0.140	0.365	0.374	0.005	0.154	0.287	0.073	0.203	0.207	0.098	0.091	0.396	0.068	0.007	0.320	0.061	0.198	0.143	0.038	0.305	0.374
1985-01-28 09:00:00	0.098	0.409	0.424	0.211	0.225	0.247	0.629	0.385	0.296	0.206	0.109	0.175	0.091	0.120	0.068	0.161	0.476	0.484	0.074	0.235	0.381	0.251	0.257	0.263	0.141	0.126	0.537	0.128	0.022	0.431	0.140	0.260	0.198	0.089	0.419	0.478
1985-01-28 10:00:00	0.110	0.465	0.477	0.304	0.232	0.312	0.608	0.499	0.383	0.253	0.120	0.245	0.097	0.185	0.131	0.164	0.533	0.535	0.154	0.304	0.456	0.362	0.281	0.283	0.144	0.128	0.621	0.186	0.034	0.486	0.225	0.283	0.227	0.128	0.475	0.534
1985-01-28 11:00:00	0.111	0.466	0.473	0.332	0.205	0.299	0.538	0.510	0.405	0.256	0.102	0.308	0.073	0.223	0.186	0.144	0.532	0.528	0.205	0.325	0.448	0.383	0.251	0.263	0.117	0.102	0.637	0.246	0.036	0.477	0.288	0.261	0.220	0.136	0.488	0.519
1985-01-28 12:00:00	0.097	0.407	0.419	0.290	0.149	0.231	0.408	0.449	0.356	0.216	0.061	0.342	0.033	0.233	0.203	0.107	0.478	0.462	0.200	0.292	0.342	0.406	0.163	0.202	0.079	0.070	0.592	0.287	0.027	0.399	0.308	0.207	0.181	0.103	0.458	0.437
1985-01-28 13:00:00	0.070	0.273	0.315	0.199	0.074	0.144	0.241	0.317	0.255	0.142	0.015	0.332	0.003	0.203	0.177	0.063	0.362	0.330	0.146	0.218	0.164	0.373	0.053	0.099	0.045	0.038	0.483	0.238	0.012	0.256	0.298	0.126	0.119	0.047	0.336	0.287
1985-01-28 14:00:00	0.029	0.111	0.161	0.102	0.015	0.070	0.050	0.129	0.120	0.056	0.000	0.271	0.000	0.139	0.124	0.023	0.184	0.133	0.091	0.120	0.011	0.219	0.001	0.010	0.016	0.011	0.311	0.122	0.001	0.072	0.249	0.035	0.046	0.007	0.140	0.098
1985-01-28 15:00:00	0.000	0.008	0.014	0.022	0.000	0.014	0.000	0.005	0.012	0.001	0.000	0.166	0.000	0.056	0.047	0.000	0.019	0.002	0.039	0.024	0.000	0.045	0.000	0.000	0.000	0.000	0.092	0.020	0.000	0.000	0.152	0.000	0.000	0.000	0.010	0.000
1985-01-28 16:00:00	0.000	0.000	0.000	0.000	0.000	0.000	0.000	0.000	0.000	0.000	0.000	0.048	0.000	0.002	0.001	0.000	0.000	0.000	0.003	0.000	0.000	0.000	0.000	0.000	0.000	0.000	0.000	0.000	0.000	0.000	0.059	0.000	0.000	0.000	0.000	0.000
1985-01-28 17:00:00	0.000	0.000	0.000	0.000	0.000	0.000	0.000	0.000	0.000	0.000	0.000	0.000	0.000	0.000	0.000	0.000	0.000	0.000	0.000	0.000	0.000	0.000	0.000	0.000	0.000	0.000	0.000	0.000	0.000	0.000	0.002	0.000	0.000	0.000	0.000	0.000
1985-01-28 18:00:00	0.000	0.000	0.000	0.000	0.000	0.000	0.000	0.000	0.000	0.000	0.000	0.000	0.000	0.000	0.000	0.000	0.000	0.000	0.000	0.000	0.000	0.000	0.000	0.000	0.000	0.000	0.000	0.000	0.000	0.000	0.000	0.000	0.000	0.000	0.000	0.000
1985-01-28 19:00:00	0.000	0.000	0.000	0.000	0.000	0.000	0.000	0.000	0.000	0.000	0.000	0.000	0.000	0.000	0.000	0.000	0.000	0.000	0.000	0.000	0.000	0.000	0.000	0.000	0.000	0.000	0.000	0.000	0.000	0.000	0.000	0.000	0.000	0.000	0.000	0.000
1985-01-28 20:00:00	0.000	0.000	0.000	0.000	0.000	0.000	0.000	0.000	0.000	0.000	0.000	0.000	0.000	0.000	0.000	0.000	0.000	0.000	0.000	0.000	0.000	0.000	0.000	0.000	0.000	0.000	0.000	0.000	0.000	0.000	0.000	0.000	0.000	0.000	0.000	0.000
1985-01-28 21:00:00	0.000	0.000	0.000	0.000	0.000	0.000	0.000	0.000	0.000	0.000	0.000	0.000	0.000	0.000	0.000	0.000	0.000	0.000	0.000	0.000	0.000	0.000	0.000	0.000	0.000	0.000	0.000	0.000	0.000	0.000	0.000	0.000	0.000	0.000	0.000	0.000
1985-01-28 22:00:00	0.000	0.000	0.000	0.000	0.000	0.000	0.000	0.000	0.000	0.000	0.000	0.000	0.000	0.000	0.000	0.000	0.000	0.000	0.000	0.000	0.000	0.000	0.000	0.000	0.000	0.000	0.000	0.000	0.000	0.000	0.000	0.000	0.000	0.000	0.000	0.000
1985-01-28 23:00:00	0.000	0.000	0.000	0.000	0.000	0.000	0.000	0.000	0.000	0.000	0.000	0.000	0.000	0.000	0.000	0.000	0.000	0.000	0.000	0.000	0.000	0.000	0.000	0.000	0.000	0.000	0.000	0.000	0.000	0.000	0.000	0.000	0.000	0.000	0.000	0.000
1985-01-29 00:00:00	0.000	0.000	0.000	0.000	0.000	0.000	0.000	0.000	0.000	0.000	0.000	0.000	0.000	0.000	0.000	0.000	0.000	0.000	0.000	0.000	0.000	0.000	0.000	0.000	0.000	0.000	0.000	0.000	0.000	0.000	0.000	0.000	0.000	0.000	0.000	0.000
1985-01-29 01:00:00	0.000	0.000	0.000	0.000	0.000	0.000	0.000	0.000	0.000	0.000	0.000	0.000	0.000	0.000	0.000	0.000	0.000	0.000	0.000	0.000	0.000	0.000	0.000	0.000	0.000	0.000	0.000	0.000	0.000	0.000	0.000	0.000	0.000	0.000	0.000	0.000
1985-01-29 02:00:00	0.000	0.000	0.000	0.000	0.000	0.000	0.000	0.000	0.000	0.000	0.000	0.000	0.000	0.000	0.000	0.000	0.000	0.000	0.000	0.000	0.000	0.000	0.000	0.000	0.000	0.000	0.000	0.000	0.000	0.000	0.000	0.000	0.000	0.000	0.000	0.000
1985-01-29 03:00:00	0.000	0.000	0.000	0.000	0.000	0.000	0.000	0.000	0.000	0.000	0.000	0.000	0.000	0.000	0.000	0.000	0.000	0.000	0.000	0.000	0.000	0.000	0.000	0.000	0.000	0.000	0.000	0.000	0.000	0.000	0.000	0.000	0.000	0.000	0.000	0.000
1985-01-29 04:00:00	0.000	0.000	0.000	0.000	0.000	0.000	0.000	0.000	0.000	0.000	0.000	0.000	0.000	0.000	0.000	0.000	0.000	0.000	0.000	0.000	0.000	0.000	0.000	0.000	0.000	0.000	0.000	0.000	0.000	0.000	0.000	0.000	0.000	0.000	0.000	0.000
1985-01-29 05:00:00	0.000	0.000	0.000	0.000	0.000	0.000	0.130	0.000	0.000	0.000	0.000	0.000	0.000	0.000	0.000	0.001	0.000	0.000	0.000	0.000	0.000	0.000	0.000	0.009	0.000	0.000	0.000	0.000	0.000	0.000	0.000	0.003	0.000	0.000	0.000	0.000
1985-01-29 06:00:00	0.016	0.010	0.037	0.000	0.029	0.000	0.318	0.006	0.000	0.000	0.000	0.000	0.000	0.000	0.000	0.029	0.028	0.066	0.000	0.010	0.005	0.000	0.004	0.218	0.024	0.013	0.032	0.000	0.000	0.024	0.000	0.155	0.037	0.000	0.016	0.071
1985-01-29 07:00:00	0.060	0.155	0.180	0.001	0.086	0.085	0.447	0.141	0.041	0.001	0.015	0.018	0.002	0.020	0.000	0.082	0.202	0.257	0.000	0.112	0.058	0.001	0.039	0.413	0.090	0.048	0.087	0.000	0.000	0.162	0.001	0.327	0.132	0.002	0.190	0.303
1985-01-29 08:00:00	0.112	0.314	0.287	0.025	0.157	0.277	0.501	0.313	0.131	0.009	0.043	0.135	0.010	0.085	0.010	0.126	0.353	0.419	0.000	0.249	0.132	0.024	0.081	0.540	0.149	0.091	0.164	0.015	0.011	0.294	0.064	0.466	0.233	0.024	0.357	0.472
1985-01-29 09:00:00	0.155	0.431	0.365	0.063	0.238	0.439	0.487	0.459	0.220	0.019	0.068	0.290	0.014	0.168	0.043	0.156	0.456	0.521	0.021	0.362	0.173	0.051	0.110	0.599	0.181	0.126	0.354	0.038	0.034	0.376	0.183	0.550	0.315	0.063	0.479	0.571
1985-01-29 10:00:00	0.166	0.498	0.360	0.096	0.292	0.546	0.399	0.525	0.276	0.039	0.077	0.430	0.013	0.220	0.065	0.167	0.499	0.556	0.048	0.431	0.165	0.059	0.114	0.594	0.172	0.141	0.534	0.056	0.052	0.390	0.367	0.574	0.348	0.081	0.549	0.604
1985-01-29 11:00:00	0.153	0.510	0.315	0.110	0.320	0.579	0.292	0.508	0.284	0.050	0.066	0.517	0.008	0.249	0.065	0.156	0.470	0.533	0.069	0.454	0.123	0.060	0.095	0.530	0.152	0.138	0.608	0.066	0.049	0.348	0.466	0.539	0.324	0.076	0.559	0.576
1985-01-29 12:00:00	0.116	0.468	0.250	0.118	0.299	0.551	0.209	0.422	0.246	0.035	0.037	0.536	0.003	0.241	0.062	0.126	0.382	0.462	0.093	0.424	0.073	0.065	0.059	0.406	0.125	0.120	0.569	0.067	0.031	0.261	0.491	0.447	0.282	0.055	0.512	0.480
1985-01-29 13:00:00	0.074	0.354	0.158	0.088	0.212	0.460	0.107	0.288	0.180	0.017	0.007	0.496	0.000	0.200	0.056	0.083	0.263	0.329	0.122	0.341	0.029	0.051	0.019	0.224	0.090	0.083	0.425	0.057	0.013	0.143	0.464	0.295	0.198	0.020	0.401	0.305
1985-01-29 14:00:00	0.031	0.195	0.067	0.033	0.076	0.304	0.018	0.121	0.087	0.003	0.000	0.404	0.000	0.136	0.039	0.033	0.122	0.133	0.129	0.215	0.001	0.028	0.000	0.036	0.052	0.035	0.218	0.025	0.002	0.036	0.379	0.096	0.082	0.001	0.219	0.109
1985-01-29 15:00:00	0.001	0.033	0.003	0.004	0.000	0.092	0.000	0.005	0.012	0.000	0.000	0.261	0.000	0.055	0.015	0.000	0.014	0.002	0.097	0.059	0.000	0.005	0.000	0.000	0.003	0.000	0.032	0.002	0.000	0.000	0.257	0.000	0.001	0.000	0.035	0.001
1985-01-29 16:00:00	0.000	0.000	0.000	0.000	0.000	0.000	0.000	0.000	0.000	0.000	0.000	0.088	0.000	0.003	0.001	0.000	0.000	0.000	0.018	0.000	0.000	0.000	0.000	0.000	0.000	0.000	0.000	0.000	0.000	0.000	0.120	0.000	0.000	0.000	0.000	0.000
1985-01-29 17:00:00	0.000	0.000	0.000	0.000	0.000	0.000	0.000	0.000	0.000	0.000	0.000	0.000	0.000	0.000	0.000	0.000	0.000	0.000	0.000	0.000	0.000	0.000	0.000	0.000	0.000	0.000	0.000	0.000	0.000	0.000	0.006	0.000	0.000	0.000	0.000	0.000
1985-01-29 18:00:00	0.000	0.000	0.000	0.000	0.000	0.000	0.000	0.000	0.000	0.000	0.000	0.000	0.000	0.000	0.000	0.000	0.000	0.000	0.000	0.000	0.000	0.000	0.000	0.000	0.000	0.000	0.000	0.000	0.000	0.000	0.000	0.000	0.000	0.000	0.000	0.000
1985-01-29 19:00:00	0.000	0.000	0.000	0.000	0.000	0.000	0.000	0.000	0.000	0.000	0.000	0.000	0.000	0.000	0.000	0.000	0.000	0.000	0.000	0.000	0.000	0.000	0.000	0.000	0.000	0.000	0.000	0.000	0.000	0.000	0.000	0.000	0.000	0.000	0.000	0.000
1985-01-29 20:00:00	0.000	0.000	0.000	0.000	0.000	0.000	0.000	0.000	0.000	0.000	0.000	0.000	0.000	0.000	0.000	0.000	0.000	0.000	0.000	0.000	0.000	0.000	0.000	0.000	0.000	0.000	0.000	0.000	0.000	0.000	0.000	0.000	0.000	0.000	0.000	0.000
1985-01-29 21:00:00	0.000	0.000	0.000	0.000	0.000	0.000	0.000	0.000	0.000	0.000	0.000	0.000	0.000	0.000	0.000	0.000	0.000	0.000	0.000	0.000	0.000	0.000	0.000	0.000	0.000	0.000	0.000	0.000	0.000	0.000	0.000	0.000	0.000	0.000	0.000	0.000
1985-01-29 22:00:00	0.000	0.000	0.000	0.000	0.000	0.000	0.000	0.000	0.000	0.000	0.000	0.000	0.000	0.000	0.000	0.000	0.000	0.000	0.000	0.000	0.000	0.000	0.000	0.000	0.000	0.000	0.000	0.000	0.000	0.000	0.000	0.000	0.000	0.000	0.000	0.000
1985-01-29 23:00:00	0.000	0.000	0.000	0.000	0.000	0.000	0.000	0.000	0.000	0.000	0.000	0.000	0.000	0.000	0.000	0.000	0.000	0.000	0.000	0.000	0.000	0.000	0.000	0.000	0.000	0.000	0.000	0.000	0.000	0.000	0.000	0.000	0.000	0.000	0.000	0.000
1985-01-30 00:00:00	0.000	0.000	0.000	0.000	0.000	0.000	0.000	0.000	0.000	0.000	0.000	0.000	0.000	0.000	0.000	0.000	0.000	0.000	0.000	0.000	0.000	0.000	0.000	0.000	0.000	0.000	0.000	0.000	0.000	0.000	0.000	0.000	0.000	0.000	0.000	0.000
1985-01-30 01:00:00	0.000	0.000	0.000	0.000	0.000	0.000	0.000	0.000	0.000	0.000	0.000	0.000	0.000	0.000	0.000	0.000	0.000	0.000	0.000	0.000	0.000	0.000	0.000	0.000	0.000	0.000	0.000	0.000	0.000	0.000	0.000	0.000	0.000	0.000	0.000	0.000
1985-01-30 02:00:00	0.000	0.000	0.000	0.000	0.000	0.000	0.000	0.000	0.000	0.000	0.000	0.000	0.000	0.000	0.000	0.000	0.000	0.000	0.000	0.000	0.000	0.000	0.000	0.000	0.000	0.000	0.000	0.000	0.000	0.000	0.000	0.000	0.000	0.000	0.000	0.000
1985-01-30 03:00:00	0.000	0.000	0.000	0.000	0.000	0.000	0.000	0.000	0.000	0.000	0.000	0.000	0.000	0.000	0.000	0.000	0.000	0.000	0.000	0.000	0.000	0.000	0.000	0.000	0.000	0.000	0.000	0.000	0.000	0.000	0.000	0.000	0.000	0.000	0.000	0.000
1985-01-30 04:00:00	0.000	0.000	0.000	0.000	0.000	0.000	0.000	0.000	0.000	0.000	0.000	0.000	0.000	0.000	0.000	0.000	0.000	0.000	0.000	0.000	0.000	0.000	0.000	0.000	0.000	0.000	0.000	0.000	0.000	0.000	0.000	0.000	0.000	0.000	0.000	0.000
1985-01-30 05:00:00	0.000	0.000	0.000	0.000	0.005	0.000	0.010	0.000	0.000	0.000	0.000	0.000	0.000	0.000	0.000	0.006	0.000	0.000	0.000	0.000	0.000	0.000	0.000	0.011	0.000	0.002	0.000	0.000	0.000	0.000	0.000	0.005	0.000	0.000	0.000	0.000
1985-01-30 06:00:00	0.182	0.009	0.135	0.000	0.141	0.000	0.046	0.001	0.000	0.000	0.000	0.000	0.000	0.000	0.000	0.167	0.041	0.034	0.000	0.022	0.001	0.000	0.000	0.210	0.144	0.184	0.020	0.000	0.000	0.008	0.000	0.172	0.165	0.000	0.013	0.012
1985-01-30 07:00:00	0.388	0.115	0.366	0.001	0.302	0.017	0.097	0.027	0.004	0.001	0.003	0.030	0.016	0.017	0.000	0.322	0.223	0.136	0.000	0.177	0.013	0.003	0.006	0.400	0.363	0.329	0.060	0.001	0.000	0.048	0.001	0.341	0.363	0.001	0.146	0.071
1985-01-30 08:00:00	0.549	0.192	0.521	0.023	0.440	0.059	0.128	0.059	0.027	0.020	0.012	0.177	0.055	0.073	0.004	0.436	0.378	0.242	0.002	0.324	0.034	0.053	0.016	0.543	0.522	0.458	0.165	0.017	0.048	0.092	0.077	0.481	0.510	0.029	0.304	0.139
1985-01-30 09:00:00	0.648	0.211	0.613	0.050	0.531	0.125	0.166	0.073	0.061	0.050	0.024	0.339	0.089	0.144	0.026	0.502	0.476	0.313	0.036	0.417	0.051	0.143	0.025	0.613	0.610	0.555	0.234	0.036	0.140	0.117	0.244	0.563	0.591	0.071	0.425	0.203
1985-01-30 10:00:00	0.692	0.189	0.643	0.066	0.576	0.167	0.168	0.073	0.092	0.109	0.031	0.478	0.116	0.210	0.068	0.517	0.514	0.335	0.104	0.465	0.044	0.179	0.027	0.613	0.641	0.600	0.323	0.055	0.210	0.128	0.387	0.583	0.611	0.116	0.458	0.228
1985-01-30 11:00:00	0.681	0.160	0.617	0.072	0.563	0.167	0.233	0.059	0.120	0.173	0.030	0.548	0.104	0.254	0.098	0.489	0.499	0.334	0.162	0.467	0.030	0.176	0.025	0.547	0.618	0.591	0.410	0.065	0.241	0.107	0.485	0.545	0.576	0.131	0.429	0.210
1985-01-30 12:00:00	0.613	0.124	0.536	0.067	0.483	0.147	0.208	0.047	0.128	0.190	0.021	0.557	0.054	0.259	0.103	0.414	0.434	0.274	0.181	0.419	0.022	0.156	0.019	0.423	0.540	0.528	0.460	0.051	0.220	0.075	0.523	0.448	0.487	0.106	0.362	0.125
1985-01-30 13:00:00	0.485	0.066	0.403	0.050	0.335	0.120	0.124	0.043	0.102	0.159	0.006	0.511	0.008	0.233	0.081	0.290	0.330	0.170	0.142	0.330	0.009	0.107	0.007	0.242	0.406	0.413	0.373	0.034	0.147	0.043	0.507	0.296	0.345	0.057	0.232	0.054
1985-01-30 14:00:00	0.277	0.030	0.216	0.032	0.129	0.071	0.015	0.034	0.048	0.067	0.000	0.414	0.000	0.166	0.053	0.126	0.169	0.054	0.090	0.205	0.000	0.049	0.000	0.046	0.216	0.237	0.239	0.017	0.044	0.011	0.440	0.096	0.160	0.010	0.075	0.010
1985-01-30 15:00:00	0.031	0.004	0.024	0.007	0.000	0.019	0.000	0.002	0.005	0.001	0.000	0.270	0.000	0.069	0.022	0.005	0.020	0.000	0.040	0.059	0.000	0.009	0.000	0.000	0.019	0.018	0.061	0.002	0.000	0.000	0.321	0.000	0.006	0.000	0.004	0.000
1985-01-30 16:00:00	0.000	0.000	0.000	0.000	0.000	0.000	0.000	0.000	0.000	0.000	0.000	0.094	0.000	0.004	0.001	0.000	0.000	0.000	0.004	0.000	0.000	0.000	0.000	0.000	0.000	0.000	0.000	0.000	0.000	0.000	0.153	0.000	0.000	0.000	0.000	0.000
1985-01-30 17:00:00	0.000	0.000	0.000	0.000	0.000	0.000	0.000	0.000	0.000	0.000	0.000	0.001	0.000	0.000	0.000	0.000	0.000	0.000	0.000	0.000	0.000	0.000	0.000	0.000	0.000	0.000	0.000	0.000	0.000	0.000	0.008	0.000	0.000	0.000	0.000	0.000
1985-01-30 18:00:00	0.000	0.000	0.000	0.000	0.000	0.000	0.000	0.000	0.000	0.000	0.000	0.000	0.000	0.000	0.000	0.000	0.000	0.000	0.000	0.000	0.000	0.000	0.000	0.000	0.000	0.000	0.000	0.000	0.000	0.000	0.000	0.000	0.000	0.000	0.000	0.000
1985-01-30 19:00:00	0.000	0.000	0.000	0.000	0.000	0.000	0.000	0.000	0.000	0.000	0.000	0.000	0.000	0.000	0.000	0.000	0.000	0.000	0.000	0.000	0.000	0.000	0.000	0.000	0.000	0.000	0.000	0.000	0.000	0.000	0.000	0.000	0.000	0.000	0.000	0.000
1985-01-30 20:00:00	0.000	0.000	0.000	0.000	0.000	0.000	0.000	0.000	0.000	0.000	0.000	0.000	0.000	0.000	0.000	0.000	0.000	0.000	0.000	0.000	0.000	0.000	0.000	0.000	0.000	0.000	0.000	0.000	0.000	0.000	0.000	0.000	0.000	0.000	0.000	0.000
1985-01-30 21:00:00	0.000	0.000	0.000	0.000	0.000	0.000	0.000	0.000	0.000	0.000	0.000	0.000	0.000	0.000	0.000	0.000	0.000	0.000	0.000	0.000	0.000	0.000	0.000	0.000	0.000	0.000	0.000	0.000	0.000	0.000	0.000	0.000	0.000	0.000	0.000	0.000
1985-01-30 22:00:00	0.000	0.000	0.000	0.000	0.000	0.000	0.000	0.000	0.000	0.000	0.000	0.000	0.000	0.000	0.000	0.000	0.000	0.000	0.000	0.000	0.000	0.000	0.000	0.000	0.000	0.000	0.000	0.000	0.000	0.000	0.000	0.000	0.000	0.000	0.000	0.000
1985-01-30 23:00:00	0.000	0.000	0.000	0.000	0.000	0.000	0.000	0.000	0.000	0.000	0.000	0.000	0.000	0.000	0.000	0.000	0.000	0.000	0.000	0.000	0.000	0.000	0.000	0.000	0.000	0.000	0.000	0.000	0.000	0.000	0.000	0.000	0.000	0.000	0.000	0.000
1985-01-31 00:00:00	0.000	0.000	0.000	0.000	0.000	0.000	0.000	0.000	0.000	0.000	0.000	0.000	0.000	0.000	0.000	0.000	0.000	0.000	0.000	0.000	0.000	0.000	0.000	0.000	0.000	0.000	0.000	0.000	0.000	0.000	0.000	0.000	0.000	0.000	0.000	0.000
1985-01-31 01:00:00	0.000	0.000	0.000	0.000	0.000	0.000	0.000	0.000	0.000	0.000	0.000	0.000	0.000	0.000	0.000	0.000	0.000	0.000	0.000	0.000	0.000	0.000	0.000	0.000	0.000	0.000	0.000	0.000	0.000	0.000	0.000	0.000	0.000	0.000	0.000	0.000
1985-01-31 02:00:00	0.000	0.000	0.000	0.000	0.000	0.000	0.000	0.000	0.000	0.000	0.000	0.000	0.000	0.000	0.000	0.000	0.000	0.000	0.000	0.000	0.000	0.000	0.000	0.000	0.000	0.000	0.000	0.000	0.000	0.000	0.000	0.000	0.000	0.000	0.000	0.000
1985-01-31 03:00:00	0.000	0.000	0.000	0.000	0.000	0.000	0.000	0.000	0.000	0.000	0.000	0.000	0.000	0.000	0.000	0.000	0.000	0.000	0.000	0.000	0.000	0.000	0.000	0.000	0.000	0.000	0.000	0.000	0.000	0.000	0.000	0.000	0.000	0.000	0.000	0.000
1985-01-31 04:00:00	0.000	0.000	0.000	0.000	0.000	0.000	0.000	0.000	0.000	0.000	0.000	0.000	0.000	0.000	0.000	0.000	0.000	0.000	0.000	0.000	0.000	0.000	0.000	0.000	0.000	0.000	0.000	0.000	0.000	0.000	0.000	0.000	0.000	0.000	0.000	0.000
1985-01-31 05:00:00	0.000	0.000	0.000	0.000	0.011	0.000	0.024	0.000	0.000	0.000	0.000	0.000	0.000	0.000	0.000	0.008	0.000	0.000	0.000	0.000	0.000	0.000	0.000	0.001	0.000	0.001	0.000	0.000	0.000	0.000	0.000	0.002	0.000	0.000	0.000	0.000
1985-01-31 06:00:00	0.125	0.005	0.065	0.000	0.131	0.000	0.098	0.003	0.000	0.000	0.002	0.000	0.000	0.000	0.000	0.182	0.042	0.028	0.000	0.026	0.023	0.000	0.020	0.040	0.136	0.062	0.131	0.000	0.000	0.009	0.000	0.051	0.031	0.000	0.023	0.031
1985-01-31 07:00:00	0.293	0.073	0.216	0.000	0.236	0.058	0.186	0.057	0.010	0.000	0.057	0.034	0.021	0.017	0.000	0.335	0.211	0.125	0.000	0.181	0.171	0.000	0.158	0.104	0.301	0.125	0.322	0.000	0.000	0.071	0.003	0.141	0.114	0.001	0.172	0.152
1985-01-31 08:00:00	0.473	0.160	0.410	0.005	0.288	0.198	0.206	0.122	0.041	0.003	0.126	0.180	0.063	0.068	0.011	0.431	0.354	0.255	0.009	0.345	0.292	0.007	0.275	0.201	0.444	0.223	0.488	0.004	0.003	0.143	0.137	0.243	0.210	0.014	0.325	0.277
1985-01-31 09:00:00	0.606	0.265	0.563	0.011	0.300	0.380	0.177	0.181	0.083	0.014	0.172	0.336	0.095	0.136	0.059	0.469	0.459	0.379	0.096	0.474	0.360	0.019	0.326	0.312	0.566	0.331	0.586	0.023	0.015	0.197	0.298	0.331	0.344	0.028	0.446	0.326
1985-01-31 10:00:00	0.657	0.377	0.586	0.017	0.287	0.509	0.147	0.238	0.114	0.029	0.180	0.470	0.105	0.190	0.124	0.452	0.507	0.429	0.213	0.550	0.352	0.013	0.303	0.390	0.628	0.409	0.594	0.047	0.026	0.215	0.440	0.382	0.457	0.034	0.507	0.327
1985-01-31 11:00:00	0.657	0.412	0.554	0.029	0.276	0.560	0.114	0.252	0.105	0.054	0.131	0.549	0.085	0.218	0.180	0.398	0.513	0.412	0.241	0.564	0.263	0.012	0.222	0.369	0.605	0.453	0.539	0.071	0.029	0.197	0.535	0.381	0.481	0.029	0.523	0.279
1985-01-31 12:00:00	0.596	0.403	0.488	0.044	0.242	0.471	0.077	0.188	0.082	0.081	0.066	0.563	0.041	0.204	0.216	0.320	0.464	0.344	0.177	0.522	0.137	0.012	0.106	0.266	0.508	0.438	0.483	0.131	0.026	0.141	0.572	0.326	0.419	0.018	0.481	0.196
1985-01-31 13:00:00	0.470	0.321	0.374	0.043	0.167	0.239	0.042	0.093	0.054	0.051	0.014	0.524	0.003	0.167	0.193	0.225	0.352	0.213	0.106	0.427	0.045	0.007	0.027	0.131	0.360	0.343	0.433	0.109	0.015	0.064	0.551	0.207	0.292	0.005	0.372	0.109
1985-01-31 14:00:00	0.266	0.142	0.187	0.035	0.061	0.102	0.007	0.022	0.025	0.009	0.000	0.433	0.000	0.114	0.122	0.106	0.178	0.078	0.048	0.270	0.001	0.007	0.000	0.016	0.180	0.193	0.309	0.048	0.003	0.013	0.476	0.058	0.122	0.000	0.209	0.046
1985-01-31 15:00:00	0.032	0.012	0.018	0.013	0.000	0.020	0.000	0.000	0.002	0.000	0.000	0.288	0.000	0.050	0.043	0.006	0.030	0.003	0.011	0.075	0.000	0.004	0.000	0.000	0.016	0.013	0.109	0.006	0.000	0.000	0.349	0.000	0.004	0.000	0.034	0.000
1985-01-31 16:00:00	0.000	0.000	0.000	0.000	0.000	0.000	0.000	0.000	0.000	0.000	0.000	0.105	0.000	0.005	0.001	0.000	0.000	0.000	0.001	0.000	0.000	0.000	0.000	0.000	0.000	0.000	0.000	0.000	0.000	0.000	0.173	0.000	0.000	0.000	0.000	0.000
1985-01-31 17:00:00	0.000	0.000	0.000	0.000	0.000	0.000	0.000	0.000	0.000	0.000	0.000	0.001	0.000	0.000	0.000	0.000	0.000	0.000	0.000	0.000	0.000	0.000	0.000	0.000	0.000	0.000	0.000	0.000	0.000	0.000	0.012	0.000	0.000	0.000	0.000	0.000
1985-01-31 18:00:00	0.000	0.000	0.000	0.000	0.000	0.000	0.000	0.000	0.000	0.000	0.000	0.000	0.000	0.000	0.000	0.000	0.000	0.000	0.000	0.000	0.000	0.000	0.000	0.000	0.000	0.000	0.000	0.000	0.000	0.000	0.000	0.000	0.000	0.000	0.000	0.000
1985-01-31 19:00:00	0.000	0.000	0.000	0.000	0.000	0.000	0.000	0.000	0.000	0.000	0.000	0.000	0.000	0.000	0.000	0.000	0.000	0.000	0.000	0.000	0.000	0.000	0.000	0.000	0.000	0.000	0.000	0.000	0.000	0.000	0.000	0.000	0.000	0.000	0.000	0.000
1985-01-31 20:00:00	0.000	0.000	0.000	0.000	0.000	0.000	0.000	0.000	0.000	0.000	0.000	0.000	0.000	0.000	0.000	0.000	0.000	0.000	0.000	0.000	0.000	0.000	0.000	0.000	0.000	0.000	0.000	0.000	0.000	0.000	0.000	0.000	0.000	0.000	0.000	0.000
1985-01-31 21:00:00	0.000	0.000	0.000	0.000	0.000	0.000	0.000	0.000	0.000	0.000	0.000	0.000	0.000	0.000	0.000	0.000	0.000	0.000	0.000	0.000	0.000	0.000	0.000	0.000	0.000	0.000	0.000	0.000	0.000	0.000	0.000	0.000	0.000	0.000	0.000	0.000
1985-01-31 22:00:00	0.000	0.000	0.000	0.000	0.000	0.000	0.000	0.000	0.000	0.000	0.000	0.000	0.000	0.000	0.000	0.000	0.000	0.000	0.000	0.000	0.000	0.000	0.000	0.000	0.000	0.000	0.000	0.000	0.000	0.000	0.000	0.000	0.000	0.000	0.000	0.000
1985-01-31 23:00:00	0.000	0.000	0.000	0.000	0.000	0.000	0.000	0.000	0.000	0.000	0.000	0.000	0.000	0.000	0.000	0.000	0.000	0.000	0.000	0.000	0.000	0.000	0.000	0.000	0.000	0.000	0.000	0.000	0.000	0.000	0.000	0.000	0.000	0.000	0.000	0.000
1985-02-01 00:00:00	0.000	0.000	0.000	0.000	0.000	0.000	0.000	0.000	0.000	0.000	0.000	0.000	0.000	0.000	0.000	0.000	0.000	0.000	0.000	0.000	0.000	0.000	0.000	0.000	0.000	0.000	0.000	0.000	0.000	0.000	0.000	0.000	0.000	0.000	0.000	0.000
1985-02-01 01:00:00	0.000	0.000	0.000	0.000	0.000	0.000	0.000	0.000	0.000	0.000	0.000	0.000	0.000	0.000	0.000	0.000	0.000	0.000	0.000	0.000	0.000	0.000	0.000	0.000	0.000	0.000	0.000	0.000	0.000	0.000	0.000	0.000	0.000	0.000	0.000	0.000
1985-02-01 02:00:00	0.000	0.000	0.000	0.000	0.000	0.000	0.000	0.000	0.000	0.000	0.000	0.000	0.000	0.000	0.000	0.000	0.000	0.000	0.000	0.000	0.000	0.000	0.000	0.000	0.000	0.000	0.000	0.000	0.000	0.000	0.000	0.000	0.000	0.000	0.000	0.000
1985-02-01 03:00:00	0.000	0.000	0.000	0.000	0.000	0.000	0.000	0.000	0.000	0.000	0.000	0.000	0.000	0.000	0.000	0.000	0.000	0.000	0.000	0.000	0.000	0.000	0.000	0.000	0.000	0.000	0.000	0.000	0.000	0.000	0.000	0.000	0.000	0.000	0.000	0.000
1985-02-01 04:00:00	0.000	0.000	0.000	0.000	0.000	0.000	0.000	0.000	0.000	0.000	0.000	0.000	0.000	0.000	0.000	0.000	0.000	0.000	0.000	0.000	0.000	0.000	0.000	0.000	0.000	0.000	0.000	0.000	0.000	0.000	0.000	0.000	0.000	0.000	0.000	0.000
1985-02-01 05:00:00	0.000	0.000	0.000	0.000	0.010	0.000	0.101	0.000	0.000	0.000	0.000	0.000	0.000	0.000	0.000	0.009	0.000	0.000	0.000	0.000	0.000	0.000	0.000	0.004	0.000	0.001	0.000	0.000	0.000	0.000	0.000	0.001	0.000	0.000	0.000	0.000
1985-02-01 06:00:00	0.055	0.008	0.008	0.000	0.128	0.001	0.273	0.003	0.000	0.000	0.000	0.000	0.000	0.000	0.000	0.177	0.012	0.017	0.000	0.023	0.000	0.000	0.002	0.052	0.022	0.048	0.153	0.000	0.000	0.003	0.000	0.027	0.014	0.000	0.010	0.027
1985-02-01 07:00:00	0.130	0.087	0.089	0.003	0.202	0.059	0.396	0.036	0.004	0.005	0.018	0.040	0.011	0.018	0.000	0.324	0.097	0.105	0.000	0.143	0.011	0.000	0.023	0.103	0.074	0.104	0.348	0.002	0.000	0.033	0.005	0.068	0.057	0.005	0.090	0.125
1985-02-01 08:00:00	0.140	0.140	0.244	0.039	0.218	0.141	0.418	0.069	0.016	0.032	0.048	0.216	0.031	0.071	0.019	0.404	0.229	0.230	0.004	0.265	0.028	0.004	0.039	0.129	0.178	0.120	0.510	0.031	0.027	0.064	0.166	0.115	0.122	0.043	0.166	0.190
1985-02-01 09:00:00	0.190	0.225	0.375	0.085	0.199	0.223	0.387	0.087	0.029	0.056	0.073	0.382	0.044	0.136	0.066	0.410	0.330	0.281	0.037	0.368	0.047	0.011	0.046	0.161	0.276	0.151	0.613	0.055	0.060	0.084	0.342	0.177	0.193	0.089	0.267	0.187
1985-02-01 10:00:00	0.270	0.264	0.437	0.129	0.191	0.317	0.348	0.089	0.044	0.071	0.077	0.508	0.042	0.199	0.108	0.378	0.427	0.253	0.083	0.452	0.064	0.020	0.051	0.236	0.384	0.236	0.647	0.132	0.079	0.083	0.472	0.247	0.235	0.110	0.374	0.161
1985-02-01 11:00:00	0.433	0.254	0.457	0.111	0.172	0.367	0.276	0.061	0.052	0.075	0.066	0.583	0.029	0.230	0.134	0.316	0.437	0.206	0.122	0.482	0.065	0.028	0.046	0.278	0.439	0.388	0.641	0.204	0.081	0.067	0.553	0.269	0.233	0.101	0.363	0.135
1985-02-01 12:00:00	0.498	0.158	0.467	0.057	0.146	0.340	0.183	0.047	0.045	0.066	0.041	0.597	0.012	0.231	0.152	0.261	0.402	0.140	0.149	0.449	0.051	0.031	0.030	0.223	0.368	0.369	0.528	0.170	0.071	0.048	0.581	0.235	0.200	0.072	0.309	0.076
1985-02-01 13:00:00	0.375	0.128	0.343	0.042	0.099	0.267	0.117	0.033	0.028	0.040	0.011	0.556	0.000	0.193	0.146	0.181	0.244	0.058	0.117	0.375	0.021	0.023	0.010	0.113	0.276	0.235	0.239	0.078	0.043	0.026	0.563	0.143	0.129	0.037	0.245	0.046
1985-02-01 14:00:00	0.183	0.077	0.146	0.027	0.037	0.161	0.026	0.012	0.013	0.016	0.000	0.460	0.000	0.128	0.101	0.085	0.129	0.020	0.078	0.242	0.000	0.008	0.000	0.015	0.151	0.099	0.099	0.029	0.010	0.005	0.491	0.034	0.054	0.008	0.175	0.007
1985-02-01 15:00:00	0.020	0.012	0.014	0.007	0.000	0.048	0.000	0.000	0.001	0.001	0.000	0.312	0.000	0.055	0.034	0.005	0.022	0.000	0.048	0.072	0.000	0.000	0.000	0.000	0.013	0.005	0.040	0.004	0.000	0.000	0.363	0.000	0.002	0.000	0.034	0.000
1985-02-01 16:00:00	0.000	0.000	0.000	0.000	0.000	0.000	0.000	0.000	0.000	0.000	0.000	0.120	0.000	0.004	0.001	0.000	0.000	0.000	0.011	0.000	0.000	0.000	0.000	0.000	0.000	0.000	0.000	0.000	0.000	0.000	0.184	0.000	0.000	0.000	0.000	0.000
1985-02-01 17:00:00	0.000	0.000	0.000	0.000	0.000	0.000	0.000	0.000	0.000	0.000	0.000	0.001	0.000	0.000	0.000	0.000	0.000	0.000	0.000	0.000	0.000	0.000	0.000	0.000	0.000	0.000	0.000	0.000	0.000	0.000	0.014	0.000	0.000	0.000	0.000	0.000
1985-02-01 18:00:00	0.000	0.000	0.000	0.000	0.000	0.000	0.000	0.000	0.000	0.000	0.000	0.000	0.000	0.000	0.000	0.000	0.000	0.000	0.000	0.000	0.000	0.000	0.000	0.000	0.000	0.000	0.000	0.000	0.000	0.000	0.000	0.000	0.000	0.000	0.000	0.000
1985-02-01 19:00:00	0.000	0.000	0.000	0.000	0.000	0.000	0.000	0.000	0.000	0.000	0.000	0.000	0.000	0.000	0.000	0.000	0.000	0.000	0.000	0.000	0.000	0.000	0.000	0.000	0.000	0.000	0.000	0.000	0.000	0.000	0.000	0.000	0.000	0.000	0.000	0.000
1985-02-01 20:00:00	0.000	0.000	0.000	0.000	0.000	0.000	0.000	0.000	0.000	0.000	0.000	0.000	0.000	0.000	0.000	0.000	0.000	0.000	0.000	0.000	0.000	0.000	0.000	0.000	0.000	0.000	0.000	0.000	0.000	0.000	0.000	0.000	0.000	0.000	0.000	0.000
1985-02-01 21:00:00	0.000	0.000	0.000	0.000	0.000	0.000	0.000	0.000	0.000	0.000	0.000	0.000	0.000	0.000	0.000	0.000	0.000	0.000	0.000	0.000	0.000	0.000	0.000	0.000	0.000	0.000	0.000	0.000	0.000	0.000	0.000	0.000	0.000	0.000	0.000	0.000
1985-02-01 22:00:00	0.000	0.000	0.000	0.000	0.000	0.000	0.000	0.000	0.000	0.000	0.000	0.000	0.000	0.000	0.000	0.000	0.000	0.000	0.000	0.000	0.000	0.000	0.000	0.000	0.000	0.000	0.000	0.000	0.000	0.000	0.000	0.000	0.000	0.000	0.000	0.000
1985-02-01 23:00:00	0.000	0.000	0.000	0.000	0.000	0.000	0.000	0.000	0.000	0.000	0.000	0.000	0.000	0.000	0.000	0.000	0.000	0.000	0.000	0.000	0.000	0.000	0.000	0.000	0.000	0.000	0.000	0.000	0.000	0.000	0.000	0.000	0.000	0.000	0.000	0.000
1985-02-02 00:00:00	0.000	0.000	0.000	0.000	0.000	0.000	0.000	0.000	0.000	0.000	0.000	0.000	0.000	0.000	0.000	0.000	0.000	0.000	0.000	0.000	0.000	0.000	0.000	0.000	0.000	0.000	0.000	0.000	0.000	0.000	0.000	0.000	0.000	0.000	0.000	0.000
1985-02-02 01:00:00	0.000	0.000	0.000	0.000	0.000	0.000	0.000	0.000	0.000	0.000	0.000	0.000	0.000	0.000	0.000	0.000	0.000	0.000	0.000	0.000	0.000	0.000	0.000	0.000	0.000	0.000	0.000	0.000	0.000	0.000	0.000	0.000	0.000	0.000	0.000	0.000
1985-02-02 02:00:00	0.000	0.000	0.000	0.000	0.000	0.000	0.000	0.000	0.000	0.000	0.000	0.000	0.000	0.000	0.000	0.000	0.000	0.000	0.000	0.000	0.000	0.000	0.000	0.000	0.000	0.000	0.000	0.000	0.000	0.000	0.000	0.000	0.000	0.000	0.000	0.000
1985-02-02 03:00:00	0.000	0.000	0.000	0.000	0.000	0.000	0.000	0.000	0.000	0.000	0.000	0.000	0.000	0.000	0.000	0.000	0.000	0.000	0.000	0.000	0.000	0.000	0.000	0.000	0.000	0.000	0.000	0.000	0.000	0.000	0.000	0.000	0.000	0.000	0.000	0.000
1985-02-02 04:00:00	0.000	0.000	0.000	0.000	0.000	0.000	0.000	0.000	0.000	0.000	0.000	0.000	0.000	0.000	0.000	0.000	0.000	0.000	0.000	0.000	0.000	0.000	0.000	0.000	0.000	0.000	0.000	0.000	0.000	0.000	0.000	0.000	0.000	0.000	0.000	0.000
1985-02-02 05:00:00	0.000	0.000	0.000	0.000	0.003	0.000	0.048	0.000	0.000	0.000	0.000	0.000	0.000	0.000	0.000	0.009	0.000	0.000	0.000	0.000	0.000	0.000	0.000	0.001	0.000	0.002	0.000	0.000	0.000	0.000	0.000	0.001	0.000	0.000	0.000	0.000
1985-02-02 06:00:00	0.114	0.009	0.018	0.000	0.065	0.000	0.129	0.003	0.000	0.000	0.001	0.000	0.000	0.000	0.000	0.176	0.005	0.015	0.000	0.025	0.004	0.000	0.002	0.058	0.092	0.107	0.063	0.000	0.000	0.002	0.000	0.043	0.028	0.000	0.006	0.017
1985-02-02 07:00:00	0.284	0.088	0.058	0.001	0.155	0.054	0.184	0.057	0.008	0.003	0.031	0.051	0.012	0.028	0.000	0.336	0.045	0.084	0.000	0.159	0.039	0.001	0.030	0.203	0.201	0.252	0.196	0.011	0.001	0.030	0.008	0.104	0.080	0.009	0.079	0.094
1985-02-02 08:00:00	0.420	0.174	0.095	0.018	0.240	0.126	0.185	0.112	0.031	0.032	0.078	0.256	0.038	0.088	0.032	0.460	0.104	0.175	0.007	0.298	0.085	0.010	0.067	0.287	0.216	0.370	0.326	0.082	0.047	0.067	0.206	0.171	0.122	0.057	0.217	0.177
1985-02-02 09:00:00	0.495	0.242	0.130	0.042	0.295	0.182	0.177	0.154	0.055	0.075	0.118	0.413	0.056	0.155	0.104	0.515	0.158	0.246	0.050	0.417	0.123	0.018	0.101	0.336	0.226	0.400	0.400	0.179	0.111	0.094	0.376	0.215	0.151	0.112	0.335	0.226
1985-02-02 10:00:00	0.534	0.281	0.152	0.080	0.310	0.210	0.164	0.161	0.073	0.094	0.119	0.522	0.054	0.218	0.182	0.519	0.189	0.252	0.088	0.500	0.138	0.044	0.113	0.317	0.249	0.439	0.503	0.323	0.165	0.105	0.502	0.218	0.168	0.132	0.389	0.223
1985-02-02 11:00:00	0.509	0.283	0.149	0.123	0.292	0.207	0.130	0.147	0.091	0.085	0.096	0.577	0.038	0.256	0.236	0.500	0.186	0.212	0.114	0.529	0.129	0.074	0.096	0.262	0.249	0.380	0.522	0.430	0.186	0.099	0.573	0.197	0.157	0.113	0.387	0.190
1985-02-02 12:00:00	0.453	0.254	0.122	0.157	0.231	0.193	0.098	0.128	0.103	0.064	0.057	0.580	0.018	0.260	0.239	0.437	0.165	0.158	0.123	0.496	0.090	0.085	0.061	0.146	0.226	0.309	0.461	0.407	0.167	0.073	0.589	0.141	0.123	0.074	0.341	0.141
1985-02-02 13:00:00	0.341	0.203	0.085	0.157	0.127	0.153	0.091	0.100	0.090	0.040	0.017	0.530	0.003	0.225	0.199	0.306	0.132	0.101	0.102	0.409	0.040	0.075	0.023	0.056	0.173	0.211	0.370	0.284	0.114	0.036	0.557	0.074	0.076	0.033	0.300	0.079
1985-02-02 14:00:00	0.173	0.105	0.040	0.112	0.033	0.085	0.040	0.048	0.045	0.017	0.000	0.426	0.000	0.166	0.120	0.145	0.074	0.042	0.061	0.267	0.002	0.039	0.000	0.005	0.094	0.088	0.256	0.125	0.040	0.007	0.480	0.015	0.030	0.005	0.183	0.023
1985-02-02 15:00:00	0.016	0.014	0.002	0.040	0.000	0.020	0.000	0.003	0.005	0.000	0.000	0.277	0.000	0.083	0.042	0.010	0.009	0.001	0.018	0.085	0.000	0.007	0.000	0.000	0.005	0.004	0.079	0.020	0.000	0.000	0.351	0.000	0.001	0.000	0.032	0.000
1985-02-02 16:00:00	0.000	0.000	0.000	0.000	0.000	0.000	0.000	0.000	0.000	0.000	0.000	0.100	0.000	0.010	0.002	0.000	0.000	0.000	0.002	0.000	0.000	0.000	0.000	0.000	0.000	0.000	0.000	0.000	0.000	0.000	0.174	0.000	0.000	0.000	0.000	0.000
1985-02-02 17:00:00	0.000	0.000	0.000	0.000	0.000	0.000	0.000	0.000	0.000	0.000	0.000	0.001	0.000	0.000	0.000	0.000	0.000	0.000	0.000	0.000	0.000	0.000	0.000	0.000	0.000	0.000	0.000	0.000	0.000	0.000	0.014	0.000	0.000	0.000	0.000	0.000
1985-02-02 18:00:00	0.000	0.000	0.000	0.000	0.000	0.000	0.000	0.000	0.000	0.000	0.000	0.000	0.000	0.000	0.000	0.000	0.000	0.000	0.000	0.000	0.000	0.000	0.000	0.000	0.000	0.000	0.000	0.000	0.000	0.000	0.000	0.000	0.000	0.000	0.000	0.000
1985-02-02 19:00:00	0.000	0.000	0.000	0.000	0.000	0.000	0.000	0.000	0.000	0.000	0.000	0.000	0.000	0.000	0.000	0.000	0.000	0.000	0.000	0.000	0.000	0.000	0.000	0.000	0.000	0.000	0.000	0.000	0.000	0.000	0.000	0.000	0.000	0.000	0.000	0.000
1985-02-02 20:00:00	0.000	0.000	0.000	0.000	0.000	0.000	0.000	0.000	0.000	0.000	0.000	0.000	0.000	0.000	0.000	0.000	0.000	0.000	0.000	0.000	0.000	0.000	0.000	0.000	0.000	0.000	0.000	0.000	0.000	0.000	0.000	0.000	0.000	0.000	0.000	0.000
1985-02-02 21:00:00	0.000	0.000	0.000	0.000	0.000	0.000	0.000	0.000	0.000	0.000	0.000	0.000	0.000	0.000	0.000	0.000	0.000	0.000	0.000	0.000	0.000	0.000	0.000	0.000	0.000	0.000	0.000	0.000	0.000	0.000	0.000	0.000	0.000	0.000	0.000	0.000
1985-02-02 22:00:00	0.000	0.000	0.000	0.000	0.000	0.000	0.000	0.000	0.000	0.000	0.000	0.000	0.000	0.000	0.000	0.000	0.000	0.000	0.000	0.000	0.000	0.000	0.000	0.000	0.000	0.000	0.000	0.000	0.000	0.000	0.000	0.000	0.000	0.000	0.000	0.000
1985-02-02 23:00:00	0.000	0.000	0.000	0.000	0.000	0.000	0.000	0.000	0.000	0.000	0.000	0.000	0.000	0.000	0.000	0.000	0.000	0.000	0.000	0.000	0.000	0.000	0.000	0.000	0.000	0.000	0.000	0.000	0.000	0.000	0.000	0.000	0.000	0.000	0.000	0.000
1985-02-03 00:00:00	0.000	0.000	0.000	0.000	0.000	0.000	0.000	0.000	0.000	0.000	0.000	0.000	0.000	0.000	0.000	0.000	0.000	0.000	0.000	0.000	0.000	0.000	0.000	0.000	0.000	0.000	0.000	0.000	0.000	0.000	0.000	0.000	0.000	0.000	0.000	0.000
1985-02-03 01:00:00	0.000	0.000	0.000	0.000	0.000	0.000	0.000	0.000	0.000	0.000	0.000	0.000	0.000	0.000	0.000	0.000	0.000	0.000	0.000	0.000	0.000	0.000	0.000	0.000	0.000	0.000	0.000	0.000	0.000	0.000	0.000	0.000	0.000	0.000	0.000	0.000
1985-02-03 02:00:00	0.000	0.000	0.000	0.000	0.000	0.000	0.000	0.000	0.000	0.000	0.000	0.000	0.000	0.000	0.000	0.000	0.000	0.000	0.000	0.000	0.000	0.000	0.000	0.000	0.000	0.000	0.000	0.000	0.000	0.000	0.000	0.000	0.000	0.000	0.000	0.000
1985-02-03 03:00:00	0.000	0.000	0.000	0.000	0.000	0.000	0.000	0.000	0.000	0.000	0.000	0.000	0.000	0.000	0.000	0.000	0.000	0.000	0.000	0.000	0.000	0.000	0.000	0.000	0.000	0.000	0.000	0.000	0.000	0.000	0.000	0.000	0.000	0.000	0.000	0.000
1985-02-03 04:00:00	0.000	0.000	0.000	0.000	0.000	0.000	0.002	0.000	0.000	0.000	0.000	0.000	0.000	0.000	0.000	0.000	0.000	0.000	0.000	0.000	0.000	0.000	0.000	0.000	0.000	0.000	0.000	0.000	0.000	0.000	0.000	0.000	0.000	0.000	0.000	0.000
1985-02-03 05:00:00	0.000	0.000	0.000	0.000	0.006	0.000	0.192	0.000	0.000	0.000	0.000	0.000	0.000	0.000	0.000	0.008	0.000	0.000	0.000	0.000	0.000	0.000	0.000	0.003	0.000	0.003	0.000	0.000	0.000	0.000	0.000	0.003	0.000	0.000	0.000	0.000
1985-02-03 06:00:00	0.065	0.013	0.097	0.000	0.131	0.001	0.402	0.004	0.000	0.000	0.001	0.000	0.000	0.000	0.000	0.144	0.058	0.044	0.000	0.034	0.004	0.000	0.003	0.077	0.082	0.137	0.124	0.000	0.000	0.002	0.000	0.073	0.088	0.000	0.037	0.024
1985-02-03 07:00:00	0.205	0.120	0.297	0.014	0.302	0.075	0.545	0.079	0.085	0.088	0.023	0.043	0.012	0.035	0.000	0.307	0.234	0.174	0.000	0.199	0.028	0.016	0.031	0.142	0.259	0.287	0.318	0.052	0.004	0.044	0.006	0.170	0.262	0.026	0.203	0.102
1985-02-03 08:00:00	0.364	0.219	0.433	0.115	0.465	0.186	0.618	0.253	0.234	0.297	0.054	0.203	0.034	0.111	0.008	0.452	0.358	0.283	0.011	0.370	0.054	0.097	0.062	0.130	0.420	0.419	0.503	0.222	0.087	0.094	0.176	0.264	0.394	0.122	0.350	0.183
1985-02-03 09:00:00	0.489	0.307	0.516	0.268	0.557	0.317	0.638	0.440	0.360	0.418	0.074	0.351	0.049	0.204	0.032	0.532	0.467	0.372	0.066	0.490	0.075	0.281	0.083	0.146	0.529	0.514	0.613	0.313	0.164	0.116	0.343	0.329	0.455	0.209	0.460	0.261
1985-02-03 10:00:00	0.523	0.399	0.559	0.410	0.551	0.443	0.613	0.473	0.430	0.450	0.084	0.458	0.056	0.305	0.061	0.554	0.529	0.420	0.134	0.557	0.081	0.465	0.084	0.146	0.580	0.539	0.662	0.436	0.205	0.138	0.466	0.341	0.446	0.264	0.520	0.360
1985-02-03 11:00:00	0.546	0.437	0.551	0.467	0.498	0.480	0.540	0.424	0.443	0.406	0.077	0.510	0.050	0.388	0.082	0.525	0.524	0.441	0.217	0.569	0.076	0.541	0.069	0.119	0.556	0.487	0.654	0.498	0.206	0.143	0.538	0.314	0.407	0.267	0.532	0.349
1985-02-03 12:00:00	0.523	0.412	0.477	0.463	0.410	0.471	0.408	0.330	0.396	0.300	0.053	0.511	0.030	0.410	0.087	0.433	0.468	0.409	0.247	0.530	0.052	0.547	0.045	0.084	0.487	0.436	0.603	0.441	0.168	0.127	0.563	0.231	0.338	0.219	0.492	0.253
1985-02-03 13:00:00	0.428	0.318	0.339	0.395	0.277	0.399	0.220	0.212	0.312	0.172	0.018	0.466	0.007	0.373	0.067	0.298	0.364	0.301	0.239	0.437	0.024	0.495	0.017	0.049	0.334	0.336	0.493	0.310	0.106	0.088	0.535	0.129	0.229	0.129	0.399	0.149
1985-02-03 14:00:00	0.242	0.165	0.169	0.275	0.099	0.259	0.055	0.102	0.180	0.071	0.000	0.376	0.000	0.275	0.037	0.133	0.215	0.139	0.146	0.290	0.001	0.348	0.000	0.007	0.161	0.181	0.323	0.185	0.030	0.033	0.456	0.037	0.102	0.033	0.240	0.050
1985-02-03 15:00:00	0.032	0.024	0.022	0.101	0.000	0.086	0.000	0.010	0.037	0.004	0.000	0.245	0.000	0.130	0.012	0.007	0.042	0.008	0.063	0.096	0.000	0.124	0.000	0.000	0.015	0.016	0.109	0.053	0.000	0.001	0.328	0.000	0.004	0.000	0.052	0.001
1985-02-03 16:00:00	0.000	0.000	0.000	0.000	0.000	0.000	0.000	0.000	0.000	0.000	0.000	0.089	0.000	0.015	0.000	0.000	0.000	0.000	0.011	0.000	0.000	0.000	0.000	0.000	0.000	0.000	0.000	0.000	0.000	0.000	0.158	0.000	0.000	0.000	0.000	0.000
1985-02-03 17:00:00	0.000	0.000	0.000	0.000	0.000	0.000	0.000	0.000	0.000	0.000	0.000	0.001	0.000	0.000	0.000	0.000	0.000	0.000	0.000	0.000	0.000	0.000	0.000	0.000	0.000	0.000	0.000	0.000	0.000	0.000	0.011	0.000	0.000	0.000	0.000	0.000
1985-02-03 18:00:00	0.000	0.000	0.000	0.000	0.000	0.000	0.000	0.000	0.000	0.000	0.000	0.000	0.000	0.000	0.000	0.000	0.000	0.000	0.000	0.000	0.000	0.000	0.000	0.000	0.000	0.000	0.000	0.000	0.000	0.000	0.000	0.000	0.000	0.000	0.000	0.000
1985-02-03 19:00:00	0.000	0.000	0.000	0.000	0.000	0.000	0.000	0.000	0.000	0.000	0.000	0.000	0.000	0.000	0.000	0.000	0.000	0.000	0.000	0.000	0.000	0.000	0.000	0.000	0.000	0.000	0.000	0.000	0.000	0.000	0.000	0.000	0.000	0.000	0.000	0.000
1985-02-03 20:00:00	0.000	0.000	0.000	0.000	0.000	0.000	0.000	0.000	0.000	0.000	0.000	0.000	0.000	0.000	0.000	0.000	0.000	0.000	0.000	0.000	0.000	0.000	0.000	0.000	0.000	0.000	0.000	0.000	0.000	0.000	0.000	0.000	0.000	0.000	0.000	0.000
1985-02-03 21:00:00	0.000	0.000	0.000	0.000	0.000	0.000	0.000	0.000	0.000	0.000	0.000	0.000	0.000	0.000	0.000	0.000	0.000	0.000	0.000	0.000	0.000	0.000	0.000	0.000	0.000	0.000	0.000	0.000	0.000	0.000	0.000	0.000	0.000	0.000	0.000	0.000
1985-02-03 22:00:00	0.000	0.000	0.000	0.000	0.000	0.000	0.000	0.000	0.000	0.000	0.000	0.000	0.000	0.000	0.000	0.000	0.000	0.000	0.000	0.000	0.000	0.000	0.000	0.000	0.000	0.000	0.000	0.000	0.000	0.000	0.000	0.000	0.000	0.000	0.000	0.000
1985-02-03 23:00:00	0.000	0.000	0.000	0.000	0.000	0.000	0.000	0.000	0.000	0.000	0.000	0.000	0.000	0.000	0.000	0.000	0.000	0.000	0.000	0.000	0.000	0.000	0.000	0.000	0.000	0.000	0.000	0.000	0.000	0.000	0.000	0.000	0.000	0.000	0.000	0.000
1985-02-04 00:00:00	0.000	0.000	0.000	0.000	0.000	0.000	0.000	0.000	0.000	0.000	0.000	0.000	0.000	0.000	0.000	0.000	0.000	0.000	0.000	0.000	0.000	0.000	0.000	0.000	0.000	0.000	0.000	0.000	0.000	0.000	0.000	0.000	0.000	0.000	0.000	0.000
1985-02-04 01:00:00	0.000	0.000	0.000	0.000	0.000	0.000	0.000	0.000	0.000	0.000	0.000	0.000	0.000	0.000	0.000	0.000	0.000	0.000	0.000	0.000	0.000	0.000	0.000	0.000	0.000	0.000	0.000	0.000	0.000	0.000	0.000	0.000	0.000	0.000	0.000	0.000
1985-02-04 02:00:00	0.000	0.000	0.000	0.000	0.000	0.000	0.000	0.000	0.000	0.000	0.000	0.000	0.000	0.000	0.000	0.000	0.000	0.000	0.000	0.000	0.000	0.000	0.000	0.000	0.000	0.000	0.000	0.000	0.000	0.000	0.000	0.000	0.000	0.000	0.000	0.000
1985-02-04 03:00:00	0.000	0.000	0.000	0.000	0.000	0.000	0.000	0.000	0.000	0.000	0.000	0.000	0.000	0.000	0.000	0.000	0.000	0.000	0.000	0.000	0.000	0.000	0.000	0.000	0.000	0.000	0.000	0.000	0.000	0.000	0.000	0.000	0.000	0.000	0.000	0.000
1985-02-04 04:00:00	0.000	0.000	0.000	0.000	0.000	0.000	0.005	0.000	0.000	0.000	0.000	0.000	0.000	0.000	0.000	0.000	0.000	0.000	0.000	0.000	0.000	0.000	0.000	0.000	0.000	0.000	0.000	0.000	0.000	0.000	0.000	0.000	0.000	0.000	0.000	0.000
1985-02-04 05:00:00	0.002	0.000	0.000	0.000	0.012	0.000	0.211	0.000	0.000	0.000	0.000	0.000	0.000	0.000	0.000	0.011	0.000	0.000	0.000	0.000	0.000	0.000	0.000	0.004	0.000	0.006	0.000	0.000	0.000	0.000	0.000	0.003	0.000	0.000	0.000	0.000
1985-02-04 06:00:00	0.199	0.053	0.176	0.000	0.163	0.002	0.406	0.020	0.002	0.000	0.004	0.000	0.004	0.000	0.000	0.175	0.086	0.064	0.000	0.042	0.011	0.000	0.009	0.054	0.188	0.177	0.136	0.000	0.000	0.006	0.000	0.071	0.096	0.000	0.054	0.050
1985-02-04 07:00:00	0.403	0.295	0.388	0.050	0.322	0.148	0.554	0.215	0.142	0.001	0.061	0.041	0.076	0.051	0.000	0.337	0.293	0.207	0.000	0.215	0.075	0.044	0.065	0.110	0.378	0.319	0.318	0.047	0.000	0.075	0.002	0.156	0.221	0.010	0.256	0.190
1985-02-04 08:00:00	0.568	0.444	0.533	0.212	0.429	0.313	0.646	0.389	0.277	0.008	0.139	0.196	0.150	0.207	0.007	0.475	0.444	0.330	0.006	0.375	0.159	0.232	0.124	0.165	0.523	0.456	0.480	0.216	0.009	0.152	0.056	0.219	0.272	0.050	0.413	0.309
1985-02-04 09:00:00	0.672	0.544	0.617	0.354	0.487	0.442	0.684	0.505	0.369	0.016	0.208	0.332	0.198	0.364	0.035	0.556	0.548	0.405	0.040	0.488	0.230	0.403	0.156	0.183	0.611	0.575	0.592	0.374	0.025	0.213	0.135	0.259	0.316	0.093	0.528	0.386
1985-02-04 10:00:00	0.717	0.594	0.639	0.453	0.498	0.519	0.665	0.563	0.415	0.021	0.254	0.431	0.216	0.470	0.076	0.581	0.597	0.449	0.085	0.551	0.234	0.523	0.153	0.173	0.637	0.626	0.634	0.437	0.035	0.236	0.193	0.270	0.320	0.115	0.588	0.431
1985-02-04 11:00:00	0.704	0.592	0.608	0.505	0.464	0.529	0.572	0.565	0.405	0.023	0.234	0.479	0.187	0.512	0.116	0.562	0.593	0.426	0.121	0.549	0.186	0.586	0.127	0.138	0.606	0.614	0.545	0.443	0.039	0.213	0.225	0.243	0.287	0.105	0.594	0.395
1985-02-04 12:00:00	0.634	0.535	0.533	0.503	0.372	0.484	0.344	0.498	0.354	0.019	0.166	0.464	0.111	0.497	0.135	0.492	0.536	0.366	0.127	0.491	0.113	0.592	0.090	0.094	0.529	0.532	0.468	0.413	0.034	0.158	0.239	0.193	0.235	0.070	0.545	0.327
1985-02-04 13:00:00	0.505	0.421	0.408	0.443	0.229	0.397	0.154	0.367	0.268	0.011	0.067	0.398	0.030	0.430	0.124	0.358	0.424	0.271	0.119	0.387	0.047	0.537	0.042	0.046	0.397	0.394	0.379	0.326	0.022	0.092	0.243	0.120	0.159	0.029	0.439	0.232
1985-02-04 14:00:00	0.301	0.251	0.230	0.323	0.082	0.264	0.040	0.186	0.156	0.003	0.003	0.289	0.000	0.312	0.087	0.175	0.255	0.134	0.082	0.239	0.004	0.410	0.003	0.005	0.212	0.217	0.288	0.200	0.006	0.027	0.225	0.037	0.069	0.003	0.272	0.102
1985-02-04 15:00:00	0.055	0.059	0.043	0.140	0.001	0.093	0.000	0.023	0.038	0.000	0.000	0.164	0.000	0.154	0.037	0.013	0.056	0.012	0.040	0.073	0.000	0.188	0.000	0.000	0.028	0.025	0.107	0.064	0.000	0.000	0.177	0.000	0.003	0.000	0.065	0.004
1985-02-04 16:00:00	0.000	0.000	0.000	0.001	0.000	0.000	0.000	0.000	0.000	0.000	0.000	0.049	0.000	0.018	0.002	0.000	0.000	0.000	0.006	0.000	0.000	0.000	0.000	0.000	0.000	0.000	0.000	0.000	0.000	0.000	0.083	0.000	0.000	0.000	0.000	0.000
1985-02-04 17:00:00	0.000	0.000	0.000	0.000	0.000	0.000	0.000	0.000	0.000	0.000	0.000	0.000	0.000	0.000	0.000	0.000	0.000	0.000	0.000	0.000	0.000	0.000	0.000	0.000	0.000	0.000	0.000	0.000	0.000	0.000	0.005	0.000	0.000	0.000	0.000	0.000
1985-02-04 18:00:00	0.000	0.000	0.000	0.000	0.000	0.000	0.000	0.000	0.000	0.000	0.000	0.000	0.000	0.000	0.000	0.000	0.000	0.000	0.000	0.000	0.000	0.000	0.000	0.000	0.000	0.000	0.000	0.000	0.000	0.000	0.000	0.000	0.000	0.000	0.000	0.000
1985-02-04 19:00:00	0.000	0.000	0.000	0.000	0.000	0.000	0.000	0.000	0.000	0.000	0.000	0.000	0.000	0.000	0.000	0.000	0.000	0.000	0.000	0.000	0.000	0.000	0.000	0.000	0.000	0.000	0.000	0.000	0.000	0.000	0.000	0.000	0.000	0.000	0.000	0.000
1985-02-04 20:00:00	0.000	0.000	0.000	0.000	0.000	0.000	0.000	0.000	0.000	0.000	0.000	0.000	0.000	0.000	0.000	0.000	0.000	0.000	0.000	0.000	0.000	0.000	0.000	0.000	0.000	0.000	0.000	0.000	0.000	0.000	0.000	0.000	0.000	0.000	0.000	0.000
1985-02-04 21:00:00	0.000	0.000	0.000	0.000	0.000	0.000	0.000	0.000	0.000	0.000	0.000	0.000	0.000	0.000	0.000	0.000	0.000	0.000	0.000	0.000	0.000	0.000	0.000	0.000	0.000	0.000	0.000	0.000	0.000	0.000	0.000	0.000	0.000	0.000	0.000	0.000
1985-02-04 22:00:00	0.000	0.000	0.000	0.000	0.000	0.000	0.000	0.000	0.000	0.000	0.000	0.000	0.000	0.000	0.000	0.000	0.000	0.000	0.000	0.000	0.000	0.000	0.000	0.000	0.000	0.000	0.000	0.000	0.000	0.000	0.000	0.000	0.000	0.000	0.000	0.000
1985-02-04 23:00:00	0.000	0.000	0.000	0.000	0.000	0.000	0.000	0.000	0.000	0.000	0.000	0.000	0.000	0.000	0.000	0.000	0.000	0.000	0.000	0.000	0.000	0.000	0.000	0.000	0.000	0.000	0.000	0.000	0.000	0.000	0.000	0.000	0.000	0.000	0.000	0.000
1985-02-05 00:00:00	0.000	0.000	0.000	0.000	0.000	0.000	0.000	0.000	0.000	0.000	0.000	0.000	0.000	0.000	0.000	0.000	0.000	0.000	0.000	0.000	0.000	0.000	0.000	0.000	0.000	0.000	0.000	0.000	0.000	0.000	0.000	0.000	0.000	0.000	0.000	0.000
1985-02-05 01:00:00	0.000	0.000	0.000	0.000	0.000	0.000	0.000	0.000	0.000	0.000	0.000	0.000	0.000	0.000	0.000	0.000	0.000	0.000	0.000	0.000	0.000	0.000	0.000	0.000	0.000	0.000	0.000	0.000	0.000	0.000	0.000	0.000	0.000	0.000	0.000	0.000
1985-02-05 02:00:00	0.000	0.000	0.000	0.000	0.000	0.000	0.000	0.000	0.000	0.000	0.000	0.000	0.000	0.000	0.000	0.000	0.000	0.000	0.000	0.000	0.000	0.000	0.000	0.000	0.000	0.000	0.000	0.000	0.000	0.000	0.000	0.000	0.000	0.000	0.000	0.000
1985-02-05 03:00:00	0.000	0.000	0.000	0.000	0.000	0.000	0.000	0.000	0.000	0.000	0.000	0.000	0.000	0.000	0.000	0.000	0.000	0.000	0.000	0.000	0.000	0.000	0.000	0.000	0.000	0.000	0.000	0.000	0.000	0.000	0.000	0.000	0.000	0.000	0.000	0.000
1985-02-05 04:00:00	0.000	0.000	0.000	0.000	0.000	0.000	0.009	0.000	0.000	0.000	0.000	0.000	0.000	0.000	0.000	0.000	0.000	0.000	0.000	0.000	0.000	0.000	0.000	0.000	0.000	0.000	0.000	0.000	0.000	0.000	0.000	0.000	0.000	0.000	0.000	0.000
1985-02-05 05:00:00	0.002	0.000	0.000	0.000	0.019	0.000	0.240	0.000	0.000	0.000	0.000	0.000	0.000	0.000	0.000	0.016	0.000	0.000	0.000	0.000	0.000	0.000	0.000	0.011	0.000	0.007	0.000	0.000	0.000	0.000	0.000	0.004	0.001	0.000	0.000	0.000
1985-02-05 06:00:00	0.169	0.033	0.068	0.000	0.184	0.004	0.430	0.014	0.002	0.000	0.015	0.000	0.005	0.000	0.000	0.221	0.048	0.034	0.000	0.045	0.030	0.000	0.029	0.140	0.154	0.185	0.195	0.000	0.000	0.014	0.000	0.079	0.065	0.000	0.032	0.052
1985-02-05 07:00:00	0.349	0.230	0.188	0.059	0.344	0.188	0.587	0.140	0.111	0.000	0.109	0.018	0.080	0.030	0.001	0.393	0.211	0.167	0.000	0.189	0.127	0.032	0.128	0.283	0.298	0.326	0.367	0.046	0.002	0.070	0.004	0.198	0.179	0.005	0.204	0.191
1985-02-05 08:00:00	0.492	0.389	0.336	0.216	0.469	0.356	0.695	0.271	0.230	0.008	0.210	0.118	0.164	0.110	0.041	0.515	0.363	0.322	0.017	0.318	0.246	0.158	0.240	0.352	0.399	0.449	0.527	0.203	0.053	0.129	0.088	0.321	0.317	0.036	0.351	0.296
1985-02-05 09:00:00	0.543	0.488	0.505	0.331	0.560	0.475	0.742	0.374	0.321	0.021	0.288	0.245	0.223	0.205	0.135	0.587	0.449	0.406	0.086	0.411	0.368	0.221	0.333	0.340	0.463	0.529	0.633	0.341	0.117	0.174	0.178	0.396	0.450	0.071	0.436	0.374
1985-02-05 10:00:00	0.543	0.540	0.601	0.382	0.594	0.539	0.730	0.427	0.374	0.038	0.316	0.360	0.231	0.297	0.232	0.606	0.466	0.429	0.150	0.461	0.466	0.262	0.386	0.284	0.526	0.567	0.685	0.438	0.151	0.221	0.263	0.418	0.529	0.091	0.470	0.411
1985-02-05 11:00:00	0.559	0.550	0.592	0.377	0.568	0.551	0.660	0.426	0.388	0.044	0.273	0.451	0.185	0.353	0.289	0.568	0.431	0.414	0.180	0.464	0.446	0.257	0.348	0.222	0.577	0.568	0.684	0.468	0.176	0.225	0.297	0.378	0.538	0.089	0.464	0.387
1985-02-05 12:00:00	0.572	0.507	0.520	0.323	0.488	0.504	0.530	0.382	0.355	0.044	0.176	0.479	0.103	0.355	0.289	0.491	0.359	0.367	0.165	0.422	0.341	0.217	0.228	0.162	0.533	0.516	0.629	0.444	0.168	0.185	0.329	0.294	0.471	0.068	0.433	0.318
1985-02-05 13:00:00	0.482	0.402	0.386	0.226	0.346	0.394	0.336	0.295	0.275	0.032	0.063	0.434	0.025	0.310	0.240	0.366	0.254	0.261	0.130	0.337	0.168	0.130	0.092	0.094	0.403	0.402	0.520	0.354	0.113	0.105	0.309	0.184	0.337	0.038	0.350	0.206
1985-02-05 14:00:00	0.286	0.240	0.201	0.118	0.143	0.236	0.094	0.161	0.158	0.013	0.001	0.337	0.000	0.216	0.155	0.185	0.126	0.113	0.087	0.207	0.024	0.065	0.005	0.014	0.218	0.229	0.353	0.207	0.039	0.025	0.239	0.061	0.159	0.008	0.212	0.082
1985-02-05 15:00:00	0.051	0.059	0.024	0.035	0.002	0.072	0.000	0.024	0.037	0.000	0.000	0.202	0.000	0.097	0.060	0.016	0.017	0.007	0.041	0.060	0.000	0.015	0.000	0.000	0.029	0.028	0.134	0.055	0.001	0.000	0.198	0.000	0.011	0.000	0.045	0.003
1985-02-05 16:00:00	0.000	0.000	0.000	0.000	0.000	0.000	0.000	0.000	0.000	0.000	0.000	0.062	0.000	0.012	0.004	0.000	0.000	0.000	0.006	0.000	0.000	0.000	0.000	0.000	0.000	0.000	0.000	0.000	0.000	0.000	0.084	0.000	0.000	0.000	0.000	0.000
1985-02-05 17:00:00	0.000	0.000	0.000	0.000	0.000	0.000	0.000	0.000	0.000	0.000	0.000	0.001	0.000	0.000	0.000	0.000	0.000	0.000	0.000	0.000	0.000	0.000	0.000	0.000	0.000	0.000	0.000	0.000	0.000	0.000	0.004	0.000	0.000	0.000	0.000	0.000
1985-02-05 18:00:00	0.000	0.000	0.000	0.000	0.000	0.000	0.000	0.000	0.000	0.000	0.000	0.000	0.000	0.000	0.000	0.000	0.000	0.000	0.000	0.000	0.000	0.000	0.000	0.000	0.000	0.000	0.000	0.000	0.000	0.000	0.000	0.000	0.000	0.000	0.000	0.000
1985-02-05 19:00:00	0.000	0.000	0.000	0.000	0.000	0.000	0.000	0.000	0.000	0.000	0.000	0.000	0.000	0.000	0.000	0.000	0.000	0.000	0.000	0.000	0.000	0.000	0.000	0.000	0.000	0.000	0.000	0.000	0.000	0.000	0.000	0.000	0.000	0.000	0.000	0.000
1985-02-05 20:00:00	0.000	0.000	0.000	0.000	0.000	0.000	0.000	0.000	0.000	0.000	0.000	0.000	0.000	0.000	0.000	0.000	0.000	0.000	0.000	0.000	0.000	0.000	0.000	0.000	0.000	0.000	0.000	0.000	0.000	0.000	0.000	0.000	0.000	0.000	0.000	0.000
1985-02-05 21:00:00	0.000	0.000	0.000	0.000	0.000	0.000	0.000	0.000	0.000	0.000	0.000	0.000	0.000	0.000	0.000	0.000	0.000	0.000	0.000	0.000	0.000	0.000	0.000	0.000	0.000	0.000	0.000	0.000	0.000	0.000	0.000	0.000	0.000	0.000	0.000	0.000
1985-02-05 22:00:00	0.000	0.000	0.000	0.000	0.000	0.000	0.000	0.000	0.000	0.000	0.000	0.000	0.000	0.000	0.000	0.000	0.000	0.000	0.000	0.000	0.000	0.000	0.000	0.000	0.000	0.000	0.000	0.000	0.000	0.000	0.000	0.000	0.000	0.000	0.000	0.000
1985-02-05 23:00:00	0.000	0.000	0.000	0.000	0.000	0.000	0.000	0.000	0.000	0.000	0.000	0.000	0.000	0.000	0.000	0.000	0.000	0.000	0.000	0.000	0.000	0.000	0.000	0.000	0.000	0.000	0.000	0.000	0.000	0.000	0.000	0.000	0.000	0.000	0.000	0.000
1985-02-06 00:00:00	0.000	0.000	0.000	0.000	0.000	0.000	0.000	0.000	0.000	0.000	0.000	0.000	0.000	0.000	0.000	0.000	0.000	0.000	0.000	0.000	0.000	0.000	0.000	0.000	0.000	0.000	0.000	0.000	0.000	0.000	0.000	0.000	0.000	0.000	0.000	0.000
1985-02-06 01:00:00	0.000	0.000	0.000	0.000	0.000	0.000	0.000	0.000	0.000	0.000	0.000	0.000	0.000	0.000	0.000	0.000	0.000	0.000	0.000	0.000	0.000	0.000	0.000	0.000	0.000	0.000	0.000	0.000	0.000	0.000	0.000	0.000	0.000	0.000	0.000	0.000
1985-02-06 02:00:00	0.000	0.000	0.000	0.000	0.000	0.000	0.000	0.000	0.000	0.000	0.000	0.000	0.000	0.000	0.000	0.000	0.000	0.000	0.000	0.000	0.000	0.000	0.000	0.000	0.000	0.000	0.000	0.000	0.000	0.000	0.000	0.000	0.000	0.000	0.000	0.000
1985-02-06 03:00:00	0.000	0.000	0.000	0.000	0.000	0.000	0.000	0.000	0.000	0.000	0.000	0.000	0.000	0.000	0.000	0.000	0.000	0.000	0.000	0.000	0.000	0.000	0.000	0.000	0.000	0.000	0.000	0.000	0.000	0.000	0.000	0.000	0.000	0.000	0.000	0.000
1985-02-06 04:00:00	0.000	0.000	0.000	0.000	0.000	0.000	0.008	0.000	0.000	0.000	0.000	0.000	0.000	0.000	0.000	0.000	0.000	0.000	0.000	0.000	0.000	0.000	0.000	0.000	0.000	0.000	0.000	0.000	0.000	0.000	0.000	0.000	0.000	0.000	0.000	0.000
1985-02-06 05:00:00	0.001	0.000	0.000	0.000	0.010	0.000	0.233	0.000	0.000	0.000	0.000	0.000	0.000	0.000	0.000	0.015	0.000	0.000	0.000	0.000	0.000	0.000	0.000	0.002	0.000	0.008	0.000	0.000	0.000	0.000	0.000	0.002	0.000	0.000	0.000	0.000
1985-02-06 06:00:00	0.122	0.006	0.028	0.000	0.116	0.001	0.431	0.005	0.000	0.000	0.015	0.000	0.002	0.000	0.000	0.204	0.008	0.031	0.000	0.015	0.052	0.000	0.048	0.034	0.058	0.179	0.022	0.000	0.000	0.018	0.000	0.044	0.069	0.000	0.009	0.033
1985-02-06 07:00:00	0.298	0.051	0.109	0.000	0.221	0.043	0.583	0.068	0.010	0.015	0.100	0.030	0.023	0.033	0.000	0.382	0.050	0.148	0.000	0.097	0.209	0.000	0.177	0.084	0.167	0.317	0.083	0.007	0.005	0.099	0.003	0.109	0.181	0.010	0.072	0.122
1985-02-06 08:00:00	0.439	0.124	0.205	0.012	0.299	0.110	0.679	0.165	0.034	0.076	0.189	0.151	0.047	0.116	0.017	0.508	0.102	0.290	0.011	0.199	0.361	0.008	0.289	0.137	0.272	0.444	0.124	0.058	0.081	0.184	0.067	0.197	0.273	0.051	0.157	0.228
1985-02-06 09:00:00	0.522	0.185	0.292	0.032	0.351	0.200	0.720	0.231	0.063	0.134	0.243	0.284	0.063	0.215	0.066	0.579	0.157	0.372	0.053	0.304	0.445	0.021	0.355	0.185	0.324	0.536	0.211	0.129	0.159	0.238	0.158	0.285	0.320	0.093	0.227	0.274
1985-02-06 10:00:00	0.527	0.207	0.323	0.059	0.386	0.303	0.705	0.267	0.092	0.190	0.269	0.385	0.066	0.300	0.111	0.597	0.205	0.386	0.099	0.377	0.462	0.041	0.359	0.204	0.358	0.581	0.388	0.209	0.208	0.259	0.268	0.333	0.360	0.131	0.277	0.255
1985-02-06 11:00:00	0.476	0.194	0.311	0.085	0.393	0.338	0.635	0.255	0.109	0.204	0.237	0.438	0.055	0.339	0.144	0.555	0.208	0.343	0.132	0.393	0.413	0.055	0.302	0.213	0.365	0.569	0.607	0.266	0.219	0.229	0.347	0.330	0.354	0.138	0.279	0.214
1985-02-06 12:00:00	0.344	0.147	0.242	0.092	0.352	0.319	0.509	0.214	0.110	0.185	0.157	0.445	0.033	0.333	0.159	0.450	0.175	0.266	0.150	0.364	0.307	0.061	0.200	0.212	0.309	0.494	0.455	0.246	0.192	0.169	0.342	0.275	0.296	0.111	0.227	0.165
1985-02-06 13:00:00	0.213	0.099	0.141	0.081	0.246	0.221	0.325	0.149	0.081	0.138	0.061	0.410	0.008	0.279	0.152	0.285	0.118	0.173	0.126	0.292	0.158	0.054	0.087	0.149	0.198	0.321	0.291	0.188	0.133	0.095	0.383	0.176	0.196	0.064	0.153	0.098
1985-02-06 14:00:00	0.096	0.048	0.057	0.049	0.101	0.118	0.095	0.060	0.044	0.075	0.003	0.334	0.000	0.185	0.107	0.107	0.056	0.069	0.066	0.179	0.027	0.033	0.008	0.029	0.070	0.120	0.232	0.098	0.053	0.024	0.350	0.055	0.080	0.016	0.070	0.033
1985-02-06 15:00:00	0.010	0.007	0.005	0.016	0.001	0.036	0.000	0.004	0.008	0.009	0.000	0.214	0.000	0.079	0.040	0.004	0.007	0.004	0.023	0.056	0.000	0.007	0.000	0.000	0.004	0.006	0.095	0.030	0.003	0.000	0.181	0.000	0.003	0.000	0.009	0.000
1985-02-06 16:00:00	0.000	0.000	0.000	0.000	0.000	0.000	0.000	0.000	0.000	0.000	0.000	0.072	0.000	0.007	0.002	0.000	0.000	0.000	0.003	0.001	0.000	0.000	0.000	0.000	0.000	0.000	0.000	0.000	0.000	0.000	0.041	0.000	0.000	0.000	0.000	0.000
1985-02-06 17:00:00	0.000	0.000	0.000	0.000	0.000	0.000	0.000	0.000	0.000	0.000	0.000	0.001	0.000	0.000	0.000	0.000	0.000	0.000	0.000	0.000	0.000	0.000	0.000	0.000	0.000	0.000	0.000	0.000	0.000	0.000	0.000	0.000	0.000	0.000	0.000	0.000
1985-02-06 18:00:00	0.000	0.000	0.000	0.000	0.000	0.000	0.000	0.000	0.000	0.000	0.000	0.000	0.000	0.000	0.000	0.000	0.000	0.000	0.000	0.000	0.000	0.000	0.000	0.000	0.000	0.000	0.000	0.000	0.000	0.000	0.000	0.000	0.000	0.000	0.000	0.000
1985-02-06 19:00:00	0.000	0.000	0.000	0.000	0.000	0.000	0.000	0.000	0.000	0.000	0.000	0.000	0.000	0.000	0.000	0.000	0.000	0.000	0.000	0.000	0.000	0.000	0.000	0.000	0.000	0.000	0.000	0.000	0.000	0.000	0.000	0.000	0.000	0.000	0.000	0.000
1985-02-06 20:00:00	0.000	0.000	0.000	0.000	0.000	0.000	0.000	0.000	0.000	0.000	0.000	0.000	0.000	0.000	0.000	0.000	0.000	0.000	0.000	0.000	0.000	0.000	0.000	0.000	0.000	0.000	0.000	0.000	0.000	0.000	0.000	0.000	0.000	0.000	0.000	0.000
1985-02-06 21:00:00	0.000	0.000	0.000	0.000	0.000	0.000	0.000	0.000	0.000	0.000	0.000	0.000	0.000	0.000	0.000	0.000	0.000	0.000	0.000	0.000	0.000	0.000	0.000	0.000	0.000	0.000	0.000	0.000	0.000	0.000	0.000	0.000	0.000	0.000	0.000	0.000
1985-02-06 22:00:00	0.000	0.000	0.000	0.000	0.000	0.000	0.000	0.000	0.000	0.000	0.000	0.000	0.000	0.000	0.000	0.000	0.000	0.000	0.000	0.000	0.000	0.000	0.000	0.000	0.000	0.000	0.000	0.000	0.000	0.000	0.000	0.000	0.000	0.000	0.000	0.000
1985-02-06 23:00:00	0.000	0.000	0.000	0.000	0.000	0.000	0.000	0.000	0.000	0.000	0.000	0.000	0.000	0.000	0.000	0.000	0.000	0.000	0.000	0.000	0.000	0.000	0.000	0.000	0.000	0.000	0.000	0.000	0.000	0.000	0.000	0.000	0.000	0.000	0.000	0.000
1985-02-07 00:00:00	0.000	0.000	0.000	0.000	0.000	0.000	0.000	0.000	0.000	0.000	0.000	0.000	0.000	0.000	0.000	0.000	0.000	0.000	0.000	0.000	0.000	0.000	0.000	0.000	0.000	0.000	0.000	0.000	0.000	0.000	0.000	0.000	0.000	0.000	0.000	0.000
1985-02-07 01:00:00	0.000	0.000	0.000	0.000	0.000	0.000	0.000	0.000	0.000	0.000	0.000	0.000	0.000	0.000	0.000	0.000	0.000	0.000	0.000	0.000	0.000	0.000	0.000	0.000	0.000	0.000	0.000	0.000	0.000	0.000	0.000	0.000	0.000	0.000	0.000	0.000
1985-02-07 02:00:00	0.000	0.000	0.000	0.000	0.000	0.000	0.000	0.000	0.000	0.000	0.000	0.000	0.000	0.000	0.000	0.000	0.000	0.000	0.000	0.000	0.000	0.000	0.000	0.000	0.000	0.000	0.000	0.000	0.000	0.000	0.000	0.000	0.000	0.000	0.000	0.000
1985-02-07 03:00:00	0.000	0.000	0.000	0.000	0.000	0.000	0.000	0.000	0.000	0.000	0.000	0.000	0.000	0.000	0.000	0.000	0.000	0.000	0.000	0.000	0.000	0.000	0.000	0.000	0.000	0.000	0.000	0.000	0.000	0.000	0.000	0.000	0.000	0.000	0.000	0.000
1985-02-07 04:00:00	0.000	0.000	0.000	0.000	0.000	0.000	0.000	0.000	0.000	0.000	0.000	0.000	0.000	0.000	0.000	0.000	0.000	0.000	0.000	0.000	0.000	0.000	0.000	0.000	0.000	0.000	0.000	0.000	0.000	0.000	0.000	0.000	0.000	0.000	0.000	0.000
1985-02-07 05:00:00	0.000	0.000	0.000	0.000	0.010	0.000	0.035	0.000	0.000	0.000	0.000	0.000	0.000	0.000	0.000	0.005	0.000	0.000	0.000	0.000	0.000	0.000	0.000	0.003	0.000	0.004	0.000	0.000	0.000	0.000	0.000	0.002	0.001	0.000	0.000	0.000
1985-02-07 06:00:00	0.048	0.014	0.054	0.000	0.134	0.002	0.106	0.015	0.001	0.000	0.012	0.000	0.005	0.000	0.000	0.066	0.012	0.020	0.000	0.025	0.033	0.000	0.024	0.047	0.059	0.123	0.151	0.000	0.000	0.026	0.000	0.034	0.078	0.000	0.010	0.040
1985-02-07 07:00:00	0.147	0.106	0.179	0.027	0.292	0.115	0.170	0.154	0.082	0.089	0.066	0.027	0.045	0.034	0.000	0.154	0.082	0.113	0.000	0.180	0.131	0.026	0.089	0.094	0.186	0.275	0.352	0.063	0.013	0.142	0.001	0.085	0.195	0.022	0.074	0.167
1985-02-07 08:00:00	0.233	0.219	0.308	0.121	0.417	0.223	0.160	0.318	0.241	0.255	0.121	0.123	0.092	0.104	0.012	0.226	0.208	0.268	0.015	0.342	0.222	0.144	0.135	0.107	0.343	0.405	0.517	0.233	0.124	0.262	0.037	0.136	0.279	0.095	0.171	0.315
1985-02-07 09:00:00	0.288	0.301	0.400	0.232	0.463	0.298	0.167	0.354	0.369	0.389	0.160	0.240	0.125	0.198	0.043	0.270	0.321	0.410	0.083	0.470	0.261	0.261	0.152	0.102	0.479	0.485	0.625	0.384	0.224	0.344	0.107	0.193	0.327	0.155	0.246	0.406
1985-02-07 10:00:00	0.311	0.343	0.426	0.325	0.466	0.344	0.189	0.330	0.425	0.473	0.191	0.338	0.153	0.281	0.069	0.278	0.353	0.482	0.154	0.530	0.275	0.361	0.161	0.101	0.537	0.494	0.679	0.490	0.316	0.376	0.182	0.242	0.310	0.214	0.279	0.427
1985-02-07 11:00:00	0.328	0.348	0.352	0.352	0.425	0.373	0.138	0.317	0.410	0.484	0.171	0.387	0.135	0.339	0.075	0.274	0.326	0.462	0.209	0.524	0.232	0.386	0.133	0.100	0.532	0.493	0.680	0.513	0.353	0.350	0.199	0.251	0.271	0.219	0.279	0.372
1985-02-07 12:00:00	0.290	0.316	0.259	0.307	0.353	0.360	0.097	0.282	0.377	0.427	0.110	0.375	0.077	0.360	0.067	0.253	0.265	0.410	0.228	0.475	0.150	0.337	0.083	0.085	0.452	0.459	0.627	0.466	0.323	0.273	0.185	0.199	0.222	0.174	0.242	0.290
1985-02-07 13:00:00	0.214	0.236	0.151	0.214	0.232	0.303	0.087	0.208	0.307	0.316	0.042	0.312	0.019	0.325	0.053	0.191	0.190	0.300	0.192	0.382	0.065	0.271	0.032	0.058	0.313	0.359	0.518	0.344	0.223	0.161	0.157	0.121	0.136	0.096	0.205	0.171
1985-02-07 14:00:00	0.093	0.129	0.065	0.105	0.086	0.209	0.012	0.107	0.181	0.162	0.001	0.222	0.000	0.232	0.036	0.090	0.098	0.131	0.131	0.240	0.008	0.150	0.001	0.011	0.140	0.190	0.352	0.198	0.087	0.047	0.118	0.041	0.058	0.024	0.137	0.068
1985-02-07 15:00:00	0.006	0.023	0.006	0.028	0.002	0.072	0.000	0.012	0.040	0.022	0.000	0.122	0.000	0.109	0.015	0.006	0.014	0.008	0.060	0.080	0.000	0.032	0.000	0.000	0.013	0.020	0.135	0.062	0.005	0.000	0.065	0.000	0.002	0.000	0.027	0.002
1985-02-07 16:00:00	0.000	0.000	0.000	0.000	0.000	0.000	0.000	0.000	0.000	0.000	0.000	0.036	0.000	0.013	0.001	0.000	0.000	0.000	0.011	0.001	0.000	0.000	0.000	0.000	0.000	0.000	0.000	0.000	0.000	0.000	0.014	0.000	0.000	0.000	0.000	0.000
1985-02-07 17:00:00	0.000	0.000	0.000	0.000	0.000	0.000	0.000	0.000	0.000	0.000	0.000	0.000	0.000	0.000	0.000	0.000	0.000	0.000	0.000	0.000	0.000	0.000	0.000	0.000	0.000	0.000	0.000	0.000	0.000	0.000	0.001	0.000	0.000	0.000	0.000	0.000
1985-02-07 18:00:00	0.000	0.000	0.000	0.000	0.000	0.000	0.000	0.000	0.000	0.000	0.000	0.000	0.000	0.000	0.000	0.000	0.000	0.000	0.000	0.000	0.000	0.000	0.000	0.000	0.000	0.000	0.000	0.000	0.000	0.000	0.000	0.000	0.000	0.000	0.000	0.000
1985-02-07 19:00:00	0.000	0.000	0.000	0.000	0.000	0.000	0.000	0.000	0.000	0.000	0.000	0.000	0.000	0.000	0.000	0.000	0.000	0.000	0.000	0.000	0.000	0.000	0.000	0.000	0.000	0.000	0.000	0.000	0.000	0.000	0.000	0.000	0.000	0.000	0.000	0.000
1985-02-07 20:00:00	0.000	0.000	0.000	0.000	0.000	0.000	0.000	0.000	0.000	0.000	0.000	0.000	0.000	0.000	0.000	0.000	0.000	0.000	0.000	0.000	0.000	0.000	0.000	0.000	0.000	0.000	0.000	0.000	0.000	0.000	0.000	0.000	0.000	0.000	0.000	0.000
1985-02-07 21:00:00	0.000	0.000	0.000	0.000	0.000	0.000	0.000	0.000	0.000	0.000	0.000	0.000	0.000	0.000	0.000	0.000	0.000	0.000	0.000	0.000	0.000	0.000	0.000	0.000	0.000	0.000	0.000	0.000	0.000	0.000	0.000	0.000	0.000	0.000	0.000	0.000
1985-02-07 22:00:00	0.000	0.000	0.000	0.000	0.000	0.000	0.000	0.000	0.000	0.000	0.000	0.000	0.000	0.000	0.000	0.000	0.000	0.000	0.000	0.000	0.000	0.000	0.000	0.000	0.000	0.000	0.000	0.000	0.000	0.000	0.000	0.000	0.000	0.000	0.000	0.000
1985-02-07 23:00:00	0.000	0.000	0.000	0.000	0.000	0.000	0.000	0.000	0.000	0.000	0.000	0.000	0.000	0.000	0.000	0.000	0.000	0.000	0.000	0.000	0.000	0.000	0.000	0.000	0.000	0.000	0.000	0.000	0.000	0.000	0.000	0.000	0.000	0.000	0.000	0.000
1985-02-08 00:00:00	0.000	0.000	0.000	0.000	0.000	0.000	0.000	0.000	0.000	0.000	0.000	0.000	0.000	0.000	0.000	0.000	0.000	0.000	0.000	0.000	0.000	0.000	0.000	0.000	0.000	0.000	0.000	0.000	0.000	0.000	0.000	0.000	0.000	0.000	0.000	0.000
1985-02-08 01:00:00	0.000	0.000	0.000	0.000	0.000	0.000	0.000	0.000	0.000	0.000	0.000	0.000	0.000	0.000	0.000	0.000	0.000	0.000	0.000	0.000	0.000	0.000	0.000	0.000	0.000	0.000	0.000	0.000	0.000	0.000	0.000	0.000	0.000	0.000	0.000	0.000
1985-02-08 02:00:00	0.000	0.000	0.000	0.000	0.000	0.000	0.000	0.000	0.000	0.000	0.000	0.000	0.000	0.000	0.000	0.000	0.000	0.000	0.000	0.000	0.000	0.000	0.000	0.000	0.000	0.000	0.000	0.000	0.000	0.000	0.000	0.000	0.000	0.000	0.000	0.000
1985-02-08 03:00:00	0.000	0.000	0.000	0.000	0.000	0.000	0.000	0.000	0.000	0.000	0.000	0.000	0.000	0.000	0.000	0.000	0.000	0.000	0.000	0.000	0.000	0.000	0.000	0.000	0.000	0.000	0.000	0.000	0.000	0.000	0.000	0.000	0.000	0.000	0.000	0.000
1985-02-08 04:00:00	0.000	0.000	0.000	0.000	0.000	0.000	0.001	0.000	0.000	0.000	0.000	0.000	0.000	0.000	0.000	0.000	0.000	0.000	0.000	0.000	0.000	0.000	0.000	0.000	0.000	0.000	0.000	0.000	0.000	0.000	0.000	0.000	0.000	0.000	0.000	0.000
1985-02-08 05:00:00	0.000	0.000	0.000	0.000	0.019	0.000	0.061	0.000	0.000	0.000	0.000	0.000	0.000	0.000	0.000	0.014	0.000	0.000	0.000	0.000	0.000	0.000	0.000	0.014	0.000	0.006	0.000	0.000	0.000	0.000	0.000	0.011	0.001	0.000	0.000	0.000
1985-02-08 06:00:00	0.051	0.015	0.052	0.000	0.181	0.000	0.132	0.011	0.001	0.000	0.011	0.000	0.003	0.000	0.000	0.175	0.027	0.075	0.000	0.019	0.024	0.000	0.021	0.123	0.058	0.141	0.161	0.000	0.000	0.017	0.000	0.119	0.077	0.000	0.018	0.071
1985-02-08 07:00:00	0.144	0.128	0.154	0.012	0.347	0.026	0.187	0.103	0.060	0.040	0.059	0.015	0.044	0.017	0.000	0.356	0.114	0.207	0.000	0.081	0.102	0.014	0.086	0.297	0.156	0.268	0.347	0.048	0.010	0.089	0.002	0.256	0.193	0.027	0.127	0.194
1985-02-08 08:00:00	0.290	0.238	0.261	0.040	0.457	0.085	0.229	0.227	0.138	0.128	0.104	0.093	0.086	0.067	0.015	0.499	0.213	0.356	0.006	0.151	0.195	0.045	0.154	0.431	0.232	0.368	0.505	0.163	0.117	0.173	0.037	0.372	0.329	0.097	0.243	0.340
1985-02-08 09:00:00	0.433	0.294	0.332	0.057	0.512	0.157	0.335	0.343	0.205	0.218	0.128	0.216	0.107	0.127	0.045	0.573	0.296	0.473	0.033	0.218	0.268	0.055	0.198	0.479	0.269	0.427	0.614	0.252	0.222	0.249	0.081	0.422	0.441	0.168	0.334	0.466
1985-02-08 10:00:00	0.417	0.298	0.385	0.063	0.519	0.213	0.392	0.381	0.248	0.287	0.123	0.324	0.098	0.186	0.072	0.587	0.341	0.522	0.081	0.276	0.286	0.076	0.199	0.453	0.313	0.472	0.667	0.245	0.287	0.288	0.176	0.434	0.442	0.212	0.332	0.477
1985-02-08 11:00:00	0.377	0.293	0.388	0.067	0.459	0.230	0.441	0.397	0.248	0.277	0.102	0.393	0.073	0.222	0.087	0.531	0.301	0.509	0.123	0.298	0.244	0.088	0.171	0.354	0.329	0.425	0.663	0.212	0.293	0.275	0.255	0.414	0.424	0.209	0.251	0.471
1985-02-08 12:00:00	0.362	0.261	0.288	0.056	0.347	0.202	0.410	0.376	0.202	0.238	0.066	0.397	0.041	0.229	0.088	0.419	0.219	0.446	0.140	0.277	0.171	0.069	0.116	0.256	0.287	0.358	0.566	0.130	0.252	0.219	0.262	0.366	0.382	0.163	0.217	0.396
1985-02-08 13:00:00	0.264	0.195	0.169	0.036	0.254	0.143	0.272	0.281	0.133	0.172	0.025	0.355	0.010	0.210	0.073	0.285	0.153	0.319	0.120	0.215	0.083	0.046	0.051	0.152	0.204	0.257	0.378	0.064	0.166	0.139	0.207	0.266	0.255	0.094	0.158	0.301
1985-02-08 14:00:00	0.149	0.090	0.082	0.016	0.121	0.065	0.076	0.130	0.055	0.088	0.001	0.267	0.000	0.146	0.050	0.140	0.079	0.143	0.086	0.119	0.013	0.017	0.005	0.033	0.072	0.162	0.197	0.026	0.064	0.049	0.147	0.103	0.095	0.027	0.079	0.132
1985-02-08 15:00:00	0.027	0.012	0.011	0.004	0.003	0.011	0.000	0.012	0.005	0.012	0.000	0.153	0.000	0.063	0.022	0.015	0.010	0.008	0.038	0.027	0.000	0.002	0.000	0.000	0.006	0.018	0.059	0.005	0.004	0.001	0.097	0.002	0.005	0.001	0.011	0.006
1985-02-08 16:00:00	0.000	0.000	0.000	0.000	0.000	0.000	0.000	0.000	0.000	0.000	0.000	0.046	0.000	0.006	0.001	0.000	0.000	0.000	0.004	0.000	0.000	0.000	0.000	0.000	0.000	0.000	0.000	0.000	0.000	0.000	0.054	0.000	0.000	0.000	0.000	0.000
1985-02-08 17:00:00	0.000	0.000	0.000	0.000	0.000	0.000	0.000	0.000	0.000	0.000	0.000	0.000	0.000	0.000	0.000	0.000	0.000	0.000	0.000	0.000	0.000	0.000	0.000	0.000	0.000	0.000	0.000	0.000	0.000	0.000	0.004	0.000	0.000	0.000	0.000	0.000
1985-02-08 18:00:00	0.000	0.000	0.000	0.000	0.000	0.000	0.000	0.000	0.000	0.000	0.000	0.000	0.000	0.000	0.000	0.000	0.000	0.000	0.000	0.000	0.000	0.000	0.000	0.000	0.000	0.000	0.000	0.000	0.000	0.000	0.000	0.000	0.000	0.000	0.000	0.000
1985-02-08 19:00:00	0.000	0.000	0.000	0.000	0.000	0.000	0.000	0.000	0.000	0.000	0.000	0.000	0.000	0.000	0.000	0.000	0.000	0.000	0.000	0.000	0.000	0.000	0.000	0.000	0.000	0.000	0.000	0.000	0.000	0.000	0.000	0.000	0.000	0.000	0.000	0.000
1985-02-08 20:00:00	0.000	0.000	0.000	0.000	0.000	0.000	0.000	0.000	0.000	0.000	0.000	0.000	0.000	0.000	0.000	0.000	0.000	0.000	0.000	0.000	0.000	0.000	0.000	0.000	0.000	0.000	0.000	0.000	0.000	0.000	0.000	0.000	0.000	0.000	0.000	0.000
1985-02-08 21:00:00	0.000	0.000	0.000	0.000	0.000	0.000	0.000	0.000	0.000	0.000	0.000	0.000	0.000	0.000	0.000	0.000	0.000	0.000	0.000	0.000	0.000	0.000	0.000	0.000	0.000	0.000	0.000	0.000	0.000	0.000	0.000	0.000	0.000	0.000	0.000	0.000
1985-02-08 22:00:00	0.000	0.000	0.000	0.000	0.000	0.000	0.000	0.000	0.000	0.000	0.000	0.000	0.000	0.000	0.000	0.000	0.000	0.000	0.000	0.000	0.000	0.000	0.000	0.000	0.000	0.000	0.000	0.000	0.000	0.000	0.000	0.000	0.000	0.000	0.000	0.000
1985-02-08 23:00:00	0.000	0.000	0.000	0.000	0.000	0.000	0.000	0.000	0.000	0.000	0.000	0.000	0.000	0.000	0.000	0.000	0.000	0.000	0.000	0.000	0.000	0.000	0.000	0.000	0.000	0.000	0.000	0.000	0.000	0.000	0.000	0.000	0.000	0.000	0.000	0.000
1985-02-09 00:00:00	0.000	0.000	0.000	0.000	0.000	0.000	0.000	0.000	0.000	0.000	0.000	0.000	0.000	0.000	0.000	0.000	0.000	0.000	0.000	0.000	0.000	0.000	0.000	0.000	0.000	0.000	0.000	0.000	0.000	0.000	0.000	0.000	0.000	0.000	0.000	0.000
1985-02-09 01:00:00	0.000	0.000	0.000	0.000	0.000	0.000	0.000	0.000	0.000	0.000	0.000	0.000	0.000	0.000	0.000	0.000	0.000	0.000	0.000	0.000	0.000	0.000	0.000	0.000	0.000	0.000	0.000	0.000	0.000	0.000	0.000	0.000	0.000	0.000	0.000	0.000
1985-02-09 02:00:00	0.000	0.000	0.000	0.000	0.000	0.000	0.000	0.000	0.000	0.000	0.000	0.000	0.000	0.000	0.000	0.000	0.000	0.000	0.000	0.000	0.000	0.000	0.000	0.000	0.000	0.000	0.000	0.000	0.000	0.000	0.000	0.000	0.000	0.000	0.000	0.000
1985-02-09 03:00:00	0.000	0.000	0.000	0.000	0.000	0.000	0.000	0.000	0.000	0.000	0.000	0.000	0.000	0.000	0.000	0.000	0.000	0.000	0.000	0.000	0.000	0.000	0.000	0.000	0.000	0.000	0.000	0.000	0.000	0.000	0.000	0.000	0.000	0.000	0.000	0.000
1985-02-09 04:00:00	0.000	0.000	0.000	0.000	0.000	0.000	0.011	0.000	0.000	0.000	0.000	0.000	0.000	0.000	0.000	0.000	0.000	0.000	0.000	0.000	0.000	0.000	0.000	0.000	0.000	0.000	0.000	0.000	0.000	0.000	0.000	0.000	0.000	0.000	0.000	0.000
1985-02-09 05:00:00	0.000	0.000	0.000	0.000	0.004	0.000	0.200	0.000	0.000	0.000	0.000	0.000	0.000	0.000	0.000	0.010	0.000	0.000	0.000	0.000	0.000	0.000	0.000	0.012	0.000	0.002	0.000	0.000	0.000	0.000	0.000	0.002	0.000	0.000	0.000	0.000
1985-02-09 06:00:00	0.031	0.006	0.006	0.000	0.049	0.001	0.356	0.005	0.000	0.000	0.017	0.000	0.010	0.000	0.000	0.094	0.005	0.017	0.000	0.013	0.037	0.000	0.036	0.085	0.005	0.047	0.048	0.000	0.000	0.011	0.000	0.027	0.011	0.000	0.005	0.019
1985-02-09 07:00:00	0.074	0.053	0.027	0.002	0.104	0.081	0.558	0.045	0.023	0.099	0.079	0.017	0.063	0.011	0.000	0.196	0.029	0.085	0.000	0.074	0.141	0.004	0.130	0.157	0.028	0.111	0.081	0.013	0.025	0.065	0.001	0.068	0.041	0.036	0.043	0.085
1985-02-09 08:00:00	0.119	0.102	0.063	0.019	0.159	0.215	0.653	0.083	0.072	0.240	0.152	0.093	0.123	0.052	0.014	0.275	0.058	0.160	0.013	0.163	0.245	0.020	0.223	0.209	0.061	0.230	0.116	0.067	0.157	0.138	0.034	0.121	0.072	0.131	0.084	0.156
1985-02-09 09:00:00	0.180	0.134	0.111	0.037	0.201	0.254	0.688	0.104	0.122	0.354	0.198	0.193	0.163	0.113	0.051	0.332	0.091	0.206	0.055	0.250	0.308	0.029	0.272	0.247	0.087	0.337	0.132	0.131	0.260	0.193	0.062	0.168	0.093	0.217	0.107	0.195
1985-02-09 10:00:00	0.239	0.164	0.166	0.058	0.236	0.217	0.674	0.117	0.157	0.413	0.246	0.289	0.191	0.176	0.090	0.388	0.136	0.197	0.115	0.318	0.324	0.046	0.285	0.239	0.105	0.403	0.164	0.208	0.331	0.192	0.090	0.195	0.125	0.268	0.123	0.171
1985-02-09 11:00:00	0.267	0.180	0.174	0.065	0.231	0.173	0.605	0.119	0.163	0.433	0.220	0.344	0.165	0.231	0.126	0.380	0.159	0.145	0.174	0.330	0.286	0.056	0.237	0.230	0.109	0.394	0.190	0.259	0.342	0.163	0.119	0.185	0.157	0.265	0.119	0.125
1985-02-09 12:00:00	0.229	0.184	0.148	0.064	0.188	0.125	0.486	0.104	0.149	0.413	0.152	0.344	0.102	0.267	0.138	0.311	0.145	0.097	0.208	0.291	0.199	0.051	0.153	0.172	0.095	0.361	0.232	0.200	0.291	0.121	0.100	0.143	0.157	0.210	0.101	0.087
1985-02-09 13:00:00	0.180	0.144	0.101	0.058	0.131	0.080	0.305	0.072	0.110	0.310	0.066	0.291	0.031	0.271	0.129	0.201	0.105	0.051	0.206	0.213	0.096	0.039	0.066	0.061	0.065	0.279	0.342	0.126	0.190	0.067	0.082	0.077	0.103	0.118	0.066	0.059
1985-02-09 14:00:00	0.104	0.061	0.043	0.038	0.050	0.036	0.083	0.030	0.057	0.167	0.004	0.199	0.000	0.228	0.098	0.086	0.049	0.018	0.156	0.121	0.016	0.021	0.006	0.008	0.027	0.132	0.256	0.065	0.073	0.021	0.067	0.019	0.038	0.032	0.027	0.028
1985-02-09 15:00:00	0.013	0.007	0.004	0.010	0.001	0.011	0.000	0.002	0.010	0.027	0.000	0.099	0.000	0.128	0.049	0.007	0.005	0.000	0.079	0.039	0.000	0.004	0.000	0.000	0.001	0.011	0.081	0.018	0.005	0.000	0.055	0.000	0.002	0.001	0.003	0.000
1985-02-09 16:00:00	0.000	0.000	0.000	0.000	0.000	0.000	0.000	0.000	0.000	0.000	0.000	0.023	0.000	0.021	0.005	0.000	0.000	0.000	0.020	0.000	0.000	0.000	0.000	0.000	0.000	0.000	0.000	0.000	0.000	0.000	0.031	0.000	0.000	0.000	0.000	0.000
1985-02-09 17:00:00	0.000	0.000	0.000	0.000	0.000	0.000	0.000	0.000	0.000	0.000	0.000	0.000	0.000	0.000	0.000	0.000	0.000	0.000	0.000	0.000	0.000	0.000	0.000	0.000	0.000	0.000	0.000	0.000	0.000	0.000	0.003	0.000	0.000	0.000	0.000	0.000
1985-02-09 18:00:00	0.000	0.000	0.000	0.000	0.000	0.000	0.000	0.000	0.000	0.000	0.000	0.000	0.000	0.000	0.000	0.000	0.000	0.000	0.000	0.000	0.000	0.000	0.000	0.000	0.000	0.000	0.000	0.000	0.000	0.000	0.000	0.000	0.000	0.000	0.000	0.000
1985-02-09 19:00:00	0.000	0.000	0.000	0.000	0.000	0.000	0.000	0.000	0.000	0.000	0.000	0.000	0.000	0.000	0.000	0.000	0.000	0.000	0.000	0.000	0.000	0.000	0.000	0.000	0.000	0.000	0.000	0.000	0.000	0.000	0.000	0.000	0.000	0.000	0.000	0.000
1985-02-09 20:00:00	0.000	0.000	0.000	0.000	0.000	0.000	0.000	0.000	0.000	0.000	0.000	0.000	0.000	0.000	0.000	0.000	0.000	0.000	0.000	0.000	0.000	0.000	0.000	0.000	0.000	0.000	0.000	0.000	0.000	0.000	0.000	0.000	0.000	0.000	0.000	0.000
1985-02-09 21:00:00	0.000	0.000	0.000	0.000	0.000	0.000	0.000	0.000	0.000	0.000	0.000	0.000	0.000	0.000	0.000	0.000	0.000	0.000	0.000	0.000	0.000	0.000	0.000	0.000	0.000	0.000	0.000	0.000	0.000	0.000	0.000	0.000	0.000	0.000	0.000	0.000
1985-02-09 22:00:00	0.000	0.000	0.000	0.000	0.000	0.000	0.000	0.000	0.000	0.000	0.000	0.000	0.000	0.000	0.000	0.000	0.000	0.000	0.000	0.000	0.000	0.000	0.000	0.000	0.000	0.000	0.000	0.000	0.000	0.000	0.000	0.000	0.000	0.000	0.000	0.000
1985-02-09 23:00:00	0.000	0.000	0.000	0.000	0.000	0.000	0.000	0.000	0.000	0.000	0.000	0.000	0.000	0.000	0.000	0.000	0.000	0.000	0.000	0.000	0.000	0.000	0.000	0.000	0.000	0.000	0.000	0.000	0.000	0.000	0.000	0.000	0.000	0.000	0.000	0.000
1985-02-10 00:00:00	0.000	0.000	0.000	0.000	0.000	0.000	0.000	0.000	0.000	0.000	0.000	0.000	0.000	0.000	0.000	0.000	0.000	0.000	0.000	0.000	0.000	0.000	0.000	0.000	0.000	0.000	0.000	0.000	0.000	0.000	0.000	0.000	0.000	0.000	0.000	0.000
1985-02-10 01:00:00	0.000	0.000	0.000	0.000	0.000	0.000	0.000	0.000	0.000	0.000	0.000	0.000	0.000	0.000	0.000	0.000	0.000	0.000	0.000	0.000	0.000	0.000	0.000	0.000	0.000	0.000	0.000	0.000	0.000	0.000	0.000	0.000	0.000	0.000	0.000	0.000
1985-02-10 02:00:00	0.000	0.000	0.000	0.000	0.000	0.000	0.000	0.000	0.000	0.000	0.000	0.000	0.000	0.000	0.000	0.000	0.000	0.000	0.000	0.000	0.000	0.000	0.000	0.000	0.000	0.000	0.000	0.000	0.000	0.000	0.000	0.000	0.000	0.000	0.000	0.000
1985-02-10 03:00:00	0.000	0.000	0.000	0.000	0.000	0.000	0.000	0.000	0.000	0.000	0.000	0.000	0.000	0.000	0.000	0.000	0.000	0.000	0.000	0.000	0.000	0.000	0.000	0.000	0.000	0.000	0.000	0.000	0.000	0.000	0.000	0.000	0.000	0.000	0.000	0.000
1985-02-10 04:00:00	0.000	0.000	0.000	0.000	0.000	0.000	0.004	0.000	0.000	0.000	0.000	0.000	0.000	0.000	0.000	0.000	0.000	0.000	0.000	0.000	0.000	0.000	0.000	0.000	0.000	0.000	0.000	0.000	0.000	0.000	0.000	0.000	0.000	0.000	0.000	0.000
1985-02-10 05:00:00	0.000	0.000	0.000	0.000	0.008	0.000	0.123	0.000	0.000	0.000	0.000	0.000	0.000	0.000	0.000	0.012	0.000	0.000	0.000	0.000	0.000	0.000	0.000	0.001	0.000	0.000	0.000	0.000	0.000	0.000	0.000	0.001	0.000	0.000	0.000	0.000
1985-02-10 06:00:00	0.027	0.011	0.018	0.000	0.083	0.003	0.327	0.007	0.001	0.000	0.059	0.000	0.012	0.000	0.000	0.137	0.008	0.014	0.000	0.025	0.060	0.000	0.105	0.018	0.040	0.026	0.069	0.000	0.000	0.008	0.000	0.023	0.050	0.000	0.008	0.013
1985-02-10 07:00:00	0.091	0.094	0.062	0.072	0.200	0.070	0.509	0.083	0.074	0.116	0.200	0.019	0.063	0.020	0.004	0.284	0.053	0.073	0.000	0.104	0.211	0.036	0.282	0.044	0.102	0.113	0.252	0.080	0.004	0.055	0.001	0.071	0.137	0.026	0.063	0.059
1985-02-10 08:00:00	0.149	0.202	0.118	0.254	0.339	0.135	0.601	0.186	0.181	0.295	0.330	0.087	0.114	0.078	0.075	0.423	0.107	0.150	0.022	0.176	0.366	0.169	0.428	0.068	0.152	0.247	0.472	0.240	0.034	0.118	0.052	0.136	0.226	0.080	0.147	0.127
1985-02-10 09:00:00	0.236	0.285	0.168	0.407	0.479	0.180	0.532	0.268	0.274	0.447	0.401	0.189	0.141	0.136	0.175	0.519	0.148	0.243	0.085	0.243	0.467	0.326	0.501	0.084	0.211	0.367	0.500	0.359	0.070	0.170	0.133	0.196	0.309	0.128	0.204	0.238
1985-02-10 10:00:00	0.264	0.325	0.181	0.517	0.547	0.192	0.445	0.307	0.335	0.504	0.454	0.278	0.147	0.196	0.278	0.541	0.201	0.334	0.172	0.276	0.518	0.501	0.525	0.086	0.213	0.433	0.300	0.412	0.089	0.198	0.196	0.238	0.364	0.149	0.213	0.345
1985-02-10 11:00:00	0.242	0.328	0.200	0.565	0.533	0.184	0.391	0.301	0.345	0.501	0.422	0.323	0.118	0.227	0.343	0.516	0.187	0.409	0.243	0.260	0.479	0.578	0.457	0.084	0.221	0.415	0.396	0.442	0.092	0.191	0.234	0.249	0.337	0.141	0.178	0.394
1985-02-10 12:00:00	0.197	0.268	0.176	0.556	0.445	0.154	0.313	0.258	0.312	0.432	0.317	0.323	0.067	0.222	0.354	0.441	0.131	0.402	0.274	0.208	0.355	0.617	0.327	0.082	0.179	0.345	0.407	0.417	0.078	0.156	0.277	0.210	0.246	0.112	0.108	0.356
1985-02-10 13:00:00	0.143	0.168	0.124	0.480	0.291	0.107	0.225	0.183	0.230	0.315	0.160	0.280	0.020	0.184	0.314	0.316	0.085	0.260	0.254	0.145	0.180	0.557	0.165	0.043	0.125	0.206	0.339	0.345	0.053	0.096	0.290	0.137	0.153	0.067	0.052	0.245
1985-02-10 14:00:00	0.056	0.068	0.049	0.342	0.104	0.057	0.064	0.089	0.123	0.165	0.018	0.204	0.000	0.125	0.232	0.151	0.032	0.090	0.192	0.087	0.032	0.393	0.026	0.009	0.043	0.077	0.216	0.235	0.023	0.034	0.239	0.047	0.066	0.021	0.022	0.105
1985-02-10 15:00:00	0.007	0.009	0.003	0.139	0.002	0.018	0.000	0.012	0.028	0.024	0.000	0.115	0.000	0.056	0.115	0.013	0.002	0.003	0.108	0.030	0.000	0.160	0.000	0.000	0.002	0.007	0.044	0.081	0.002	0.001	0.151	0.000	0.005	0.001	0.002	0.007
1985-02-10 16:00:00	0.000	0.000	0.000	0.004	0.000	0.000	0.000	0.000	0.000	0.000	0.000	0.038	0.000	0.006	0.016	0.000	0.000	0.000	0.027	0.000	0.000	0.003	0.000	0.000	0.000	0.000	0.000	0.001	0.000	0.000	0.071	0.000	0.000	0.000	0.000	0.000
1985-02-10 17:00:00	0.000	0.000	0.000	0.000	0.000	0.000	0.000	0.000	0.000	0.000	0.000	0.001	0.000	0.000	0.000	0.000	0.000	0.000	0.000	0.000	0.000	0.000	0.000	0.000	0.000	0.000	0.000	0.000	0.000	0.000	0.005	0.000	0.000	0.000	0.000	0.000
1985-02-10 18:00:00	0.000	0.000	0.000	0.000	0.000	0.000	0.000	0.000	0.000	0.000	0.000	0.000	0.000	0.000	0.000	0.000	0.000	0.000	0.000	0.000	0.000	0.000	0.000	0.000	0.000	0.000	0.000	0.000	0.000	0.000	0.000	0.000	0.000	0.000	0.000	0.000
1985-02-10 19:00:00	0.000	0.000	0.000	0.000	0.000	0.000	0.000	0.000	0.000	0.000	0.000	0.000	0.000	0.000	0.000	0.000	0.000	0.000	0.000	0.000	0.000	0.000	0.000	0.000	0.000	0.000	0.000	0.000	0.000	0.000	0.000	0.000	0.000	0.000	0.000	0.000
1985-02-10 20:00:00	0.000	0.000	0.000	0.000	0.000	0.000	0.000	0.000	0.000	0.000	0.000	0.000	0.000	0.000	0.000	0.000	0.000	0.000	0.000	0.000	0.000	0.000	0.000	0.000	0.000	0.000	0.000	0.000	0.000	0.000	0.000	0.000	0.000	0.000	0.000	0.000
1985-02-10 21:00:00	0.000	0.000	0.000	0.000	0.000	0.000	0.000	0.000	0.000	0.000	0.000	0.000	0.000	0.000	0.000	0.000	0.000	0.000	0.000	0.000	0.000	0.000	0.000	0.000	0.000	0.000	0.000	0.000	0.000	0.000	0.000	0.000	0.000	0.000	0.000	0.000
1985-02-10 22:00:00	0.000	0.000	0.000	0.000	0.000	0.000	0.000	0.000	0.000	0.000	0.000	0.000	0.000	0.000	0.000	0.000	0.000	0.000	0.000	0.000	0.000	0.000	0.000	0.000	0.000	0.000	0.000	0.000	0.000	0.000	0.000	0.000	0.000	0.000	0.000	0.000
1985-02-10 23:00:00	0.000	0.000	0.000	0.000	0.000	0.000	0.000	0.000	0.000	0.000	0.000	0.000	0.000	0.000	0.000	0.000	0.000	0.000	0.000	0.000	0.000	0.000	0.000	0.000	0.000	0.000	0.000	0.000	0.000	0.000	0.000	0.000	0.000	0.000	0.000	0.000
1985-02-11 00:00:00	0.000	0.000	0.000	0.000	0.000	0.000	0.000	0.000	0.000	0.000	0.000	0.000	0.000	0.000	0.000	0.000	0.000	0.000	0.000	0.000	0.000	0.000	0.000	0.000	0.000	0.000	0.000	0.000	0.000	0.000	0.000	0.000	0.000	0.000	0.000	0.000
1985-02-11 01:00:00	0.000	0.000	0.000	0.000	0.000	0.000	0.000	0.000	0.000	0.000	0.000	0.000	0.000	0.000	0.000	0.000	0.000	0.000	0.000	0.000	0.000	0.000	0.000	0.000	0.000	0.000	0.000	0.000	0.000	0.000	0.000	0.000	0.000	0.000	0.000	0.000
1985-02-11 02:00:00	0.000	0.000	0.000	0.000	0.000	0.000	0.000	0.000	0.000	0.000	0.000	0.000	0.000	0.000	0.000	0.000	0.000	0.000	0.000	0.000	0.000	0.000	0.000	0.000	0.000	0.000	0.000	0.000	0.000	0.000	0.000	0.000	0.000	0.000	0.000	0.000
1985-02-11 03:00:00	0.000	0.000	0.000	0.000	0.000	0.000	0.000	0.000	0.000	0.000	0.000	0.000	0.000	0.000	0.000	0.000	0.000	0.000	0.000	0.000	0.000	0.000	0.000	0.000	0.000	0.000	0.000	0.000	0.000	0.000	0.000	0.000	0.000	0.000	0.000	0.000
1985-02-11 04:00:00	0.000	0.000	0.000	0.000	0.000	0.000	0.013	0.000	0.000	0.000	0.000	0.000	0.000	0.000	0.000	0.000	0.000	0.000	0.000	0.000	0.000	0.000	0.000	0.000	0.000	0.000	0.000	0.000	0.000	0.000	0.000	0.000	0.000	0.000	0.000	0.000
1985-02-11 05:00:00	0.000	0.000	0.000	0.000	0.006	0.000	0.224	0.000	0.000	0.000	0.000	0.000	0.000	0.000	0.000	0.014	0.000	0.000	0.000	0.000	0.000	0.000	0.000	0.006	0.000	0.005	0.000	0.000	0.000	0.000	0.000	0.000	0.001	0.000	0.000	0.000
1985-02-11 06:00:00	0.047	0.027	0.007	0.000	0.082	0.004	0.416	0.025	0.004	0.000	0.050	0.000	0.002	0.000	0.000	0.116	0.007	0.034	0.000	0.024	0.057	0.000	0.085	0.040	0.043	0.099	0.131	0.000	0.000	0.039	0.000	0.022	0.052	0.000	0.015	0.058
1985-02-11 07:00:00	0.096	0.177	0.032	0.068	0.189	0.109	0.563	0.150	0.098	0.077	0.172	0.017	0.024	0.051	0.006	0.210	0.042	0.119	0.000	0.116	0.205	0.051	0.254	0.061	0.091	0.213	0.284	0.062	0.008	0.165	0.001	0.060	0.121	0.033	0.098	0.237
1985-02-11 08:00:00	0.128	0.352	0.060	0.238	0.297	0.242	0.653	0.288	0.231	0.208	0.312	0.072	0.051	0.169	0.107	0.300	0.091	0.218	0.029	0.226	0.362	0.207	0.405	0.092	0.154	0.343	0.456	0.221	0.051	0.303	0.030	0.100	0.178	0.104	0.235	0.428
1985-02-11 09:00:00	0.246	0.477	0.084	0.406	0.357	0.353	0.691	0.389	0.355	0.349	0.391	0.147	0.072	0.289	0.239	0.367	0.147	0.318	0.107	0.307	0.462	0.374	0.485	0.145	0.202	0.428	0.585	0.400	0.096	0.399	0.122	0.134	0.182	0.176	0.396	0.516
1985-02-11 10:00:00	0.245	0.544	0.107	0.529	0.308	0.417	0.674	0.452	0.468	0.448	0.428	0.216	0.076	0.385	0.366	0.369	0.209	0.410	0.196	0.341	0.496	0.540	0.494	0.192	0.201	0.503	0.631	0.553	0.130	0.450	0.162	0.151	0.188	0.214	0.514	0.547
1985-02-11 11:00:00	0.224	0.548	0.114	0.587	0.290	0.445	0.602	0.456	0.527	0.470	0.395	0.286	0.069	0.426	0.433	0.339	0.239	0.454	0.245	0.339	0.446	0.642	0.430	0.153	0.195	0.474	0.637	0.595	0.147	0.431	0.208	0.146	0.175	0.212	0.537	0.519
1985-02-11 12:00:00	0.159	0.487	0.104	0.583	0.267	0.390	0.480	0.408	0.511	0.420	0.287	0.336	0.046	0.414	0.441	0.315	0.225	0.432	0.255	0.305	0.330	0.660	0.308	0.120	0.182	0.371	0.615	0.569	0.139	0.355	0.229	0.119	0.139	0.174	0.489	0.442
1985-02-11 13:00:00	0.083	0.358	0.068	0.518	0.198	0.308	0.296	0.307	0.420	0.307	0.134	0.351	0.016	0.352	0.394	0.244	0.170	0.331	0.234	0.231	0.171	0.609	0.152	0.079	0.122	0.173	0.509	0.475	0.107	0.228	0.212	0.072	0.077	0.107	0.372	0.309
1985-02-11 14:00:00	0.026	0.197	0.029	0.388	0.079	0.202	0.079	0.165	0.263	0.158	0.013	0.314	0.000	0.250	0.300	0.126	0.084	0.162	0.192	0.143	0.034	0.474	0.023	0.016	0.027	0.054	0.344	0.321	0.052	0.083	0.177	0.023	0.029	0.035	0.195	0.140
1985-02-11 15:00:00	0.001	0.046	0.002	0.191	0.001	0.076	0.000	0.027	0.077	0.027	0.000	0.218	0.000	0.126	0.160	0.013	0.014	0.016	0.124	0.047	0.000	0.240	0.000	0.000	0.001	0.002	0.133	0.126	0.006	0.003	0.128	0.000	0.001	0.001	0.034	0.012
1985-02-11 16:00:00	0.000	0.000	0.000	0.011	0.000	0.001	0.000	0.000	0.000	0.000	0.000	0.086	0.000	0.018	0.027	0.000	0.000	0.000	0.038	0.000	0.000	0.010	0.000	0.000	0.000	0.000	0.001	0.002	0.000	0.000	0.077	0.000	0.000	0.000	0.000	0.000
1985-02-11 17:00:00	0.000	0.000	0.000	0.000	0.000	0.000	0.000	0.000	0.000	0.000	0.000	0.002	0.000	0.000	0.000	0.000	0.000	0.000	0.000	0.000	0.000	0.000	0.000	0.000	0.000	0.000	0.000	0.000	0.000	0.000	0.011	0.000	0.000	0.000	0.000	0.000
1985-02-11 18:00:00	0.000	0.000	0.000	0.000	0.000	0.000	0.000	0.000	0.000	0.000	0.000	0.000	0.000	0.000	0.000	0.000	0.000	0.000	0.000	0.000	0.000	0.000	0.000	0.000	0.000	0.000	0.000	0.000	0.000	0.000	0.000	0.000	0.000	0.000	0.000	0.000
1985-02-11 19:00:00	0.000	0.000	0.000	0.000	0.000	0.000	0.000	0.000	0.000	0.000	0.000	0.000	0.000	0.000	0.000	0.000	0.000	0.000	0.000	0.000	0.000	0.000	0.000	0.000	0.000	0.000	0.000	0.000	0.000	0.000	0.000	0.000	0.000	0.000	0.000	0.000
1985-02-11 20:00:00	0.000	0.000	0.000	0.000	0.000	0.000	0.000	0.000	0.000	0.000	0.000	0.000	0.000	0.000	0.000	0.000	0.000	0.000	0.000	0.000	0.000	0.000	0.000	0.000	0.000	0.000	0.000	0.000	0.000	0.000	0.000	0.000	0.000	0.000	0.000	0.000
1985-02-11 21:00:00	0.000	0.000	0.000	0.000	0.000	0.000	0.000	0.000	0.000	0.000	0.000	0.000	0.000	0.000	0.000	0.000	0.000	0.000	0.000	0.000	0.000	0.000	0.000	0.000	0.000	0.000	0.000	0.000	0.000	0.000	0.000	0.000	0.000	0.000	0.000	0.000
1985-02-11 22:00:00	0.000	0.000	0.000	0.000	0.000	0.000	0.000	0.000	0.000	0.000	0.000	0.000	0.000	0.000	0.000	0.000	0.000	0.000	0.000	0.000	0.000	0.000	0.000	0.000	0.000	0.000	0.000	0.000	0.000	0.000	0.000	0.000	0.000	0.000	0.000	0.000
1985-02-11 23:00:00	0.000	0.000	0.000	0.000	0.000	0.000	0.000	0.000	0.000	0.000	0.000	0.000	0.000	0.000	0.000	0.000	0.000	0.000	0.000	0.000	0.000	0.000	0.000	0.000	0.000	0.000	0.000	0.000	0.000	0.000	0.000	0.000	0.000	0.000	0.000	0.000
1985-02-12 00:00:00	0.000	0.000	0.000	0.000	0.000	0.000	0.000	0.000	0.000	0.000	0.000	0.000	0.000	0.000	0.000	0.000	0.000	0.000	0.000	0.000	0.000	0.000	0.000	0.000	0.000	0.000	0.000	0.000	0.000	0.000	0.000	0.000	0.000	0.000	0.000	0.000
1985-02-12 01:00:00	0.000	0.000	0.000	0.000	0.000	0.000	0.000	0.000	0.000	0.000	0.000	0.000	0.000	0.000	0.000	0.000	0.000	0.000	0.000	0.000	0.000	0.000	0.000	0.000	0.000	0.000	0.000	0.000	0.000	0.000	0.000	0.000	0.000	0.000	0.000	0.000
1985-02-12 02:00:00	0.000	0.000	0.000	0.000	0.000	0.000	0.000	0.000	0.000	0.000	0.000	0.000	0.000	0.000	0.000	0.000	0.000	0.000	0.000	0.000	0.000	0.000	0.000	0.000	0.000	0.000	0.000	0.000	0.000	0.000	0.000	0.000	0.000	0.000	0.000	0.000
1985-02-12 03:00:00	0.000	0.000	0.000	0.000	0.000	0.000	0.000	0.000	0.000	0.000	0.000	0.000	0.000	0.000	0.000	0.000	0.000	0.000	0.000	0.000	0.000	0.000	0.000	0.000	0.000	0.000	0.000	0.000	0.000	0.000	0.000	0.000	0.000	0.000	0.000	0.000
1985-02-12 04:00:00	0.000	0.000	0.000	0.000	0.000	0.000	0.008	0.000	0.000	0.000	0.000	0.000	0.000	0.000	0.000	0.000	0.000	0.000	0.000	0.000	0.000	0.000	0.000	0.000	0.000	0.000	0.000	0.000	0.000	0.000	0.000	0.000	0.000	0.000	0.000	0.000
1985-02-12 05:00:00	0.000	0.000	0.000	0.000	0.002	0.000	0.160	0.000	0.000	0.000	0.000	0.000	0.000	0.000	0.000	0.007	0.000	0.000	0.000	0.000	0.000	0.000	0.000	0.021	0.000	0.000	0.000	0.000	0.000	0.000	0.000	0.003	0.000	0.000	0.000	0.000
1985-02-12 06:00:00	0.010	0.073	0.033	0.000	0.026	0.013	0.378	0.043	0.010	0.000	0.010	0.000	0.006	0.001	0.000	0.063	0.063	0.099	0.000	0.027	0.080	0.000	0.048	0.135	0.008	0.010	0.124	0.000	0.000	0.053	0.000	0.058	0.038	0.000	0.075	0.095
1985-02-12 07:00:00	0.037	0.287	0.115	0.100	0.057	0.216	0.547	0.242	0.191	0.133	0.054	0.029	0.042	0.093	0.011	0.143	0.225	0.295	0.000	0.166	0.227	0.074	0.135	0.321	0.031	0.031	0.257	0.144	0.007	0.207	0.002	0.142	0.092	0.028	0.268	0.282
1985-02-12 08:00:00	0.072	0.460	0.206	0.278	0.086	0.415	0.647	0.435	0.383	0.307	0.108	0.107	0.083	0.240	0.150	0.194	0.392	0.477	0.030	0.304	0.343	0.279	0.215	0.471	0.059	0.060	0.300	0.354	0.047	0.372	0.039	0.194	0.138	0.084	0.445	0.457
1985-02-12 09:00:00	0.102	0.583	0.277	0.433	0.094	0.560	0.625	0.563	0.516	0.455	0.148	0.179	0.111	0.357	0.306	0.215	0.516	0.599	0.097	0.411	0.394	0.467	0.268	0.440	0.107	0.086	0.308	0.510	0.102	0.488	0.116	0.208	0.166	0.138	0.569	0.571
1985-02-12 10:00:00	0.100	0.645	0.313	0.540	0.083	0.642	0.437	0.621	0.589	0.515	0.143	0.235	0.122	0.421	0.429	0.210	0.563	0.651	0.152	0.482	0.397	0.598	0.246	0.325	0.141	0.099	0.475	0.594	0.151	0.540	0.228	0.194	0.166	0.176	0.632	0.625
1985-02-12 11:00:00	0.090	0.649	0.318	0.590	0.066	0.664	0.261	0.616	0.600	0.509	0.119	0.284	0.099	0.432	0.484	0.138	0.539	0.626	0.186	0.503	0.356	0.668	0.199	0.198	0.141	0.104	0.572	0.613	0.165	0.524	0.350	0.156	0.150	0.182	0.630	0.606
1985-02-12 12:00:00	0.071	0.596	0.281	0.583	0.057	0.627	0.299	0.550	0.553	0.445	0.085	0.311	0.057	0.399	0.478	0.109	0.447	0.526	0.179	0.473	0.264	0.675	0.131	0.124	0.118	0.069	0.568	0.572	0.146	0.441	0.446	0.105	0.121	0.153	0.569	0.516
1985-02-12 13:00:00	0.055	0.483	0.202	0.516	0.033	0.531	0.286	0.425	0.446	0.331	0.036	0.311	0.016	0.334	0.416	0.096	0.322	0.365	0.138	0.392	0.133	0.617	0.058	0.053	0.087	0.044	0.465	0.473	0.098	0.302	0.432	0.055	0.074	0.095	0.460	0.362
1985-02-12 14:00:00	0.025	0.311	0.103	0.386	0.008	0.376	0.094	0.240	0.282	0.179	0.003	0.265	0.000	0.234	0.305	0.053	0.180	0.176	0.101	0.259	0.025	0.481	0.008	0.007	0.053	0.020	0.277	0.318	0.040	0.125	0.386	0.016	0.031	0.031	0.290	0.166
1985-02-12 15:00:00	0.001	0.102	0.017	0.189	0.000	0.164	0.000	0.048	0.087	0.034	0.000	0.193	0.000	0.115	0.158	0.004	0.044	0.019	0.060	0.096	0.000	0.247	0.000	0.000	0.011	0.001	0.076	0.125	0.003	0.007	0.315	0.000	0.002	0.001	0.083	0.017
1985-02-12 16:00:00	0.000	0.000	0.000	0.012	0.000	0.006	0.000	0.000	0.000	0.000	0.000	0.089	0.000	0.016	0.027	0.000	0.000	0.000	0.020	0.001	0.000	0.013	0.000	0.000	0.000	0.000	0.000	0.003	0.000	0.000	0.174	0.000	0.000	0.000	0.000	0.000
1985-02-12 17:00:00	0.000	0.000	0.000	0.000	0.000	0.000	0.000	0.000	0.000	0.000	0.000	0.005	0.000	0.000	0.000	0.000	0.000	0.000	0.000	0.000	0.000	0.000	0.000	0.000	0.000	0.000	0.000	0.000	0.000	0.000	0.026	0.000	0.000	0.000	0.000	0.000
1985-02-12 18:00:00	0.000	0.000	0.000	0.000	0.000	0.000	0.000	0.000	0.000	0.000	0.000	0.000	0.000	0.000	0.000	0.000	0.000	0.000	0.000	0.000	0.000	0.000	0.000	0.000	0.000	0.000	0.000	0.000	0.000	0.000	0.000	0.000	0.000	0.000	0.000	0.000
1985-02-12 19:00:00	0.000	0.000	0.000	0.000	0.000	0.000	0.000	0.000	0.000	0.000	0.000	0.000	0.000	0.000	0.000	0.000	0.000	0.000	0.000	0.000	0.000	0.000	0.000	0.000	0.000	0.000	0.000	0.000	0.000	0.000	0.000	0.000	0.000	0.000	0.000	0.000
1985-02-12 20:00:00	0.000	0.000	0.000	0.000	0.000	0.000	0.000	0.000	0.000	0.000	0.000	0.000	0.000	0.000	0.000	0.000	0.000	0.000	0.000	0.000	0.000	0.000	0.000	0.000	0.000	0.000	0.000	0.000	0.000	0.000	0.000	0.000	0.000	0.000	0.000	0.000
1985-02-12 21:00:00	0.000	0.000	0.000	0.000	0.000	0.000	0.000	0.000	0.000	0.000	0.000	0.000	0.000	0.000	0.000	0.000	0.000	0.000	0.000	0.000	0.000	0.000	0.000	0.000	0.000	0.000	0.000	0.000	0.000	0.000	0.000	0.000	0.000	0.000	0.000	0.000
1985-02-12 22:00:00	0.000	0.000	0.000	0.000	0.000	0.000	0.000	0.000	0.000	0.000	0.000	0.000	0.000	0.000	0.000	0.000	0.000	0.000	0.000	0.000	0.000	0.000	0.000	0.000	0.000	0.000	0.000	0.000	0.000	0.000	0.000	0.000	0.000	0.000	0.000	0.000
1985-02-12 23:00:00	0.000	0.000	0.000	0.000	0.000	0.000	0.000	0.000	0.000	0.000	0.000	0.000	0.000	0.000	0.000	0.000	0.000	0.000	0.000	0.000	0.000	0.000	0.000	0.000	0.000	0.000	0.000	0.000	0.000	0.000	0.000	0.000	0.000	0.000	0.000	0.000
1985-02-13 00:00:00	0.000	0.000	0.000	0.000	0.000	0.000	0.000	0.000	0.000	0.000	0.000	0.000	0.000	0.000	0.000	0.000	0.000	0.000	0.000	0.000	0.000	0.000	0.000	0.000	0.000	0.000	0.000	0.000	0.000	0.000	0.000	0.000	0.000	0.000	0.000	0.000
1985-02-13 01:00:00	0.000	0.000	0.000	0.000	0.000	0.000	0.000	0.000	0.000	0.000	0.000	0.000	0.000	0.000	0.000	0.000	0.000	0.000	0.000	0.000	0.000	0.000	0.000	0.000	0.000	0.000	0.000	0.000	0.000	0.000	0.000	0.000	0.000	0.000	0.000	0.000
1985-02-13 02:00:00	0.000	0.000	0.000	0.000	0.000	0.000	0.000	0.000	0.000	0.000	0.000	0.000	0.000	0.000	0.000	0.000	0.000	0.000	0.000	0.000	0.000	0.000	0.000	0.000	0.000	0.000	0.000	0.000	0.000	0.000	0.000	0.000	0.000	0.000	0.000	0.000
1985-02-13 03:00:00	0.000	0.000	0.000	0.000	0.000	0.000	0.000	0.000	0.000	0.000	0.000	0.000	0.000	0.000	0.000	0.000	0.000	0.000	0.000	0.000	0.000	0.000	0.000	0.000	0.000	0.000	0.000	0.000	0.000	0.000	0.000	0.000	0.000	0.000	0.000	0.000
1985-02-13 04:00:00	0.000	0.000	0.000	0.000	0.000	0.000	0.006	0.000	0.000	0.000	0.000	0.000	0.000	0.000	0.000	0.000	0.000	0.000	0.000	0.000	0.000	0.000	0.000	0.000	0.000	0.000	0.000	0.000	0.000	0.000	0.000	0.000	0.000	0.000	0.000	0.000
1985-02-13 05:00:00	0.004	0.000	0.001	0.000	0.024	0.000	0.140	0.000	0.000	0.000	0.000	0.000	0.000	0.000	0.000	0.014	0.000	0.000	0.000	0.000	0.000	0.000	0.000	0.006	0.001	0.016	0.000	0.000	0.000	0.000	0.000	0.007	0.003	0.000	0.000	0.000
1985-02-13 06:00:00	0.135	0.105	0.137	0.000	0.177	0.011	0.241	0.068	0.014	0.001	0.008	0.000	0.021	0.000	0.000	0.121	0.093	0.042	0.000	0.048	0.026	0.000	0.014	0.066	0.116	0.177	0.007	0.000	0.000	0.046	0.000	0.089	0.104	0.000	0.078	0.077
1985-02-13 07:00:00	0.297	0.327	0.314	0.101	0.348	0.137	0.234	0.298	0.209	0.134	0.052	0.042	0.087	0.037	0.008	0.229	0.264	0.135	0.000	0.199	0.092	0.076	0.052	0.159	0.290	0.327	0.031	0.147	0.028	0.179	0.005	0.210	0.245	0.046	0.266	0.206
1985-02-13 08:00:00	0.468	0.488	0.451	0.273	0.485	0.247	0.210	0.491	0.404	0.295	0.122	0.144	0.164	0.124	0.105	0.284	0.404	0.242	0.060	0.343	0.161	0.281	0.091	0.246	0.464	0.450	0.087	0.363	0.105	0.333	0.089	0.319	0.368	0.128	0.440	0.339
1985-02-13 09:00:00	0.575	0.597	0.513	0.424	0.566	0.303	0.221	0.610	0.531	0.413	0.190	0.294	0.219	0.215	0.234	0.295	0.483	0.335	0.174	0.443	0.207	0.461	0.123	0.290	0.580	0.550	0.190	0.514	0.163	0.437	0.256	0.379	0.436	0.209	0.559	0.466
1985-02-13 10:00:00	0.636	0.648	0.550	0.528	0.576	0.303	0.471	0.661	0.598	0.459	0.244	0.449	0.235	0.298	0.338	0.286	0.534	0.406	0.285	0.492	0.218	0.586	0.153	0.326	0.650	0.604	0.256	0.593	0.194	0.484	0.401	0.379	0.464	0.260	0.623	0.547
1985-02-13 11:00:00	0.647	0.642	0.538	0.576	0.518	0.294	0.548	0.651	0.606	0.456	0.233	0.564	0.200	0.342	0.385	0.259	0.538	0.397	0.358	0.495	0.186	0.646	0.150	0.285	0.633	0.608	0.258	0.609	0.197	0.471	0.473	0.315	0.417	0.255	0.634	0.539
1985-02-13 12:00:00	0.602	0.580	0.473	0.565	0.420	0.247	0.468	0.584	0.555	0.402	0.164	0.593	0.127	0.328	0.379	0.220	0.494	0.334	0.386	0.458	0.127	0.646	0.120	0.206	0.552	0.551	0.215	0.565	0.177	0.402	0.488	0.227	0.339	0.205	0.590	0.463
1985-02-13 13:00:00	0.488	0.456	0.357	0.496	0.272	0.177	0.309	0.458	0.448	0.298	0.076	0.554	0.044	0.271	0.324	0.138	0.392	0.235	0.350	0.378	0.063	0.581	0.064	0.108	0.404	0.438	0.157	0.465	0.131	0.283	0.449	0.129	0.224	0.117	0.484	0.331
1985-02-13 14:00:00	0.305	0.284	0.203	0.364	0.111	0.101	0.099	0.275	0.286	0.163	0.008	0.457	0.002	0.188	0.234	0.057	0.247	0.117	0.271	0.251	0.012	0.441	0.011	0.023	0.224	0.267	0.105	0.310	0.065	0.130	0.344	0.042	0.107	0.036	0.308	0.166
1985-02-13 15:00:00	0.071	0.081	0.039	0.172	0.005	0.035	0.000	0.065	0.090	0.032	0.000	0.301	0.000	0.088	0.119	0.005	0.064	0.017	0.158	0.094	0.000	0.208	0.000	0.000	0.041	0.057	0.041	0.121	0.010	0.012	0.223	0.001	0.012	0.002	0.083	0.022
1985-02-13 16:00:00	0.000	0.000	0.000	0.011	0.000	0.001	0.000	0.000	0.000	0.000	0.000	0.109	0.000	0.013	0.020	0.000	0.000	0.000	0.049	0.002	0.000	0.009	0.000	0.000	0.000	0.000	0.000	0.003	0.000	0.000	0.070	0.000	0.000	0.000	0.000	0.000
1985-02-13 17:00:00	0.000	0.000	0.000	0.000	0.000	0.000	0.000	0.000	0.000	0.000	0.000	0.002	0.000	0.000	0.000	0.000	0.000	0.000	0.000	0.000	0.000	0.000	0.000	0.000	0.000	0.000	0.000	0.000	0.000	0.000	0.006	0.000	0.000	0.000	0.000	0.000
1985-02-13 18:00:00	0.000	0.000	0.000	0.000	0.000	0.000	0.000	0.000	0.000	0.000	0.000	0.000	0.000	0.000	0.000	0.000	0.000	0.000	0.000	0.000	0.000	0.000	0.000	0.000	0.000	0.000	0.000	0.000	0.000	0.000	0.000	0.000	0.000	0.000	0.000	0.000
1985-02-13 19:00:00	0.000	0.000	0.000	0.000	0.000	0.000	0.000	0.000	0.000	0.000	0.000	0.000	0.000	0.000	0.000	0.000	0.000	0.000	0.000	0.000	0.000	0.000	0.000	0.000	0.000	0.000	0.000	0.000	0.000	0.000	0.000	0.000	0.000	0.000	0.000	0.000
1985-02-13 20:00:00	0.000	0.000	0.000	0.000	0.000	0.000	0.000	0.000	0.000	0.000	0.000	0.000	0.000	0.000	0.000	0.000	0.000	0.000	0.000	0.000	0.000	0.000	0.000	0.000	0.000	0.000	0.000	0.000	0.000	0.000	0.000	0.000	0.000	0.000	0.000	0.000
1985-02-13 21:00:00	0.000	0.000	0.000	0.000	0.000	0.000	0.000	0.000	0.000	0.000	0.000	0.000	0.000	0.000	0.000	0.000	0.000	0.000	0.000	0.000	0.000	0.000	0.000	0.000	0.000	0.000	0.000	0.000	0.000	0.000	0.000	0.000	0.000	0.000	0.000	0.000
1985-02-13 22:00:00	0.000	0.000	0.000	0.000	0.000	0.000	0.000	0.000	0.000	0.000	0.000	0.000	0.000	0.000	0.000	0.000	0.000	0.000	0.000	0.000	0.000	0.000	0.000	0.000	0.000	0.000	0.000	0.000	0.000	0.000	0.000	0.000	0.000	0.000	0.000	0.000
1985-02-13 23:00:00	0.000	0.000	0.000	0.000	0.000	0.000	0.000	0.000	0.000	0.000	0.000	0.000	0.000	0.000	0.000	0.000	0.000	0.000	0.000	0.000	0.000	0.000	0.000	0.000	0.000	0.000	0.000	0.000	0.000	0.000	0.000	0.000	0.000	0.000	0.000	0.000
1985-02-14 00:00:00	0.000	0.000	0.000	0.000	0.000	0.000	0.000	0.000	0.000	0.000	0.000	0.000	0.000	0.000	0.000	0.000	0.000	0.000	0.000	0.000	0.000	0.000	0.000	0.000	0.000	0.000	0.000	0.000	0.000	0.000	0.000	0.000	0.000	0.000	0.000	0.000
1985-02-14 01:00:00	0.000	0.000	0.000	0.000	0.000	0.000	0.000	0.000	0.000	0.000	0.000	0.000	0.000	0.000	0.000	0.000	0.000	0.000	0.000	0.000	0.000	0.000	0.000	0.000	0.000	0.000	0.000	0.000	0.000	0.000	0.000	0.000	0.000	0.000	0.000	0.000
1985-02-14 02:00:00	0.000	0.000	0.000	0.000	0.000	0.000	0.000	0.000	0.000	0.000	0.000	0.000	0.000	0.000	0.000	0.000	0.000	0.000	0.000	0.000	0.000	0.000	0.000	0.000	0.000	0.000	0.000	0.000	0.000	0.000	0.000	0.000	0.000	0.000	0.000	0.000
1985-02-14 03:00:00	0.000	0.000	0.000	0.000	0.000	0.000	0.000	0.000	0.000	0.000	0.000	0.000	0.000	0.000	0.000	0.000	0.000	0.000	0.000	0.000	0.000	0.000	0.000	0.000	0.000	0.000	0.000	0.000	0.000	0.000	0.000	0.000	0.000	0.000	0.000	0.000
1985-02-14 04:00:00	0.000	0.000	0.000	0.000	0.000	0.000	0.005	0.000	0.000	0.000	0.000	0.000	0.000	0.000	0.000	0.000	0.000	0.000	0.000	0.000	0.000	0.000	0.000	0.000	0.000	0.000	0.000	0.000	0.000	0.000	0.000	0.000	0.000	0.000	0.000	0.000
1985-02-14 05:00:00	0.010	0.000	0.001	0.000	0.031	0.000	0.093	0.000	0.000	0.000	0.000	0.000	0.000	0.000	0.000	0.021	0.000	0.001	0.000	0.000	0.000	0.000	0.000	0.010	0.005	0.022	0.001	0.000	0.000	0.000	0.000	0.015	0.003	0.000	0.000	0.001
1985-02-14 06:00:00	0.211	0.049	0.204	0.000	0.202	0.001	0.146	0.056	0.008	0.000	0.036	0.000	0.013	0.000	0.000	0.187	0.106	0.118	0.000	0.056	0.077	0.000	0.086	0.073	0.216	0.212	0.174	0.000	0.000	0.070	0.000	0.137	0.131	0.000	0.070	0.179
1985-02-14 07:00:00	0.419	0.174	0.428	0.041	0.385	0.064	0.163	0.213	0.125	0.039	0.117	0.026	0.061	0.030	0.009	0.358	0.300	0.300	0.000	0.195	0.227	0.032	0.233	0.162	0.421	0.365	0.355	0.086	0.066	0.217	0.007	0.298	0.322	0.047	0.248	0.378
1985-02-14 08:00:00	0.583	0.287	0.594	0.162	0.534	0.181	0.176	0.360	0.273	0.100	0.181	0.097	0.113	0.091	0.119	0.492	0.473	0.475	0.068	0.348	0.389	0.119	0.370	0.276	0.578	0.512	0.515	0.283	0.223	0.354	0.079	0.439	0.506	0.134	0.431	0.532
1985-02-14 09:00:00	0.688	0.349	0.691	0.325	0.628	0.296	0.178	0.443	0.399	0.164	0.219	0.190	0.148	0.157	0.281	0.574	0.583	0.594	0.210	0.488	0.514	0.240	0.445	0.379	0.676	0.617	0.632	0.495	0.340	0.448	0.163	0.514	0.617	0.216	0.547	0.620
1985-02-14 10:00:00	0.737	0.361	0.726	0.433	0.655	0.347	0.177	0.442	0.456	0.209	0.257	0.306	0.182	0.206	0.395	0.602	0.637	0.648	0.324	0.563	0.573	0.336	0.452	0.372	0.713	0.664	0.687	0.581	0.393	0.500	0.242	0.514	0.654	0.282	0.602	0.636
1985-02-14 11:00:00	0.729	0.327	0.704	0.490	0.625	0.373	0.137	0.391	0.458	0.229	0.227	0.399	0.169	0.234	0.454	0.583	0.633	0.625	0.389	0.579	0.528	0.334	0.392	0.272	0.691	0.654	0.669	0.593	0.381	0.487	0.291	0.461	0.637	0.295	0.577	0.580
1985-02-14 12:00:00	0.665	0.281	0.625	0.506	0.534	0.357	0.123	0.301	0.413	0.219	0.162	0.452	0.117	0.217	0.447	0.510	0.570	0.536	0.396	0.539	0.420	0.350	0.277	0.179	0.613	0.587	0.612	0.540	0.320	0.407	0.324	0.377	0.553	0.251	0.487	0.449
1985-02-14 13:00:00	0.542	0.220	0.488	0.450	0.384	0.257	0.144	0.194	0.325	0.187	0.076	0.429	0.046	0.171	0.376	0.384	0.446	0.388	0.356	0.434	0.251	0.324	0.142	0.109	0.477	0.469	0.508	0.437	0.222	0.274	0.307	0.261	0.408	0.163	0.367	0.263
1985-02-14 14:00:00	0.348	0.138	0.294	0.337	0.181	0.148	0.030	0.090	0.194	0.098	0.009	0.356	0.003	0.115	0.263	0.206	0.275	0.194	0.282	0.269	0.061	0.240	0.027	0.029	0.286	0.299	0.306	0.279	0.105	0.116	0.251	0.111	0.218	0.058	0.223	0.104
1985-02-14 15:00:00	0.096	0.034	0.074	0.131	0.012	0.046	0.000	0.014	0.057	0.018	0.000	0.233	0.000	0.054	0.132	0.031	0.074	0.028	0.175	0.093	0.000	0.116	0.000	0.000	0.067	0.073	0.122	0.108	0.017	0.008	0.157	0.006	0.037	0.003	0.065	0.009
1985-02-14 16:00:00	0.000	0.000	0.000	0.006	0.000	0.000	0.000	0.000	0.000	0.000	0.000	0.090	0.000	0.007	0.024	0.000	0.000	0.000	0.057	0.001	0.000	0.004	0.000	0.000	0.000	0.000	0.002	0.004	0.000	0.000	0.052	0.000	0.000	0.000	0.000	0.000
1985-02-14 17:00:00	0.000	0.000	0.000	0.000	0.000	0.000	0.000	0.000	0.000	0.000	0.000	0.004	0.000	0.000	0.000	0.000	0.000	0.000	0.000	0.000	0.000	0.000	0.000	0.000	0.000	0.000	0.000	0.000	0.000	0.000	0.004	0.000	0.000	0.000	0.000	0.000
1985-02-14 18:00:00	0.000	0.000	0.000	0.000	0.000	0.000	0.000	0.000	0.000	0.000	0.000	0.000	0.000	0.000	0.000	0.000	0.000	0.000	0.000	0.000	0.000	0.000	0.000	0.000	0.000	0.000	0.000	0.000	0.000	0.000	0.000	0.000	0.000	0.000	0.000	0.000
1985-02-14 19:00:00	0.000	0.000	0.000	0.000	0.000	0.000	0.000	0.000	0.000	0.000	0.000	0.000	0.000	0.000	0.000	0.000	0.000	0.000	0.000	0.000	0.000	0.000	0.000	0.000	0.000	0.000	0.000	0.000	0.000	0.000	0.000	0.000	0.000	0.000	0.000	0.000
1985-02-14 20:00:00	0.000	0.000	0.000	0.000	0.000	0.000	0.000	0.000	0.000	0.000	0.000	0.000	0.000	0.000	0.000	0.000	0.000	0.000	0.000	0.000	0.000	0.000	0.000	0.000	0.000	0.000	0.000	0.000	0.000	0.000	0.000	0.000	0.000	0.000	0.000	0.000
1985-02-14 21:00:00	0.000	0.000	0.000	0.000	0.000	0.000	0.000	0.000	0.000	0.000	0.000	0.000	0.000	0.000	0.000	0.000	0.000	0.000	0.000	0.000	0.000	0.000	0.000	0.000	0.000	0.000	0.000	0.000	0.000	0.000	0.000	0.000	0.000	0.000	0.000	0.000
1985-02-14 22:00:00	0.000	0.000	0.000	0.000	0.000	0.000	0.000	0.000	0.000	0.000	0.000	0.000	0.000	0.000	0.000	0.000	0.000	0.000	0.000	0.000	0.000	0.000	0.000	0.000	0.000	0.000	0.000	0.000	0.000	0.000	0.000	0.000	0.000	0.000	0.000	0.000
1985-02-14 23:00:00	0.000	0.000	0.000	0.000	0.000	0.000	0.000	0.000	0.000	0.000	0.000	0.000	0.000	0.000	0.000	0.000	0.000	0.000	0.000	0.000	0.000	0.000	0.000	0.000	0.000	0.000	0.000	0.000	0.000	0.000	0.000	0.000	0.000	0.000	0.000	0.000
1985-02-15 00:00:00	0.000	0.000	0.000	0.000	0.000	0.000	0.000	0.000	0.000	0.000	0.000	0.000	0.000	0.000	0.000	0.000	0.000	0.000	0.000	0.000	0.000	0.000	0.000	0.000	0.000	0.000	0.000	0.000	0.000	0.000	0.000	0.000	0.000	0.000	0.000	0.000
1985-02-15 01:00:00	0.000	0.000	0.000	0.000	0.000	0.000	0.000	0.000	0.000	0.000	0.000	0.000	0.000	0.000	0.000	0.000	0.000	0.000	0.000	0.000	0.000	0.000	0.000	0.000	0.000	0.000	0.000	0.000	0.000	0.000	0.000	0.000	0.000	0.000	0.000	0.000
1985-02-15 02:00:00	0.000	0.000	0.000	0.000	0.000	0.000	0.000	0.000	0.000	0.000	0.000	0.000	0.000	0.000	0.000	0.000	0.000	0.000	0.000	0.000	0.000	0.000	0.000	0.000	0.000	0.000	0.000	0.000	0.000	0.000	0.000	0.000	0.000	0.000	0.000	0.000
1985-02-15 03:00:00	0.000	0.000	0.000	0.000	0.000	0.000	0.000	0.000	0.000	0.000	0.000	0.000	0.000	0.000	0.000	0.000	0.000	0.000	0.000	0.000	0.000	0.000	0.000	0.000	0.000	0.000	0.000	0.000	0.000	0.000	0.000	0.000	0.000	0.000	0.000	0.000
1985-02-15 04:00:00	0.000	0.000	0.000	0.000	0.000	0.000	0.012	0.000	0.000	0.000	0.000	0.000	0.000	0.000	0.000	0.000	0.000	0.000	0.000	0.000	0.000	0.000	0.000	0.000	0.000	0.000	0.000	0.000	0.000	0.000	0.000	0.000	0.000	0.000	0.000	0.000
1985-02-15 05:00:00	0.008	0.000	0.000	0.000	0.049	0.000	0.194	0.000	0.000	0.000	0.000	0.000	0.000	0.000	0.000	0.037	0.000	0.000	0.000	0.000	0.000	0.000	0.000	0.035	0.002	0.029	0.002	0.000	0.000	0.000	0.000	0.029	0.009	0.000	0.000	0.000
1985-02-15 06:00:00	0.155	0.004	0.045	0.000	0.248	0.003	0.413	0.030	0.006	0.000	0.021	0.000	0.023	0.000	0.000	0.249	0.017	0.023	0.000	0.028	0.005	0.000	0.014	0.186	0.078	0.228	0.209	0.000	0.000	0.016	0.000	0.181	0.139	0.002	0.007	0.018
1985-02-15 07:00:00	0.346	0.036	0.102	0.120	0.431	0.060	0.571	0.147	0.142	0.028	0.067	0.024	0.088	0.038	0.016	0.425	0.044	0.067	0.000	0.122	0.024	0.077	0.047	0.355	0.202	0.366	0.386	0.201	0.024	0.069	0.004	0.332	0.300	0.063	0.049	0.068
1985-02-15 08:00:00	0.503	0.095	0.115	0.308	0.577	0.142	0.673	0.274	0.311	0.060	0.113	0.100	0.162	0.121	0.187	0.554	0.077	0.108	0.064	0.235	0.043	0.295	0.077	0.488	0.261	0.504	0.541	0.404	0.096	0.134	0.058	0.460	0.397	0.161	0.106	0.134
1985-02-15 09:00:00	0.551	0.177	0.127	0.465	0.660	0.231	0.713	0.329	0.446	0.082	0.144	0.208	0.214	0.218	0.341	0.632	0.101	0.130	0.169	0.337	0.058	0.493	0.094	0.553	0.244	0.579	0.643	0.541	0.168	0.191	0.141	0.526	0.381	0.248	0.171	0.187
1985-02-15 10:00:00	0.516	0.249	0.141	0.573	0.680	0.307	0.705	0.339	0.514	0.114	0.151	0.329	0.257	0.298	0.449	0.656	0.117	0.144	0.275	0.418	0.072	0.627	0.097	0.584	0.225	0.565	0.694	0.610	0.220	0.224	0.235	0.515	0.301	0.314	0.248	0.208
1985-02-15 11:00:00	0.418	0.260	0.131	0.621	0.629	0.358	0.642	0.342	0.519	0.149	0.132	0.405	0.239	0.321	0.500	0.623	0.117	0.150	0.342	0.436	0.071	0.697	0.085	0.551	0.220	0.446	0.693	0.613	0.217	0.217	0.278	0.431	0.207	0.340	0.293	0.214
1985-02-15 12:00:00	0.299	0.222	0.102	0.614	0.502	0.338	0.514	0.318	0.463	0.172	0.093	0.408	0.167	0.304	0.500	0.532	0.116	0.141	0.359	0.396	0.055	0.705	0.058	0.439	0.184	0.275	0.639	0.548	0.158	0.187	0.257	0.302	0.144	0.296	0.277	0.203
1985-02-15 13:00:00	0.196	0.173	0.067	0.549	0.315	0.236	0.331	0.287	0.356	0.155	0.044	0.358	0.070	0.254	0.447	0.382	0.093	0.109	0.330	0.312	0.029	0.651	0.026	0.231	0.103	0.227	0.501	0.423	0.088	0.127	0.225	0.159	0.095	0.196	0.209	0.163
1985-02-15 14:00:00	0.088	0.112	0.034	0.422	0.115	0.135	0.108	0.198	0.217	0.105	0.004	0.271	0.006	0.186	0.339	0.191	0.059	0.061	0.261	0.197	0.005	0.509	0.003	0.052	0.037	0.121	0.309	0.265	0.032	0.055	0.177	0.044	0.045	0.077	0.115	0.080
1985-02-15 15:00:00	0.009	0.030	0.005	0.228	0.005	0.048	0.000	0.052	0.071	0.028	0.000	0.162	0.000	0.099	0.192	0.027	0.013	0.008	0.162	0.071	0.000	0.256	0.000	0.000	0.003	0.015	0.102	0.100	0.002	0.005	0.118	0.000	0.003	0.006	0.030	0.008
1985-02-15 16:00:00	0.000	0.000	0.000	0.026	0.000	0.001	0.000	0.000	0.001	0.000	0.000	0.059	0.000	0.019	0.043	0.000	0.000	0.000	0.061	0.003	0.000	0.024	0.000	0.000	0.000	0.000	0.001	0.004	0.000	0.000	0.064	0.000	0.000	0.000	0.000	0.000
1985-02-15 17:00:00	0.000	0.000	0.000	0.000	0.000	0.000	0.000	0.000	0.000	0.000	0.000	0.003	0.000	0.000	0.000	0.000	0.000	0.000	0.001	0.000	0.000	0.000	0.000	0.000	0.000	0.000	0.000	0.000	0.000	0.000	0.010	0.000	0.000	0.000	0.000	0.000
1985-02-15 18:00:00	0.000	0.000	0.000	0.000	0.000	0.000	0.000	0.000	0.000	0.000	0.000	0.000	0.000	0.000	0.000	0.000	0.000	0.000	0.000	0.000	0.000	0.000	0.000	0.000	0.000	0.000	0.000	0.000	0.000	0.000	0.000	0.000	0.000	0.000	0.000	0.000
1985-02-15 19:00:00	0.000	0.000	0.000	0.000	0.000	0.000	0.000	0.000	0.000	0.000	0.000	0.000	0.000	0.000	0.000	0.000	0.000	0.000	0.000	0.000	0.000	0.000	0.000	0.000	0.000	0.000	0.000	0.000	0.000	0.000	0.000	0.000	0.000	0.000	0.000	0.000
1985-02-15 20:00:00	0.000	0.000	0.000	0.000	0.000	0.000	0.000	0.000	0.000	0.000	0.000	0.000	0.000	0.000	0.000	0.000	0.000	0.000	0.000	0.000	0.000	0.000	0.000	0.000	0.000	0.000	0.000	0.000	0.000	0.000	0.000	0.000	0.000	0.000	0.000	0.000
1985-02-15 21:00:00	0.000	0.000	0.000	0.000	0.000	0.000	0.000	0.000	0.000	0.000	0.000	0.000	0.000	0.000	0.000	0.000	0.000	0.000	0.000	0.000	0.000	0.000	0.000	0.000	0.000	0.000	0.000	0.000	0.000	0.000	0.000	0.000	0.000	0.000	0.000	0.000
1985-02-15 22:00:00	0.000	0.000	0.000	0.000	0.000	0.000	0.000	0.000	0.000	0.000	0.000	0.000	0.000	0.000	0.000	0.000	0.000	0.000	0.000	0.000	0.000	0.000	0.000	0.000	0.000	0.000	0.000	0.000	0.000	0.000	0.000	0.000	0.000	0.000	0.000	0.000
1985-02-15 23:00:00	0.000	0.000	0.000	0.000	0.000	0.000	0.000	0.000	0.000	0.000	0.000	0.000	0.000	0.000	0.000	0.000	0.000	0.000	0.000	0.000	0.000	0.000	0.000	0.000	0.000	0.000	0.000	0.000	0.000	0.000	0.000	0.000	0.000	0.000	0.000	0.000
1985-02-16 00:00:00	0.000	0.000	0.000	0.000	0.000	0.000	0.000	0.000	0.000	0.000	0.000	0.000	0.000	0.000	0.000	0.000	0.000	0.000	0.000	0.000	0.000	0.000	0.000	0.000	0.000	0.000	0.000	0.000	0.000	0.000	0.000	0.000	0.000	0.000	0.000	0.000
1985-02-16 01:00:00	0.000	0.000	0.000	0.000	0.000	0.000	0.000	0.000	0.000	0.000	0.000	0.000	0.000	0.000	0.000	0.000	0.000	0.000	0.000	0.000	0.000	0.000	0.000	0.000	0.000	0.000	0.000	0.000	0.000	0.000	0.000	0.000	0.000	0.000	0.000	0.000
1985-02-16 02:00:00	0.000	0.000	0.000	0.000	0.000	0.000	0.000	0.000	0.000	0.000	0.000	0.000	0.000	0.000	0.000	0.000	0.000	0.000	0.000	0.000	0.000	0.000	0.000	0.000	0.000	0.000	0.000	0.000	0.000	0.000	0.000	0.000	0.000	0.000	0.000	0.000
1985-02-16 03:00:00	0.000	0.000	0.000	0.000	0.000	0.000	0.000	0.000	0.000	0.000	0.000	0.000	0.000	0.000	0.000	0.000	0.000	0.000	0.000	0.000	0.000	0.000	0.000	0.000	0.000	0.000	0.000	0.000	0.000	0.000	0.000	0.000	0.000	0.000	0.000	0.000
1985-02-16 04:00:00	0.000	0.000	0.000	0.000	0.000	0.000	0.022	0.000	0.000	0.000	0.000	0.000	0.000	0.000	0.000	0.000	0.000	0.000	0.000	0.000	0.000	0.000	0.000	0.000	0.000	0.000	0.000	0.000	0.000	0.000	0.000	0.000	0.000	0.000	0.000	0.000
1985-02-16 05:00:00	0.002	0.000	0.001	0.000	0.006	0.000	0.231	0.000	0.000	0.000	0.000	0.000	0.000	0.000	0.000	0.016	0.000	0.001	0.000	0.000	0.000	0.000	0.000	0.033	0.001	0.005	0.003	0.000	0.000	0.000	0.000	0.015	0.004	0.000	0.000	0.001
1985-02-16 06:00:00	0.064	0.119	0.163	0.000	0.049	0.026	0.428	0.055	0.013	0.000	0.033	0.000	0.031	0.002	0.000	0.108	0.126	0.110	0.000	0.047	0.035	0.000	0.030	0.201	0.093	0.089	0.210	0.000	0.000	0.026	0.000	0.150	0.152	0.002	0.110	0.102
1985-02-16 07:00:00	0.178	0.314	0.431	0.074	0.127	0.237	0.593	0.242	0.119	0.048	0.106	0.029	0.112	0.095	0.017	0.212	0.328	0.278	0.000	0.212	0.119	0.066	0.095	0.425	0.282	0.249	0.389	0.067	0.017	0.103	0.010	0.314	0.347	0.033	0.302	0.253
1985-02-16 08:00:00	0.329	0.476	0.609	0.220	0.246	0.423	0.698	0.463	0.238	0.139	0.181	0.116	0.195	0.223	0.167	0.310	0.502	0.454	0.073	0.380	0.205	0.213	0.159	0.593	0.501	0.425	0.545	0.181	0.075	0.174	0.104	0.460	0.531	0.081	0.478	0.403
1985-02-16 09:00:00	0.495	0.598	0.714	0.354	0.376	0.535	0.737	0.602	0.333	0.228	0.234	0.253	0.249	0.334	0.312	0.381	0.616	0.595	0.183	0.495	0.256	0.349	0.197	0.671	0.641	0.536	0.648	0.281	0.145	0.216	0.240	0.542	0.653	0.127	0.598	0.501
1985-02-16 10:00:00	0.623	0.661	0.754	0.463	0.462	0.594	0.722	0.654	0.395	0.305	0.291	0.380	0.283	0.406	0.424	0.408	0.669	0.644	0.279	0.553	0.278	0.493	0.229	0.657	0.717	0.624	0.698	0.413	0.217	0.249	0.385	0.572	0.694	0.167	0.660	0.547
1985-02-16 11:00:00	0.644	0.664	0.734	0.523	0.464	0.582	0.655	0.640	0.409	0.335	0.274	0.465	0.269	0.434	0.488	0.386	0.667	0.630	0.347	0.551	0.236	0.584	0.209	0.545	0.707	0.630	0.696	0.501	0.257	0.250	0.437	0.525	0.665	0.173	0.666	0.524
1985-02-16 12:00:00	0.601	0.609	0.656	0.516	0.423	0.513	0.533	0.567	0.374	0.308	0.195	0.487	0.196	0.419	0.504	0.330	0.609	0.566	0.367	0.493	0.165	0.595	0.150	0.393	0.637	0.580	0.639	0.505	0.246	0.215	0.436	0.402	0.577	0.144	0.616	0.443
1985-02-16 13:00:00	0.497	0.496	0.518	0.456	0.321	0.404	0.355	0.432	0.304	0.226	0.092	0.443	0.084	0.357	0.455	0.253	0.494	0.433	0.337	0.386	0.085	0.556	0.076	0.223	0.505	0.474	0.532	0.417	0.191	0.148	0.401	0.241	0.428	0.088	0.508	0.321
1985-02-16 14:00:00	0.317	0.329	0.319	0.332	0.168	0.245	0.131	0.250	0.200	0.131	0.014	0.344	0.007	0.260	0.356	0.136	0.318	0.244	0.263	0.245	0.022	0.446	0.015	0.058	0.311	0.314	0.366	0.267	0.098	0.067	0.335	0.093	0.231	0.031	0.339	0.166
1985-02-16 15:00:00	0.086	0.115	0.079	0.164	0.018	0.082	0.000	0.058	0.071	0.033	0.000	0.217	0.000	0.137	0.205	0.021	0.095	0.048	0.161	0.090	0.000	0.241	0.000	0.000	0.078	0.086	0.150	0.092	0.016	0.007	0.220	0.004	0.040	0.001	0.118	0.029
1985-02-16 16:00:00	0.000	0.001	0.000	0.018	0.000	0.003	0.000	0.000	0.001	0.000	0.000	0.084	0.000	0.025	0.051	0.000	0.000	0.000	0.057	0.002	0.000	0.026	0.000	0.000	0.000	0.000	0.003	0.004	0.000	0.000	0.094	0.000	0.000	0.000	0.000	0.000
1985-02-16 17:00:00	0.000	0.000	0.000	0.000	0.000	0.000	0.000	0.000	0.000	0.000	0.000	0.004	0.000	0.000	0.000	0.000	0.000	0.000	0.000	0.000	0.000	0.000	0.000	0.000	0.000	0.000	0.000	0.000	0.000	0.000	0.013	0.000	0.000	0.000	0.000	0.000
1985-02-16 18:00:00	0.000	0.000	0.000	0.000	0.000	0.000	0.000	0.000	0.000	0.000	0.000	0.000	0.000	0.000	0.000	0.000	0.000	0.000	0.000	0.000	0.000	0.000	0.000	0.000	0.000	0.000	0.000	0.000	0.000	0.000	0.000	0.000	0.000	0.000	0.000	0.000
1985-02-16 19:00:00	0.000	0.000	0.000	0.000	0.000	0.000	0.000	0.000	0.000	0.000	0.000	0.000	0.000	0.000	0.000	0.000	0.000	0.000	0.000	0.000	0.000	0.000	0.000	0.000	0.000	0.000	0.000	0.000	0.000	0.000	0.000	0.000	0.000	0.000	0.000	0.000
1985-02-16 20:00:00	0.000	0.000	0.000	0.000	0.000	0.000	0.000	0.000	0.000	0.000	0.000	0.000	0.000	0.000	0.000	0.000	0.000	0.000	0.000	0.000	0.000	0.000	0.000	0.000	0.000	0.000	0.000	0.000	0.000	0.000	0.000	0.000	0.000	0.000	0.000	0.000
1985-02-16 21:00:00	0.000	0.000	0.000	0.000	0.000	0.000	0.000	0.000	0.000	0.000	0.000	0.000	0.000	0.000	0.000	0.000	0.000	0.000	0.000	0.000	0.000	0.000	0.000	0.000	0.000	0.000	0.000	0.000	0.000	0.000	0.000	0.000	0.000	0.000	0.000	0.000
1985-02-16 22:00:00	0.000	0.000	0.000	0.000	0.000	0.000	0.000	0.000	0.000	0.000	0.000	0.000	0.000	0.000	0.000	0.000	0.000	0.000	0.000	0.000	0.000	0.000	0.000	0.000	0.000	0.000	0.000	0.000	0.000	0.000	0.000	0.000	0.000	0.000	0.000	0.000
1985-02-16 23:00:00	0.000	0.000	0.000	0.000	0.000	0.000	0.000	0.000	0.000	0.000	0.000	0.000	0.000	0.000	0.000	0.000	0.000	0.000	0.000	0.000	0.000	0.000	0.000	0.000	0.000	0.000	0.000	0.000	0.000	0.000	0.000	0.000	0.000	0.000	0.000	0.000
1985-02-17 00:00:00	0.000	0.000	0.000	0.000	0.000	0.000	0.000	0.000	0.000	0.000	0.000	0.000	0.000	0.000	0.000	0.000	0.000	0.000	0.000	0.000	0.000	0.000	0.000	0.000	0.000	0.000	0.000	0.000	0.000	0.000	0.000	0.000	0.000	0.000	0.000	0.000
1985-02-17 01:00:00	0.000	0.000	0.000	0.000	0.000	0.000	0.000	0.000	0.000	0.000	0.000	0.000	0.000	0.000	0.000	0.000	0.000	0.000	0.000	0.000	0.000	0.000	0.000	0.000	0.000	0.000	0.000	0.000	0.000	0.000	0.000	0.000	0.000	0.000	0.000	0.000
1985-02-17 02:00:00	0.000	0.000	0.000	0.000	0.000	0.000	0.000	0.000	0.000	0.000	0.000	0.000	0.000	0.000	0.000	0.000	0.000	0.000	0.000	0.000	0.000	0.000	0.000	0.000	0.000	0.000	0.000	0.000	0.000	0.000	0.000	0.000	0.000	0.000	0.000	0.000
1985-02-17 03:00:00	0.000	0.000	0.000	0.000	0.000	0.000	0.000	0.000	0.000	0.000	0.000	0.000	0.000	0.000	0.000	0.000	0.000	0.000	0.000	0.000	0.000	0.000	0.000	0.000	0.000	0.000	0.000	0.000	0.000	0.000	0.000	0.000	0.000	0.000	0.000	0.000
1985-02-17 04:00:00	0.000	0.000	0.000	0.000	0.000	0.000	0.000	0.000	0.000	0.000	0.000	0.000	0.000	0.000	0.000	0.000	0.000	0.000	0.000	0.000	0.000	0.000	0.000	0.000	0.000	0.000	0.000	0.000	0.000	0.000	0.000	0.000	0.000	0.000	0.000	0.000
1985-02-17 05:00:00	0.006	0.000	0.000	0.000	0.058	0.000	0.127	0.000	0.000	0.000	0.000	0.000	0.000	0.000	0.000	0.040	0.000	0.002	0.000	0.000	0.000	0.000	0.000	0.033	0.001	0.012	0.001	0.000	0.000	0.000	0.000	0.035	0.005	0.000	0.000	0.002
1985-02-17 06:00:00	0.092	0.077	0.033	0.000	0.247	0.002	0.409	0.039	0.009	0.002	0.031	0.000	0.048	0.001	0.000	0.228	0.021	0.095	0.000	0.025	0.036	0.000	0.034	0.136	0.059	0.116	0.114	0.000	0.000	0.029	0.000	0.182	0.087	0.002	0.020	0.121
1985-02-17 07:00:00	0.164	0.231	0.096	0.073	0.428	0.044	0.596	0.140	0.111	0.090	0.099	0.016	0.157	0.061	0.008	0.375	0.082	0.231	0.001	0.121	0.103	0.068	0.100	0.239	0.133	0.237	0.302	0.050	0.035	0.103	0.004	0.336	0.187	0.072	0.106	0.258
1985-02-17 08:00:00	0.180	0.398	0.164	0.237	0.538	0.124	0.697	0.239	0.270	0.202	0.179	0.077	0.271	0.174	0.098	0.450	0.175	0.386	0.060	0.231	0.169	0.266	0.165	0.330	0.192	0.283	0.470	0.165	0.118	0.182	0.061	0.467	0.269	0.170	0.271	0.365
1985-02-17 09:00:00	0.202	0.533	0.237	0.379	0.585	0.216	0.741	0.332	0.417	0.299	0.240	0.171	0.350	0.277	0.214	0.449	0.315	0.513	0.153	0.306	0.213	0.436	0.202	0.333	0.233	0.291	0.585	0.307	0.203	0.230	0.131	0.545	0.316	0.251	0.491	0.412
1985-02-17 10:00:00	0.236	0.601	0.305	0.465	0.564	0.280	0.731	0.373	0.509	0.385	0.268	0.274	0.391	0.343	0.332	0.404	0.422	0.588	0.268	0.358	0.235	0.565	0.208	0.350	0.253	0.289	0.649	0.462	0.276	0.280	0.203	0.586	0.339	0.329	0.514	0.375
1985-02-17 11:00:00	0.257	0.575	0.327	0.536	0.496	0.305	0.666	0.422	0.526	0.429	0.242	0.322	0.360	0.367	0.396	0.380	0.394	0.553	0.327	0.369	0.199	0.625	0.173	0.298	0.250	0.258	0.654	0.563	0.300	0.289	0.231	0.560	0.331	0.351	0.441	0.278
1985-02-17 12:00:00	0.240	0.483	0.286	0.531	0.377	0.280	0.544	0.447	0.478	0.400	0.167	0.323	0.262	0.348	0.405	0.353	0.299	0.462	0.313	0.330	0.133	0.644	0.116	0.243	0.218	0.200	0.601	0.545	0.279	0.244	0.236	0.470	0.281	0.309	0.365	0.172
1985-02-17 13:00:00	0.173	0.342	0.196	0.478	0.232	0.209	0.366	0.386	0.374	0.312	0.076	0.292	0.124	0.299	0.345	0.263	0.202	0.318	0.254	0.247	0.066	0.594	0.055	0.159	0.167	0.135	0.490	0.460	0.210	0.159	0.240	0.314	0.198	0.214	0.271	0.113
1985-02-17 14:00:00	0.056	0.176	0.092	0.343	0.090	0.120	0.140	0.221	0.233	0.185	0.012	0.232	0.016	0.222	0.248	0.123	0.102	0.151	0.183	0.150	0.017	0.448	0.010	0.046	0.085	0.064	0.322	0.322	0.107	0.064	0.220	0.132	0.091	0.086	0.127	0.071
1985-02-17 15:00:00	0.007	0.040	0.016	0.157	0.004	0.039	0.000	0.052	0.081	0.048	0.000	0.150	0.000	0.125	0.127	0.012	0.021	0.022	0.118	0.053	0.000	0.213	0.000	0.000	0.013	0.006	0.118	0.145	0.017	0.005	0.166	0.008	0.010	0.007	0.028	0.013
1985-02-17 16:00:00	0.000	0.000	0.000	0.014	0.000	0.000	0.000	0.000	0.001	0.000	0.000	0.061	0.000	0.029	0.026	0.000	0.000	0.000	0.057	0.002	0.000	0.015	0.000	0.000	0.000	0.000	0.003	0.011	0.000	0.000	0.096	0.000	0.000	0.000	0.000	0.000
1985-02-17 17:00:00	0.000	0.000	0.000	0.000	0.000	0.000	0.000	0.000	0.000	0.000	0.000	0.003	0.000	0.000	0.000	0.000	0.000	0.000	0.001	0.000	0.000	0.000	0.000	0.000	0.000	0.000	0.000	0.000	0.000	0.000	0.020	0.000	0.000	0.000	0.000	0.000
1985-02-17 18:00:00	0.000	0.000	0.000	0.000	0.000	0.000	0.000	0.000	0.000	0.000	0.000	0.000	0.000	0.000	0.000	0.000	0.000	0.000	0.000	0.000	0.000	0.000	0.000	0.000	0.000	0.000	0.000	0.000	0.000	0.000	0.000	0.000	0.000	0.000	0.000	0.000
1985-02-17 19:00:00	0.000	0.000	0.000	0.000	0.000	0.000	0.000	0.000	0.000	0.000	0.000	0.000	0.000	0.000	0.000	0.000	0.000	0.000	0.000	0.000	0.000	0.000	0.000	0.000	0.000	0.000	0.000	0.000	0.000	0.000	0.000	0.000	0.000	0.000	0.000	0.000
1985-02-17 20:00:00	0.000	0.000	0.000	0.000	0.000	0.000	0.000	0.000	0.000	0.000	0.000	0.000	0.000	0.000	0.000	0.000	0.000	0.000	0.000	0.000	0.000	0.000	0.000	0.000	0.000	0.000	0.000	0.000	0.000	0.000	0.000	0.000	0.000	0.000	0.000	0.000
1985-02-17 21:00:00	0.000	0.000	0.000	0.000	0.000	0.000	0.000	0.000	0.000	0.000	0.000	0.000	0.000	0.000	0.000	0.000	0.000	0.000	0.000	0.000	0.000	0.000	0.000	0.000	0.000	0.000	0.000	0.000	0.000	0.000	0.000	0.000	0.000	0.000	0.000	0.000
1985-02-17 22:00:00	0.000	0.000	0.000	0.000	0.000	0.000	0.000	0.000	0.000	0.000	0.000	0.000	0.000	0.000	0.000	0.000	0.000	0.000	0.000	0.000	0.000	0.000	0.000	0.000	0.000	0.000	0.000	0.000	0.000	0.000	0.000	0.000	0.000	0.000	0.000	0.000
1985-02-17 23:00:00	0.000	0.000	0.000	0.000	0.000	0.000	0.000	0.000	0.000	0.000	0.000	0.000	0.000	0.000	0.000	0.000	0.000	0.000	0.000	0.000	0.000	0.000	0.000	0.000	0.000	0.000	0.000	0.000	0.000	0.000	0.000	0.000	0.000	0.000	0.000	0.000
1985-02-18 00:00:00	0.000	0.000	0.000	0.000	0.000	0.000	0.000	0.000	0.000	0.000	0.000	0.000	0.000	0.000	0.000	0.000	0.000	0.000	0.000	0.000	0.000	0.000	0.000	0.000	0.000	0.000	0.000	0.000	0.000	0.000	0.000	0.000	0.000	0.000	0.000	0.000
1985-02-18 01:00:00	0.000	0.000	0.000	0.000	0.000	0.000	0.000	0.000	0.000	0.000	0.000	0.000	0.000	0.000	0.000	0.000	0.000	0.000	0.000	0.000	0.000	0.000	0.000	0.000	0.000	0.000	0.000	0.000	0.000	0.000	0.000	0.000	0.000	0.000	0.000	0.000
1985-02-18 02:00:00	0.000	0.000	0.000	0.000	0.000	0.000	0.000	0.000	0.000	0.000	0.000	0.000	0.000	0.000	0.000	0.000	0.000	0.000	0.000	0.000	0.000	0.000	0.000	0.000	0.000	0.000	0.000	0.000	0.000	0.000	0.000	0.000	0.000	0.000	0.000	0.000
1985-02-18 03:00:00	0.000	0.000	0.000	0.000	0.000	0.000	0.000	0.000	0.000	0.000	0.000	0.000	0.000	0.000	0.000	0.000	0.000	0.000	0.000	0.000	0.000	0.000	0.000	0.000	0.000	0.000	0.000	0.000	0.000	0.000	0.000	0.000	0.000	0.000	0.000	0.000
1985-02-18 04:00:00	0.000	0.000	0.000	0.000	0.000	0.000	0.019	0.000	0.000	0.000	0.000	0.000	0.000	0.000	0.000	0.000	0.000	0.000	0.000	0.000	0.000	0.000	0.000	0.000	0.000	0.000	0.000	0.000	0.000	0.000	0.000	0.000	0.000	0.000	0.000	0.000
1985-02-18 05:00:00	0.001	0.000	0.000	0.000	0.009	0.000	0.216	0.000	0.000	0.000	0.000	0.000	0.000	0.000	0.000	0.007	0.000	0.001	0.000	0.000	0.000	0.000	0.000	0.024	0.001	0.003	0.001	0.000	0.000	0.000	0.000	0.016	0.003	0.000	0.000	0.001
1985-02-18 06:00:00	0.033	0.065	0.068	0.001	0.061	0.036	0.409	0.033	0.014	0.009	0.020	0.000	0.034	0.003	0.000	0.064	0.113	0.117	0.000	0.032	0.021	0.000	0.022	0.116	0.056	0.056	0.099	0.000	0.000	0.018	0.000	0.115	0.086	0.007	0.118	0.099
1985-02-18 07:00:00	0.100	0.212	0.199	0.105	0.127	0.270	0.557	0.131	0.143	0.236	0.062	0.032	0.110	0.123	0.016	0.151	0.280	0.283	0.000	0.143	0.069	0.091	0.071	0.229	0.139	0.149	0.253	0.131	0.074	0.072	0.019	0.246	0.205	0.111	0.299	0.259
1985-02-18 08:00:00	0.162	0.351	0.353	0.300	0.201	0.478	0.651	0.220	0.300	0.437	0.108	0.137	0.191	0.282	0.090	0.250	0.430	0.432	0.036	0.264	0.117	0.296	0.116	0.348	0.215	0.235	0.384	0.383	0.218	0.138	0.161	0.370	0.305	0.256	0.469	0.378
1985-02-18 09:00:00	0.210	0.415	0.481	0.458	0.251	0.633	0.694	0.270	0.434	0.554	0.140	0.308	0.253	0.412	0.199	0.311	0.551	0.501	0.098	0.376	0.137	0.477	0.138	0.398	0.269	0.295	0.444	0.546	0.346	0.187	0.329	0.426	0.371	0.383	0.582	0.411
1985-02-18 10:00:00	0.244	0.444	0.558	0.566	0.276	0.714	0.679	0.266	0.495	0.603	0.124	0.442	0.285	0.498	0.297	0.324	0.612	0.513	0.150	0.448	0.131	0.608	0.135	0.384	0.324	0.334	0.478	0.629	0.404	0.199	0.465	0.429	0.416	0.441	0.623	0.376
1985-02-18 11:00:00	0.271	0.442	0.538	0.617	0.250	0.735	0.598	0.261	0.488	0.594	0.091	0.517	0.258	0.540	0.369	0.301	0.566	0.441	0.208	0.474	0.103	0.686	0.117	0.312	0.325	0.332	0.480	0.646	0.408	0.174	0.579	0.374	0.405	0.444	0.606	0.276
1985-02-18 12:00:00	0.253	0.407	0.429	0.612	0.224	0.700	0.480	0.218	0.443	0.528	0.060	0.528	0.174	0.533	0.376	0.250	0.468	0.326	0.254	0.452	0.069	0.697	0.087	0.213	0.294	0.290	0.422	0.606	0.363	0.132	0.593	0.284	0.322	0.379	0.546	0.197
1985-02-18 13:00:00	0.190	0.323	0.297	0.548	0.171	0.606	0.311	0.151	0.360	0.409	0.028	0.475	0.076	0.479	0.323	0.176	0.362	0.205	0.234	0.381	0.039	0.642	0.045	0.122	0.206	0.211	0.319	0.511	0.268	0.078	0.564	0.174	0.202	0.267	0.442	0.124
1985-02-18 14:00:00	0.097	0.205	0.156	0.424	0.072	0.451	0.100	0.078	0.236	0.256	0.003	0.383	0.009	0.375	0.222	0.085	0.236	0.103	0.153	0.269	0.011	0.513	0.008	0.042	0.093	0.099	0.202	0.362	0.137	0.030	0.469	0.070	0.093	0.119	0.288	0.057
1985-02-18 15:00:00	0.017	0.076	0.038	0.235	0.003	0.234	0.000	0.019	0.088	0.079	0.000	0.254	0.000	0.228	0.113	0.010	0.078	0.018	0.074	0.119	0.000	0.289	0.000	0.000	0.016	0.013	0.077	0.171	0.024	0.002	0.313	0.004	0.011	0.014	0.101	0.008
1985-02-18 16:00:00	0.000	0.002	0.000	0.036	0.000	0.025	0.000	0.000	0.002	0.000	0.000	0.107	0.000	0.062	0.024	0.000	0.000	0.000	0.021	0.005	0.000	0.034	0.000	0.000	0.000	0.000	0.002	0.016	0.000	0.000	0.137	0.000	0.000	0.000	0.000	0.000
1985-02-18 17:00:00	0.000	0.000	0.000	0.000	0.000	0.000	0.000	0.000	0.000	0.000	0.000	0.007	0.000	0.000	0.000	0.000	0.000	0.000	0.000	0.000	0.000	0.000	0.000	0.000	0.000	0.000	0.000	0.000	0.000	0.000	0.021	0.000	0.000	0.000	0.000	0.000
1985-02-18 18:00:00	0.000	0.000	0.000	0.000	0.000	0.000	0.000	0.000	0.000	0.000	0.000	0.000	0.000	0.000	0.000	0.000	0.000	0.000	0.000	0.000	0.000	0.000	0.000	0.000	0.000	0.000	0.000	0.000	0.000	0.000	0.000	0.000	0.000	0.000	0.000	0.000
1985-02-18 19:00:00	0.000	0.000	0.000	0.000	0.000	0.000	0.000	0.000	0.000	0.000	0.000	0.000	0.000	0.000	0.000	0.000	0.000	0.000	0.000	0.000	0.000	0.000	0.000	0.000	0.000	0.000	0.000	0.000	0.000	0.000	0.000	0.000	0.000	0.000	0.000	0.000
1985-02-18 20:00:00	0.000	0.000	0.000	0.000	0.000	0.000	0.000	0.000	0.000	0.000	0.000	0.000	0.000	0.000	0.000	0.000	0.000	0.000	0.000	0.000	0.000	0.000	0.000	0.000	0.000	0.000	0.000	0.000	0.000	0.000	0.000	0.000	0.000	0.000	0.000	0.000
1985-02-18 21:00:00	0.000	0.000	0.000	0.000	0.000	0.000	0.000	0.000	0.000	0.000	0.000	0.000	0.000	0.000	0.000	0.000	0.000	0.000	0.000	0.000	0.000	0.000	0.000	0.000	0.000	0.000	0.000	0.000	0.000	0.000	0.000	0.000	0.000	0.000	0.000	0.000
1985-02-18 22:00:00	0.000	0.000	0.000	0.000	0.000	0.000	0.000	0.000	0.000	0.000	0.000	0.000	0.000	0.000	0.000	0.000	0.000	0.000	0.000	0.000	0.000	0.000	0.000	0.000	0.000	0.000	0.000	0.000	0.000	0.000	0.000	0.000	0.000	0.000	0.000	0.000
1985-02-18 23:00:00	0.000	0.000	0.000	0.000	0.000	0.000	0.000	0.000	0.000	0.000	0.000	0.000	0.000	0.000	0.000	0.000	0.000	0.000	0.000	0.000	0.000	0.000	0.000	0.000	0.000	0.000	0.000	0.000	0.000	0.000	0.000	0.000	0.000	0.000	0.000	0.000
1985-02-19 00:00:00	0.000	0.000	0.000	0.000	0.000	0.000	0.000	0.000	0.000	0.000	0.000	0.000	0.000	0.000	0.000	0.000	0.000	0.000	0.000	0.000	0.000	0.000	0.000	0.000	0.000	0.000	0.000	0.000	0.000	0.000	0.000	0.000	0.000	0.000	0.000	0.000
1985-02-19 01:00:00	0.000	0.000	0.000	0.000	0.000	0.000	0.000	0.000	0.000	0.000	0.000	0.000	0.000	0.000	0.000	0.000	0.000	0.000	0.000	0.000	0.000	0.000	0.000	0.000	0.000	0.000	0.000	0.000	0.000	0.000	0.000	0.000	0.000	0.000	0.000	0.000
1985-02-19 02:00:00	0.000	0.000	0.000	0.000	0.000	0.000	0.000	0.000	0.000	0.000	0.000	0.000	0.000	0.000	0.000	0.000	0.000	0.000	0.000	0.000	0.000	0.000	0.000	0.000	0.000	0.000	0.000	0.000	0.000	0.000	0.000	0.000	0.000	0.000	0.000	0.000
1985-02-19 03:00:00	0.000	0.000	0.000	0.000	0.000	0.000	0.000	0.000	0.000	0.000	0.000	0.000	0.000	0.000	0.000	0.000	0.000	0.000	0.000	0.000	0.000	0.000	0.000	0.000	0.000	0.000	0.000	0.000	0.000	0.000	0.000	0.000	0.000	0.000	0.000	0.000
1985-02-19 04:00:00	0.000	0.000	0.000	0.000	0.000	0.000	0.021	0.000	0.000	0.000	0.000	0.000	0.000	0.000	0.000	0.000	0.000	0.000	0.000	0.000	0.000	0.000	0.000	0.000	0.000	0.000	0.000	0.000	0.000	0.000	0.000	0.000	0.000	0.000	0.000	0.000
1985-02-19 05:00:00	0.017	0.000	0.002	0.000	0.033	0.000	0.222	0.000	0.000	0.000	0.000	0.000	0.000	0.000	0.000	0.029	0.000	0.001	0.000	0.000	0.000	0.000	0.001	0.012	0.012	0.037	0.002	0.000	0.000	0.000	0.000	0.018	0.006	0.000	0.000	0.001
1985-02-19 06:00:00	0.224	0.057	0.117	0.002	0.164	0.038	0.418	0.032	0.023	0.013	0.060	0.000	0.047	0.005	0.000	0.176	0.104	0.069	0.000	0.076	0.046	0.001	0.054	0.064	0.214	0.223	0.105	0.003	0.000	0.032	0.000	0.101	0.104	0.008	0.100	0.053
1985-02-19 07:00:00	0.441	0.197	0.267	0.138	0.282	0.274	0.563	0.130	0.212	0.265	0.171	0.061	0.134	0.179	0.016	0.334	0.276	0.182	0.000	0.251	0.144	0.091	0.144	0.137	0.401	0.371	0.312	0.224	0.038	0.116	0.032	0.205	0.244	0.111	0.278	0.149
1985-02-19 08:00:00	0.609	0.333	0.386	0.317	0.346	0.473	0.652	0.231	0.393	0.447	0.272	0.233	0.232	0.366	0.094	0.455	0.429	0.298	0.007	0.405	0.258	0.309	0.234	0.191	0.552	0.523	0.492	0.431	0.106	0.208	0.210	0.287	0.352	0.245	0.451	0.252
1985-02-19 09:00:00	0.714	0.409	0.453	0.471	0.379	0.616	0.686	0.311	0.519	0.556	0.319	0.409	0.296	0.517	0.180	0.522	0.539	0.370	0.019	0.509	0.313	0.494	0.271	0.212	0.616	0.591	0.583	0.575	0.160	0.262	0.398	0.328	0.402	0.366	0.574	0.298
1985-02-19 10:00:00	0.759	0.426	0.484	0.575	0.410	0.698	0.667	0.349	0.587	0.601	0.341	0.512	0.331	0.611	0.231	0.569	0.611	0.400	0.030	0.576	0.308	0.625	0.265	0.209	0.626	0.612	0.637	0.647	0.179	0.256	0.527	0.322	0.415	0.451	0.625	0.309
1985-02-19 11:00:00	0.747	0.422	0.453	0.625	0.407	0.718	0.594	0.349	0.601	0.581	0.299	0.558	0.305	0.650	0.245	0.546	0.572	0.363	0.042	0.594	0.267	0.695	0.221	0.187	0.601	0.591	0.644	0.662	0.173	0.218	0.596	0.279	0.385	0.451	0.605	0.290
1985-02-19 12:00:00	0.678	0.379	0.326	0.621	0.363	0.680	0.465	0.316	0.562	0.499	0.219	0.555	0.215	0.633	0.230	0.478	0.423	0.280	0.056	0.558	0.185	0.706	0.161	0.154	0.526	0.532	0.618	0.622	0.144	0.172	0.611	0.213	0.278	0.380	0.523	0.231
1985-02-19 13:00:00	0.552	0.301	0.218	0.560	0.267	0.582	0.284	0.251	0.467	0.357	0.117	0.510	0.097	0.564	0.193	0.361	0.285	0.195	0.075	0.472	0.102	0.657	0.089	0.114	0.384	0.420	0.521	0.527	0.097	0.113	0.573	0.135	0.187	0.256	0.395	0.152
1985-02-19 14:00:00	0.359	0.190	0.111	0.441	0.125	0.423	0.084	0.149	0.318	0.186	0.025	0.422	0.012	0.443	0.139	0.203	0.172	0.104	0.081	0.332	0.033	0.539	0.022	0.040	0.211	0.265	0.367	0.379	0.045	0.050	0.478	0.055	0.091	0.110	0.251	0.070
1985-02-19 15:00:00	0.105	0.066	0.024	0.259	0.011	0.203	0.000	0.036	0.129	0.045	0.000	0.293	0.000	0.274	0.073	0.039	0.052	0.016	0.065	0.150	0.000	0.334	0.000	0.000	0.043	0.070	0.163	0.188	0.005	0.004	0.347	0.003	0.013	0.012	0.090	0.008
1985-02-19 16:00:00	0.000	0.001	0.000	0.050	0.000	0.019	0.000	0.000	0.004	0.000	0.000	0.139	0.000	0.082	0.017	0.000	0.000	0.000	0.031	0.008	0.000	0.066	0.000	0.000	0.000	0.000	0.006	0.022	0.000	0.000	0.181	0.000	0.000	0.000	0.000	0.000
1985-02-19 17:00:00	0.000	0.000	0.000	0.000	0.000	0.000	0.000	0.000	0.000	0.000	0.000	0.013	0.000	0.000	0.000	0.000	0.000	0.000	0.002	0.000	0.000	0.000	0.000	0.000	0.000	0.000	0.000	0.000	0.000	0.000	0.036	0.000	0.000	0.000	0.000	0.000
1985-02-19 18:00:00	0.000	0.000	0.000	0.000	0.000	0.000	0.000	0.000	0.000	0.000	0.000	0.000	0.000	0.000	0.000	0.000	0.000	0.000	0.000	0.000	0.000	0.000	0.000	0.000	0.000	0.000	0.000	0.000	0.000	0.000	0.000	0.000	0.000	0.000	0.000	0.000
1985-02-19 19:00:00	0.000	0.000	0.000	0.000	0.000	0.000	0.000	0.000	0.000	0.000	0.000	0.000	0.000	0.000	0.000	0.000	0.000	0.000	0.000	0.000	0.000	0.000	0.000	0.000	0.000	0.000	0.000	0.000	0.000	0.000	0.000	0.000	0.000	0.000	0.000	0.000
1985-02-19 20:00:00	0.000	0.000	0.000	0.000	0.000	0.000	0.000	0.000	0.000	0.000	0.000	0.000	0.000	0.000	0.000	0.000	0.000	0.000	0.000	0.000	0.000	0.000	0.000	0.000	0.000	0.000	0.000	0.000	0.000	0.000	0.000	0.000	0.000	0.000	0.000	0.000
1985-02-19 21:00:00	0.000	0.000	0.000	0.000	0.000	0.000	0.000	0.000	0.000	0.000	0.000	0.000	0.000	0.000	0.000	0.000	0.000	0.000	0.000	0.000	0.000	0.000	0.000	0.000	0.000	0.000	0.000	0.000	0.000	0.000	0.000	0.000	0.000	0.000	0.000	0.000
1985-02-19 22:00:00	0.000	0.000	0.000	0.000	0.000	0.000	0.000	0.000	0.000	0.000	0.000	0.000	0.000	0.000	0.000	0.000	0.000	0.000	0.000	0.000	0.000	0.000	0.000	0.000	0.000	0.000	0.000	0.000	0.000	0.000	0.000	0.000	0.000	0.000	0.000	0.000
1985-02-19 23:00:00	0.000	0.000	0.000	0.000	0.000	0.000	0.000	0.000	0.000	0.000	0.000	0.000	0.000	0.000	0.000	0.000	0.000	0.000	0.000	0.000	0.000	0.000	0.000	0.000	0.000	0.000	0.000	0.000	0.000	0.000	0.000	0.000	0.000	0.000	0.000	0.000
1985-02-20 00:00:00	0.000	0.000	0.000	0.000	0.000	0.000	0.000	0.000	0.000	0.000	0.000	0.000	0.000	0.000	0.000	0.000	0.000	0.000	0.000	0.000	0.000	0.000	0.000	0.000	0.000	0.000	0.000	0.000	0.000	0.000	0.000	0.000	0.000	0.000	0.000	0.000
1985-02-20 01:00:00	0.000	0.000	0.000	0.000	0.000	0.000	0.000	0.000	0.000	0.000	0.000	0.000	0.000	0.000	0.000	0.000	0.000	0.000	0.000	0.000	0.000	0.000	0.000	0.000	0.000	0.000	0.000	0.000	0.000	0.000	0.000	0.000	0.000	0.000	0.000	0.000
1985-02-20 02:00:00	0.000	0.000	0.000	0.000	0.000	0.000	0.000	0.000	0.000	0.000	0.000	0.000	0.000	0.000	0.000	0.000	0.000	0.000	0.000	0.000	0.000	0.000	0.000	0.000	0.000	0.000	0.000	0.000	0.000	0.000	0.000	0.000	0.000	0.000	0.000	0.000
1985-02-20 03:00:00	0.000	0.000	0.000	0.000	0.000	0.000	0.000	0.000	0.000	0.000	0.000	0.000	0.000	0.000	0.000	0.000	0.000	0.000	0.000	0.000	0.000	0.000	0.000	0.000	0.000	0.000	0.000	0.000	0.000	0.000	0.000	0.000	0.000	0.000	0.000	0.000
1985-02-20 04:00:00	0.000	0.000	0.000	0.000	0.000	0.000	0.023	0.000	0.000	0.000	0.000	0.000	0.000	0.000	0.000	0.000	0.000	0.000	0.000	0.000	0.000	0.000	0.000	0.000	0.000	0.000	0.000	0.000	0.000	0.000	0.000	0.000	0.000	0.000	0.000	0.000
1985-02-20 05:00:00	0.014	0.000	0.001	0.000	0.055	0.000	0.245	0.000	0.000	0.000	0.001	0.000	0.000	0.000	0.000	0.045	0.000	0.002	0.000	0.001	0.001	0.000	0.002	0.019	0.009	0.027	0.000	0.000	0.000	0.000	0.000	0.024	0.005	0.000	0.000	0.001
1985-02-20 06:00:00	0.196	0.079	0.084	0.000	0.244	0.040	0.442	0.052	0.031	0.000	0.073	0.000	0.063	0.007	0.000	0.246	0.098	0.086	0.000	0.089	0.058	0.001	0.073	0.115	0.178	0.190	0.051	0.000	0.000	0.043	0.000	0.145	0.086	0.003	0.091	0.075
1985-02-20 07:00:00	0.404	0.242	0.212	0.045	0.428	0.272	0.588	0.189	0.178	0.029	0.188	0.083	0.171	0.169	0.007	0.422	0.261	0.205	0.000	0.281	0.158	0.099	0.180	0.261	0.352	0.354	0.151	0.056	0.017	0.137	0.021	0.287	0.193	0.027	0.263	0.195
1985-02-20 08:00:00	0.571	0.392	0.328	0.144	0.559	0.470	0.685	0.360	0.303	0.068	0.296	0.226	0.278	0.335	0.068	0.551	0.404	0.299	0.034	0.445	0.254	0.284	0.278	0.369	0.495	0.483	0.212	0.191	0.067	0.246	0.132	0.409	0.299	0.056	0.431	0.305
1985-02-20 09:00:00	0.680	0.501	0.418	0.265	0.640	0.612	0.730	0.482	0.388	0.104	0.371	0.363	0.353	0.477	0.154	0.625	0.498	0.353	0.090	0.555	0.324	0.436	0.346	0.359	0.590	0.530	0.287	0.312	0.124	0.326	0.241	0.475	0.357	0.079	0.551	0.366
1985-02-20 10:00:00	0.734	0.568	0.460	0.424	0.677	0.691	0.723	0.561	0.442	0.129	0.404	0.459	0.399	0.572	0.241	0.654	0.564	0.420	0.132	0.620	0.347	0.555	0.350	0.311	0.632	0.582	0.342	0.331	0.159	0.354	0.314	0.486	0.404	0.093	0.624	0.376
1985-02-20 11:00:00	0.727	0.593	0.427	0.500	0.638	0.713	0.659	0.575	0.448	0.140	0.368	0.513	0.370	0.613	0.298	0.625	0.549	0.371	0.171	0.631	0.297	0.646	0.303	0.258	0.604	0.569	0.431	0.289	0.170	0.335	0.344	0.430	0.401	0.091	0.626	0.317
1985-02-20 12:00:00	0.659	0.566	0.359	0.486	0.538	0.680	0.538	0.527	0.416	0.125	0.281	0.518	0.278	0.596	0.310	0.544	0.452	0.285	0.211	0.591	0.219	0.664	0.222	0.190	0.524	0.505	0.408	0.228	0.150	0.269	0.341	0.340	0.344	0.076	0.567	0.263
1985-02-20 13:00:00	0.532	0.480	0.256	0.420	0.389	0.589	0.360	0.426	0.342	0.099	0.154	0.478	0.145	0.525	0.270	0.410	0.330	0.198	0.218	0.497	0.126	0.609	0.123	0.109	0.392	0.420	0.382	0.160	0.101	0.181	0.301	0.224	0.248	0.051	0.461	0.198
1985-02-20 14:00:00	0.333	0.324	0.135	0.323	0.193	0.439	0.137	0.271	0.227	0.060	0.036	0.398	0.026	0.404	0.197	0.223	0.200	0.112	0.201	0.349	0.043	0.489	0.034	0.033	0.216	0.249	0.261	0.093	0.048	0.079	0.229	0.098	0.122	0.021	0.309	0.110
1985-02-20 15:00:00	0.086	0.123	0.031	0.164	0.020	0.229	0.000	0.085	0.091	0.016	0.000	0.279	0.000	0.242	0.106	0.041	0.067	0.025	0.158	0.158	0.000	0.300	0.000	0.000	0.043	0.059	0.128	0.034	0.008	0.009	0.151	0.008	0.019	0.001	0.120	0.022
1985-02-20 16:00:00	0.000	0.003	0.000	0.022	0.000	0.029	0.000	0.000	0.004	0.000	0.000	0.130	0.000	0.070	0.026	0.000	0.000	0.000	0.080	0.011	0.000	0.060	0.000	0.000	0.000	0.000	0.004	0.001	0.000	0.000	0.075	0.000	0.000	0.000	0.000	0.000
1985-02-20 17:00:00	0.000	0.000	0.000	0.000	0.000	0.000	0.000	0.000	0.000	0.000	0.000	0.012	0.000	0.000	0.000	0.000	0.000	0.000	0.005	0.000	0.000	0.000	0.000	0.000	0.000	0.000	0.000	0.000	0.000	0.000	0.012	0.000	0.000	0.000	0.000	0.000
1985-02-20 18:00:00	0.000	0.000	0.000	0.000	0.000	0.000	0.000	0.000	0.000	0.000	0.000	0.000	0.000	0.000	0.000	0.000	0.000	0.000	0.000	0.000	0.000	0.000	0.000	0.000	0.000	0.000	0.000	0.000	0.000	0.000	0.000	0.000	0.000	0.000	0.000	0.000
1985-02-20 19:00:00	0.000	0.000	0.000	0.000	0.000	0.000	0.000	0.000	0.000	0.000	0.000	0.000	0.000	0.000	0.000	0.000	0.000	0.000	0.000	0.000	0.000	0.000	0.000	0.000	0.000	0.000	0.000	0.000	0.000	0.000	0.000	0.000	0.000	0.000	0.000	0.000
1985-02-20 20:00:00	0.000	0.000	0.000	0.000	0.000	0.000	0.000	0.000	0.000	0.000	0.000	0.000	0.000	0.000	0.000	0.000	0.000	0.000	0.000	0.000	0.000	0.000	0.000	0.000	0.000	0.000	0.000	0.000	0.000	0.000	0.000	0.000	0.000	0.000	0.000	0.000
1985-02-20 21:00:00	0.000	0.000	0.000	0.000	0.000	0.000	0.000	0.000	0.000	0.000	0.000	0.000	0.000	0.000	0.000	0.000	0.000	0.000	0.000	0.000	0.000	0.000	0.000	0.000	0.000	0.000	0.000	0.000	0.000	0.000	0.000	0.000	0.000	0.000	0.000	0.000
1985-02-20 22:00:00	0.000	0.000	0.000	0.000	0.000	0.000	0.000	0.000	0.000	0.000	0.000	0.000	0.000	0.000	0.000	0.000	0.000	0.000	0.000	0.000	0.000	0.000	0.000	0.000	0.000	0.000	0.000	0.000	0.000	0.000	0.000	0.000	0.000	0.000	0.000	0.000
1985-02-20 23:00:00	0.000	0.000	0.000	0.000	0.000	0.000	0.000	0.000	0.000	0.000	0.000	0.000	0.000	0.000	0.000	0.000	0.000	0.000	0.000	0.000	0.000	0.000	0.000	0.000	0.000	0.000	0.000	0.000	0.000	0.000	0.000	0.000	0.000	0.000	0.000	0.000
1985-02-21 00:00:00	0.000	0.000	0.000	0.000	0.000	0.000	0.000	0.000	0.000	0.000	0.000	0.000	0.000	0.000	0.000	0.000	0.000	0.000	0.000	0.000	0.000	0.000	0.000	0.000	0.000	0.000	0.000	0.000	0.000	0.000	0.000	0.000	0.000	0.000	0.000	0.000
1985-02-21 01:00:00	0.000	0.000	0.000	0.000	0.000	0.000	0.000	0.000	0.000	0.000	0.000	0.000	0.000	0.000	0.000	0.000	0.000	0.000	0.000	0.000	0.000	0.000	0.000	0.000	0.000	0.000	0.000	0.000	0.000	0.000	0.000	0.000	0.000	0.000	0.000	0.000
1985-02-21 02:00:00	0.000	0.000	0.000	0.000	0.000	0.000	0.000	0.000	0.000	0.000	0.000	0.000	0.000	0.000	0.000	0.000	0.000	0.000	0.000	0.000	0.000	0.000	0.000	0.000	0.000	0.000	0.000	0.000	0.000	0.000	0.000	0.000	0.000	0.000	0.000	0.000
1985-02-21 03:00:00	0.000	0.000	0.000	0.000	0.000	0.000	0.000	0.000	0.000	0.000	0.000	0.000	0.000	0.000	0.000	0.000	0.000	0.000	0.000	0.000	0.000	0.000	0.000	0.000	0.000	0.000	0.000	0.000	0.000	0.000	0.000	0.000	0.000	0.000	0.000	0.000
1985-02-21 04:00:00	0.000	0.000	0.000	0.000	0.000	0.000	0.010	0.000	0.000	0.000	0.000	0.000	0.000	0.000	0.000	0.000	0.000	0.000	0.000	0.000	0.000	0.000	0.000	0.000	0.000	0.000	0.000	0.000	0.000	0.000	0.000	0.000	0.000	0.000	0.000	0.000
1985-02-21 05:00:00	0.020	0.000	0.007	0.000	0.042	0.000	0.152	0.000	0.000	0.000	0.001	0.000	0.000	0.000	0.000	0.046	0.001	0.003	0.000	0.001	0.001	0.000	0.001	0.052	0.016	0.040	0.003	0.000	0.000	0.000	0.000	0.024	0.010	0.000	0.000	0.002
1985-02-21 06:00:00	0.225	0.050	0.177	0.000	0.200	0.057	0.346	0.027	0.019	0.002	0.055	0.000	0.030	0.007	0.000	0.243	0.092	0.084	0.000	0.099	0.063	0.001	0.064	0.203	0.230	0.223	0.167	0.000	0.000	0.028	0.000	0.138	0.130	0.006	0.069	0.065
1985-02-21 07:00:00	0.441	0.165	0.369	0.056	0.372	0.300	0.520	0.112	0.114	0.059	0.142	0.060	0.095	0.174	0.008	0.415	0.261	0.204	0.002	0.287	0.161	0.093	0.161	0.364	0.431	0.375	0.363	0.033	0.087	0.086	0.019	0.283	0.275	0.066	0.227	0.147
1985-02-21 08:00:00	0.608	0.305	0.546	0.174	0.493	0.488	0.721	0.220	0.207	0.159	0.221	0.188	0.160	0.361	0.063	0.540	0.435	0.320	0.062	0.454	0.257	0.273	0.250	0.477	0.600	0.528	0.526	0.115	0.217	0.149	0.126	0.398	0.414	0.151	0.371	0.230
1985-02-21 09:00:00	0.713	0.440	0.667	0.304	0.507	0.621	0.766	0.294	0.275	0.264	0.264	0.307	0.202	0.506	0.134	0.606	0.557	0.400	0.149	0.566	0.323	0.439	0.297	0.534	0.693	0.630	0.629	0.222	0.332	0.196	0.249	0.439	0.487	0.229	0.472	0.289
1985-02-21 10:00:00	0.759	0.524	0.721	0.386	0.492	0.698	0.753	0.323	0.314	0.350	0.289	0.386	0.239	0.598	0.203	0.626	0.614	0.464	0.246	0.630	0.357	0.551	0.313	0.565	0.720	0.668	0.686	0.319	0.430	0.231	0.356	0.457	0.526	0.320	0.549	0.305
1985-02-21 11:00:00	0.744	0.542	0.707	0.433	0.449	0.717	0.683	0.280	0.315	0.400	0.253	0.420	0.223	0.635	0.263	0.593	0.616	0.455	0.293	0.636	0.325	0.611	0.270	0.494	0.682	0.649	0.685	0.400	0.462	0.223	0.414	0.413	0.497	0.347	0.584	0.279
1985-02-21 12:00:00	0.669	0.493	0.633	0.434	0.363	0.682	0.555	0.212	0.278	0.402	0.175	0.417	0.160	0.618	0.289	0.507	0.556	0.373	0.271	0.585	0.253	0.615	0.202	0.378	0.599	0.580	0.616	0.356	0.431	0.190	0.422	0.334	0.430	0.310	0.564	0.224
1985-02-21 13:00:00	0.534	0.387	0.495	0.387	0.244	0.591	0.369	0.132	0.216	0.317	0.086	0.376	0.076	0.548	0.267	0.375	0.445	0.254	0.213	0.487	0.151	0.542	0.114	0.235	0.481	0.429	0.501	0.289	0.346	0.131	0.387	0.221	0.316	0.225	0.474	0.154
1985-02-21 14:00:00	0.334	0.226	0.294	0.275	0.103	0.442	0.140	0.059	0.133	0.189	0.018	0.305	0.012	0.427	0.196	0.206	0.280	0.123	0.139	0.337	0.051	0.409	0.032	0.076	0.306	0.249	0.341	0.198	0.211	0.060	0.314	0.095	0.163	0.102	0.310	0.076
1985-02-21 15:00:00	0.096	0.079	0.080	0.124	0.009	0.238	0.000	0.011	0.049	0.059	0.000	0.207	0.000	0.259	0.107	0.037	0.095	0.023	0.073	0.149	0.001	0.223	0.000	0.000	0.082	0.054	0.141	0.087	0.060	0.006	0.224	0.008	0.029	0.010	0.108	0.011
1985-02-21 16:00:00	0.000	0.005	0.000	0.016	0.000	0.034	0.000	0.000	0.002	0.000	0.000	0.094	0.000	0.076	0.029	0.000	0.000	0.000	0.024	0.010	0.000	0.029	0.000	0.000	0.000	0.000	0.004	0.008	0.000	0.000	0.118	0.000	0.000	0.000	0.000	0.000
1985-02-21 17:00:00	0.000	0.000	0.000	0.000	0.000	0.000	0.000	0.000	0.000	0.000	0.000	0.009	0.000	0.000	0.000	0.000	0.000	0.000	0.000	0.000	0.000	0.000	0.000	0.000	0.000	0.000	0.000	0.000	0.000	0.000	0.024	0.000	0.000	0.000	0.000	0.000
1985-02-21 18:00:00	0.000	0.000	0.000	0.000	0.000	0.000	0.000	0.000	0.000	0.000	0.000	0.000	0.000	0.000	0.000	0.000	0.000	0.000	0.000	0.000	0.000	0.000	0.000	0.000	0.000	0.000	0.000	0.000	0.000	0.000	0.000	0.000	0.000	0.000	0.000	0.000
1985-02-21 19:00:00	0.000	0.000	0.000	0.000	0.000	0.000	0.000	0.000	0.000	0.000	0.000	0.000	0.000	0.000	0.000	0.000	0.000	0.000	0.000	0.000	0.000	0.000	0.000	0.000	0.000	0.000	0.000	0.000	0.000	0.000	0.000	0.000	0.000	0.000	0.000	0.000
1985-02-21 20:00:00	0.000	0.000	0.000	0.000	0.000	0.000	0.000	0.000	0.000	0.000	0.000	0.000	0.000	0.000	0.000	0.000	0.000	0.000	0.000	0.000	0.000	0.000	0.000	0.000	0.000	0.000	0.000	0.000	0.000	0.000	0.000	0.000	0.000	0.000	0.000	0.000
1985-02-21 21:00:00	0.000	0.000	0.000	0.000	0.000	0.000	0.000	0.000	0.000	0.000	0.000	0.000	0.000	0.000	0.000	0.000	0.000	0.000	0.000	0.000	0.000	0.000	0.000	0.000	0.000	0.000	0.000	0.000	0.000	0.000	0.000	0.000	0.000	0.000	0.000	0.000
1985-02-21 22:00:00	0.000	0.000	0.000	0.000	0.000	0.000	0.000	0.000	0.000	0.000	0.000	0.000	0.000	0.000	0.000	0.000	0.000	0.000	0.000	0.000	0.000	0.000	0.000	0.000	0.000	0.000	0.000	0.000	0.000	0.000	0.000	0.000	0.000	0.000	0.000	0.000
1985-02-21 23:00:00	0.000	0.000	0.000	0.000	0.000	0.000	0.000	0.000	0.000	0.000	0.000	0.000	0.000	0.000	0.000	0.000	0.000	0.000	0.000	0.000	0.000	0.000	0.000	0.000	0.000	0.000	0.000	0.000	0.000	0.000	0.000	0.000	0.000	0.000	0.000	0.000
1985-02-22 00:00:00	0.000	0.000	0.000	0.000	0.000	0.000	0.000	0.000	0.000	0.000	0.000	0.000	0.000	0.000	0.000	0.000	0.000	0.000	0.000	0.000	0.000	0.000	0.000	0.000	0.000	0.000	0.000	0.000	0.000	0.000	0.000	0.000	0.000	0.000	0.000	0.000
1985-02-22 01:00:00	0.000	0.000	0.000	0.000	0.000	0.000	0.000	0.000	0.000	0.000	0.000	0.000	0.000	0.000	0.000	0.000	0.000	0.000	0.000	0.000	0.000	0.000	0.000	0.000	0.000	0.000	0.000	0.000	0.000	0.000	0.000	0.000	0.000	0.000	0.000	0.000
1985-02-22 02:00:00	0.000	0.000	0.000	0.000	0.000	0.000	0.000	0.000	0.000	0.000	0.000	0.000	0.000	0.000	0.000	0.000	0.000	0.000	0.000	0.000	0.000	0.000	0.000	0.000	0.000	0.000	0.000	0.000	0.000	0.000	0.000	0.000	0.000	0.000	0.000	0.000
1985-02-22 03:00:00	0.000	0.000	0.000	0.000	0.000	0.000	0.000	0.000	0.000	0.000	0.000	0.000	0.000	0.000	0.000	0.000	0.000	0.000	0.000	0.000	0.000	0.000	0.000	0.000	0.000	0.000	0.000	0.000	0.000	0.000	0.000	0.000	0.000	0.000	0.000	0.000
1985-02-22 04:00:00	0.000	0.000	0.000	0.000	0.000	0.000	0.010	0.000	0.000	0.000	0.000	0.000	0.000	0.000	0.000	0.000	0.000	0.000	0.000	0.000	0.000	0.000	0.000	0.000	0.000	0.000	0.000	0.000	0.000	0.000	0.000	0.000	0.000	0.000	0.000	0.000
1985-02-22 05:00:00	0.019	0.000	0.002	0.000	0.051	0.000	0.136	0.000	0.000	0.000	0.001	0.000	0.000	0.000	0.000	0.043	0.000	0.001	0.000	0.001	0.002	0.000	0.004	0.056	0.008	0.032	0.000	0.000	0.000	0.001	0.000	0.032	0.017	0.000	0.000	0.001
1985-02-22 06:00:00	0.187	0.053	0.102	0.001	0.208	0.053	0.325	0.038	0.014	0.005	0.060	0.000	0.035	0.008	0.000	0.215	0.052	0.041	0.000	0.064	0.071	0.001	0.081	0.212	0.117	0.165	0.051	0.001	0.000	0.049	0.000	0.150	0.167	0.010	0.062	0.065
1985-02-22 07:00:00	0.388	0.159	0.307	0.056	0.364	0.285	0.501	0.134	0.113	0.088	0.158	0.077	0.100	0.157	0.008	0.375	0.194	0.115	0.002	0.202	0.194	0.075	0.193	0.391	0.266	0.301	0.134	0.065	0.025	0.143	0.041	0.288	0.338	0.089	0.220	0.183
1985-02-22 08:00:00	0.552	0.274	0.504	0.162	0.482	0.478	0.555	0.232	0.250	0.208	0.250	0.250	0.161	0.337	0.057	0.487	0.376	0.200	0.046	0.328	0.309	0.228	0.291	0.533	0.434	0.437	0.205	0.172	0.071	0.237	0.237	0.405	0.474	0.193	0.399	0.296
1985-02-22 09:00:00	0.657	0.358	0.628	0.273	0.538	0.617	0.620	0.290	0.346	0.315	0.314	0.418	0.195	0.489	0.131	0.545	0.509	0.262	0.139	0.411	0.389	0.422	0.353	0.622	0.526	0.527	0.233	0.278	0.116	0.281	0.424	0.466	0.563	0.282	0.517	0.327
1985-02-22 10:00:00	0.688	0.393	0.678	0.363	0.539	0.692	0.614	0.287	0.396	0.366	0.336	0.537	0.220	0.585	0.196	0.553	0.593	0.325	0.216	0.460	0.442	0.566	0.380	0.654	0.535	0.572	0.335	0.341	0.141	0.291	0.554	0.490	0.615	0.329	0.587	0.334
1985-02-22 11:00:00	0.657	0.395	0.670	0.444	0.465	0.707	0.556	0.295	0.413	0.364	0.295	0.606	0.195	0.621	0.232	0.521	0.605	0.325	0.253	0.455	0.419	0.627	0.338	0.588	0.499	0.552	0.462	0.377	0.134	0.269	0.630	0.451	0.597	0.318	0.559	0.317
1985-02-22 12:00:00	0.573	0.359	0.594	0.455	0.360	0.670	0.486	0.256	0.386	0.293	0.213	0.618	0.137	0.609	0.231	0.430	0.539	0.279	0.273	0.416	0.333	0.641	0.251	0.466	0.411	0.455	0.488	0.384	0.104	0.218	0.653	0.358	0.507	0.258	0.471	0.270
1985-02-22 13:00:00	0.455	0.291	0.466	0.392	0.241	0.579	0.337	0.188	0.302	0.191	0.111	0.579	0.065	0.543	0.191	0.301	0.426	0.202	0.251	0.336	0.199	0.595	0.141	0.291	0.300	0.312	0.333	0.297	0.067	0.143	0.625	0.231	0.367	0.162	0.350	0.197
1985-02-22 14:00:00	0.272	0.173	0.290	0.266	0.116	0.433	0.136	0.109	0.185	0.088	0.025	0.491	0.010	0.424	0.122	0.133	0.269	0.106	0.191	0.228	0.065	0.479	0.039	0.092	0.176	0.153	0.218	0.180	0.033	0.064	0.546	0.097	0.199	0.064	0.211	0.103
1985-02-22 15:00:00	0.064	0.060	0.085	0.116	0.012	0.226	0.001	0.029	0.063	0.021	0.000	0.352	0.000	0.259	0.059	0.017	0.093	0.021	0.106	0.106	0.001	0.263	0.000	0.000	0.049	0.027	0.087	0.064	0.006	0.008	0.414	0.007	0.042	0.006	0.071	0.019
1985-02-22 16:00:00	0.000	0.002	0.000	0.014	0.000	0.033	0.000	0.000	0.002	0.000	0.000	0.171	0.000	0.080	0.016	0.000	0.000	0.000	0.032	0.010	0.000	0.041	0.000	0.000	0.000	0.000	0.002	0.005	0.000	0.000	0.235	0.000	0.000	0.000	0.000	0.000
1985-02-22 17:00:00	0.000	0.000	0.000	0.000	0.000	0.000	0.000	0.000	0.000	0.000	0.000	0.019	0.000	0.000	0.000	0.000	0.000	0.000	0.001	0.000	0.000	0.000	0.000	0.000	0.000	0.000	0.000	0.000	0.000	0.000	0.049	0.000	0.000	0.000	0.000	0.000
1985-02-22 18:00:00	0.000	0.000	0.000	0.000	0.000	0.000	0.000	0.000	0.000	0.000	0.000	0.000	0.000	0.000	0.000	0.000	0.000	0.000	0.000	0.000	0.000	0.000	0.000	0.000	0.000	0.000	0.000	0.000	0.000	0.000	0.000	0.000	0.000	0.000	0.000	0.000
1985-02-22 19:00:00	0.000	0.000	0.000	0.000	0.000	0.000	0.000	0.000	0.000	0.000	0.000	0.000	0.000	0.000	0.000	0.000	0.000	0.000	0.000	0.000	0.000	0.000	0.000	0.000	0.000	0.000	0.000	0.000	0.000	0.000	0.000	0.000	0.000	0.000	0.000	0.000
1985-02-22 20:00:00	0.000	0.000	0.000	0.000	0.000	0.000	0.000	0.000	0.000	0.000	0.000	0.000	0.000	0.000	0.000	0.000	0.000	0.000	0.000	0.000	0.000	0.000	0.000	0.000	0.000	0.000	0.000	0.000	0.000	0.000	0.000	0.000	0.000	0.000	0.000	0.000
1985-02-22 21:00:00	0.000	0.000	0.000	0.000	0.000	0.000	0.000	0.000	0.000	0.000	0.000	0.000	0.000	0.000	0.000	0.000	0.000	0.000	0.000	0.000	0.000	0.000	0.000	0.000	0.000	0.000	0.000	0.000	0.000	0.000	0.000	0.000	0.000	0.000	0.000	0.000
1985-02-22 22:00:00	0.000	0.000	0.000	0.000	0.000	0.000	0.000	0.000	0.000	0.000	0.000	0.000	0.000	0.000	0.000	0.000	0.000	0.000	0.000	0.000	0.000	0.000	0.000	0.000	0.000	0.000	0.000	0.000	0.000	0.000	0.000	0.000	0.000	0.000	0.000	0.000
1985-02-22 23:00:00	0.000	0.000	0.000	0.000	0.000	0.000	0.000	0.000	0.000	0.000	0.000	0.000	0.000	0.000	0.000	0.000	0.000	0.000	0.000	0.000	0.000	0.000	0.000	0.000	0.000	0.000	0.000	0.000	0.000	0.000	0.000	0.000	0.000	0.000	0.000	0.000
1985-02-23 00:00:00	0.000	0.000	0.000	0.000	0.000	0.000	0.000	0.000	0.000	0.000	0.000	0.000	0.000	0.000	0.000	0.000	0.000	0.000	0.000	0.000	0.000	0.000	0.000	0.000	0.000	0.000	0.000	0.000	0.000	0.000	0.000	0.000	0.000	0.000	0.000	0.000
1985-02-23 01:00:00	0.000	0.000	0.000	0.000	0.000	0.000	0.000	0.000	0.000	0.000	0.000	0.000	0.000	0.000	0.000	0.000	0.000	0.000	0.000	0.000	0.000	0.000	0.000	0.000	0.000	0.000	0.000	0.000	0.000	0.000	0.000	0.000	0.000	0.000	0.000	0.000
1985-02-23 02:00:00	0.000	0.000	0.000	0.000	0.000	0.000	0.000	0.000	0.000	0.000	0.000	0.000	0.000	0.000	0.000	0.000	0.000	0.000	0.000	0.000	0.000	0.000	0.000	0.000	0.000	0.000	0.000	0.000	0.000	0.000	0.000	0.000	0.000	0.000	0.000	0.000
1985-02-23 03:00:00	0.000	0.000	0.000	0.000	0.000	0.000	0.000	0.000	0.000	0.000	0.000	0.000	0.000	0.000	0.000	0.000	0.000	0.000	0.000	0.000	0.000	0.000	0.000	0.000	0.000	0.000	0.000	0.000	0.000	0.000	0.000	0.000	0.000	0.000	0.000	0.000
1985-02-23 04:00:00	0.000	0.000	0.000	0.000	0.000	0.000	0.008	0.000	0.000	0.000	0.000	0.000	0.000	0.000	0.000	0.000	0.000	0.000	0.000	0.000	0.000	0.000	0.000	0.000	0.000	0.000	0.000	0.000	0.000	0.000	0.000	0.000	0.000	0.000	0.000	0.000
1985-02-23 05:00:00	0.017	0.000	0.004	0.000	0.069	0.000	0.102	0.000	0.000	0.000	0.001	0.000	0.001	0.000	0.000	0.009	0.002	0.004	0.000	0.000	0.003	0.000	0.004	0.034	0.022	0.033	0.000	0.000	0.000	0.002	0.000	0.031	0.015	0.000	0.000	0.005
1985-02-23 06:00:00	0.175	0.091	0.107	0.000	0.251	0.062	0.265	0.065	0.020	0.001	0.042	0.001	0.053	0.010	0.000	0.055	0.114	0.128	0.000	0.097	0.068	0.002	0.051	0.144	0.230	0.182	0.019	0.000	0.000	0.071	0.000	0.136	0.151	0.003	0.076	0.130
1985-02-23 07:00:00	0.365	0.259	0.260	0.036	0.433	0.278	0.265	0.214	0.101	0.013	0.109	0.106	0.144	0.179	0.008	0.120	0.288	0.291	0.001	0.283	0.155	0.044	0.109	0.278	0.406	0.339	0.068	0.019	0.012	0.197	0.033	0.258	0.310	0.036	0.231	0.295
1985-02-23 08:00:00	0.502	0.424	0.412	0.122	0.572	0.461	0.406	0.375	0.188	0.037	0.173	0.302	0.232	0.353	0.058	0.183	0.442	0.435	0.051	0.447	0.220	0.119	0.152	0.415	0.546	0.484	0.161	0.064	0.032	0.319	0.198	0.345	0.436	0.080	0.414	0.432
1985-02-23 09:00:00	0.573	0.532	0.534	0.199	0.637	0.592	0.549	0.458	0.249	0.068	0.212	0.480	0.282	0.488	0.140	0.228	0.555	0.525	0.125	0.556	0.249	0.201	0.173	0.468	0.636	0.588	0.288	0.112	0.051	0.383	0.373	0.382	0.505	0.113	0.536	0.494
1985-02-23 10:00:00	0.611	0.589	0.583	0.258	0.614	0.642	0.511	0.492	0.262	0.080	0.260	0.596	0.313	0.570	0.220	0.251	0.602	0.547	0.184	0.619	0.245	0.271	0.184	0.463	0.673	0.632	0.328	0.145	0.061	0.392	0.515	0.376	0.506	0.135	0.584	0.528
1985-02-23 11:00:00	0.591	0.596	0.575	0.285	0.509	0.620	0.449	0.481	0.245	0.068	0.242	0.657	0.286	0.609	0.289	0.244	0.587	0.491	0.250	0.628	0.175	0.325	0.150	0.366	0.644	0.608	0.341	0.141	0.062	0.341	0.602	0.327	0.463	0.132	0.601	0.508
1985-02-23 12:00:00	0.542	0.559	0.475	0.269	0.375	0.555	0.343	0.420	0.202	0.047	0.185	0.665	0.211	0.593	0.344	0.211	0.508	0.413	0.323	0.588	0.108	0.313	0.107	0.219	0.567	0.520	0.370	0.104	0.056	0.256	0.630	0.254	0.376	0.109	0.569	0.436
1985-02-23 13:00:00	0.435	0.462	0.339	0.224	0.227	0.456	0.180	0.284	0.143	0.031	0.105	0.621	0.105	0.525	0.340	0.156	0.393	0.301	0.352	0.501	0.058	0.244	0.061	0.115	0.434	0.384	0.286	0.073	0.038	0.151	0.601	0.167	0.251	0.075	0.475	0.313
1985-02-23 14:00:00	0.278	0.307	0.186	0.165	0.104	0.303	0.056	0.134	0.081	0.019	0.027	0.527	0.020	0.415	0.272	0.085	0.247	0.165	0.317	0.362	0.017	0.167	0.016	0.035	0.250	0.208	0.212	0.048	0.015	0.062	0.519	0.075	0.124	0.030	0.335	0.162
1985-02-23 15:00:00	0.079	0.117	0.048	0.098	0.010	0.154	0.000	0.031	0.027	0.005	0.000	0.381	0.000	0.265	0.168	0.016	0.089	0.040	0.213	0.173	0.000	0.102	0.000	0.000	0.061	0.042	0.076	0.024	0.002	0.007	0.389	0.007	0.022	0.001	0.136	0.033
1985-02-23 16:00:00	0.000	0.005	0.000	0.019	0.000	0.030	0.000	0.000	0.001	0.000	0.000	0.192	0.000	0.091	0.056	0.000	0.000	0.000	0.091	0.017	0.000	0.020	0.000	0.000	0.000	0.000	0.003	0.002	0.000	0.000	0.208	0.000	0.000	0.000	0.001	0.000
1985-02-23 17:00:00	0.000	0.000	0.000	0.000	0.000	0.000	0.000	0.000	0.000	0.000	0.000	0.023	0.000	0.001	0.000	0.000	0.000	0.000	0.009	0.000	0.000	0.000	0.000	0.000	0.000	0.000	0.000	0.000	0.000	0.000	0.040	0.000	0.000	0.000	0.000	0.000
1985-02-23 18:00:00	0.000	0.000	0.000	0.000	0.000	0.000	0.000	0.000	0.000	0.000	0.000	0.000	0.000	0.000	0.000	0.000	0.000	0.000	0.000	0.000	0.000	0.000	0.000	0.000	0.000	0.000	0.000	0.000	0.000	0.000	0.000	0.000	0.000	0.000	0.000	0.000
1985-02-23 19:00:00	0.000	0.000	0.000	0.000	0.000	0.000	0.000	0.000	0.000	0.000	0.000	0.000	0.000	0.000	0.000	0.000	0.000	0.000	0.000	0.000	0.000	0.000	0.000	0.000	0.000	0.000	0.000	0.000	0.000	0.000	0.000	0.000	0.000	0.000	0.000	0.000
1985-02-23 20:00:00	0.000	0.000	0.000	0.000	0.000	0.000	0.000	0.000	0.000	0.000	0.000	0.000	0.000	0.000	0.000	0.000	0.000	0.000	0.000	0.000	0.000	0.000	0.000	0.000	0.000	0.000	0.000	0.000	0.000	0.000	0.000	0.000	0.000	0.000	0.000	0.000
1985-02-23 21:00:00	0.000	0.000	0.000	0.000	0.000	0.000	0.000	0.000	0.000	0.000	0.000	0.000	0.000	0.000	0.000	0.000	0.000	0.000	0.000	0.000	0.000	0.000	0.000	0.000	0.000	0.000	0.000	0.000	0.000	0.000	0.000	0.000	0.000	0.000	0.000	0.000
1985-02-23 22:00:00	0.000	0.000	0.000	0.000	0.000	0.000	0.000	0.000	0.000	0.000	0.000	0.000	0.000	0.000	0.000	0.000	0.000	0.000	0.000	0.000	0.000	0.000	0.000	0.000	0.000	0.000	0.000	0.000	0.000	0.000	0.000	0.000	0.000	0.000	0.000	0.000
1985-02-23 23:00:00	0.000	0.000	0.000	0.000	0.000	0.000	0.000	0.000	0.000	0.000	0.000	0.000	0.000	0.000	0.000	0.000	0.000	0.000	0.000	0.000	0.000	0.000	0.000	0.000	0.000	0.000	0.000	0.000	0.000	0.000	0.000	0.000	0.000	0.000	0.000	0.000
1985-02-24 00:00:00	0.000	0.000	0.000	0.000	0.000	0.000	0.000	0.000	0.000	0.000	0.000	0.000	0.000	0.000	0.000	0.000	0.000	0.000	0.000	0.000	0.000	0.000	0.000	0.000	0.000	0.000	0.000	0.000	0.000	0.000	0.000	0.000	0.000	0.000	0.000	0.000
1985-02-24 01:00:00	0.000	0.000	0.000	0.000	0.000	0.000	0.000	0.000	0.000	0.000	0.000	0.000	0.000	0.000	0.000	0.000	0.000	0.000	0.000	0.000	0.000	0.000	0.000	0.000	0.000	0.000	0.000	0.000	0.000	0.000	0.000	0.000	0.000	0.000	0.000	0.000
1985-02-24 02:00:00	0.000	0.000	0.000	0.000	0.000	0.000	0.000	0.000	0.000	0.000	0.000	0.000	0.000	0.000	0.000	0.000	0.000	0.000	0.000	0.000	0.000	0.000	0.000	0.000	0.000	0.000	0.000	0.000	0.000	0.000	0.000	0.000	0.000	0.000	0.000	0.000
1985-02-24 03:00:00	0.000	0.000	0.000	0.000	0.000	0.000	0.000	0.000	0.000	0.000	0.000	0.000	0.000	0.000	0.000	0.000	0.000	0.000	0.000	0.000	0.000	0.000	0.000	0.000	0.000	0.000	0.000	0.000	0.000	0.000	0.000	0.000	0.000	0.000	0.000	0.000
1985-02-24 04:00:00	0.000	0.000	0.000	0.000	0.000	0.000	0.008	0.000	0.000	0.000	0.000	0.000	0.000	0.000	0.000	0.000	0.000	0.000	0.000	0.000	0.000	0.000	0.000	0.000	0.000	0.000	0.000	0.000	0.000	0.000	0.000	0.000	0.000	0.000	0.000	0.000
1985-02-24 05:00:00	0.025	0.000	0.004	0.000	0.045	0.000	0.121	0.000	0.000	0.000	0.004	0.000	0.002	0.000	0.000	0.042	0.000	0.000	0.000	0.002	0.005	0.000	0.009	0.042	0.019	0.035	0.007	0.000	0.000	0.000	0.000	0.025	0.010	0.000	0.000	0.000
1985-02-24 06:00:00	0.220	0.024	0.069	0.004	0.184	0.050	0.351	0.010	0.005	0.000	0.086	0.001	0.035	0.013	0.000	0.207	0.039	0.016	0.000	0.118	0.099	0.002	0.123	0.142	0.172	0.181	0.194	0.000	0.000	0.026	0.000	0.111	0.089	0.002	0.033	0.021
1985-02-24 07:00:00	0.418	0.099	0.152	0.109	0.327	0.251	0.527	0.041	0.041	0.017	0.201	0.067	0.076	0.195	0.005	0.362	0.141	0.051	0.000	0.307	0.238	0.098	0.271	0.255	0.271	0.354	0.403	0.031	0.034	0.090	0.026	0.197	0.173	0.024	0.126	0.074
1985-02-24 08:00:00	0.549	0.178	0.230	0.276	0.414	0.426	0.613	0.081	0.085	0.052	0.297	0.204	0.102	0.370	0.034	0.482	0.254	0.097	0.020	0.461	0.359	0.290	0.383	0.358	0.318	0.521	0.572	0.093	0.098	0.170	0.147	0.251	0.230	0.059	0.227	0.152
1985-02-24 09:00:00	0.581	0.244	0.252	0.422	0.428	0.550	0.642	0.116	0.130	0.087	0.336	0.344	0.101	0.508	0.080	0.556	0.328	0.144	0.058	0.563	0.416	0.457	0.421	0.394	0.322	0.602	0.685	0.169	0.165	0.242	0.291	0.267	0.246	0.093	0.319	0.240
1985-02-24 10:00:00	0.527	0.295	0.225	0.521	0.428	0.621	0.616	0.146	0.186	0.121	0.314	0.445	0.090	0.596	0.165	0.577	0.349	0.194	0.157	0.626	0.421	0.571	0.384	0.411	0.273	0.615	0.740	0.246	0.207	0.279	0.417	0.266	0.225	0.115	0.429	0.294
1985-02-24 11:00:00	0.428	0.301	0.205	0.568	0.382	0.644	0.521	0.144	0.232	0.163	0.236	0.493	0.068	0.631	0.283	0.546	0.348	0.217	0.336	0.643	0.351	0.631	0.301	0.395	0.228	0.484	0.739	0.310	0.227	0.272	0.505	0.241	0.191	0.122	0.502	0.289
1985-02-24 12:00:00	0.322	0.275	0.167	0.566	0.296	0.615	0.342	0.125	0.250	0.185	0.148	0.491	0.044	0.615	0.363	0.455	0.321	0.206	0.432	0.604	0.243	0.640	0.202	0.325	0.175	0.293	0.684	0.310	0.216	0.230	0.536	0.203	0.153	0.111	0.480	0.257
1985-02-24 13:00:00	0.196	0.219	0.128	0.513	0.171	0.531	0.189	0.097	0.227	0.193	0.072	0.438	0.021	0.548	0.383	0.309	0.259	0.171	0.443	0.509	0.131	0.595	0.113	0.201	0.130	0.162	0.573	0.269	0.171	0.154	0.490	0.151	0.102	0.080	0.397	0.206
1985-02-24 14:00:00	0.086	0.143	0.077	0.406	0.067	0.397	0.041	0.055	0.163	0.149	0.016	0.340	0.003	0.433	0.333	0.141	0.165	0.109	0.360	0.371	0.049	0.488	0.037	0.068	0.085	0.068	0.408	0.193	0.098	0.069	0.360	0.076	0.051	0.037	0.272	0.125
1985-02-24 15:00:00	0.019	0.054	0.023	0.244	0.004	0.219	0.000	0.013	0.076	0.054	0.000	0.209	0.000	0.272	0.206	0.018	0.059	0.028	0.240	0.190	0.002	0.309	0.000	0.000	0.029	0.011	0.198	0.095	0.026	0.009	0.186	0.008	0.008	0.004	0.117	0.028
1985-02-24 16:00:00	0.000	0.002	0.000	0.056	0.000	0.040	0.000	0.000	0.007	0.000	0.000	0.078	0.000	0.087	0.064	0.000	0.000	0.000	0.114	0.021	0.000	0.074	0.000	0.000	0.000	0.000	0.016	0.011	0.000	0.000	0.083	0.000	0.000	0.000	0.002	0.000
1985-02-24 17:00:00	0.000	0.000	0.000	0.000	0.000	0.000	0.000	0.000	0.000	0.000	0.000	0.006	0.000	0.001	0.001	0.000	0.000	0.000	0.010	0.000	0.000	0.000	0.000	0.000	0.000	0.000	0.000	0.000	0.000	0.000	0.017	0.000	0.000	0.000	0.000	0.000
1985-02-24 18:00:00	0.000	0.000	0.000	0.000	0.000	0.000	0.000	0.000	0.000	0.000	0.000	0.000	0.000	0.000	0.000	0.000	0.000	0.000	0.000	0.000	0.000	0.000	0.000	0.000	0.000	0.000	0.000	0.000	0.000	0.000	0.000	0.000	0.000	0.000	0.000	0.000
1985-02-24 19:00:00	0.000	0.000	0.000	0.000	0.000	0.000	0.000	0.000	0.000	0.000	0.000	0.000	0.000	0.000	0.000	0.000	0.000	0.000	0.000	0.000	0.000	0.000	0.000	0.000	0.000	0.000	0.000	0.000	0.000	0.000	0.000	0.000	0.000	0.000	0.000	0.000
1985-02-24 20:00:00	0.000	0.000	0.000	0.000	0.000	0.000	0.000	0.000	0.000	0.000	0.000	0.000	0.000	0.000	0.000	0.000	0.000	0.000	0.000	0.000	0.000	0.000	0.000	0.000	0.000	0.000	0.000	0.000	0.000	0.000	0.000	0.000	0.000	0.000	0.000	0.000
1985-02-24 21:00:00	0.000	0.000	0.000	0.000	0.000	0.000	0.000	0.000	0.000	0.000	0.000	0.000	0.000	0.000	0.000	0.000	0.000	0.000	0.000	0.000	0.000	0.000	0.000	0.000	0.000	0.000	0.000	0.000	0.000	0.000	0.000	0.000	0.000	0.000	0.000	0.000
1985-02-24 22:00:00	0.000	0.000	0.000	0.000	0.000	0.000	0.000	0.000	0.000	0.000	0.000	0.000	0.000	0.000	0.000	0.000	0.000	0.000	0.000	0.000	0.000	0.000	0.000	0.000	0.000	0.000	0.000	0.000	0.000	0.000	0.000	0.000	0.000	0.000	0.000	0.000
1985-02-24 23:00:00	0.000	0.000	0.000	0.000	0.000	0.000	0.000	0.000	0.000	0.000	0.000	0.000	0.000	0.000	0.000	0.000	0.000	0.000	0.000	0.000	0.000	0.000	0.000	0.000	0.000	0.000	0.000	0.000	0.000	0.000	0.000	0.000	0.000	0.000	0.000	0.000
1985-02-25 00:00:00	0.000	0.000	0.000	0.000	0.000	0.000	0.000	0.000	0.000	0.000	0.000	0.000	0.000	0.000	0.000	0.000	0.000	0.000	0.000	0.000	0.000	0.000	0.000	0.000	0.000	0.000	0.000	0.000	0.000	0.000	0.000	0.000	0.000	0.000	0.000	0.000
1985-02-25 01:00:00	0.000	0.000	0.000	0.000	0.000	0.000	0.000	0.000	0.000	0.000	0.000	0.000	0.000	0.000	0.000	0.000	0.000	0.000	0.000	0.000	0.000	0.000	0.000	0.000	0.000	0.000	0.000	0.000	0.000	0.000	0.000	0.000	0.000	0.000	0.000	0.000
1985-02-25 02:00:00	0.000	0.000	0.000	0.000	0.000	0.000	0.000	0.000	0.000	0.000	0.000	0.000	0.000	0.000	0.000	0.000	0.000	0.000	0.000	0.000	0.000	0.000	0.000	0.000	0.000	0.000	0.000	0.000	0.000	0.000	0.000	0.000	0.000	0.000	0.000	0.000
1985-02-25 03:00:00	0.000	0.000	0.000	0.000	0.000	0.000	0.000	0.000	0.000	0.000	0.000	0.000	0.000	0.000	0.000	0.000	0.000	0.000	0.000	0.000	0.000	0.000	0.000	0.000	0.000	0.000	0.000	0.000	0.000	0.000	0.000	0.000	0.000	0.000	0.000	0.000
1985-02-25 04:00:00	0.000	0.000	0.000	0.000	0.000	0.000	0.001	0.000	0.000	0.000	0.000	0.000	0.000	0.000	0.000	0.000	0.000	0.000	0.000	0.000	0.000	0.000	0.000	0.000	0.000	0.000	0.000	0.000	0.000	0.000	0.000	0.000	0.000	0.000	0.000	0.000
1985-02-25 05:00:00	0.028	0.000	0.016	0.000	0.050	0.000	0.039	0.000	0.000	0.000	0.002	0.000	0.000	0.000	0.000	0.052	0.003	0.003	0.000	0.002	0.003	0.000	0.003	0.062	0.026	0.051	0.009	0.000	0.000	0.001	0.000	0.036	0.017	0.000	0.000	0.005
1985-02-25 06:00:00	0.238	0.114	0.232	0.002	0.197	0.065	0.091	0.037	0.029	0.003	0.056	0.000	0.034	0.012	0.000	0.227	0.110	0.069	0.000	0.119	0.073	0.003	0.070	0.200	0.261	0.226	0.185	0.001	0.003	0.029	0.000	0.154	0.159	0.019	0.079	0.078
1985-02-25 07:00:00	0.455	0.270	0.443	0.083	0.354	0.265	0.137	0.139	0.125	0.037	0.143	0.029	0.101	0.119	0.027	0.391	0.282	0.158	0.003	0.301	0.198	0.083	0.168	0.388	0.471	0.382	0.384	0.050	0.073	0.087	0.024	0.308	0.326	0.098	0.248	0.160
1985-02-25 08:00:00	0.617	0.427	0.599	0.233	0.495	0.441	0.169	0.293	0.227	0.085	0.234	0.117	0.173	0.240	0.120	0.514	0.450	0.252	0.068	0.463	0.323	0.250	0.250	0.554	0.620	0.551	0.558	0.148	0.168	0.161	0.145	0.452	0.480	0.206	0.420	0.217
1985-02-25 09:00:00	0.716	0.540	0.688	0.389	0.581	0.581	0.208	0.414	0.315	0.129	0.302	0.216	0.222	0.340	0.196	0.589	0.559	0.323	0.172	0.577	0.408	0.439	0.294	0.645	0.705	0.655	0.675	0.307	0.246	0.243	0.297	0.531	0.587	0.308	0.533	0.249
1985-02-25 10:00:00	0.759	0.596	0.719	0.479	0.625	0.656	0.180	0.467	0.381	0.166	0.313	0.300	0.232	0.401	0.250	0.618	0.613	0.367	0.287	0.635	0.430	0.560	0.308	0.648	0.735	0.701	0.732	0.476	0.286	0.288	0.430	0.544	0.637	0.376	0.607	0.282
1985-02-25 11:00:00	0.750	0.603	0.689	0.499	0.609	0.674	0.150	0.439	0.405	0.178	0.283	0.352	0.191	0.417	0.281	0.603	0.607	0.339	0.378	0.645	0.363	0.610	0.280	0.585	0.712	0.692	0.732	0.518	0.277	0.301	0.533	0.498	0.620	0.384	0.611	0.286
1985-02-25 12:00:00	0.687	0.551	0.602	0.473	0.543	0.638	0.116	0.347	0.381	0.157	0.212	0.364	0.131	0.385	0.275	0.544	0.551	0.274	0.428	0.603	0.259	0.595	0.213	0.449	0.636	0.628	0.679	0.481	0.232	0.266	0.563	0.407	0.528	0.325	0.548	0.250
1985-02-25 13:00:00	0.568	0.439	0.457	0.406	0.420	0.546	0.076	0.223	0.324	0.113	0.118	0.343	0.065	0.312	0.232	0.418	0.447	0.202	0.415	0.509	0.154	0.516	0.122	0.262	0.507	0.509	0.571	0.383	0.165	0.190	0.525	0.276	0.388	0.219	0.435	0.180
1985-02-25 14:00:00	0.386	0.281	0.271	0.298	0.232	0.393	0.019	0.113	0.226	0.058	0.032	0.273	0.013	0.215	0.171	0.244	0.297	0.117	0.341	0.361	0.056	0.387	0.039	0.087	0.325	0.344	0.407	0.247	0.086	0.091	0.424	0.125	0.217	0.097	0.265	0.094
1985-02-25 15:00:00	0.140	0.124	0.086	0.149	0.039	0.187	0.000	0.033	0.098	0.014	0.000	0.173	0.000	0.112	0.105	0.057	0.113	0.026	0.213	0.169	0.001	0.209	0.000	0.000	0.106	0.115	0.197	0.105	0.021	0.014	0.275	0.013	0.050	0.013	0.097	0.017
1985-02-25 16:00:00	0.000	0.010	0.000	0.024	0.000	0.023	0.000	0.000	0.007	0.000	0.000	0.075	0.000	0.027	0.037	0.000	0.001	0.000	0.090	0.014	0.000	0.040	0.000	0.000	0.000	0.000	0.016	0.012	0.000	0.000	0.123	0.000	0.000	0.000	0.001	0.000
1985-02-25 17:00:00	0.000	0.000	0.000	0.000	0.000	0.000	0.000	0.000	0.000	0.000	0.000	0.008	0.000	0.000	0.001	0.000	0.000	0.000	0.010	0.000	0.000	0.000	0.000	0.000	0.000	0.000	0.000	0.000	0.000	0.000	0.026	0.000	0.000	0.000	0.000	0.000
1985-02-25 18:00:00	0.000	0.000	0.000	0.000	0.000	0.000	0.000	0.000	0.000	0.000	0.000	0.000	0.000	0.000	0.000	0.000	0.000	0.000	0.000	0.000	0.000	0.000	0.000	0.000	0.000	0.000	0.000	0.000	0.000	0.000	0.000	0.000	0.000	0.000	0.000	0.000
1985-02-25 19:00:00	0.000	0.000	0.000	0.000	0.000	0.000	0.000	0.000	0.000	0.000	0.000	0.000	0.000	0.000	0.000	0.000	0.000	0.000	0.000	0.000	0.000	0.000	0.000	0.000	0.000	0.000	0.000	0.000	0.000	0.000	0.000	0.000	0.000	0.000	0.000	0.000
1985-02-25 20:00:00	0.000	0.000	0.000	0.000	0.000	0.000	0.000	0.000	0.000	0.000	0.000	0.000	0.000	0.000	0.000	0.000	0.000	0.000	0.000	0.000	0.000	0.000	0.000	0.000	0.000	0.000	0.000	0.000	0.000	0.000	0.000	0.000	0.000	0.000	0.000	0.000
1985-02-25 21:00:00	0.000	0.000	0.000	0.000	0.000	0.000	0.000	0.000	0.000	0.000	0.000	0.000	0.000	0.000	0.000	0.000	0.000	0.000	0.000	0.000	0.000	0.000	0.000	0.000	0.000	0.000	0.000	0.000	0.000	0.000	0.000	0.000	0.000	0.000	0.000	0.000
1985-02-25 22:00:00	0.000	0.000	0.000	0.000	0.000	0.000	0.000	0.000	0.000	0.000	0.000	0.000	0.000	0.000	0.000	0.000	0.000	0.000	0.000	0.000	0.000	0.000	0.000	0.000	0.000	0.000	0.000	0.000	0.000	0.000	0.000	0.000	0.000	0.000	0.000	0.000
1985-02-25 23:00:00	0.000	0.000	0.000	0.000	0.000	0.000	0.000	0.000	0.000	0.000	0.000	0.000	0.000	0.000	0.000	0.000	0.000	0.000	0.000	0.000	0.000	0.000	0.000	0.000	0.000	0.000	0.000	0.000	0.000	0.000	0.000	0.000	0.000	0.000	0.000	0.000
1985-02-26 00:00:00	0.000	0.000	0.000	0.000	0.000	0.000	0.000	0.000	0.000	0.000	0.000	0.000	0.000	0.000	0.000	0.000	0.000	0.000	0.000	0.000	0.000	0.000	0.000	0.000	0.000	0.000	0.000	0.000	0.000	0.000	0.000	0.000	0.000	0.000	0.000	0.000
1985-02-26 01:00:00	0.000	0.000	0.000	0.000	0.000	0.000	0.000	0.000	0.000	0.000	0.000	0.000	0.000	0.000	0.000	0.000	0.000	0.000	0.000	0.000	0.000	0.000	0.000	0.000	0.000	0.000	0.000	0.000	0.000	0.000	0.000	0.000	0.000	0.000	0.000	0.000
1985-02-26 02:00:00	0.000	0.000	0.000	0.000	0.000	0.000	0.000	0.000	0.000	0.000	0.000	0.000	0.000	0.000	0.000	0.000	0.000	0.000	0.000	0.000	0.000	0.000	0.000	0.000	0.000	0.000	0.000	0.000	0.000	0.000	0.000	0.000	0.000	0.000	0.000	0.000
1985-02-26 03:00:00	0.000	0.000	0.000	0.000	0.000	0.000	0.000	0.000	0.000	0.000	0.000	0.000	0.000	0.000	0.000	0.000	0.000	0.000	0.000	0.000	0.000	0.000	0.000	0.000	0.000	0.000	0.000	0.000	0.000	0.000	0.000	0.000	0.000	0.000	0.000	0.000
1985-02-26 04:00:00	0.000	0.000	0.000	0.000	0.000	0.000	0.046	0.000	0.000	0.000	0.000	0.000	0.000	0.000	0.000	0.000	0.000	0.000	0.000	0.000	0.000	0.000	0.000	0.000	0.000	0.000	0.000	0.000	0.000	0.000	0.000	0.000	0.000	0.000	0.000	0.000
1985-02-26 05:00:00	0.030	0.000	0.009	0.000	0.061	0.000	0.256	0.000	0.000	0.000	0.002	0.000	0.002	0.000	0.000	0.075	0.002	0.007	0.000	0.002	0.005	0.000	0.005	0.068	0.026	0.053	0.007	0.000	0.000	0.004	0.000	0.041	0.013	0.000	0.000	0.015
1985-02-26 06:00:00	0.224	0.083	0.129	0.000	0.221	0.029	0.454	0.064	0.016	0.002	0.048	0.000	0.041	0.003	0.000	0.278	0.074	0.109	0.000	0.070	0.070	0.000	0.065	0.231	0.220	0.218	0.129	0.000	0.000	0.084	0.000	0.179	0.128	0.016	0.030	0.180
1985-02-26 07:00:00	0.423	0.213	0.256	0.016	0.400	0.133	0.589	0.190	0.079	0.018	0.124	0.046	0.098	0.039	0.004	0.450	0.178	0.266	0.005	0.193	0.165	0.021	0.146	0.433	0.395	0.361	0.306	0.015	0.025	0.218	0.036	0.335	0.277	0.078	0.106	0.343
1985-02-26 08:00:00	0.573	0.350	0.368	0.050	0.525	0.230	0.694	0.319	0.157	0.042	0.214	0.169	0.146	0.101	0.035	0.573	0.274	0.420	0.093	0.308	0.268	0.065	0.235	0.587	0.542	0.508	0.479	0.039	0.072	0.358	0.181	0.465	0.414	0.156	0.192	0.493
1985-02-26 09:00:00	0.671	0.447	0.443	0.103	0.586	0.302	0.753	0.382	0.226	0.066	0.289	0.324	0.178	0.173	0.088	0.643	0.352	0.515	0.236	0.388	0.339	0.103	0.304	0.641	0.633	0.606	0.622	0.067	0.118	0.450	0.338	0.539	0.510	0.221	0.270	0.588
1985-02-26 10:00:00	0.715	0.494	0.480	0.180	0.608	0.350	0.746	0.385	0.269	0.097	0.318	0.470	0.218	0.244	0.154	0.661	0.400	0.564	0.391	0.430	0.363	0.149	0.319	0.630	0.672	0.646	0.528	0.108	0.140	0.490	0.475	0.564	0.551	0.256	0.357	0.639
1985-02-26 11:00:00	0.707	0.468	0.473	0.245	0.588	0.365	0.675	0.349	0.268	0.111	0.279	0.533	0.205	0.303	0.227	0.626	0.398	0.553	0.483	0.421	0.330	0.175	0.292	0.584	0.657	0.632	0.362	0.162	0.142	0.470	0.539	0.530	0.542	0.247	0.378	0.626
1985-02-26 12:00:00	0.647	0.393	0.418	0.281	0.520	0.337	0.546	0.293	0.231	0.103	0.206	0.537	0.149	0.329	0.291	0.550	0.355	0.494	0.499	0.356	0.254	0.196	0.237	0.477	0.584	0.593	0.291	0.220	0.127	0.398	0.540	0.451	0.473	0.196	0.341	0.554
1985-02-26 13:00:00	0.534	0.301	0.316	0.272	0.389	0.273	0.363	0.222	0.175	0.076	0.127	0.496	0.077	0.307	0.295	0.426	0.275	0.382	0.430	0.257	0.162	0.165	0.148	0.316	0.462	0.486	0.182	0.248	0.098	0.285	0.474	0.323	0.358	0.123	0.265	0.422
1985-02-26 14:00:00	0.358	0.193	0.185	0.212	0.208	0.183	0.147	0.131	0.110	0.042	0.041	0.402	0.017	0.238	0.239	0.251	0.173	0.225	0.305	0.151	0.062	0.115	0.054	0.121	0.283	0.322	0.078	0.173	0.059	0.141	0.352	0.161	0.201	0.051	0.163	0.239
1985-02-26 15:00:00	0.125	0.070	0.057	0.102	0.035	0.084	0.002	0.041	0.045	0.013	0.000	0.266	0.000	0.133	0.143	0.061	0.064	0.056	0.159	0.057	0.002	0.056	0.001	0.002	0.082	0.103	0.027	0.077	0.018	0.026	0.211	0.024	0.046	0.006	0.061	0.060
1985-02-26 16:00:00	0.000	0.003	0.000	0.015	0.000	0.011	0.000	0.000	0.002	0.000	0.000	0.111	0.000	0.037	0.046	0.000	0.000	0.000	0.060	0.003	0.000	0.008	0.000	0.000	0.000	0.000	0.001	0.009	0.000	0.000	0.098	0.000	0.000	0.000	0.001	0.000
1985-02-26 17:00:00	0.000	0.000	0.000	0.000	0.000	0.000	0.000	0.000	0.000	0.000	0.000	0.011	0.000	0.000	0.000	0.000	0.000	0.000	0.007	0.000	0.000	0.000	0.000	0.000	0.000	0.000	0.000	0.000	0.000	0.000	0.026	0.000	0.000	0.000	0.000	0.000
1985-02-26 18:00:00	0.000	0.000	0.000	0.000	0.000	0.000	0.000	0.000	0.000	0.000	0.000	0.000	0.000	0.000	0.000	0.000	0.000	0.000	0.000	0.000	0.000	0.000	0.000	0.000	0.000	0.000	0.000	0.000	0.000	0.000	0.000	0.000	0.000	0.000	0.000	0.000
1985-02-26 19:00:00	0.000	0.000	0.000	0.000	0.000	0.000	0.000	0.000	0.000	0.000	0.000	0.000	0.000	0.000	0.000	0.000	0.000	0.000	0.000	0.000	0.000	0.000	0.000	0.000	0.000	0.000	0.000	0.000	0.000	0.000	0.000	0.000	0.000	0.000	0.000	0.000
1985-02-26 20:00:00	0.000	0.000	0.000	0.000	0.000	0.000	0.000	0.000	0.000	0.000	0.000	0.000	0.000	0.000	0.000	0.000	0.000	0.000	0.000	0.000	0.000	0.000	0.000	0.000	0.000	0.000	0.000	0.000	0.000	0.000	0.000	0.000	0.000	0.000	0.000	0.000
1985-02-26 21:00:00	0.000	0.000	0.000	0.000	0.000	0.000	0.000	0.000	0.000	0.000	0.000	0.000	0.000	0.000	0.000	0.000	0.000	0.000	0.000	0.000	0.000	0.000	0.000	0.000	0.000	0.000	0.000	0.000	0.000	0.000	0.000	0.000	0.000	0.000	0.000	0.000
1985-02-26 22:00:00	0.000	0.000	0.000	0.000	0.000	0.000	0.000	0.000	0.000	0.000	0.000	0.000	0.000	0.000	0.000	0.000	0.000	0.000	0.000	0.000	0.000	0.000	0.000	0.000	0.000	0.000	0.000	0.000	0.000	0.000	0.000	0.000	0.000	0.000	0.000	0.000
1985-02-26 23:00:00	0.000	0.000	0.000	0.000	0.000	0.000	0.000	0.000	0.000	0.000	0.000	0.000	0.000	0.000	0.000	0.000	0.000	0.000	0.000	0.000	0.000	0.000	0.000	0.000	0.000	0.000	0.000	0.000	0.000	0.000	0.000	0.000	0.000	0.000	0.000	0.000
1985-02-27 00:00:00	0.000	0.000	0.000	0.000	0.000	0.000	0.000	0.000	0.000	0.000	0.000	0.000	0.000	0.000	0.000	0.000	0.000	0.000	0.000	0.000	0.000	0.000	0.000	0.000	0.000	0.000	0.000	0.000	0.000	0.000	0.000	0.000	0.000	0.000	0.000	0.000
1985-02-27 01:00:00	0.000	0.000	0.000	0.000	0.000	0.000	0.000	0.000	0.000	0.000	0.000	0.000	0.000	0.000	0.000	0.000	0.000	0.000	0.000	0.000	0.000	0.000	0.000	0.000	0.000	0.000	0.000	0.000	0.000	0.000	0.000	0.000	0.000	0.000	0.000	0.000
1985-02-27 02:00:00	0.000	0.000	0.000	0.000	0.000	0.000	0.000	0.000	0.000	0.000	0.000	0.000	0.000	0.000	0.000	0.000	0.000	0.000	0.000	0.000	0.000	0.000	0.000	0.000	0.000	0.000	0.000	0.000	0.000	0.000	0.000	0.000	0.000	0.000	0.000	0.000
1985-02-27 03:00:00	0.000	0.000	0.000	0.000	0.000	0.000	0.000	0.000	0.000	0.000	0.000	0.000	0.000	0.000	0.000	0.000	0.000	0.000	0.000	0.000	0.000	0.000	0.000	0.000	0.000	0.000	0.000	0.000	0.000	0.000	0.000	0.000	0.000	0.000	0.000	0.000
1985-02-27 04:00:00	0.000	0.000	0.000	0.000	0.000	0.000	0.063	0.000	0.000	0.000	0.000	0.000	0.000	0.000	0.000	0.000	0.000	0.000	0.000	0.000	0.000	0.000	0.000	0.000	0.000	0.000	0.000	0.000	0.000	0.000	0.000	0.000	0.000	0.000	0.000	0.000
1985-02-27 05:00:00	0.011	0.000	0.002	0.000	0.064	0.000	0.283	0.000	0.000	0.000	0.003	0.000	0.001	0.000	0.000	0.025	0.000	0.011	0.000	0.001	0.009	0.000	0.011	0.075	0.007	0.020	0.008	0.000	0.000	0.005	0.000	0.047	0.017	0.000	0.000	0.011
1985-02-27 06:00:00	0.072	0.025	0.044	0.000	0.218	0.018	0.484	0.025	0.009	0.003	0.046	0.001	0.027	0.003	0.000	0.113	0.034	0.105	0.000	0.035	0.093	0.001	0.088	0.249	0.067	0.124	0.152	0.000	0.003	0.083	0.000	0.183	0.119	0.014	0.023	0.123
1985-02-27 07:00:00	0.123	0.085	0.108	0.023	0.390	0.115	0.638	0.085	0.053	0.040	0.106	0.087	0.066	0.050	0.008	0.188	0.096	0.237	0.001	0.120	0.212	0.029	0.191	0.461	0.131	0.245	0.314	0.023	0.065	0.207	0.014	0.341	0.244	0.080	0.078	0.259
1985-02-27 08:00:00	0.166	0.151	0.176	0.067	0.514	0.229	0.735	0.160	0.114	0.089	0.164	0.225	0.103	0.133	0.051	0.235	0.171	0.362	0.035	0.219	0.324	0.075	0.291	0.604	0.188	0.319	0.462	0.079	0.154	0.324	0.088	0.461	0.366	0.167	0.140	0.376
1985-02-27 09:00:00	0.198	0.212	0.239	0.116	0.581	0.318	0.775	0.238	0.176	0.132	0.206	0.357	0.131	0.238	0.115	0.266	0.242	0.443	0.114	0.305	0.385	0.125	0.359	0.673	0.228	0.358	0.530	0.152	0.240	0.403	0.193	0.538	0.477	0.243	0.199	0.444
1985-02-27 10:00:00	0.216	0.251	0.271	0.154	0.616	0.384	0.761	0.300	0.228	0.176	0.209	0.450	0.136	0.344	0.204	0.284	0.293	0.489	0.218	0.366	0.392	0.173	0.348	0.674	0.252	0.392	0.535	0.237	0.297	0.432	0.292	0.594	0.551	0.291	0.244	0.467
1985-02-27 11:00:00	0.221	0.264	0.275	0.190	0.596	0.411	0.693	0.327	0.249	0.194	0.170	0.487	0.120	0.409	0.310	0.275	0.307	0.473	0.296	0.387	0.355	0.198	0.279	0.601	0.253	0.395	0.534	0.289	0.313	0.405	0.371	0.579	0.550	0.279	0.262	0.444
1985-02-27 12:00:00	0.194	0.249	0.247	0.213	0.522	0.380	0.566	0.311	0.232	0.171	0.116	0.475	0.086	0.422	0.361	0.243	0.283	0.414	0.322	0.358	0.276	0.185	0.198	0.455	0.226	0.366	0.509	0.314	0.279	0.328	0.448	0.502	0.483	0.221	0.253	0.372
1985-02-27 13:00:00	0.149	0.207	0.194	0.209	0.397	0.302	0.373	0.252	0.183	0.127	0.068	0.425	0.044	0.382	0.348	0.180	0.223	0.310	0.295	0.290	0.165	0.151	0.114	0.275	0.180	0.287	0.447	0.279	0.204	0.219	0.482	0.369	0.362	0.144	0.219	0.262
1985-02-27 14:00:00	0.083	0.137	0.120	0.162	0.220	0.199	0.151	0.157	0.115	0.075	0.023	0.339	0.009	0.295	0.276	0.094	0.139	0.166	0.243	0.193	0.063	0.103	0.039	0.097	0.113	0.184	0.300	0.198	0.112	0.106	0.422	0.194	0.206	0.070	0.150	0.141
1985-02-27 15:00:00	0.022	0.055	0.038	0.096	0.041	0.091	0.002	0.051	0.045	0.026	0.000	0.221	0.000	0.176	0.172	0.017	0.049	0.037	0.166	0.084	0.003	0.050	0.001	0.002	0.035	0.054	0.104	0.101	0.033	0.019	0.283	0.033	0.050	0.014	0.063	0.033
1985-02-27 16:00:00	0.000	0.002	0.000	0.021	0.000	0.012	0.000	0.000	0.002	0.000	0.000	0.095	0.000	0.057	0.061	0.000	0.000	0.000	0.073	0.006	0.000	0.009	0.000	0.000	0.000	0.000	0.007	0.014	0.001	0.000	0.144	0.000	0.000	0.000	0.001	0.000
1985-02-27 17:00:00	0.000	0.000	0.000	0.000	0.000	0.000	0.000	0.000	0.000	0.000	0.000	0.011	0.000	0.001	0.001	0.000	0.000	0.000	0.006	0.000	0.000	0.000	0.000	0.000	0.000	0.000	0.000	0.000	0.000	0.000	0.027	0.000	0.000	0.000	0.000	0.000
1985-02-27 18:00:00	0.000	0.000	0.000	0.000	0.000	0.000	0.000	0.000	0.000	0.000	0.000	0.000	0.000	0.000	0.000	0.000	0.000	0.000	0.000	0.000	0.000	0.000	0.000	0.000	0.000	0.000	0.000	0.000	0.000	0.000	0.000	0.000	0.000	0.000	0.000	0.000
1985-02-27 19:00:00	0.000	0.000	0.000	0.000	0.000	0.000	0.000	0.000	0.000	0.000	0.000	0.000	0.000	0.000	0.000	0.000	0.000	0.000	0.000	0.000	0.000	0.000	0.000	0.000	0.000	0.000	0.000	0.000	0.000	0.000	0.000	0.000	0.000	0.000	0.000	0.000
1985-02-27 20:00:00	0.000	0.000	0.000	0.000	0.000	0.000	0.000	0.000	0.000	0.000	0.000	0.000	0.000	0.000	0.000	0.000	0.000	0.000	0.000	0.000	0.000	0.000	0.000	0.000	0.000	0.000	0.000	0.000	0.000	0.000	0.000	0.000	0.000	0.000	0.000	0.000
1985-02-27 21:00:00	0.000	0.000	0.000	0.000	0.000	0.000	0.000	0.000	0.000	0.000	0.000	0.000	0.000	0.000	0.000	0.000	0.000	0.000	0.000	0.000	0.000	0.000	0.000	0.000	0.000	0.000	0.000	0.000	0.000	0.000	0.000	0.000	0.000	0.000	0.000	0.000
1985-02-27 22:00:00	0.000	0.000	0.000	0.000	0.000	0.000	0.000	0.000	0.000	0.000	0.000	0.000	0.000	0.000	0.000	0.000	0.000	0.000	0.000	0.000	0.000	0.000	0.000	0.000	0.000	0.000	0.000	0.000	0.000	0.000	0.000	0.000	0.000	0.000	0.000	0.000
1985-02-27 23:00:00	0.000	0.000	0.000	0.000	0.000	0.000	0.000	0.000	0.000	0.000	0.000	0.000	0.000	0.000	0.000	0.000	0.000	0.000	0.000	0.000	0.000	0.000	0.000	0.000	0.000	0.000	0.000	0.000	0.000	0.000	0.000	0.000	0.000	0.000	0.000	0.000
1985-02-28 00:00:00	0.000	0.000	0.000	0.000	0.000	0.000	0.000	0.000	0.000	0.000	0.000	0.000	0.000	0.000	0.000	0.000	0.000	0.000	0.000	0.000	0.000	0.000	0.000	0.000	0.000	0.000	0.000	0.000	0.000	0.000	0.000	0.000	0.000	0.000	0.000	0.000
1985-02-28 01:00:00	0.000	0.000	0.000	0.000	0.000	0.000	0.000	0.000	0.000	0.000	0.000	0.000	0.000	0.000	0.000	0.000	0.000	0.000	0.000	0.000	0.000	0.000	0.000	0.000	0.000	0.000	0.000	0.000	0.000	0.000	0.000	0.000	0.000	0.000	0.000	0.000
1985-02-28 02:00:00	0.000	0.000	0.000	0.000	0.000	0.000	0.000	0.000	0.000	0.000	0.000	0.000	0.000	0.000	0.000	0.000	0.000	0.000	0.000	0.000	0.000	0.000	0.000	0.000	0.000	0.000	0.000	0.000	0.000	0.000	0.000	0.000	0.000	0.000	0.000	0.000
1985-02-28 03:00:00	0.000	0.000	0.000	0.000	0.000	0.000	0.000	0.000	0.000	0.000	0.000	0.000	0.000	0.000	0.000	0.000	0.000	0.000	0.000	0.000	0.000	0.000	0.000	0.000	0.000	0.000	0.000	0.000	0.000	0.000	0.000	0.000	0.000	0.000	0.000	0.000
1985-02-28 04:00:00	0.000	0.000	0.000	0.000	0.000	0.000	0.034	0.000	0.000	0.000	0.000	0.000	0.000	0.000	0.000	0.000	0.000	0.000	0.000	0.000	0.000	0.000	0.000	0.000	0.000	0.000	0.000	0.000	0.000	0.000	0.000	0.000	0.000	0.000	0.000	0.000
1985-02-28 05:00:00	0.007	0.000	0.002	0.000	0.059	0.000	0.259	0.000	0.000	0.000	0.005	0.000	0.002	0.000	0.000	0.019	0.001	0.009	0.000	0.001	0.010	0.000	0.009	0.075	0.007	0.016	0.011	0.000	0.000	0.007	0.000	0.057	0.021	0.000	0.000	0.008
1985-02-28 06:00:00	0.072	0.055	0.052	0.001	0.196	0.010	0.478	0.042	0.011	0.010	0.048	0.001	0.026	0.004	0.000	0.094	0.043	0.080	0.000	0.049	0.094	0.003	0.068	0.242	0.077	0.099	0.186	0.003	0.000	0.090	0.000	0.195	0.138	0.007	0.051	0.105
1985-02-28 07:00:00	0.159	0.170	0.137	0.042	0.346	0.076	0.633	0.133	0.066	0.072	0.101	0.063	0.066	0.067	0.010	0.187	0.119	0.179	0.002	0.151	0.245	0.057	0.139	0.440	0.165	0.202	0.380	0.067	0.022	0.226	0.008	0.327	0.280	0.039	0.150	0.244
1985-02-28 08:00:00	0.244	0.289	0.233	0.134	0.463	0.193	0.729	0.246	0.148	0.162	0.141	0.173	0.108	0.184	0.060	0.270	0.192	0.281	0.033	0.277	0.373	0.168	0.191	0.573	0.242	0.310	0.535	0.164	0.065	0.349	0.050	0.440	0.401	0.079	0.257	0.372
1985-02-28 09:00:00	0.296	0.389	0.299	0.267	0.540	0.337	0.770	0.345	0.235	0.240	0.157	0.302	0.139	0.329	0.148	0.333	0.253	0.361	0.093	0.368	0.446	0.338	0.221	0.633	0.298	0.389	0.638	0.271	0.117	0.422	0.100	0.515	0.470	0.114	0.348	0.452
1985-02-28 10:00:00	0.334	0.438	0.351	0.358	0.589	0.431	0.756	0.387	0.281	0.257	0.152	0.420	0.160	0.449	0.229	0.364	0.290	0.423	0.166	0.409	0.483	0.444	0.229	0.617	0.319	0.437	0.684	0.346	0.169	0.435	0.170	0.557	0.488	0.137	0.396	0.486
1985-02-28 11:00:00	0.334	0.443	0.319	0.401	0.569	0.453	0.689	0.363	0.293	0.226	0.124	0.469	0.141	0.515	0.290	0.353	0.287	0.429	0.212	0.398	0.465	0.507	0.211	0.579	0.285	0.440	0.681	0.393	0.190	0.405	0.206	0.540	0.456	0.129	0.384	0.467
1985-02-28 12:00:00	0.276	0.388	0.269	0.454	0.480	0.396	0.567	0.296	0.275	0.171	0.082	0.465	0.096	0.509	0.309	0.303	0.246	0.380	0.231	0.340	0.387	0.531	0.168	0.443	0.227	0.374	0.614	0.417	0.179	0.337	0.196	0.461	0.387	0.099	0.324	0.400
1985-02-28 13:00:00	0.199	0.287	0.203	0.467	0.333	0.290	0.381	0.204	0.214	0.117	0.042	0.410	0.049	0.448	0.305	0.218	0.185	0.284	0.220	0.267	0.251	0.487	0.105	0.276	0.162	0.261	0.505	0.367	0.144	0.236	0.171	0.327	0.279	0.063	0.243	0.289
1985-02-28 14:00:00	0.115	0.158	0.126	0.349	0.158	0.167	0.153	0.107	0.132	0.066	0.011	0.313	0.011	0.335	0.232	0.108	0.109	0.150	0.185	0.171	0.100	0.372	0.037	0.099	0.095	0.132	0.345	0.282	0.089	0.117	0.142	0.154	0.151	0.029	0.128	0.150
1985-02-28 15:00:00	0.027	0.050	0.039	0.204	0.022	0.073	0.004	0.029	0.051	0.023	0.000	0.197	0.000	0.188	0.137	0.020	0.034	0.033	0.129	0.076	0.007	0.202	0.001	0.003	0.025	0.027	0.153	0.138	0.032	0.021	0.111	0.018	0.035	0.005	0.040	0.033
1985-02-28 16:00:00	0.000	0.001	0.000	0.051	0.000	0.011	0.000	0.000	0.004	0.000	0.000	0.082	0.000	0.053	0.045	0.000	0.000	0.000	0.060	0.007	0.000	0.040	0.000	0.000	0.000	0.000	0.013	0.021	0.001	0.000	0.063	0.000	0.000	0.000	0.000	0.000
1985-02-28 17:00:00	0.000	0.000	0.000	0.000	0.000	0.000	0.000	0.000	0.000	0.000	0.000	0.008	0.000	0.000	0.001	0.000	0.000	0.000	0.007	0.000	0.000	0.000	0.000	0.000	0.000	0.000	0.000	0.000	0.000	0.000	0.013	0.000	0.000	0.000	0.000	0.000
1985-02-28 18:00:00	0.000	0.000	0.000	0.000	0.000	0.000	0.000	0.000	0.000	0.000	0.000	0.000	0.000	0.000	0.000	0.000	0.000	0.000	0.000	0.000	0.000	0.000	0.000	0.000	0.000	0.000	0.000	0.000	0.000	0.000	0.000	0.000	0.000	0.000	0.000	0.000
1985-02-28 19:00:00	0.000	0.000	0.000	0.000	0.000	0.000	0.000	0.000	0.000	0.000	0.000	0.000	0.000	0.000	0.000	0.000	0.000	0.000	0.000	0.000	0.000	0.000	0.000	0.000	0.000	0.000	0.000	0.000	0.000	0.000	0.000	0.000	0.000	0.000	0.000	0.000
1985-02-28 20:00:00	0.000	0.000	0.000	0.000	0.000	0.000	0.000	0.000	0.000	0.000	0.000	0.000	0.000	0.000	0.000	0.000	0.000	0.000	0.000	0.000	0.000	0.000	0.000	0.000	0.000	0.000	0.000	0.000	0.000	0.000	0.000	0.000	0.000	0.000	0.000	0.000
1985-02-28 21:00:00	0.000	0.000	0.000	0.000	0.000	0.000	0.000	0.000	0.000	0.000	0.000	0.000	0.000	0.000	0.000	0.000	0.000	0.000	0.000	0.000	0.000	0.000	0.000	0.000	0.000	0.000	0.000	0.000	0.000	0.000	0.000	0.000	0.000	0.000	0.000	0.000
1985-02-28 22:00:00	0.000	0.000	0.000	0.000	0.000	0.000	0.000	0.000	0.000	0.000	0.000	0.000	0.000	0.000	0.000	0.000	0.000	0.000	0.000	0.000	0.000	0.000	0.000	0.000	0.000	0.000	0.000	0.000	0.000	0.000	0.000	0.000	0.000	0.000	0.000	0.000
1985-02-28 23:00:00	0.000	0.000	0.000	0.000	0.000	0.000	0.000	0.000	0.000	0.000	0.000	0.000	0.000	0.000	0.000	0.000	0.000	0.000	0.000	0.000	0.000	0.000	0.000	0.000	0.000	0.000	0.000	0.000	0.000	0.000	0.000	0.000	0.000	0.000	0.000	0.000
1985-03-01 00:00:00	0.000	0.000	0.000	0.000	0.000	0.000	0.000	0.000	0.000	0.000	0.000	0.000	0.000	0.000	0.000	0.000	0.000	0.000	0.000	0.000	0.000	0.000	0.000	0.000	0.000	0.000	0.000	0.000	0.000	0.000	0.000	0.000	0.000	0.000	0.000	0.000
1985-03-01 01:00:00	0.000	0.000	0.000	0.000	0.000	0.000	0.000	0.000	0.000	0.000	0.000	0.000	0.000	0.000	0.000	0.000	0.000	0.000	0.000	0.000	0.000	0.000	0.000	0.000	0.000	0.000	0.000	0.000	0.000	0.000	0.000	0.000	0.000	0.000	0.000	0.000
1985-03-01 02:00:00	0.000	0.000	0.000	0.000	0.000	0.000	0.000	0.000	0.000	0.000	0.000	0.000	0.000	0.000	0.000	0.000	0.000	0.000	0.000	0.000	0.000	0.000	0.000	0.000	0.000	0.000	0.000	0.000	0.000	0.000	0.000	0.000	0.000	0.000	0.000	0.000
1985-03-01 03:00:00	0.000	0.000	0.000	0.000	0.000	0.000	0.000	0.000	0.000	0.000	0.000	0.000	0.000	0.000	0.000	0.000	0.000	0.000	0.000	0.000	0.000	0.000	0.000	0.000	0.000	0.000	0.000	0.000	0.000	0.000	0.000	0.000	0.000	0.000	0.000	0.000
1985-03-01 04:00:00	0.000	0.000	0.000	0.000	0.000	0.000	0.075	0.000	0.000	0.000	0.000	0.000	0.000	0.000	0.000	0.000	0.000	0.000	0.000	0.000	0.000	0.000	0.000	0.000	0.000	0.000	0.000	0.000	0.000	0.000	0.000	0.000	0.000	0.000	0.000	0.000
1985-03-01 05:00:00	0.003	0.000	0.001	0.000	0.025	0.000	0.290	0.000	0.000	0.000	0.002	0.000	0.004	0.000	0.000	0.026	0.000	0.002	0.000	0.001	0.010	0.000	0.008	0.059	0.001	0.007	0.013	0.000	0.000	0.004	0.000	0.040	0.006	0.000	0.000	0.002
1985-03-01 06:00:00	0.034	0.038	0.036	0.001	0.108	0.045	0.485	0.061	0.015	0.007	0.032	0.001	0.049	0.003	0.000	0.114	0.033	0.030	0.000	0.053	0.075	0.002	0.053	0.190	0.021	0.050	0.192	0.005	0.004	0.053	0.000	0.152	0.051	0.010	0.032	0.037
1985-03-01 07:00:00	0.084	0.143	0.105	0.033	0.215	0.190	0.634	0.185	0.082	0.049	0.076	0.040	0.120	0.031	0.011	0.212	0.104	0.074	0.001	0.172	0.160	0.035	0.115	0.331	0.062	0.110	0.385	0.066	0.075	0.133	0.018	0.293	0.114	0.055	0.101	0.104
1985-03-01 08:00:00	0.145	0.270	0.193	0.094	0.323	0.339	0.727	0.311	0.179	0.112	0.117	0.128	0.191	0.075	0.062	0.294	0.196	0.124	0.024	0.322	0.237	0.084	0.176	0.446	0.129	0.179	0.544	0.163	0.173	0.215	0.083	0.419	0.187	0.114	0.187	0.189
1985-03-01 09:00:00	0.210	0.382	0.261	0.152	0.413	0.444	0.766	0.414	0.280	0.169	0.143	0.238	0.233	0.124	0.136	0.339	0.255	0.170	0.063	0.448	0.285	0.116	0.216	0.520	0.232	0.235	0.652	0.233	0.255	0.270	0.180	0.497	0.255	0.160	0.263	0.267
1985-03-01 10:00:00	0.263	0.460	0.287	0.154	0.474	0.475	0.751	0.488	0.355	0.221	0.153	0.321	0.244	0.163	0.189	0.345	0.309	0.212	0.091	0.509	0.312	0.127	0.235	0.546	0.334	0.292	0.706	0.270	0.316	0.291	0.288	0.521	0.301	0.183	0.318	0.328
1985-03-01 11:00:00	0.282	0.468	0.277	0.129	0.453	0.427	0.682	0.505	0.387	0.237	0.138	0.364	0.209	0.183	0.223	0.319	0.306	0.240	0.098	0.512	0.301	0.118	0.210	0.513	0.330	0.316	0.709	0.271	0.330	0.276	0.383	0.484	0.285	0.177	0.323	0.344
1985-03-01 12:00:00	0.241	0.427	0.239	0.104	0.389	0.342	0.560	0.461	0.369	0.222	0.102	0.380	0.141	0.179	0.224	0.260	0.286	0.249	0.100	0.467	0.254	0.084	0.156	0.407	0.283	0.290	0.654	0.223	0.302	0.228	0.436	0.390	0.232	0.150	0.306	0.304
1985-03-01 13:00:00	0.177	0.341	0.180	0.087	0.266	0.248	0.384	0.376	0.296	0.168	0.058	0.359	0.072	0.154	0.211	0.180	0.242	0.213	0.087	0.379	0.168	0.068	0.090	0.255	0.200	0.224	0.550	0.147	0.239	0.158	0.385	0.256	0.164	0.107	0.259	0.221
1985-03-01 14:00:00	0.100	0.213	0.108	0.063	0.120	0.154	0.167	0.240	0.183	0.100	0.018	0.298	0.017	0.116	0.168	0.090	0.155	0.125	0.071	0.248	0.068	0.037	0.028	0.094	0.108	0.126	0.392	0.077	0.147	0.081	0.337	0.110	0.089	0.058	0.160	0.116
1985-03-01 15:00:00	0.023	0.086	0.035	0.034	0.016	0.066	0.006	0.085	0.068	0.037	0.000	0.209	0.000	0.064	0.105	0.018	0.060	0.032	0.050	0.100	0.004	0.016	0.000	0.003	0.028	0.030	0.191	0.028	0.050	0.017	0.274	0.012	0.022	0.013	0.068	0.027
1985-03-01 16:00:00	0.000	0.004	0.000	0.007	0.000	0.008	0.000	0.001	0.003	0.001	0.000	0.105	0.000	0.019	0.041	0.000	0.001	0.000	0.022	0.009	0.000	0.001	0.000	0.000	0.000	0.000	0.021	0.001	0.002	0.000	0.167	0.000	0.000	0.000	0.001	0.000
1985-03-01 17:00:00	0.000	0.000	0.000	0.000	0.000	0.000	0.000	0.000	0.000	0.000	0.000	0.016	0.000	0.000	0.001	0.000	0.000	0.000	0.002	0.000	0.000	0.000	0.000	0.000	0.000	0.000	0.000	0.000	0.000	0.000	0.044	0.000	0.000	0.000	0.000	0.000
1985-03-01 18:00:00	0.000	0.000	0.000	0.000	0.000	0.000	0.000	0.000	0.000	0.000	0.000	0.000	0.000	0.000	0.000	0.000	0.000	0.000	0.000	0.000	0.000	0.000	0.000	0.000	0.000	0.000	0.000	0.000	0.000	0.000	0.000	0.000	0.000	0.000	0.000	0.000
1985-03-01 19:00:00	0.000	0.000	0.000	0.000	0.000	0.000	0.000	0.000	0.000	0.000	0.000	0.000	0.000	0.000	0.000	0.000	0.000	0.000	0.000	0.000	0.000	0.000	0.000	0.000	0.000	0.000	0.000	0.000	0.000	0.000	0.000	0.000	0.000	0.000	0.000	0.000
1985-03-01 20:00:00	0.000	0.000	0.000	0.000	0.000	0.000	0.000	0.000	0.000	0.000	0.000	0.000	0.000	0.000	0.000	0.000	0.000	0.000	0.000	0.000	0.000	0.000	0.000	0.000	0.000	0.000	0.000	0.000	0.000	0.000	0.000	0.000	0.000	0.000	0.000	0.000
1985-03-01 21:00:00	0.000	0.000	0.000	0.000	0.000	0.000	0.000	0.000	0.000	0.000	0.000	0.000	0.000	0.000	0.000	0.000	0.000	0.000	0.000	0.000	0.000	0.000	0.000	0.000	0.000	0.000	0.000	0.000	0.000	0.000	0.000	0.000	0.000	0.000	0.000	0.000
1985-03-01 22:00:00	0.000	0.000	0.000	0.000	0.000	0.000	0.000	0.000	0.000	0.000	0.000	0.000	0.000	0.000	0.000	0.000	0.000	0.000	0.000	0.000	0.000	0.000	0.000	0.000	0.000	0.000	0.000	0.000	0.000	0.000	0.000	0.000	0.000	0.000	0.000	0.000
1985-03-01 23:00:00	0.000	0.000	0.000	0.000	0.000	0.000	0.000	0.000	0.000	0.000	0.000	0.000	0.000	0.000	0.000	0.000	0.000	0.000	0.000	0.000	0.000	0.000	0.000	0.000	0.000	0.000	0.000	0.000	0.000	0.000	0.000	0.000	0.000	0.000	0.000	0.000
1985-03-02 00:00:00	0.000	0.000	0.000	0.000	0.000	0.000	0.000	0.000	0.000	0.000	0.000	0.000	0.000	0.000	0.000	0.000	0.000	0.000	0.000	0.000	0.000	0.000	0.000	0.000	0.000	0.000	0.000	0.000	0.000	0.000	0.000	0.000	0.000	0.000	0.000	0.000
1985-03-02 01:00:00	0.000	0.000	0.000	0.000	0.000	0.000	0.000	0.000	0.000	0.000	0.000	0.000	0.000	0.000	0.000	0.000	0.000	0.000	0.000	0.000	0.000	0.000	0.000	0.000	0.000	0.000	0.000	0.000	0.000	0.000	0.000	0.000	0.000	0.000	0.000	0.000
1985-03-02 02:00:00	0.000	0.000	0.000	0.000	0.000	0.000	0.000	0.000	0.000	0.000	0.000	0.000	0.000	0.000	0.000	0.000	0.000	0.000	0.000	0.000	0.000	0.000	0.000	0.000	0.000	0.000	0.000	0.000	0.000	0.000	0.000	0.000	0.000	0.000	0.000	0.000
1985-03-02 03:00:00	0.000	0.000	0.000	0.000	0.000	0.000	0.000	0.000	0.000	0.000	0.000	0.000	0.000	0.000	0.000	0.000	0.000	0.000	0.000	0.000	0.000	0.000	0.000	0.000	0.000	0.000	0.000	0.000	0.000	0.000	0.000	0.000	0.000	0.000	0.000	0.000
1985-03-02 04:00:00	0.000	0.000	0.000	0.000	0.000	0.000	0.043	0.000	0.000	0.000	0.000	0.000	0.000	0.000	0.000	0.000	0.000	0.000	0.000	0.000	0.000	0.000	0.000	0.000	0.000	0.000	0.000	0.000	0.000	0.000	0.000	0.000	0.000	0.000	0.000	0.000
1985-03-02 05:00:00	0.014	0.000	0.003	0.000	0.046	0.000	0.217	0.000	0.000	0.000	0.001	0.000	0.002	0.000	0.000	0.029	0.001	0.006	0.000	0.002	0.004	0.000	0.003	0.071	0.008	0.022	0.018	0.000	0.000	0.005	0.000	0.058	0.020	0.000	0.000	0.005
1985-03-02 06:00:00	0.099	0.027	0.047	0.000	0.180	0.005	0.381	0.036	0.003	0.002	0.025	0.002	0.031	0.001	0.000	0.124	0.026	0.071	0.000	0.050	0.052	0.000	0.039	0.214	0.078	0.120	0.211	0.000	0.005	0.070	0.000	0.201	0.136	0.012	0.012	0.058
1985-03-02 07:00:00	0.205	0.081	0.128	0.014	0.331	0.032	0.505	0.091	0.021	0.014	0.064	0.073	0.076	0.023	0.008	0.244	0.069	0.164	0.002	0.127	0.125	0.005	0.091	0.368	0.158	0.245	0.398	0.015	0.060	0.177	0.036	0.356	0.274	0.057	0.037	0.137
1985-03-02 08:00:00	0.315	0.152	0.268	0.055	0.441	0.070	0.585	0.136	0.053	0.030	0.106	0.210	0.124	0.071	0.047	0.356	0.118	0.247	0.035	0.207	0.200	0.022	0.140	0.483	0.222	0.369	0.543	0.049	0.130	0.276	0.128	0.472	0.384	0.112	0.068	0.208
1985-03-02 09:00:00	0.440	0.215	0.369	0.109	0.504	0.104	0.613	0.174	0.088	0.048	0.136	0.356	0.153	0.138	0.103	0.430	0.175	0.308	0.090	0.269	0.247	0.046	0.173	0.524	0.297	0.461	0.628	0.096	0.190	0.329	0.238	0.532	0.457	0.155	0.094	0.256
1985-03-02 10:00:00	0.498	0.238	0.419	0.186	0.520	0.129	0.577	0.207	0.123	0.071	0.162	0.484	0.156	0.224	0.173	0.458	0.239	0.347	0.161	0.299	0.260	0.084	0.195	0.520	0.355	0.493	0.662	0.152	0.215	0.343	0.353	0.527	0.491	0.160	0.106	0.291
1985-03-02 11:00:00	0.528	0.212	0.405	0.299	0.477	0.135	0.525	0.194	0.146	0.090	0.157	0.566	0.130	0.282	0.237	0.458	0.270	0.333	0.196	0.295	0.232	0.157	0.180	0.409	0.365	0.468	0.654	0.300	0.217	0.318	0.427	0.467	0.480	0.136	0.095	0.292
1985-03-02 12:00:00	0.468	0.166	0.334	0.323	0.399	0.127	0.392	0.155	0.146	0.088	0.122	0.578	0.088	0.302	0.280	0.397	0.236	0.268	0.229	0.259	0.186	0.265	0.140	0.283	0.362	0.388	0.601	0.382	0.188	0.255	0.440	0.384	0.424	0.104	0.077	0.243
1985-03-02 13:00:00	0.378	0.114	0.217	0.291	0.290	0.107	0.278	0.097	0.124	0.070	0.076	0.528	0.046	0.283	0.262	0.302	0.167	0.185	0.226	0.197	0.127	0.239	0.087	0.185	0.277	0.288	0.505	0.339	0.136	0.169	0.426	0.272	0.297	0.067	0.054	0.179
1985-03-02 14:00:00	0.235	0.062	0.116	0.230	0.158	0.075	0.097	0.047	0.077	0.042	0.028	0.441	0.013	0.219	0.206	0.166	0.090	0.095	0.187	0.118	0.056	0.185	0.034	0.078	0.162	0.176	0.372	0.240	0.079	0.084	0.367	0.139	0.164	0.032	0.028	0.097
1985-03-02 15:00:00	0.065	0.018	0.033	0.114	0.029	0.038	0.002	0.012	0.031	0.013	0.000	0.314	0.000	0.126	0.124	0.037	0.025	0.023	0.126	0.049	0.004	0.086	0.001	0.003	0.043	0.050	0.190	0.099	0.024	0.016	0.263	0.021	0.042	0.005	0.008	0.021
1985-03-02 16:00:00	0.000	0.000	0.000	0.032	0.000	0.006	0.000	0.000	0.003	0.000	0.000	0.157	0.000	0.038	0.043	0.000	0.000	0.000	0.057	0.004	0.000	0.018	0.000	0.000	0.000	0.000	0.021	0.018	0.000	0.000	0.136	0.000	0.000	0.000	0.000	0.000
1985-03-02 17:00:00	0.000	0.000	0.000	0.000	0.000	0.000	0.000	0.000	0.000	0.000	0.000	0.023	0.000	0.000	0.001	0.000	0.000	0.000	0.009	0.000	0.000	0.000	0.000	0.000	0.000	0.000	0.000	0.000	0.000	0.000	0.032	0.000	0.000	0.000	0.000	0.000
1985-03-02 18:00:00	0.000	0.000	0.000	0.000	0.000	0.000	0.000	0.000	0.000	0.000	0.000	0.000	0.000	0.000	0.000	0.000	0.000	0.000	0.000	0.000	0.000	0.000	0.000	0.000	0.000	0.000	0.000	0.000	0.000	0.000	0.000	0.000	0.000	0.000	0.000	0.000
1985-03-02 19:00:00	0.000	0.000	0.000	0.000	0.000	0.000	0.000	0.000	0.000	0.000	0.000	0.000	0.000	0.000	0.000	0.000	0.000	0.000	0.000	0.000	0.000	0.000	0.000	0.000	0.000	0.000	0.000	0.000	0.000	0.000	0.000	0.000	0.000	0.000	0.000	0.000
1985-03-02 20:00:00	0.000	0.000	0.000	0.000	0.000	0.000	0.000	0.000	0.000	0.000	0.000	0.000	0.000	0.000	0.000	0.000	0.000	0.000	0.000	0.000	0.000	0.000	0.000	0.000	0.000	0.000	0.000	0.000	0.000	0.000	0.000	0.000	0.000	0.000	0.000	0.000
1985-03-02 21:00:00	0.000	0.000	0.000	0.000	0.000	0.000	0.000	0.000	0.000	0.000	0.000	0.000	0.000	0.000	0.000	0.000	0.000	0.000	0.000	0.000	0.000	0.000	0.000	0.000	0.000	0.000	0.000	0.000	0.000	0.000	0.000	0.000	0.000	0.000	0.000	0.000
1985-03-02 22:00:00	0.000	0.000	0.000	0.000	0.000	0.000	0.000	0.000	0.000	0.000	0.000	0.000	0.000	0.000	0.000	0.000	0.000	0.000	0.000	0.000	0.000	0.000	0.000	0.000	0.000	0.000	0.000	0.000	0.000	0.000	0.000	0.000	0.000	0.000	0.000	0.000
1985-03-02 23:00:00	0.000	0.000	0.000	0.000	0.000	0.000	0.000	0.000	0.000	0.000	0.000	0.000	0.000	0.000	0.000	0.000	0.000	0.000	0.000	0.000	0.000	0.000	0.000	0.000	0.000	0.000	0.000	0.000	0.000	0.000	0.000	0.000	0.000	0.000	0.000	0.000
1985-03-03 00:00:00	0.000	0.000	0.000	0.000	0.000	0.000	0.000	0.000	0.000	0.000	0.000	0.000	0.000	0.000	0.000	0.000	0.000	0.000	0.000	0.000	0.000	0.000	0.000	0.000	0.000	0.000	0.000	0.000	0.000	0.000	0.000	0.000	0.000	0.000	0.000	0.000
1985-03-03 01:00:00	0.000	0.000	0.000	0.000	0.000	0.000	0.000	0.000	0.000	0.000	0.000	0.000	0.000	0.000	0.000	0.000	0.000	0.000	0.000	0.000	0.000	0.000	0.000	0.000	0.000	0.000	0.000	0.000	0.000	0.000	0.000	0.000	0.000	0.000	0.000	0.000
1985-03-03 02:00:00	0.000	0.000	0.000	0.000	0.000	0.000	0.000	0.000	0.000	0.000	0.000	0.000	0.000	0.000	0.000	0.000	0.000	0.000	0.000	0.000	0.000	0.000	0.000	0.000	0.000	0.000	0.000	0.000	0.000	0.000	0.000	0.000	0.000	0.000	0.000	0.000
1985-03-03 03:00:00	0.000	0.000	0.000	0.000	0.000	0.000	0.000	0.000	0.000	0.000	0.000	0.000	0.000	0.000	0.000	0.000	0.000	0.000	0.000	0.000	0.000	0.000	0.000	0.000	0.000	0.000	0.000	0.000	0.000	0.000	0.000	0.000	0.000	0.000	0.000	0.000
1985-03-03 04:00:00	0.000	0.000	0.000	0.000	0.000	0.000	0.078	0.000	0.000	0.000	0.000	0.000	0.000	0.000	0.000	0.000	0.000	0.000	0.000	0.000	0.000	0.000	0.000	0.000	0.000	0.000	0.000	0.000	0.000	0.000	0.000	0.000	0.000	0.000	0.000	0.000
1985-03-03 05:00:00	0.005	0.000	0.000	0.000	0.046	0.000	0.284	0.000	0.000	0.000	0.005	0.000	0.003	0.000	0.000	0.015	0.000	0.002	0.000	0.002	0.004	0.000	0.005	0.096	0.003	0.005	0.006	0.000	0.000	0.004	0.000	0.058	0.004	0.000	0.000	0.002
1985-03-03 06:00:00	0.057	0.020	0.021	0.001	0.150	0.069	0.479	0.013	0.021	0.006	0.035	0.002	0.036	0.012	0.000	0.057	0.027	0.026	0.000	0.063	0.034	0.005	0.036	0.275	0.042	0.039	0.136	0.001	0.002	0.044	0.000	0.177	0.036	0.008	0.012	0.028
1985-03-03 07:00:00	0.117	0.087	0.060	0.029	0.254	0.272	0.626	0.047	0.106	0.055	0.064	0.062	0.083	0.074	0.007	0.112	0.090	0.067	0.000	0.175	0.068	0.054	0.069	0.423	0.090	0.086	0.374	0.028	0.033	0.099	0.016	0.302	0.079	0.041	0.048	0.070
1985-03-03 08:00:00	0.157	0.173	0.118	0.095	0.333	0.465	0.716	0.091	0.251	0.144	0.081	0.183	0.127	0.161	0.036	0.162	0.163	0.111	0.016	0.287	0.101	0.112	0.088	0.509	0.133	0.133	0.555	0.090	0.083	0.153	0.065	0.404	0.124	0.085	0.087	0.112
1985-03-03 09:00:00	0.174	0.255	0.198	0.157	0.367	0.618	0.752	0.139	0.400	0.235	0.087	0.316	0.151	0.259	0.070	0.189	0.235	0.144	0.060	0.367	0.132	0.155	0.098	0.551	0.165	0.183	0.668	0.178	0.131	0.200	0.127	0.459	0.155	0.124	0.122	0.144
1985-03-03 10:00:00	0.178	0.303	0.278	0.195	0.368	0.699	0.732	0.181	0.484	0.285	0.087	0.430	0.155	0.338	0.101	0.201	0.270	0.172	0.109	0.407	0.148	0.206	0.100	0.552	0.208	0.219	0.720	0.249	0.161	0.234	0.194	0.464	0.174	0.142	0.142	0.171
1985-03-03 11:00:00	0.172	0.325	0.328	0.201	0.314	0.722	0.654	0.211	0.508	0.302	0.072	0.485	0.137	0.371	0.126	0.183	0.275	0.166	0.131	0.416	0.133	0.217	0.087	0.495	0.265	0.223	0.715	0.274	0.174	0.221	0.258	0.417	0.171	0.142	0.149	0.165
1985-03-03 12:00:00	0.169	0.326	0.332	0.179	0.237	0.689	0.531	0.222	0.485	0.267	0.050	0.485	0.100	0.355	0.130	0.139	0.244	0.133	0.117	0.393	0.106	0.262	0.066	0.387	0.296	0.201	0.666	0.269	0.162	0.174	0.284	0.328	0.148	0.120	0.139	0.142
1985-03-03 13:00:00	0.125	0.295	0.289	0.122	0.148	0.601	0.364	0.208	0.413	0.216	0.027	0.433	0.056	0.309	0.115	0.085	0.186	0.084	0.090	0.333	0.069	0.215	0.040	0.237	0.246	0.135	0.567	0.201	0.122	0.116	0.286	0.215	0.116	0.086	0.119	0.099
1985-03-03 14:00:00	0.075	0.217	0.178	0.084	0.067	0.453	0.151	0.141	0.285	0.146	0.008	0.347	0.016	0.226	0.082	0.038	0.120	0.039	0.073	0.243	0.029	0.096	0.014	0.095	0.160	0.064	0.412	0.102	0.070	0.057	0.225	0.096	0.074	0.045	0.085	0.050
1985-03-03 15:00:00	0.020	0.111	0.059	0.050	0.009	0.248	0.005	0.057	0.136	0.061	0.000	0.223	0.000	0.129	0.053	0.006	0.045	0.007	0.043	0.127	0.002	0.040	0.000	0.005	0.049	0.011	0.211	0.036	0.024	0.012	0.154	0.012	0.022	0.010	0.041	0.010
1985-03-03 16:00:00	0.000	0.015	0.000	0.012	0.000	0.047	0.000	0.002	0.017	0.003	0.000	0.101	0.000	0.039	0.020	0.000	0.001	0.000	0.020	0.021	0.000	0.010	0.000	0.000	0.000	0.000	0.030	0.005	0.001	0.000	0.084	0.000	0.000	0.000	0.002	0.000
1985-03-03 17:00:00	0.000	0.000	0.000	0.000	0.000	0.000	0.000	0.000	0.000	0.000	0.000	0.013	0.000	0.000	0.000	0.000	0.000	0.000	0.002	0.000	0.000	0.000	0.000	0.000	0.000	0.000	0.000	0.000	0.000	0.000	0.022	0.000	0.000	0.000	0.000	0.000
1985-03-03 18:00:00	0.000	0.000	0.000	0.000	0.000	0.000	0.000	0.000	0.000	0.000	0.000	0.000	0.000	0.000	0.000	0.000	0.000	0.000	0.000	0.000	0.000	0.000	0.000	0.000	0.000	0.000	0.000	0.000	0.000	0.000	0.000	0.000	0.000	0.000	0.000	0.000
1985-03-03 19:00:00	0.000	0.000	0.000	0.000	0.000	0.000	0.000	0.000	0.000	0.000	0.000	0.000	0.000	0.000	0.000	0.000	0.000	0.000	0.000	0.000	0.000	0.000	0.000	0.000	0.000	0.000	0.000	0.000	0.000	0.000	0.000	0.000	0.000	0.000	0.000	0.000
1985-03-03 20:00:00	0.000	0.000	0.000	0.000	0.000	0.000	0.000	0.000	0.000	0.000	0.000	0.000	0.000	0.000	0.000	0.000	0.000	0.000	0.000	0.000	0.000	0.000	0.000	0.000	0.000	0.000	0.000	0.000	0.000	0.000	0.000	0.000	0.000	0.000	0.000	0.000
1985-03-03 21:00:00	0.000	0.000	0.000	0.000	0.000	0.000	0.000	0.000	0.000	0.000	0.000	0.000	0.000	0.000	0.000	0.000	0.000	0.000	0.000	0.000	0.000	0.000	0.000	0.000	0.000	0.000	0.000	0.000	0.000	0.000	0.000	0.000	0.000	0.000	0.000	0.000
1985-03-03 22:00:00	0.000	0.000	0.000	0.000	0.000	0.000	0.000	0.000	0.000	0.000	0.000	0.000	0.000	0.000	0.000	0.000	0.000	0.000	0.000	0.000	0.000	0.000	0.000	0.000	0.000	0.000	0.000	0.000	0.000	0.000	0.000	0.000	0.000	0.000	0.000	0.000
1985-03-03 23:00:00	0.000	0.000	0.000	0.000	0.000	0.000	0.000	0.000	0.000	0.000	0.000	0.000	0.000	0.000	0.000	0.000	0.000	0.000	0.000	0.000	0.000	0.000	0.000	0.000	0.000	0.000	0.000	0.000	0.000	0.000	0.000	0.000	0.000	0.000	0.000	0.000
1985-03-04 00:00:00	0.000	0.000	0.000	0.000	0.000	0.000	0.000	0.000	0.000	0.000	0.000	0.000	0.000	0.000	0.000	0.000	0.000	0.000	0.000	0.000	0.000	0.000	0.000	0.000	0.000	0.000	0.000	0.000	0.000	0.000	0.000	0.000	0.000	0.000	0.000	0.000
1985-03-04 01:00:00	0.000	0.000	0.000	0.000	0.000	0.000	0.000	0.000	0.000	0.000	0.000	0.000	0.000	0.000	0.000	0.000	0.000	0.000	0.000	0.000	0.000	0.000	0.000	0.000	0.000	0.000	0.000	0.000	0.000	0.000	0.000	0.000	0.000	0.000	0.000	0.000
1985-03-04 02:00:00	0.000	0.000	0.000	0.000	0.000	0.000	0.000	0.000	0.000	0.000	0.000	0.000	0.000	0.000	0.000	0.000	0.000	0.000	0.000	0.000	0.000	0.000	0.000	0.000	0.000	0.000	0.000	0.000	0.000	0.000	0.000	0.000	0.000	0.000	0.000	0.000
1985-03-04 03:00:00	0.000	0.000	0.000	0.000	0.000	0.000	0.000	0.000	0.000	0.000	0.000	0.000	0.000	0.000	0.000	0.000	0.000	0.000	0.000	0.000	0.000	0.000	0.000	0.000	0.000	0.000	0.000	0.000	0.000	0.000	0.000	0.000	0.000	0.000	0.000	0.000
1985-03-04 04:00:00	0.000	0.000	0.000	0.000	0.000	0.000	0.014	0.000	0.000	0.000	0.000	0.000	0.000	0.000	0.000	0.000	0.000	0.000	0.000	0.000	0.000	0.000	0.000	0.000	0.000	0.000	0.000	0.000	0.000	0.000	0.000	0.000	0.000	0.000	0.000	0.000
1985-03-04 05:00:00	0.035	0.002	0.012	0.000	0.040	0.000	0.161	0.002	0.000	0.000	0.011	0.000	0.005	0.000	0.000	0.030	0.005	0.005	0.000	0.005	0.013	0.000	0.024	0.068	0.037	0.024	0.021	0.000	0.000	0.003	0.000	0.062	0.020	0.000	0.000	0.008
1985-03-04 06:00:00	0.209	0.082	0.118	0.000	0.154	0.019	0.343	0.069	0.027	0.004	0.076	0.002	0.042	0.003	0.000	0.112	0.086	0.057	0.000	0.089	0.091	0.000	0.119	0.203	0.233	0.123	0.207	0.001	0.006	0.059	0.000	0.208	0.130	0.015	0.041	0.083
1985-03-04 07:00:00	0.400	0.207	0.292	0.013	0.305	0.068	0.513	0.211	0.102	0.027	0.163	0.063	0.096	0.040	0.025	0.194	0.210	0.129	0.009	0.209	0.216	0.018	0.242	0.359	0.429	0.241	0.383	0.010	0.061	0.161	0.041	0.363	0.279	0.062	0.106	0.185
1985-03-04 08:00:00	0.547	0.333	0.496	0.055	0.444	0.132	0.595	0.373	0.181	0.061	0.250	0.200	0.148	0.111	0.098	0.261	0.328	0.195	0.079	0.329	0.354	0.050	0.354	0.495	0.568	0.335	0.538	0.026	0.139	0.283	0.167	0.480	0.418	0.118	0.157	0.274
1985-03-04 09:00:00	0.647	0.425	0.611	0.089	0.533	0.190	0.624	0.466	0.242	0.109	0.307	0.355	0.186	0.207	0.185	0.310	0.420	0.238	0.167	0.424	0.452	0.051	0.417	0.545	0.652	0.393	0.636	0.057	0.207	0.369	0.305	0.542	0.514	0.163	0.195	0.335
1985-03-04 10:00:00	0.692	0.469	0.673	0.121	0.563	0.239	0.554	0.495	0.291	0.162	0.342	0.454	0.224	0.268	0.251	0.315	0.487	0.252	0.231	0.485	0.475	0.069	0.409	0.535	0.683	0.409	0.691	0.110	0.245	0.406	0.396	0.549	0.546	0.180	0.241	0.378
1985-03-04 11:00:00	0.670	0.455	0.661	0.173	0.534	0.265	0.477	0.458	0.302	0.217	0.296	0.471	0.196	0.300	0.283	0.294	0.521	0.249	0.281	0.495	0.425	0.113	0.332	0.467	0.662	0.398	0.701	0.135	0.251	0.397	0.435	0.502	0.523	0.172	0.276	0.376
1985-03-04 12:00:00	0.605	0.400	0.593	0.194	0.460	0.271	0.332	0.386	0.272	0.215	0.217	0.450	0.138	0.303	0.286	0.250	0.497	0.221	0.306	0.461	0.332	0.142	0.242	0.375	0.598	0.355	0.658	0.129	0.227	0.338	0.435	0.417	0.461	0.148	0.266	0.333
1985-03-04 13:00:00	0.477	0.298	0.476	0.190	0.331	0.253	0.230	0.282	0.212	0.146	0.123	0.395	0.076	0.267	0.270	0.187	0.416	0.170	0.279	0.381	0.216	0.176	0.147	0.246	0.477	0.260	0.557	0.102	0.173	0.246	0.401	0.297	0.353	0.108	0.230	0.243
1985-03-04 14:00:00	0.311	0.176	0.309	0.118	0.180	0.207	0.096	0.173	0.130	0.068	0.043	0.313	0.025	0.204	0.222	0.104	0.276	0.102	0.226	0.268	0.094	0.157	0.056	0.105	0.311	0.159	0.404	0.068	0.102	0.132	0.347	0.156	0.216	0.059	0.159	0.132
1985-03-04 15:00:00	0.118	0.071	0.119	0.074	0.038	0.114	0.002	0.064	0.053	0.019	0.001	0.212	0.000	0.122	0.148	0.025	0.116	0.032	0.155	0.132	0.010	0.134	0.003	0.006	0.110	0.050	0.209	0.053	0.033	0.034	0.261	0.029	0.068	0.015	0.066	0.034
1985-03-04 16:00:00	0.000	0.007	0.002	0.018	0.000	0.019	0.000	0.001	0.006	0.000	0.000	0.110	0.000	0.038	0.058	0.000	0.006	0.000	0.084	0.016	0.000	0.029	0.000	0.000	0.000	0.000	0.032	0.015	0.001	0.000	0.154	0.000	0.000	0.000	0.003	0.000
1985-03-04 17:00:00	0.000	0.000	0.000	0.000	0.000	0.000	0.000	0.000	0.000	0.000	0.000	0.020	0.000	0.001	0.002	0.000	0.000	0.000	0.017	0.000	0.000	0.000	0.000	0.000	0.000	0.000	0.000	0.000	0.000	0.000	0.043	0.000	0.000	0.000	0.000	0.000
1985-03-04 18:00:00	0.000	0.000	0.000	0.000	0.000	0.000	0.000	0.000	0.000	0.000	0.000	0.000	0.000	0.000	0.000	0.000	0.000	0.000	0.000	0.000	0.000	0.000	0.000	0.000	0.000	0.000	0.000	0.000	0.000	0.000	0.000	0.000	0.000	0.000	0.000	0.000
1985-03-04 19:00:00	0.000	0.000	0.000	0.000	0.000	0.000	0.000	0.000	0.000	0.000	0.000	0.000	0.000	0.000	0.000	0.000	0.000	0.000	0.000	0.000	0.000	0.000	0.000	0.000	0.000	0.000	0.000	0.000	0.000	0.000	0.000	0.000	0.000	0.000	0.000	0.000
1985-03-04 20:00:00	0.000	0.000	0.000	0.000	0.000	0.000	0.000	0.000	0.000	0.000	0.000	0.000	0.000	0.000	0.000	0.000	0.000	0.000	0.000	0.000	0.000	0.000	0.000	0.000	0.000	0.000	0.000	0.000	0.000	0.000	0.000	0.000	0.000	0.000	0.000	0.000
1985-03-04 21:00:00	0.000	0.000	0.000	0.000	0.000	0.000	0.000	0.000	0.000	0.000	0.000	0.000	0.000	0.000	0.000	0.000	0.000	0.000	0.000	0.000	0.000	0.000	0.000	0.000	0.000	0.000	0.000	0.000	0.000	0.000	0.000	0.000	0.000	0.000	0.000	0.000
1985-03-04 22:00:00	0.000	0.000	0.000	0.000	0.000	0.000	0.000	0.000	0.000	0.000	0.000	0.000	0.000	0.000	0.000	0.000	0.000	0.000	0.000	0.000	0.000	0.000	0.000	0.000	0.000	0.000	0.000	0.000	0.000	0.000	0.000	0.000	0.000	0.000	0.000	0.000
1985-03-04 23:00:00	0.000	0.000	0.000	0.000	0.000	0.000	0.000	0.000	0.000	0.000	0.000	0.000	0.000	0.000	0.000	0.000	0.000	0.000	0.000	0.000	0.000	0.000	0.000	0.000	0.000	0.000	0.000	0.000	0.000	0.000	0.000	0.000	0.000	0.000	0.000	0.000
1985-03-05 00:00:00	0.000	0.000	0.000	0.000	0.000	0.000	0.000	0.000	0.000	0.000	0.000	0.000	0.000	0.000	0.000	0.000	0.000	0.000	0.000	0.000	0.000	0.000	0.000	0.000	0.000	0.000	0.000	0.000	0.000	0.000	0.000	0.000	0.000	0.000	0.000	0.000
1985-03-05 01:00:00	0.000	0.000	0.000	0.000	0.000	0.000	0.000	0.000	0.000	0.000	0.000	0.000	0.000	0.000	0.000	0.000	0.000	0.000	0.000	0.000	0.000	0.000	0.000	0.000	0.000	0.000	0.000	0.000	0.000	0.000	0.000	0.000	0.000	0.000	0.000	0.000
1985-03-05 02:00:00	0.000	0.000	0.000	0.000	0.000	0.000	0.000	0.000	0.000	0.000	0.000	0.000	0.000	0.000	0.000	0.000	0.000	0.000	0.000	0.000	0.000	0.000	0.000	0.000	0.000	0.000	0.000	0.000	0.000	0.000	0.000	0.000	0.000	0.000	0.000	0.000
1985-03-05 03:00:00	0.000	0.000	0.000	0.000	0.000	0.000	0.000	0.000	0.000	0.000	0.000	0.000	0.000	0.000	0.000	0.000	0.000	0.000	0.000	0.000	0.000	0.000	0.000	0.000	0.000	0.000	0.000	0.000	0.000	0.000	0.000	0.000	0.000	0.000	0.000	0.000
1985-03-05 04:00:00	0.000	0.000	0.000	0.000	0.000	0.000	0.074	0.000	0.000	0.000	0.000	0.000	0.000	0.000	0.000	0.000	0.000	0.000	0.000	0.000	0.000	0.000	0.000	0.000	0.000	0.000	0.000	0.000	0.000	0.000	0.000	0.000	0.000	0.000	0.000	0.000
1985-03-05 05:00:00	0.042	0.001	0.016	0.000	0.066	0.000	0.271	0.001	0.000	0.000	0.017	0.000	0.012	0.000	0.000	0.041	0.003	0.007	0.000	0.003	0.032	0.000	0.031	0.057	0.046	0.025	0.022	0.000	0.000	0.008	0.000	0.054	0.035	0.000	0.000	0.005
1985-03-05 06:00:00	0.222	0.056	0.144	0.000	0.219	0.018	0.470	0.050	0.014	0.004	0.095	0.002	0.079	0.002	0.000	0.155	0.057	0.067	0.000	0.054	0.157	0.001	0.137	0.179	0.250	0.127	0.192	0.001	0.004	0.071	0.000	0.172	0.174	0.015	0.019	0.065
1985-03-05 07:00:00	0.416	0.156	0.357	0.019	0.403	0.089	0.622	0.151	0.053	0.032	0.197	0.070	0.180	0.043	0.034	0.288	0.150	0.165	0.019	0.139	0.314	0.024	0.268	0.318	0.439	0.267	0.371	0.021	0.034	0.182	0.039	0.320	0.348	0.054	0.065	0.173
1985-03-05 08:00:00	0.565	0.268	0.547	0.054	0.538	0.178	0.717	0.268	0.103	0.069	0.299	0.214	0.280	0.120	0.128	0.396	0.273	0.282	0.111	0.227	0.441	0.054	0.384	0.424	0.576	0.414	0.526	0.045	0.072	0.310	0.159	0.453	0.493	0.095	0.146	0.303
1985-03-05 09:00:00	0.667	0.348	0.638	0.106	0.622	0.243	0.756	0.346	0.152	0.100	0.360	0.362	0.347	0.229	0.253	0.470	0.394	0.390	0.237	0.290	0.504	0.104	0.441	0.478	0.658	0.541	0.641	0.071	0.102	0.405	0.318	0.530	0.593	0.124	0.226	0.413
1985-03-05 10:00:00	0.710	0.377	0.658	0.207	0.658	0.264	0.743	0.351	0.205	0.131	0.375	0.444	0.351	0.340	0.394	0.528	0.399	0.458	0.322	0.314	0.516	0.149	0.443	0.495	0.689	0.619	0.700	0.142	0.123	0.455	0.541	0.552	0.633	0.135	0.264	0.476
1985-03-05 11:00:00	0.702	0.353	0.622	0.386	0.631	0.251	0.679	0.348	0.219	0.157	0.330	0.462	0.293	0.388	0.482	0.521	0.365	0.459	0.338	0.306	0.460	0.224	0.378	0.471	0.670	0.625	0.707	0.214	0.133	0.449	0.617	0.526	0.610	0.129	0.252	0.466
1985-03-05 12:00:00	0.642	0.292	0.538	0.402	0.553	0.234	0.562	0.308	0.190	0.184	0.237	0.451	0.189	0.386	0.483	0.471	0.304	0.404	0.332	0.272	0.356	0.236	0.278	0.374	0.603	0.572	0.643	0.255	0.131	0.384	0.626	0.443	0.534	0.109	0.198	0.393
1985-03-05 13:00:00	0.529	0.218	0.414	0.322	0.420	0.202	0.391	0.231	0.143	0.174	0.132	0.413	0.099	0.341	0.436	0.367	0.231	0.308	0.285	0.215	0.236	0.244	0.170	0.238	0.483	0.467	0.533	0.288	0.110	0.271	0.601	0.320	0.412	0.076	0.123	0.277
1985-03-05 14:00:00	0.362	0.137	0.256	0.223	0.234	0.156	0.180	0.130	0.087	0.115	0.048	0.349	0.031	0.266	0.352	0.223	0.142	0.182	0.211	0.140	0.112	0.234	0.073	0.097	0.314	0.316	0.364	0.240	0.071	0.140	0.537	0.170	0.249	0.040	0.073	0.151
1985-03-05 15:00:00	0.141	0.059	0.089	0.134	0.055	0.085	0.010	0.041	0.036	0.047	0.003	0.260	0.001	0.163	0.234	0.061	0.055	0.055	0.115	0.059	0.015	0.128	0.007	0.006	0.120	0.117	0.189	0.127	0.027	0.033	0.425	0.036	0.079	0.009	0.036	0.039
1985-03-05 16:00:00	0.000	0.006	0.001	0.042	0.000	0.016	0.000	0.001	0.003	0.002	0.000	0.144	0.000	0.057	0.095	0.000	0.001	0.000	0.042	0.005	0.000	0.018	0.000	0.000	0.000	0.000	0.026	0.030	0.001	0.000	0.262	0.000	0.000	0.000	0.001	0.000
1985-03-05 17:00:00	0.000	0.000	0.000	0.000	0.000	0.000	0.000	0.000	0.000	0.000	0.000	0.028	0.000	0.003	0.007	0.000	0.000	0.000	0.004	0.000	0.000	0.000	0.000	0.000	0.000	0.000	0.000	0.000	0.000	0.000	0.080	0.000	0.000	0.000	0.000	0.000
1985-03-05 18:00:00	0.000	0.000	0.000	0.000	0.000	0.000	0.000	0.000	0.000	0.000	0.000	0.000	0.000	0.000	0.000	0.000	0.000	0.000	0.000	0.000	0.000	0.000	0.000	0.000	0.000	0.000	0.000	0.000	0.000	0.000	0.000	0.000	0.000	0.000	0.000	0.000
1985-03-05 19:00:00	0.000	0.000	0.000	0.000	0.000	0.000	0.000	0.000	0.000	0.000	0.000	0.000	0.000	0.000	0.000	0.000	0.000	0.000	0.000	0.000	0.000	0.000	0.000	0.000	0.000	0.000	0.000	0.000	0.000	0.000	0.000	0.000	0.000	0.000	0.000	0.000
1985-03-05 20:00:00	0.000	0.000	0.000	0.000	0.000	0.000	0.000	0.000	0.000	0.000	0.000	0.000	0.000	0.000	0.000	0.000	0.000	0.000	0.000	0.000	0.000	0.000	0.000	0.000	0.000	0.000	0.000	0.000	0.000	0.000	0.000	0.000	0.000	0.000	0.000	0.000
1985-03-05 21:00:00	0.000	0.000	0.000	0.000	0.000	0.000	0.000	0.000	0.000	0.000	0.000	0.000	0.000	0.000	0.000	0.000	0.000	0.000	0.000	0.000	0.000	0.000	0.000	0.000	0.000	0.000	0.000	0.000	0.000	0.000	0.000	0.000	0.000	0.000	0.000	0.000
1985-03-05 22:00:00	0.000	0.000	0.000	0.000	0.000	0.000	0.000	0.000	0.000	0.000	0.000	0.000	0.000	0.000	0.000	0.000	0.000	0.000	0.000	0.000	0.000	0.000	0.000	0.000	0.000	0.000	0.000	0.000	0.000	0.000	0.000	0.000	0.000	0.000	0.000	0.000
1985-03-05 23:00:00	0.000	0.000	0.000	0.000	0.000	0.000	0.000	0.000	0.000	0.000	0.000	0.000	0.000	0.000	0.000	0.000	0.000	0.000	0.000	0.000	0.000	0.000	0.000	0.000	0.000	0.000	0.000	0.000	0.000	0.000	0.000	0.000	0.000	0.000	0.000	0.000
1985-03-06 00:00:00	0.000	0.000	0.000	0.000	0.000	0.000	0.000	0.000	0.000	0.000	0.000	0.000	0.000	0.000	0.000	0.000	0.000	0.000	0.000	0.000	0.000	0.000	0.000	0.000	0.000	0.000	0.000	0.000	0.000	0.000	0.000	0.000	0.000	0.000	0.000	0.000
1985-03-06 01:00:00	0.000	0.000	0.000	0.000	0.000	0.000	0.000	0.000	0.000	0.000	0.000	0.000	0.000	0.000	0.000	0.000	0.000	0.000	0.000	0.000	0.000	0.000	0.000	0.000	0.000	0.000	0.000	0.000	0.000	0.000	0.000	0.000	0.000	0.000	0.000	0.000
1985-03-06 02:00:00	0.000	0.000	0.000	0.000	0.000	0.000	0.000	0.000	0.000	0.000	0.000	0.000	0.000	0.000	0.000	0.000	0.000	0.000	0.000	0.000	0.000	0.000	0.000	0.000	0.000	0.000	0.000	0.000	0.000	0.000	0.000	0.000	0.000	0.000	0.000	0.000
1985-03-06 03:00:00	0.000	0.000	0.000	0.000	0.000	0.000	0.000	0.000	0.000	0.000	0.000	0.000	0.000	0.000	0.000	0.000	0.000	0.000	0.000	0.000	0.000	0.000	0.000	0.000	0.000	0.000	0.000	0.000	0.000	0.000	0.000	0.000	0.000	0.000	0.000	0.000
1985-03-06 04:00:00	0.000	0.000	0.000	0.000	0.000	0.000	0.091	0.000	0.000	0.000	0.000	0.000	0.000	0.000	0.000	0.000	0.000	0.000	0.000	0.000	0.000	0.000	0.000	0.001	0.000	0.000	0.000	0.000	0.000	0.000	0.000	0.000	0.000	0.000	0.000	0.000
1985-03-06 05:00:00	0.045	0.000	0.024	0.000	0.052	0.000	0.286	0.000	0.000	0.000	0.017	0.000	0.005	0.000	0.000	0.066	0.004	0.017	0.000	0.004	0.018	0.000	0.029	0.078	0.048	0.066	0.027	0.000	0.000	0.008	0.000	0.058	0.049	0.000	0.000	0.009
1985-03-06 06:00:00	0.227	0.032	0.164	0.004	0.168	0.024	0.477	0.024	0.015	0.011	0.076	0.004	0.038	0.008	0.001	0.212	0.058	0.096	0.000	0.067	0.072	0.003	0.111	0.218	0.258	0.202	0.215	0.008	0.009	0.066	0.000	0.183	0.198	0.021	0.028	0.073
1985-03-06 07:00:00	0.418	0.115	0.339	0.043	0.304	0.109	0.623	0.080	0.061	0.058	0.138	0.126	0.079	0.083	0.064	0.367	0.139	0.214	0.007	0.181	0.127	0.032	0.206	0.359	0.443	0.344	0.402	0.067	0.065	0.160	0.072	0.309	0.378	0.076	0.079	0.178
1985-03-06 08:00:00	0.566	0.245	0.473	0.103	0.405	0.227	0.713	0.158	0.124	0.128	0.174	0.314	0.116	0.197	0.178	0.506	0.220	0.359	0.046	0.292	0.188	0.080	0.295	0.467	0.579	0.506	0.554	0.158	0.144	0.254	0.237	0.404	0.524	0.140	0.143	0.308
1985-03-06 09:00:00	0.661	0.363	0.533	0.193	0.469	0.367	0.750	0.232	0.184	0.198	0.187	0.480	0.137	0.341	0.307	0.580	0.296	0.479	0.097	0.370	0.254	0.151	0.361	0.531	0.659	0.595	0.651	0.251	0.224	0.314	0.425	0.465	0.612	0.187	0.203	0.394
1985-03-06 10:00:00	0.708	0.451	0.543	0.266	0.519	0.464	0.735	0.288	0.224	0.247	0.184	0.592	0.144	0.452	0.385	0.617	0.335	0.553	0.165	0.402	0.306	0.266	0.379	0.562	0.689	0.642	0.690	0.296	0.282	0.329	0.584	0.503	0.639	0.199	0.260	0.449
1985-03-06 11:00:00	0.701	0.478	0.507	0.329	0.514	0.495	0.670	0.336	0.234	0.262	0.160	0.649	0.129	0.507	0.419	0.598	0.340	0.557	0.213	0.388	0.292	0.367	0.328	0.511	0.665	0.633	0.660	0.312	0.321	0.292	0.674	0.489	0.614	0.189	0.257	0.457
1985-03-06 12:00:00	0.642	0.430	0.430	0.360	0.462	0.448	0.554	0.326	0.226	0.254	0.117	0.657	0.096	0.497	0.407	0.531	0.315	0.491	0.197	0.339	0.224	0.333	0.230	0.413	0.590	0.578	0.513	0.311	0.318	0.225	0.695	0.421	0.542	0.158	0.225	0.405
1985-03-06 13:00:00	0.527	0.323	0.323	0.385	0.360	0.349	0.385	0.276	0.188	0.206	0.070	0.618	0.057	0.447	0.351	0.412	0.256	0.380	0.160	0.254	0.134	0.269	0.132	0.280	0.469	0.466	0.294	0.275	0.271	0.151	0.669	0.316	0.422	0.114	0.155	0.304
1985-03-06 14:00:00	0.338	0.191	0.186	0.309	0.208	0.218	0.178	0.188	0.128	0.151	0.028	0.528	0.020	0.354	0.259	0.248	0.158	0.231	0.114	0.159	0.052	0.200	0.053	0.131	0.302	0.309	0.174	0.172	0.180	0.078	0.593	0.178	0.260	0.065	0.095	0.172
1985-03-06 15:00:00	0.127	0.077	0.065	0.173	0.050	0.103	0.011	0.068	0.055	0.067	0.001	0.389	0.000	0.226	0.138	0.067	0.068	0.073	0.072	0.065	0.005	0.091	0.004	0.011	0.112	0.118	0.106	0.080	0.076	0.019	0.470	0.041	0.084	0.019	0.048	0.051
1985-03-06 16:00:00	0.000	0.006	0.001	0.056	0.000	0.021	0.000	0.003	0.006	0.006	0.000	0.213	0.000	0.089	0.051	0.000	0.003	0.000	0.042	0.005	0.000	0.023	0.000	0.000	0.001	0.000	0.011	0.021	0.008	0.000	0.304	0.000	0.000	0.000	0.002	0.000
1985-03-06 17:00:00	0.000	0.000	0.000	0.000	0.000	0.000	0.000	0.000	0.000	0.000	0.000	0.044	0.000	0.005	0.002	0.000	0.000	0.000	0.013	0.000	0.000	0.000	0.000	0.000	0.000	0.000	0.000	0.000	0.000	0.000	0.106	0.000	0.000	0.000	0.000	0.000
1985-03-06 18:00:00	0.000	0.000	0.000	0.000	0.000	0.000	0.000	0.000	0.000	0.000	0.000	0.000	0.000	0.000	0.000	0.000	0.000	0.000	0.000	0.000	0.000	0.000	0.000	0.000	0.000	0.000	0.000	0.000	0.000	0.000	0.000	0.000	0.000	0.000	0.000	0.000
1985-03-06 19:00:00	0.000	0.000	0.000	0.000	0.000	0.000	0.000	0.000	0.000	0.000	0.000	0.000	0.000	0.000	0.000	0.000	0.000	0.000	0.000	0.000	0.000	0.000	0.000	0.000	0.000	0.000	0.000	0.000	0.000	0.000	0.000	0.000	0.000	0.000	0.000	0.000
1985-03-06 20:00:00	0.000	0.000	0.000	0.000	0.000	0.000	0.000	0.000	0.000	0.000	0.000	0.000	0.000	0.000	0.000	0.000	0.000	0.000	0.000	0.000	0.000	0.000	0.000	0.000	0.000	0.000	0.000	0.000	0.000	0.000	0.000	0.000	0.000	0.000	0.000	0.000
1985-03-06 21:00:00	0.000	0.000	0.000	0.000	0.000	0.000	0.000	0.000	0.000	0.000	0.000	0.000	0.000	0.000	0.000	0.000	0.000	0.000	0.000	0.000	0.000	0.000	0.000	0.000	0.000	0.000	0.000	0.000	0.000	0.000	0.000	0.000	0.000	0.000	0.000	0.000
1985-03-06 22:00:00	0.000	0.000	0.000	0.000	0.000	0.000	0.000	0.000	0.000	0.000	0.000	0.000	0.000	0.000	0.000	0.000	0.000	0.000	0.000	0.000	0.000	0.000	0.000	0.000	0.000	0.000	0.000	0.000	0.000	0.000	0.000	0.000	0.000	0.000	0.000	0.000
1985-03-06 23:00:00	0.000	0.000	0.000	0.000	0.000	0.000	0.000	0.000	0.000	0.000	0.000	0.000	0.000	0.000	0.000	0.000	0.000	0.000	0.000	0.000	0.000	0.000	0.000	0.000	0.000	0.000	0.000	0.000	0.000	0.000	0.000	0.000	0.000	0.000	0.000	0.000
1985-03-07 00:00:00	0.000	0.000	0.000	0.000	0.000	0.000	0.000	0.000	0.000	0.000	0.000	0.000	0.000	0.000	0.000	0.000	0.000	0.000	0.000	0.000	0.000	0.000	0.000	0.000	0.000	0.000	0.000	0.000	0.000	0.000	0.000	0.000	0.000	0.000	0.000	0.000
1985-03-07 01:00:00	0.000	0.000	0.000	0.000	0.000	0.000	0.000	0.000	0.000	0.000	0.000	0.000	0.000	0.000	0.000	0.000	0.000	0.000	0.000	0.000	0.000	0.000	0.000	0.000	0.000	0.000	0.000	0.000	0.000	0.000	0.000	0.000	0.000	0.000	0.000	0.000
1985-03-07 02:00:00	0.000	0.000	0.000	0.000	0.000	0.000	0.000	0.000	0.000	0.000	0.000	0.000	0.000	0.000	0.000	0.000	0.000	0.000	0.000	0.000	0.000	0.000	0.000	0.000	0.000	0.000	0.000	0.000	0.000	0.000	0.000	0.000	0.000	0.000	0.000	0.000
1985-03-07 03:00:00	0.000	0.000	0.000	0.000	0.000	0.000	0.000	0.000	0.000	0.000	0.000	0.000	0.000	0.000	0.000	0.000	0.000	0.000	0.000	0.000	0.000	0.000	0.000	0.000	0.000	0.000	0.000	0.000	0.000	0.000	0.000	0.000	0.000	0.000	0.000	0.000
1985-03-07 04:00:00	0.000	0.000	0.000	0.000	0.000	0.000	0.101	0.000	0.000	0.000	0.000	0.000	0.000	0.000	0.000	0.000	0.000	0.000	0.000	0.000	0.000	0.000	0.000	0.001	0.000	0.000	0.000	0.000	0.000	0.000	0.000	0.000	0.000	0.000	0.000	0.000
1985-03-07 05:00:00	0.035	0.001	0.030	0.000	0.058	0.000	0.291	0.001	0.000	0.000	0.005	0.000	0.014	0.000	0.000	0.066	0.007	0.012	0.000	0.002	0.010	0.000	0.010	0.053	0.033	0.012	0.008	0.000	0.000	0.003	0.000	0.064	0.029	0.000	0.001	0.006
1985-03-07 06:00:00	0.194	0.050	0.184	0.010	0.184	0.028	0.483	0.032	0.017	0.013	0.035	0.006	0.071	0.013	0.000	0.216	0.077	0.080	0.000	0.043	0.054	0.011	0.046	0.148	0.195	0.068	0.061	0.011	0.031	0.029	0.000	0.198	0.133	0.030	0.036	0.042
1985-03-07 07:00:00	0.374	0.144	0.340	0.093	0.341	0.109	0.628	0.089	0.069	0.063	0.074	0.106	0.150	0.110	0.021	0.365	0.174	0.186	0.036	0.115	0.115	0.097	0.092	0.249	0.384	0.176	0.108	0.085	0.154	0.071	0.061	0.338	0.267	0.098	0.080	0.088
1985-03-07 08:00:00	0.518	0.254	0.467	0.238	0.487	0.185	0.720	0.154	0.148	0.122	0.111	0.249	0.221	0.234	0.087	0.482	0.278	0.293	0.185	0.181	0.174	0.253	0.135	0.341	0.527	0.313	0.162	0.189	0.285	0.121	0.201	0.449	0.395	0.181	0.115	0.128
1985-03-07 09:00:00	0.637	0.333	0.554	0.441	0.584	0.217	0.758	0.201	0.243	0.167	0.134	0.360	0.267	0.366	0.188	0.555	0.394	0.379	0.362	0.226	0.199	0.438	0.161	0.387	0.606	0.452	0.216	0.331	0.389	0.160	0.330	0.521	0.484	0.253	0.147	0.153
1985-03-07 10:00:00	0.689	0.393	0.589	0.555	0.616	0.237	0.746	0.246	0.315	0.204	0.144	0.448	0.288	0.450	0.300	0.588	0.479	0.460	0.494	0.251	0.189	0.556	0.173	0.395	0.643	0.559	0.239	0.440	0.454	0.201	0.407	0.544	0.535	0.283	0.210	0.188
1985-03-07 11:00:00	0.673	0.404	0.572	0.594	0.589	0.259	0.683	0.265	0.333	0.213	0.129	0.507	0.261	0.477	0.361	0.564	0.521	0.468	0.572	0.256	0.157	0.609	0.153	0.355	0.618	0.579	0.231	0.528	0.471	0.204	0.437	0.516	0.519	0.274	0.265	0.193
1985-03-07 12:00:00	0.577	0.369	0.516	0.581	0.503	0.262	0.566	0.257	0.303	0.197	0.103	0.523	0.198	0.463	0.369	0.494	0.478	0.401	0.585	0.230	0.116	0.619	0.113	0.275	0.541	0.547	0.183	0.539	0.441	0.173	0.437	0.422	0.452	0.226	0.293	0.172
1985-03-07 13:00:00	0.431	0.297	0.394	0.518	0.383	0.220	0.397	0.213	0.244	0.163	0.073	0.493	0.118	0.408	0.352	0.379	0.382	0.293	0.550	0.184	0.070	0.559	0.065	0.176	0.433	0.448	0.124	0.477	0.364	0.122	0.421	0.300	0.340	0.160	0.252	0.134
1985-03-07 14:00:00	0.234	0.197	0.231	0.415	0.219	0.143	0.189	0.121	0.161	0.110	0.033	0.426	0.044	0.319	0.291	0.232	0.250	0.165	0.491	0.131	0.029	0.412	0.023	0.074	0.268	0.292	0.065	0.356	0.241	0.062	0.385	0.160	0.198	0.089	0.177	0.078
1985-03-07 15:00:00	0.067	0.083	0.078	0.267	0.052	0.063	0.014	0.044	0.075	0.051	0.002	0.311	0.003	0.203	0.199	0.066	0.103	0.051	0.371	0.063	0.002	0.242	0.001	0.006	0.084	0.091	0.030	0.194	0.108	0.015	0.314	0.033	0.058	0.027	0.068	0.021
1985-03-07 16:00:00	0.000	0.007	0.002	0.091	0.000	0.011	0.000	0.002	0.011	0.005	0.000	0.166	0.000	0.078	0.089	0.000	0.006	0.000	0.206	0.007	0.000	0.070	0.000	0.000	0.000	0.000	0.002	0.049	0.014	0.000	0.198	0.000	0.000	0.000	0.004	0.000
1985-03-07 17:00:00	0.000	0.000	0.000	0.000	0.000	0.000	0.000	0.000	0.000	0.000	0.000	0.031	0.000	0.004	0.010	0.000	0.000	0.000	0.048	0.000	0.000	0.000	0.000	0.000	0.000	0.000	0.000	0.000	0.000	0.000	0.056	0.000	0.000	0.000	0.000	0.000
1985-03-07 18:00:00	0.000	0.000	0.000	0.000	0.000	0.000	0.000	0.000	0.000	0.000	0.000	0.000	0.000	0.000	0.000	0.000	0.000	0.000	0.000	0.000	0.000	0.000	0.000	0.000	0.000	0.000	0.000	0.000	0.000	0.000	0.000	0.000	0.000	0.000	0.000	0.000
1985-03-07 19:00:00	0.000	0.000	0.000	0.000	0.000	0.000	0.000	0.000	0.000	0.000	0.000	0.000	0.000	0.000	0.000	0.000	0.000	0.000	0.000	0.000	0.000	0.000	0.000	0.000	0.000	0.000	0.000	0.000	0.000	0.000	0.000	0.000	0.000	0.000	0.000	0.000
1985-03-07 20:00:00	0.000	0.000	0.000	0.000	0.000	0.000	0.000	0.000	0.000	0.000	0.000	0.000	0.000	0.000	0.000	0.000	0.000	0.000	0.000	0.000	0.000	0.000	0.000	0.000	0.000	0.000	0.000	0.000	0.000	0.000	0.000	0.000	0.000	0.000	0.000	0.000
1985-03-07 21:00:00	0.000	0.000	0.000	0.000	0.000	0.000	0.000	0.000	0.000	0.000	0.000	0.000	0.000	0.000	0.000	0.000	0.000	0.000	0.000	0.000	0.000	0.000	0.000	0.000	0.000	0.000	0.000	0.000	0.000	0.000	0.000	0.000	0.000	0.000	0.000	0.000
1985-03-07 22:00:00	0.000	0.000	0.000	0.000	0.000	0.000	0.000	0.000	0.000	0.000	0.000	0.000	0.000	0.000	0.000	0.000	0.000	0.000	0.000	0.000	0.000	0.000	0.000	0.000	0.000	0.000	0.000	0.000	0.000	0.000	0.000	0.000	0.000	0.000	0.000	0.000
1985-03-07 23:00:00	0.000	0.000	0.000	0.000	0.000	0.000	0.000	0.000	0.000	0.000	0.000	0.000	0.000	0.000	0.000	0.000	0.000	0.000	0.000	0.000	0.000	0.000	0.000	0.000	0.000	0.000	0.000	0.000	0.000	0.000	0.000	0.000	0.000	0.000	0.000	0.000
1985-03-08 00:00:00	0.000	0.000	0.000	0.000	0.000	0.000	0.000	0.000	0.000	0.000	0.000	0.000	0.000	0.000	0.000	0.000	0.000	0.000	0.000	0.000	0.000	0.000	0.000	0.000	0.000	0.000	0.000	0.000	0.000	0.000	0.000	0.000	0.000	0.000	0.000	0.000
1985-03-08 01:00:00	0.000	0.000	0.000	0.000	0.000	0.000	0.000	0.000	0.000	0.000	0.000	0.000	0.000	0.000	0.000	0.000	0.000	0.000	0.000	0.000	0.000	0.000	0.000	0.000	0.000	0.000	0.000	0.000	0.000	0.000	0.000	0.000	0.000	0.000	0.000	0.000
1985-03-08 02:00:00	0.000	0.000	0.000	0.000	0.000	0.000	0.000	0.000	0.000	0.000	0.000	0.000	0.000	0.000	0.000	0.000	0.000	0.000	0.000	0.000	0.000	0.000	0.000	0.000	0.000	0.000	0.000	0.000	0.000	0.000	0.000	0.000	0.000	0.000	0.000	0.000
1985-03-08 03:00:00	0.000	0.000	0.000	0.000	0.000	0.000	0.000	0.000	0.000	0.000	0.000	0.000	0.000	0.000	0.000	0.000	0.000	0.000	0.000	0.000	0.000	0.000	0.000	0.000	0.000	0.000	0.000	0.000	0.000	0.000	0.000	0.000	0.000	0.000	0.000	0.000
1985-03-08 04:00:00	0.000	0.000	0.000	0.000	0.000	0.000	0.102	0.000	0.000	0.000	0.000	0.000	0.000	0.000	0.000	0.000	0.000	0.000	0.000	0.000	0.000	0.000	0.000	0.002	0.000	0.000	0.000	0.000	0.000	0.000	0.000	0.000	0.000	0.000	0.000	0.000
1985-03-08 05:00:00	0.034	0.001	0.017	0.000	0.068	0.000	0.289	0.002	0.000	0.000	0.008	0.000	0.016	0.000	0.000	0.059	0.004	0.014	0.000	0.001	0.005	0.000	0.008	0.078	0.036	0.038	0.013	0.000	0.000	0.002	0.000	0.066	0.051	0.000	0.000	0.006
1985-03-08 06:00:00	0.192	0.041	0.100	0.013	0.202	0.046	0.480	0.066	0.033	0.041	0.048	0.007	0.072	0.011	0.000	0.202	0.058	0.099	0.000	0.038	0.030	0.012	0.048	0.206	0.194	0.161	0.155	0.005	0.051	0.031	0.000	0.191	0.217	0.037	0.026	0.046
1985-03-08 07:00:00	0.380	0.124	0.208	0.101	0.353	0.173	0.626	0.201	0.123	0.147	0.103	0.139	0.143	0.105	0.028	0.366	0.145	0.220	0.014	0.110	0.060	0.101	0.101	0.336	0.374	0.319	0.335	0.047	0.192	0.091	0.062	0.314	0.395	0.127	0.065	0.110
1985-03-08 08:00:00	0.536	0.232	0.324	0.266	0.475	0.331	0.717	0.370	0.253	0.276	0.160	0.335	0.205	0.261	0.087	0.499	0.225	0.318	0.092	0.193	0.089	0.257	0.149	0.438	0.493	0.463	0.461	0.114	0.340	0.172	0.234	0.421	0.521	0.248	0.110	0.174
1985-03-08 09:00:00	0.633	0.316	0.384	0.463	0.557	0.471	0.753	0.462	0.333	0.369	0.210	0.516	0.245	0.422	0.169	0.579	0.279	0.373	0.246	0.267	0.109	0.487	0.172	0.516	0.543	0.576	0.547	0.208	0.476	0.224	0.448	0.483	0.595	0.355	0.152	0.217
1985-03-08 10:00:00	0.668	0.377	0.406	0.561	0.620	0.541	0.737	0.500	0.385	0.414	0.250	0.633	0.266	0.520	0.268	0.608	0.340	0.400	0.377	0.302	0.122	0.601	0.177	0.568	0.490	0.649	0.642	0.278	0.547	0.237	0.600	0.526	0.623	0.404	0.207	0.235
1985-03-08 11:00:00	0.623	0.407	0.380	0.603	0.616	0.585	0.667	0.485	0.394	0.420	0.238	0.691	0.242	0.556	0.322	0.575	0.349	0.382	0.394	0.303	0.118	0.662	0.156	0.550	0.403	0.643	0.660	0.298	0.553	0.213	0.677	0.507	0.594	0.390	0.249	0.232
1985-03-08 12:00:00	0.482	0.399	0.311	0.595	0.551	0.572	0.548	0.411	0.356	0.372	0.178	0.698	0.185	0.540	0.339	0.473	0.313	0.329	0.329	0.275	0.102	0.668	0.119	0.461	0.284	0.590	0.617	0.287	0.511	0.184	0.699	0.441	0.511	0.334	0.262	0.210
1985-03-08 13:00:00	0.266	0.335	0.204	0.514	0.430	0.521	0.386	0.289	0.281	0.289	0.106	0.650	0.115	0.479	0.311	0.334	0.239	0.234	0.264	0.227	0.070	0.620	0.072	0.321	0.178	0.474	0.514	0.224	0.411	0.137	0.674	0.325	0.377	0.237	0.229	0.154
1985-03-08 14:00:00	0.114	0.229	0.106	0.359	0.251	0.388	0.182	0.154	0.192	0.181	0.044	0.555	0.047	0.372	0.252	0.178	0.144	0.127	0.195	0.157	0.032	0.512	0.028	0.129	0.090	0.278	0.358	0.143	0.276	0.076	0.600	0.174	0.214	0.129	0.150	0.084
1985-03-08 15:00:00	0.027	0.108	0.030	0.186	0.063	0.216	0.014	0.055	0.097	0.071	0.003	0.410	0.004	0.237	0.172	0.045	0.052	0.037	0.110	0.079	0.003	0.315	0.001	0.013	0.031	0.067	0.162	0.071	0.124	0.022	0.475	0.036	0.061	0.039	0.063	0.025
1985-03-08 16:00:00	0.000	0.015	0.000	0.056	0.000	0.052	0.000	0.003	0.017	0.008	0.000	0.230	0.000	0.095	0.076	0.000	0.002	0.000	0.050	0.011	0.000	0.098	0.000	0.000	0.000	0.000	0.020	0.018	0.016	0.000	0.308	0.000	0.000	0.001	0.004	0.000
1985-03-08 17:00:00	0.000	0.000	0.000	0.000	0.000	0.000	0.000	0.000	0.000	0.000	0.000	0.054	0.000	0.006	0.007	0.000	0.000	0.000	0.010	0.000	0.000	0.000	0.000	0.000	0.000	0.000	0.000	0.000	0.000	0.000	0.113	0.000	0.000	0.000	0.000	0.000
1985-03-08 18:00:00	0.000	0.000	0.000	0.000	0.000	0.000	0.000	0.000	0.000	0.000	0.000	0.000	0.000	0.000	0.000	0.000	0.000	0.000	0.000	0.000	0.000	0.000	0.000	0.000	0.000	0.000	0.000	0.000	0.000	0.000	0.000	0.000	0.000	0.000	0.000	0.000
1985-03-08 19:00:00	0.000	0.000	0.000	0.000	0.000	0.000	0.000	0.000	0.000	0.000	0.000	0.000	0.000	0.000	0.000	0.000	0.000	0.000	0.000	0.000	0.000	0.000	0.000	0.000	0.000	0.000	0.000	0.000	0.000	0.000	0.000	0.000	0.000	0.000	0.000	0.000
1985-03-08 20:00:00	0.000	0.000	0.000	0.000	0.000	0.000	0.000	0.000	0.000	0.000	0.000	0.000	0.000	0.000	0.000	0.000	0.000	0.000	0.000	0.000	0.000	0.000	0.000	0.000	0.000	0.000	0.000	0.000	0.000	0.000	0.000	0.000	0.000	0.000	0.000	0.000
1985-03-08 21:00:00	0.000	0.000	0.000	0.000	0.000	0.000	0.000	0.000	0.000	0.000	0.000	0.000	0.000	0.000	0.000	0.000	0.000	0.000	0.000	0.000	0.000	0.000	0.000	0.000	0.000	0.000	0.000	0.000	0.000	0.000	0.000	0.000	0.000	0.000	0.000	0.000
1985-03-08 22:00:00	0.000	0.000	0.000	0.000	0.000	0.000	0.000	0.000	0.000	0.000	0.000	0.000	0.000	0.000	0.000	0.000	0.000	0.000	0.000	0.000	0.000	0.000	0.000	0.000	0.000	0.000	0.000	0.000	0.000	0.000	0.000	0.000	0.000	0.000	0.000	0.000
1985-03-08 23:00:00	0.000	0.000	0.000	0.000	0.000	0.000	0.000	0.000	0.000	0.000	0.000	0.000	0.000	0.000	0.000	0.000	0.000	0.000	0.000	0.000	0.000	0.000	0.000	0.000	0.000	0.000	0.000	0.000	0.000	0.000	0.000	0.000	0.000	0.000	0.000	0.000
1985-03-09 00:00:00	0.000	0.000	0.000	0.000	0.000	0.000	0.000	0.000	0.000	0.000	0.000	0.000	0.000	0.000	0.000	0.000	0.000	0.000	0.000	0.000	0.000	0.000	0.000	0.000	0.000	0.000	0.000	0.000	0.000	0.000	0.000	0.000	0.000	0.000	0.000	0.000
1985-03-09 01:00:00	0.000	0.000	0.000	0.000	0.000	0.000	0.000	0.000	0.000	0.000	0.000	0.000	0.000	0.000	0.000	0.000	0.000	0.000	0.000	0.000	0.000	0.000	0.000	0.000	0.000	0.000	0.000	0.000	0.000	0.000	0.000	0.000	0.000	0.000	0.000	0.000
1985-03-09 02:00:00	0.000	0.000	0.000	0.000	0.000	0.000	0.000	0.000	0.000	0.000	0.000	0.000	0.000	0.000	0.000	0.000	0.000	0.000	0.000	0.000	0.000	0.000	0.000	0.000	0.000	0.000	0.000	0.000	0.000	0.000	0.000	0.000	0.000	0.000	0.000	0.000
1985-03-09 03:00:00	0.000	0.000	0.000	0.000	0.000	0.000	0.000	0.000	0.000	0.000	0.000	0.000	0.000	0.000	0.000	0.000	0.000	0.000	0.000	0.000	0.000	0.000	0.000	0.000	0.000	0.000	0.000	0.000	0.000	0.000	0.000	0.000	0.000	0.000	0.000	0.000
1985-03-09 04:00:00	0.000	0.000	0.000	0.000	0.001	0.000	0.103	0.000	0.000	0.000	0.000	0.000	0.000	0.000	0.000	0.000	0.000	0.000	0.000	0.000	0.000	0.000	0.000	0.002	0.000	0.000	0.000	0.000	0.000	0.000	0.000	0.001	0.000	0.000	0.000	0.000
1985-03-09 05:00:00	0.027	0.001	0.003	0.000	0.065	0.000	0.265	0.003	0.000	0.000	0.015	0.000	0.026	0.000	0.000	0.037	0.002	0.002	0.000	0.002	0.019	0.000	0.023	0.058	0.017	0.026	0.029	0.000	0.000	0.009	0.000	0.060	0.015	0.001	0.000	0.003
1985-03-09 06:00:00	0.137	0.046	0.035	0.005	0.186	0.049	0.435	0.069	0.042	0.057	0.066	0.006	0.100	0.020	0.000	0.137	0.027	0.022	0.000	0.054	0.089	0.011	0.100	0.154	0.102	0.122	0.212	0.001	0.016	0.069	0.000	0.173	0.068	0.058	0.019	0.037
1985-03-09 07:00:00	0.279	0.143	0.086	0.041	0.321	0.194	0.578	0.173	0.137	0.188	0.121	0.146	0.193	0.124	0.027	0.282	0.064	0.050	0.006	0.158	0.180	0.057	0.185	0.261	0.225	0.256	0.406	0.018	0.057	0.155	0.111	0.269	0.136	0.164	0.041	0.097
1985-03-09 08:00:00	0.408	0.263	0.137	0.092	0.423	0.381	0.684	0.272	0.241	0.319	0.162	0.347	0.267	0.275	0.082	0.411	0.097	0.082	0.035	0.277	0.264	0.107	0.258	0.350	0.327	0.401	0.564	0.054	0.100	0.216	0.311	0.336	0.202	0.267	0.069	0.158
1985-03-09 09:00:00	0.507	0.354	0.167	0.133	0.484	0.515	0.739	0.317	0.312	0.420	0.187	0.506	0.290	0.418	0.158	0.496	0.119	0.111	0.088	0.354	0.316	0.112	0.297	0.395	0.379	0.497	0.669	0.109	0.129	0.250	0.485	0.374	0.249	0.319	0.105	0.189
1985-03-09 10:00:00	0.534	0.425	0.157	0.195	0.494	0.577	0.734	0.329	0.369	0.490	0.228	0.618	0.314	0.510	0.237	0.510	0.126	0.132	0.178	0.396	0.339	0.141	0.312	0.443	0.391	0.555	0.719	0.225	0.148	0.283	0.606	0.371	0.269	0.323	0.139	0.218
1985-03-09 11:00:00	0.478	0.464	0.139	0.263	0.467	0.566	0.658	0.315	0.415	0.479	0.230	0.675	0.284	0.536	0.290	0.467	0.119	0.139	0.308	0.396	0.302	0.201	0.275	0.449	0.344	0.516	0.716	0.295	0.141	0.276	0.675	0.328	0.262	0.284	0.169	0.216
1985-03-09 12:00:00	0.396	0.442	0.112	0.314	0.412	0.513	0.540	0.277	0.417	0.416	0.200	0.680	0.217	0.517	0.304	0.383	0.107	0.134	0.375	0.346	0.239	0.314	0.219	0.384	0.288	0.436	0.649	0.304	0.120	0.240	0.696	0.252	0.224	0.229	0.169	0.195
1985-03-09 13:00:00	0.252	0.372	0.077	0.291	0.328	0.470	0.391	0.214	0.365	0.306	0.137	0.635	0.138	0.449	0.277	0.254	0.084	0.116	0.372	0.272	0.160	0.318	0.146	0.247	0.198	0.291	0.541	0.279	0.085	0.177	0.669	0.161	0.170	0.152	0.152	0.151
1985-03-09 14:00:00	0.117	0.253	0.045	0.233	0.196	0.385	0.190	0.136	0.260	0.186	0.064	0.541	0.060	0.338	0.213	0.124	0.056	0.077	0.331	0.195	0.079	0.251	0.068	0.094	0.104	0.153	0.384	0.199	0.052	0.102	0.593	0.076	0.098	0.080	0.124	0.090
1985-03-09 15:00:00	0.030	0.120	0.016	0.134	0.049	0.219	0.017	0.057	0.130	0.084	0.007	0.399	0.005	0.206	0.131	0.027	0.024	0.028	0.253	0.103	0.013	0.132	0.009	0.009	0.032	0.045	0.190	0.108	0.022	0.029	0.469	0.013	0.029	0.025	0.078	0.032
1985-03-09 16:00:00	0.000	0.014	0.000	0.039	0.000	0.055	0.000	0.003	0.021	0.012	0.000	0.219	0.000	0.082	0.055	0.000	0.000	0.000	0.151	0.021	0.000	0.038	0.000	0.000	0.000	0.000	0.028	0.030	0.002	0.000	0.299	0.000	0.000	0.001	0.012	0.000
1985-03-09 17:00:00	0.000	0.000	0.000	0.000	0.000	0.000	0.000	0.000	0.000	0.000	0.000	0.049	0.000	0.006	0.005	0.000	0.000	0.000	0.041	0.000	0.000	0.000	0.000	0.000	0.000	0.000	0.000	0.000	0.000	0.000	0.105	0.000	0.000	0.000	0.000	0.000
1985-03-09 18:00:00	0.000	0.000	0.000	0.000	0.000	0.000	0.000	0.000	0.000	0.000	0.000	0.000	0.000	0.000	0.000	0.000	0.000	0.000	0.000	0.000	0.000	0.000	0.000	0.000	0.000	0.000	0.000	0.000	0.000	0.000	0.000	0.000	0.000	0.000	0.000	0.000
1985-03-09 19:00:00	0.000	0.000	0.000	0.000	0.000	0.000	0.000	0.000	0.000	0.000	0.000	0.000	0.000	0.000	0.000	0.000	0.000	0.000	0.000	0.000	0.000	0.000	0.000	0.000	0.000	0.000	0.000	0.000	0.000	0.000	0.000	0.000	0.000	0.000	0.000	0.000
1985-03-09 20:00:00	0.000	0.000	0.000	0.000	0.000	0.000	0.000	0.000	0.000	0.000	0.000	0.000	0.000	0.000	0.000	0.000	0.000	0.000	0.000	0.000	0.000	0.000	0.000	0.000	0.000	0.000	0.000	0.000	0.000	0.000	0.000	0.000	0.000	0.000	0.000	0.000
1985-03-09 21:00:00	0.000	0.000	0.000	0.000	0.000	0.000	0.000	0.000	0.000	0.000	0.000	0.000	0.000	0.000	0.000	0.000	0.000	0.000	0.000	0.000	0.000	0.000	0.000	0.000	0.000	0.000	0.000	0.000	0.000	0.000	0.000	0.000	0.000	0.000	0.000	0.000
1985-03-09 22:00:00	0.000	0.000	0.000	0.000	0.000	0.000	0.000	0.000	0.000	0.000	0.000	0.000	0.000	0.000	0.000	0.000	0.000	0.000	0.000	0.000	0.000	0.000	0.000	0.000	0.000	0.000	0.000	0.000	0.000	0.000	0.000	0.000	0.000	0.000	0.000	0.000
1985-03-09 23:00:00	0.000	0.000	0.000	0.000	0.000	0.000	0.000	0.000	0.000	0.000	0.000	0.000	0.000	0.000	0.000	0.000	0.000	0.000	0.000	0.000	0.000	0.000	0.000	0.000	0.000	0.000	0.000	0.000	0.000	0.000	0.000	0.000	0.000	0.000	0.000	0.000
1985-03-10 00:00:00	0.000	0.000	0.000	0.000	0.000	0.000	0.000	0.000	0.000	0.000	0.000	0.000	0.000	0.000	0.000	0.000	0.000	0.000	0.000	0.000	0.000	0.000	0.000	0.000	0.000	0.000	0.000	0.000	0.000	0.000	0.000	0.000	0.000	0.000	0.000	0.000
1985-03-10 01:00:00	0.000	0.000	0.000	0.000	0.000	0.000	0.000	0.000	0.000	0.000	0.000	0.000	0.000	0.000	0.000	0.000	0.000	0.000	0.000	0.000	0.000	0.000	0.000	0.000	0.000	0.000	0.000	0.000	0.000	0.000	0.000	0.000	0.000	0.000	0.000	0.000
1985-03-10 02:00:00	0.000	0.000	0.000	0.000	0.000	0.000	0.000	0.000	0.000	0.000	0.000	0.000	0.000	0.000	0.000	0.000	0.000	0.000	0.000	0.000	0.000	0.000	0.000	0.000	0.000	0.000	0.000	0.000	0.000	0.000	0.000	0.000	0.000	0.000	0.000	0.000
1985-03-10 03:00:00	0.000	0.000	0.000	0.000	0.000	0.000	0.000	0.000	0.000	0.000	0.000	0.000	0.000	0.000	0.000	0.000	0.000	0.000	0.000	0.000	0.000	0.000	0.000	0.000	0.000	0.000	0.000	0.000	0.000	0.000	0.000	0.000	0.000	0.000	0.000	0.000
1985-03-10 04:00:00	0.000	0.000	0.000	0.000	0.000	0.000	0.115	0.000	0.000	0.000	0.000	0.000	0.000	0.000	0.000	0.000	0.000	0.000	0.000	0.000	0.000	0.000	0.000	0.001	0.000	0.000	0.000	0.000	0.000	0.000	0.000	0.000	0.000	0.000	0.000	0.000
1985-03-10 05:00:00	0.032	0.005	0.004	0.000	0.041	0.000	0.294	0.004	0.000	0.000	0.025	0.000	0.011	0.000	0.000	0.067	0.001	0.008	0.000	0.005	0.041	0.000	0.053	0.039	0.014	0.048	0.020	0.000	0.000	0.010	0.000	0.032	0.031	0.000	0.007	0.012
1985-03-10 06:00:00	0.174	0.081	0.037	0.015	0.151	0.126	0.484	0.065	0.077	0.028	0.101	0.007	0.045	0.028	0.001	0.221	0.033	0.062	0.000	0.090	0.179	0.015	0.183	0.112	0.089	0.198	0.186	0.038	0.003	0.078	0.000	0.114	0.135	0.016	0.114	0.086
1985-03-10 07:00:00	0.336	0.187	0.079	0.091	0.283	0.327	0.628	0.150	0.216	0.073	0.198	0.140	0.082	0.141	0.023	0.366	0.092	0.140	0.011	0.220	0.356	0.121	0.325	0.194	0.171	0.336	0.367	0.122	0.021	0.188	0.079	0.208	0.252	0.047	0.294	0.181
1985-03-10 08:00:00	0.469	0.279	0.122	0.230	0.389	0.519	0.717	0.219	0.341	0.113	0.284	0.340	0.109	0.310	0.092	0.467	0.166	0.208	0.091	0.346	0.489	0.332	0.425	0.264	0.235	0.445	0.511	0.202	0.049	0.293	0.244	0.287	0.334	0.077	0.454	0.232
1985-03-10 09:00:00	0.551	0.328	0.156	0.353	0.461	0.652	0.752	0.275	0.420	0.146	0.323	0.511	0.122	0.469	0.195	0.538	0.239	0.239	0.257	0.432	0.549	0.492	0.486	0.306	0.308	0.495	0.614	0.275	0.079	0.361	0.441	0.347	0.381	0.097	0.537	0.245
1985-03-10 10:00:00	0.568	0.363	0.182	0.432	0.499	0.724	0.737	0.314	0.451	0.215	0.352	0.621	0.142	0.590	0.293	0.570	0.291	0.254	0.438	0.482	0.554	0.591	0.483	0.333	0.359	0.488	0.684	0.341	0.105	0.380	0.595	0.379	0.402	0.108	0.550	0.265
1985-03-10 11:00:00	0.545	0.357	0.191	0.485	0.494	0.727	0.671	0.319	0.446	0.251	0.319	0.677	0.125	0.641	0.365	0.548	0.297	0.224	0.553	0.491	0.497	0.638	0.404	0.291	0.363	0.459	0.703	0.386	0.112	0.362	0.671	0.357	0.380	0.105	0.501	0.260
1985-03-10 12:00:00	0.455	0.312	0.166	0.511	0.443	0.673	0.540	0.288	0.415	0.239	0.238	0.682	0.084	0.633	0.401	0.473	0.262	0.188	0.584	0.457	0.403	0.663	0.294	0.227	0.325	0.389	0.644	0.404	0.108	0.313	0.693	0.294	0.318	0.091	0.409	0.229
1985-03-10 13:00:00	0.304	0.244	0.114	0.439	0.338	0.580	0.360	0.232	0.352	0.179	0.145	0.639	0.044	0.570	0.380	0.350	0.213	0.141	0.561	0.377	0.271	0.621	0.178	0.150	0.247	0.284	0.541	0.330	0.096	0.230	0.668	0.211	0.229	0.067	0.302	0.170
1985-03-10 14:00:00	0.155	0.170	0.063	0.315	0.201	0.440	0.149	0.153	0.254	0.102	0.062	0.551	0.014	0.457	0.306	0.204	0.140	0.086	0.489	0.272	0.119	0.503	0.072	0.072	0.133	0.165	0.389	0.243	0.073	0.134	0.596	0.117	0.133	0.039	0.193	0.104
1985-03-10 15:00:00	0.044	0.087	0.020	0.194	0.052	0.246	0.011	0.066	0.129	0.038	0.007	0.417	0.000	0.302	0.211	0.061	0.060	0.032	0.361	0.146	0.021	0.281	0.009	0.009	0.036	0.056	0.199	0.134	0.034	0.043	0.474	0.028	0.042	0.012	0.084	0.037
1985-03-10 16:00:00	0.000	0.012	0.000	0.068	0.000	0.061	0.000	0.005	0.023	0.003	0.000	0.242	0.000	0.128	0.099	0.000	0.005	0.000	0.211	0.033	0.000	0.070	0.000	0.000	0.000	0.000	0.033	0.035	0.005	0.001	0.311	0.000	0.000	0.000	0.008	0.000
1985-03-10 17:00:00	0.000	0.000	0.000	0.000	0.000	0.000	0.000	0.000	0.000	0.000	0.000	0.061	0.000	0.009	0.016	0.000	0.000	0.000	0.055	0.000	0.000	0.000	0.000	0.000	0.000	0.000	0.000	0.000	0.000	0.000	0.118	0.000	0.000	0.000	0.000	0.000
1985-03-10 18:00:00	0.000	0.000	0.000	0.000	0.000	0.000	0.000	0.000	0.000	0.000	0.000	0.000	0.000	0.000	0.000	0.000	0.000	0.000	0.000	0.000	0.000	0.000	0.000	0.000	0.000	0.000	0.000	0.000	0.000	0.000	0.000	0.000	0.000	0.000	0.000	0.000
1985-03-10 19:00:00	0.000	0.000	0.000	0.000	0.000	0.000	0.000	0.000	0.000	0.000	0.000	0.000	0.000	0.000	0.000	0.000	0.000	0.000	0.000	0.000	0.000	0.000	0.000	0.000	0.000	0.000	0.000	0.000	0.000	0.000	0.000	0.000	0.000	0.000	0.000	0.000
1985-03-10 20:00:00	0.000	0.000	0.000	0.000	0.000	0.000	0.000	0.000	0.000	0.000	0.000	0.000	0.000	0.000	0.000	0.000	0.000	0.000	0.000	0.000	0.000	0.000	0.000	0.000	0.000	0.000	0.000	0.000	0.000	0.000	0.000	0.000	0.000	0.000	0.000	0.000
1985-03-10 21:00:00	0.000	0.000	0.000	0.000	0.000	0.000	0.000	0.000	0.000	0.000	0.000	0.000	0.000	0.000	0.000	0.000	0.000	0.000	0.000	0.000	0.000	0.000	0.000	0.000	0.000	0.000	0.000	0.000	0.000	0.000	0.000	0.000	0.000	0.000	0.000	0.000
1985-03-10 22:00:00	0.000	0.000	0.000	0.000	0.000	0.000	0.000	0.000	0.000	0.000	0.000	0.000	0.000	0.000	0.000	0.000	0.000	0.000	0.000	0.000	0.000	0.000	0.000	0.000	0.000	0.000	0.000	0.000	0.000	0.000	0.000	0.000	0.000	0.000	0.000	0.000
1985-03-10 23:00:00	0.000	0.000	0.000	0.000	0.000	0.000	0.000	0.000	0.000	0.000	0.000	0.000	0.000	0.000	0.000	0.000	0.000	0.000	0.000	0.000	0.000	0.000	0.000	0.000	0.000	0.000	0.000	0.000	0.000	0.000	0.000	0.000	0.000	0.000	0.000	0.000
1985-03-11 00:00:00	0.000	0.000	0.000	0.000	0.000	0.000	0.000	0.000	0.000	0.000	0.000	0.000	0.000	0.000	0.000	0.000	0.000	0.000	0.000	0.000	0.000	0.000	0.000	0.000	0.000	0.000	0.000	0.000	0.000	0.000	0.000	0.000	0.000	0.000	0.000	0.000
1985-03-11 01:00:00	0.000	0.000	0.000	0.000	0.000	0.000	0.000	0.000	0.000	0.000	0.000	0.000	0.000	0.000	0.000	0.000	0.000	0.000	0.000	0.000	0.000	0.000	0.000	0.000	0.000	0.000	0.000	0.000	0.000	0.000	0.000	0.000	0.000	0.000	0.000	0.000
1985-03-11 02:00:00	0.000	0.000	0.000	0.000	0.000	0.000	0.000	0.000	0.000	0.000	0.000	0.000	0.000	0.000	0.000	0.000	0.000	0.000	0.000	0.000	0.000	0.000	0.000	0.000	0.000	0.000	0.000	0.000	0.000	0.000	0.000	0.000	0.000	0.000	0.000	0.000
1985-03-11 03:00:00	0.000	0.000	0.000	0.000	0.000	0.000	0.000	0.000	0.000	0.000	0.000	0.000	0.000	0.000	0.000	0.000	0.000	0.000	0.000	0.000	0.000	0.000	0.000	0.000	0.000	0.000	0.000	0.000	0.000	0.000	0.000	0.000	0.000	0.000	0.000	0.000
1985-03-11 04:00:00	0.000	0.000	0.000	0.000	0.001	0.000	0.044	0.000	0.000	0.000	0.000	0.000	0.000	0.000	0.000	0.000	0.000	0.000	0.000	0.000	0.000	0.000	0.000	0.004	0.000	0.000	0.000	0.000	0.000	0.000	0.000	0.001	0.000	0.000	0.000	0.000
1985-03-11 05:00:00	0.015	0.002	0.007	0.000	0.070	0.000	0.217	0.007	0.001	0.000	0.008	0.000	0.015	0.000	0.000	0.060	0.005	0.016	0.000	0.003	0.028	0.000	0.024	0.098	0.006	0.034	0.025	0.000	0.000	0.024	0.000	0.078	0.029	0.002	0.005	0.022
1985-03-11 06:00:00	0.079	0.050	0.062	0.008	0.218	0.036	0.427	0.085	0.044	0.052	0.036	0.009	0.072	0.011	0.001	0.189	0.057	0.089	0.000	0.073	0.121	0.010	0.090	0.251	0.046	0.117	0.186	0.026	0.034	0.133	0.000	0.224	0.128	0.061	0.084	0.117
1985-03-11 07:00:00	0.151	0.135	0.140	0.071	0.370	0.117	0.616	0.202	0.132	0.180	0.077	0.149	0.147	0.074	0.056	0.329	0.124	0.189	0.037	0.192	0.242	0.071	0.172	0.414	0.097	0.191	0.381	0.116	0.115	0.276	0.110	0.381	0.252	0.189	0.201	0.252
1985-03-11 08:00:00	0.222	0.228	0.214	0.185	0.501	0.229	0.719	0.307	0.227	0.388	0.129	0.342	0.220	0.188	0.155	0.439	0.178	0.284	0.118	0.315	0.354	0.152	0.239	0.545	0.145	0.282	0.524	0.304	0.195	0.404	0.305	0.517	0.371	0.325	0.304	0.374
1985-03-11 09:00:00	0.268	0.302	0.261	0.339	0.573	0.359	0.757	0.394	0.306	0.540	0.181	0.509	0.277	0.315	0.270	0.517	0.192	0.353	0.213	0.389	0.418	0.236	0.253	0.621	0.184	0.359	0.614	0.475	0.242	0.494	0.487	0.597	0.441	0.414	0.348	0.448
1985-03-11 10:00:00	0.294	0.354	0.264	0.442	0.606	0.499	0.742	0.445	0.355	0.586	0.232	0.619	0.307	0.401	0.385	0.560	0.197	0.375	0.400	0.431	0.414	0.307	0.262	0.640	0.203	0.405	0.658	0.583	0.263	0.512	0.610	0.625	0.483	0.447	0.353	0.444
1985-03-11 11:00:00	0.286	0.354	0.250	0.469	0.587	0.583	0.673	0.415	0.367	0.579	0.238	0.678	0.288	0.445	0.461	0.556	0.190	0.347	0.563	0.430	0.357	0.371	0.236	0.625	0.199	0.394	0.675	0.624	0.274	0.487	0.680	0.597	0.471	0.428	0.321	0.410
1985-03-11 12:00:00	0.238	0.310	0.210	0.462	0.510	0.575	0.532	0.351	0.344	0.517	0.202	0.685	0.220	0.450	0.497	0.477	0.152	0.271	0.631	0.398	0.270	0.333	0.183	0.538	0.169	0.343	0.658	0.601	0.244	0.410	0.702	0.517	0.396	0.352	0.267	0.337
1985-03-11 13:00:00	0.154	0.235	0.157	0.436	0.376	0.490	0.322	0.249	0.281	0.421	0.141	0.638	0.139	0.415	0.481	0.349	0.111	0.196	0.607	0.339	0.180	0.254	0.123	0.389	0.127	0.262	0.560	0.519	0.197	0.292	0.675	0.390	0.280	0.250	0.193	0.243
1985-03-11 14:00:00	0.080	0.153	0.094	0.367	0.210	0.350	0.127	0.152	0.194	0.285	0.069	0.550	0.059	0.334	0.408	0.182	0.064	0.121	0.527	0.251	0.097	0.175	0.060	0.196	0.080	0.148	0.405	0.385	0.137	0.168	0.601	0.229	0.153	0.156	0.107	0.138
1985-03-11 15:00:00	0.022	0.066	0.034	0.232	0.050	0.191	0.008	0.059	0.099	0.143	0.011	0.418	0.007	0.222	0.283	0.046	0.023	0.046	0.401	0.140	0.020	0.104	0.009	0.028	0.029	0.043	0.211	0.224	0.062	0.052	0.479	0.062	0.046	0.062	0.035	0.047
1985-03-11 16:00:00	0.000	0.008	0.000	0.076	0.000	0.048	0.000	0.004	0.021	0.026	0.000	0.243	0.000	0.097	0.141	0.000	0.000	0.000	0.242	0.031	0.000	0.030	0.000	0.000	0.000	0.000	0.038	0.067	0.008	0.001	0.315	0.000	0.000	0.005	0.001	0.000
1985-03-11 17:00:00	0.000	0.000	0.000	0.001	0.000	0.000	0.000	0.000	0.000	0.000	0.000	0.064	0.000	0.010	0.022	0.000	0.000	0.000	0.071	0.000	0.000	0.000	0.000	0.000	0.000	0.000	0.000	0.000	0.000	0.000	0.122	0.000	0.000	0.000	0.000	0.000
1985-03-11 18:00:00	0.000	0.000	0.000	0.000	0.000	0.000	0.000	0.000	0.000	0.000	0.000	0.000	0.000	0.000	0.000	0.000	0.000	0.000	0.000	0.000	0.000	0.000	0.000	0.000	0.000	0.000	0.000	0.000	0.000	0.000	0.001	0.000	0.000	0.000	0.000	0.000
1985-03-11 19:00:00	0.000	0.000	0.000	0.000	0.000	0.000	0.000	0.000	0.000	0.000	0.000	0.000	0.000	0.000	0.000	0.000	0.000	0.000	0.000	0.000	0.000	0.000	0.000	0.000	0.000	0.000	0.000	0.000	0.000	0.000	0.000	0.000	0.000	0.000	0.000	0.000
1985-03-11 20:00:00	0.000	0.000	0.000	0.000	0.000	0.000	0.000	0.000	0.000	0.000	0.000	0.000	0.000	0.000	0.000	0.000	0.000	0.000	0.000	0.000	0.000	0.000	0.000	0.000	0.000	0.000	0.000	0.000	0.000	0.000	0.000	0.000	0.000	0.000	0.000	0.000
[truncated: 278,835 more rows]
