# Supplementary material for: Comparing the levelized cost of electric vehicle charging options in Europe
Source: Nat Commun. 2022 Sep 8;13:5277. doi: 10.1038/s41467-022-32835-7 (PMC9458728; doi:10.1038/s41467-022-32835-7)
Supplement: Supplementary file 8 — Software 1 [file 41467_2022_32835_MOESM8_ESM.zip › LCOC-Model/model/externalParameters.py]

# FILE: externalParameters.py
# PROJECT: LCOC Model
# MODULE DESCRIPTION: This is the parameter storage module where all input parameters as well as other model
# constants are read and stored.


# Import statements
import pandas as pd
import numpy as np


"""
******************************************************************************
Change path to input folder here:
"""
global INPUT_PATH
INPUT_PATH = r'/Users/Lukas/Dropbox/_Masterarbeit/2020 HS Masterarbeit/4 Model/LCOC-Model/data/'

"""
******************************************************************************
Change path to output folder here:
"""
global OUTPUT_PATH
OUTPUT_PATH = r'/Users/Lukas/Dropbox/_Masterarbeit/2020 HS Masterarbeit/4 Model/LCOC-Model/output/'

"""
******************************************************************************
Change path to plots folder here:
"""
global PLOTS_PATH
PLOTS_PATH = r'/Users/Lukas/Dropbox/_Masterarbeit/2020 HS Masterarbeit/4 Model/LCOC-Model/output/__plots/'

"""
******************************************************************************
Change path to other data folder here:
"""
global OTHER_PATH
OTHER_PATH = r'/Users/Lukas/Dropbox/_Masterarbeit/2020 HS Masterarbeit/4 Model/LCOC-Model/data/_other/'

"""
******************************************************************************
"""


##############################################################
# EXCEL FILE IMPORTS:
##############################################################

# Read file:
xls_LCOC_model = pd.ExcelFile(INPUT_PATH + "LCOCData.xlsx")

# Read variable lists from file:
countries_df = pd.read_excel(xls_LCOC_model, 'Countries',  index_col=[0])
options_df = pd.read_excel(xls_LCOC_model, 'Options')
parameters_df = pd.read_excel(xls_LCOC_model, 'Parameters')
outputs_df = pd.read_excel(xls_LCOC_model, 'Outputs')
scenario_codes_df = pd.read_excel(xls_LCOC_model, 'ScenarioCodes', index_col=[0])

# Read list of scenarios from file:
scenarios_df = pd.read_excel(xls_LCOC_model, '_Scenarios', index_col=[0])

# Read list of user profiles from file:
user_profiles_df = pd.read_excel(xls_LCOC_model, '_UserProfiles', index_col=[0]).T
user_profiles_df = user_profiles_df.drop(columns="Total")

# Read normalized daily charging profiles and number of corresponding days from file:
charging_profiles_df = pd.read_excel(xls_LCOC_model, 'ChargingProfiles')
num_days_combination = pd.DataFrame(charging_profiles_df.loc[24,:]).T.drop(columns="Time")
charging_profiles_df = charging_profiles_df.drop(index=[24,25])
charging_profiles_df.set_index("Time", inplace=True)

# Read PV system sizes file:
pv_system_size = pd.read_excel(xls_LCOC_model, 'PVSystemSize')
    
# Read data from file
CostEquipment_data = pd.read_excel(xls_LCOC_model, 'CostEquipmentData', index_col=[0,1])
CostInstallation_data = pd.read_excel(xls_LCOC_model, 'CostInstallationData', index_col=[0,1])
CostOM_data = pd.read_excel(xls_LCOC_model, 'CostOMData', index_col=[0,1])
ChargingEnergy_data = pd.read_excel(xls_LCOC_model, 'ChargingEnergyData', index_col=[0,1])
CostElectricityE_data = pd.read_excel(xls_LCOC_model, 'CostElectricityEData', index_col=[0,1])
CostElectricityN_data = pd.read_excel(xls_LCOC_model, 'CostElectricityNData', index_col=[0,1])
CostElectricityT_data = pd.read_excel(xls_LCOC_model, 'CostElectricityTData', index_col=[0,1])
Lifetime_data = pd.read_excel(xls_LCOC_model, 'LifetimeData', index_col=[0,1])
InterestRate_data = pd.read_excel(xls_LCOC_model, 'InterestRateData', index_col=[0,1])
CostTransaction_data = pd.read_excel(xls_LCOC_model, 'CostTransactionData', index_col=[0,1])
DemandCharges_data = pd.read_excel(xls_LCOC_model, 'DemandChargesData', index_col=[0,1])
Efficiency_data = pd.read_excel(xls_LCOC_model, 'EfficiencyData', index_col=[0,1])

# Create array of dimensions
dimensions_df = CostEquipment_data.index.to_frame(index=False)


################################################################################
def initialize():
    """
    This function takes in the input Excel file and initializes all constants, parameters, and distributions
    """

################################################################################


def getCountries():
    return countries_df.copy()


def getOptions():
    return options_df.copy()


def getParameters():
    return parameters_df.copy()


def getOutputs():
    return outputs_df.copy()


def getScenarioCodes():
    return scenario_codes_df.copy()


def getScenarios():
    return scenarios_df.copy()


def getUserProfiles():
    return user_profiles_df.copy()


def getChargingProfiles():
    return charging_profiles_df.copy()


def getNumDays():
    return num_days_combination.copy()


def getPVSystemSize():
    return pv_system_size.copy()


def getDimensions():
    return dimensions_df.copy()


def getInputPath():
    return INPUT_PATH


def getOutputPath():
    return OUTPUT_PATH


def getValues(parameter, scenario_code):
    """
    This function returns the parameter values for all countries and options
    of a specific parameter and scenario code (i.e. one column from data input)
    """
    
    curr_data = eval(parameter + "_data")
    
    column = getScenarioCodes().loc[scenario_code,:]
        
    return curr_data.loc[:,column]


def getEmptyDataFrame(columns):
    """
    Establish a MultiIndexed DataFrame for storage of model outputs.
    
    The format for storing data will look as follows:

    COUNTRY     OPTION                      VALUES
    AT          ResidentialGrid-lowAC       []     []     []     []
     .          .                           .      .      .      .
    AT          CommercialPublic-DC         []     []     []     []
    BE          ResidentialGrid-lowAC       []     []     []     []
     .          .                           .      .      .      .
    BE          CommercialPublic-DC         []     []     []     []
    Bulgaria    ResidentialGrid-lowAC       []     []     []     []
     .          .                           .      .      .      .
    Bulgaria    CommercialPublic-DC         []     []     []     []
     .          .                           .      .      .      .
     .          .                           .      .      .      .
     .          .                           .      .      .      .

    Depending on the passed "columns" parameter, the column names will change.
    --> If the "columns" parameter is 'scenarios', the returned storage
    dataFrame will have scenario names as column names.
    --> If the "columns" parameter is 'outputs' then the returend storage
    frame will look the same except the column names will be the different
    intermediate outputs (within a scenario).
    --> If the "columns" parameter is 'parameters' then the returend storage
    frame will againg look the same except the column names will be the
    different parameter names.

    
    returns: df_empty (MultiIndexed DataFrame)
    """
    
    # Initialize model dimensions
    df = getDimensions()

    # add in either the scenarios or intermediate outputs as additional columns
    if columns == 'scenarios':
        # add in columns for each scenario
        for curr_scenario in getScenarios().index:
             # NOTE: can also use df.insert() function which allows column insertion at a certain specified index
            df[curr_scenario] = np.zeros((df.shape[0], 1))

        # Now create the MultiIndex DataFrame
        df.set_index(['Country', 'Option'], inplace=True)
        
        # Convert the DataFrame to dtype float64
        df = df.astype(object)

         # Assign df to the empty data frame variable
        df_empty = df

    elif columns == 'outputs':
        # add in columns for each output
        for curr_output in getOutputs().values:
             # NOTE: can also use df.insert() function which allows column insertion at a certain specified index
            df[curr_output] = np.zeros((df.shape[0], 1))

        # Now create the MultiIndex DataFrame
        df.set_index(['Country', 'Option'], inplace=True)
        
        # Convert the DataFrame to dtype float64
        df = df.astype(object)

         # Assign df to the empty data frame variable
        df_empty = df
        
    elif columns == 'parameters':
        # add in columns for each parameter
        for curr_parameter in getParameters().values[:,0]:
             # NOTE: can also use df.insert() function which allows column insertion at a certain specified index
            df[curr_parameter] = np.zeros((df.shape[0], 1))

        # Now create the MultiIndex DataFrame
        df.set_index(['Country', 'Option'], inplace=True)
        
        # Convert the DataFrame to dtype float64
        df = df.astype(object)

         # Assign df to the empty data frame variable
        df_empty = df
    
    elif columns == 'user_profiles':
        # use countries as index
        df = getCountries().index.to_frame(index=False)
        
        # add in columns for each user profiles
        for curr_user_profile in getUserProfiles().index:
             # NOTE: can also use df.insert() function which allows column insertion at a certain specified index
            df[curr_user_profile] = np.zeros((df.shape[0], 1))

        # Now create the MultiIndex DataFrame
        df.set_index(['Countries'], inplace=True)
        
        # Convert the DataFrame to dtype float64
        df = df.astype(object)

         # Assign df to the empty data frame variable
        df_empty = df
    
    elif columns == 'country_outputs':
        # use countries as index
        df = getCountries().index.to_frame(index=False)
        
        # add in columns for each output
        for curr_output in getOutputs().values:
             # NOTE: can also use df.insert() function which allows column insertion at a certain specified index
            df[curr_output] = np.zeros((df.shape[0], 1))

        # Now create the MultiIndex DataFrame
        df.set_index(['Countries'], inplace=True)
        
        # Convert the DataFrame to dtype float64
        df = df.astype(object)

         # Assign df to the empty data frame variable
        df_empty = df
    
    elif columns == 'country_outputs_withEU':
        # use countries as index
        df = getCountries().index.to_frame(index=False)
        df = df.append(pd.DataFrame(["EU Average"], columns=["Countries"]), ignore_index=True)
        
        # add in columns for each output
        for curr_output in getOutputs().values:
             # NOTE: can also use df.insert() function which allows column insertion at a certain specified index
            df[curr_output] = np.zeros((df.shape[0], 1))

        # Now create the MultiIndex DataFrame
        df.set_index(['Countries'], inplace=True)
        
        # Convert the DataFrame to dtype float64
        df = df.astype(object)

         # Assign df to the empty data frame variable
        df_empty = df
            

    return df_empty


def getUserProfileData():
    """
    This function returns a multiindexed dataframe with the model dimensions
    as rows and transposed and formated charging shares as columns
    (i.e. one user profile per column)
    """
    
    # Initialize model dimensions and set index
    user_profile_data = getDimensions()
    user_profile_data.set_index(['Country', 'Option'], inplace=True)
    
    # Get user profiles input data
    user_profiles_df = getUserProfiles()
    
    # Transpose dataframe and rename index
    user_profiles_df = user_profiles_df.transpose()
    user_profiles_df.index.rename("Option", inplace=True)
    
    # Join with model dimensions
    user_profile_data = user_profile_data.join(user_profiles_df, how='inner')
    
    """
    ## Could also do manually what the join command can do in one line
    
    # Drop index
    user_profiles_df.reset_index(inplace=True, drop=True)
        
    # Duplicate dataframe for all countries
    num_countries = getCountries().shape[0]
    test = pd.concat([user_profiles_df] * num_countries)
    """
    
    return user_profile_data
    
    
    
    
    
    
    
    
    
    
    
    
    
    
