# Supplementary material for: Comparing the levelized cost of electric vehicle charging options in Europe
Source: Nat Commun. 2022 Sep 8;13:5277. doi: 10.1038/s41467-022-32835-7 (PMC9458728; doi:10.1038/s41467-022-32835-7)
Supplement: Supplementary file 8 — Software 1 [file 41467_2022_32835_MOESM8_ESM.zip › LCOC-Model/model/intermediateOutputs.py]

# FILE: intermediateOutputs.py
# PROJECT: LCOC Model
# MODULE DESCRIPTION: This is the intermediate storage output module.
# Intermediate results will be collected/managed and stored in this module.


# Import statements
import pandas as pd
import numpy as np
import externalParameters as ep


def initialize():
    # Initialize (global) empty storage frames for all scenarios
    for scenario in ep.getScenarios().index:
        curr_var = scenario.upper() + "_DF"
        globals()[curr_var] = ep.getEmptyDataFrame('outputs')
        
    # Initialize (global) empty storage frames for all types of outputs
    for output in ep.getOutputs().values[:,0]:
        curr_var = output.upper() + "_DF"
        globals()[curr_var] = ep.getEmptyDataFrame('scenarios')
    
    
     


def recordScenario(curr_outputs, scenario):
    curr_df = eval(scenario.upper() + "_DF")
    curr_df[:] = curr_outputs

def recordOutput(curr_output, scenario, result_type):
    curr_df = eval(result_type.upper() + "_DF")
    curr_df[scenario] = curr_output


    
def storeScenarios():
    for scenario in ep.getScenarios().index:
        curr_str = scenario
        curr_df = eval(scenario.upper() + "_DF")
        curr_df.to_pickle(ep.OUTPUT_PATH + curr_str + ".pkl")
        curr_df.to_excel(ep.OUTPUT_PATH + "_Scenario_" + curr_str + ".xlsx", sheet_name = curr_str)

def storeOutputs():
    for output in ep.getOutputs().values[:,0]:
        curr_str = output
        curr_df = eval(output.upper() + "_DF")
        curr_df.to_pickle(ep.OUTPUT_PATH + curr_str + ".pkl")
        curr_df.to_excel(ep.OUTPUT_PATH + "_" + curr_str + ".xlsx", sheet_name = curr_str)


def readScenario(scenario):
    curr_scenario = pd.read_pickle(ep.OUTPUT_PATH + scenario + ".pkl")
    return curr_scenario

def readOutput(output):
    curr_output = pd.read_pickle(ep.OUTPUT_PATH + output + ".pkl")
    return curr_output


def recordUserProfile(curr_user_profiles, scenario):
    curr_str = "UserProfile_" + scenario
    curr_var = curr_str.upper() + "_DF"
    globals()[curr_var] = curr_user_profiles
    
def storeUserProfiles():
    for scenario in ep.getScenarios().index:
        curr_str = "UserProfile_" + scenario
        curr_df = eval(curr_str.upper() + "_DF")
        curr_df.to_pickle(ep.OUTPUT_PATH + curr_str + ".pkl")
        curr_df.to_excel(ep.OUTPUT_PATH + "_" + curr_str + ".xlsx", sheet_name = scenario)


def initializeUserProfileOutputs(scenario):
    for user_profile in ep.getUserProfiles().index:
        curr_str = "UserProfile_" + scenario + "_" + user_profile.replace(" ", "")
        curr_var = curr_str.upper() + "_DF"
        globals()[curr_var] = ep.getEmptyDataFrame('country_outputs_withEU')
        
    
def recordUserProfileOutputs(curr_user_profile_output, scenario, user_profile, output):
    curr_str = "UserProfile_" + scenario + "_" + user_profile.replace(" ", "")
    curr_df = eval(curr_str.upper() + "_DF")
    curr_df[output] = curr_user_profile_output
    
    
def storeUserProfilesOutputs(scenario):
    for user_profile in ep.getUserProfiles().index:
        curr_str = "UserProfile_" + scenario + "_" + user_profile.replace(" ", "")
        curr_df = eval(curr_str.upper() + "_DF")
        curr_df.to_pickle(ep.OUTPUT_PATH + curr_str + ".pkl")
        curr_df.to_excel(ep.OUTPUT_PATH + "_" + curr_str + ".xlsx", sheet_name = user_profile)

    
