# Supplementary material for: Comparing the levelized cost of electric vehicle charging options in Europe
Source: Nat Commun. 2022 Sep 8;13:5277. doi: 10.1038/s41467-022-32835-7 (PMC9458728; doi:10.1038/s41467-022-32835-7)
Supplement: Supplementary file 8 — Software 1 [file 41467_2022_32835_MOESM8_ESM.zip › LCOC-Model/model/levelizedCostOfCharging.py]

# FILE: levelizedCostOfCharging.py
# PROJECT: LCOC Model
# MODULE DESCRIPTION: This is the LCOC Module that computes the levelized cost
# charging of a specific parameter set for all countries and options


# Import statements
import pandas as pd
import numpy as np
import externalParameters as ep
import intermediateOutputs as io
import pv


def getParameterSet(parameter_codes):
    """
    This function
    takes: a Series of codes for the value selection of the model parameters
        
    returns: a multiindex DataFrame with columns containing the corresponding
    parameter values (i.e. one specific parameter set of a scenario)


    """
    
    # Initialize empty dataframe to take parameter values
    parameter_set = ep.getEmptyDataFrame('parameters')
    
    # Gather all parameter values corresponding to the passed parameter codes
    for parameter in ep.getParameters().values[:,0]:
        
        # Get scenario code of current parameter
        curr_code = parameter_codes.loc[parameter]
        # Get corresponding parameter values
        curr_parameters = ep.getValues(parameter, curr_code)
        # Add parameter values to the parameter set
        parameter_set.loc[:,parameter] = curr_parameters.values
            
    return parameter_set
        


def calculateLCOC(parameter_set, scenario="NoScenario", record=True):
    """
    This function:
    takes: a multiindex DataFrame with each column containing the values of a
    parameter (i.e. one specific parameter set of a scenario)
    
    then:
        1. computes LCOC and intermediate results:
            
            LCOEquipment = CostEquipment / ((∑(t) ChargingEnergy)/(1+i)^t)
            LCOInstallation = CostInstallation / ((∑(t) ChargingEnergy)/(1+i)^t)
            LCOOM = ((∑(t) CostOM)/(1+i)^t) / ((∑(t) ChargingEnergy)/(1+i)^t)
            LCOEnergy = CostElectricityE / Efficiency
            LCONetwork = CostElectricityN / Efficiency (+ DemandCharges)
            LCOTaxes = CostElectricityT / Efficiency
            LCOElectricity = LCOEnergy + LCONetwork + LCOTaxes
            LCOProject = LCOEquipment + LCOInstallation
            LCOInfrastructure = LCOEquipment + LCOInstallation + LCOOM
            LCOCwoT = LCOInfrastructure + LCOElectricity
            LCOTransaction = LCOCwoT * CostTransaction
            LCOC = LCOCwoT + LCOTransaction
        
        2. records results:
            a) values of of this scenario in one file for each type of result
            b) values of all types of results of this scenario in one file
    
    returns: -
    """
    
    
    ## Preparation
    
    # Set scenario
    setScenario(scenario)
    
    # Calculate discount factor for every row
    discount_factors = parameter_set.apply(lambda x: calculateDiscountFactor(x["InterestRate"], x["Lifetime"]), axis=1)
        
    
    
    ## Compute LCOC and intermediate results
    
    # Calculate levelized cost of equipment (LCOEquipment)
    lco_equipment = parameter_set["CostEquipment"] / (discount_factors * parameter_set["ChargingEnergy"])
        
    # Calculate levelized cost of installation (LCOInstallation)
    lco_installation = parameter_set["CostInstallation"] / (discount_factors * parameter_set["ChargingEnergy"])
    
    # Calculate levelized cost of O&M (LCOOM)
    lco_om = (discount_factors * parameter_set["CostOM"]) / (discount_factors * parameter_set["ChargingEnergy"])
    
    # Calculate levelized cost of electricity (LCOEnergy)
    lco_energy = parameter_set["CostElectricityE"] / parameter_set["Efficiency"]
    
    # Calculate levelized cost of electricity (LCONetwork)
    lco_network = (parameter_set["CostElectricityN"] / parameter_set["Efficiency"]) + ((discount_factors * parameter_set["DemandCharges"]) / (discount_factors * parameter_set["ChargingEnergy"]))
    
    # Calculate levelized cost of electricity (LCOTaxes)
    lco_taxes = parameter_set["CostElectricityT"] / parameter_set["Efficiency"]
    
    # Calculate levelized cost of electricity (LCOElectricity)
    lco_electricity = lco_energy + lco_network + lco_taxes
    
    # Calculate levelized cost of project, ie LCOE+LCOI (LCOProject)
    lco_project = lco_equipment + lco_installation
    
    # Calculate levelized cost of infrastructure, ie LCOE+LCOI+LCOOM (LCOInfrastructure)
    lco_infrastructure = lco_equipment + lco_installation + lco_om
    
    # Calculate levelized cost of charging without transaction cost, ie LCOInfrastructure + LCOElectricity (LCOCwoT)
    lco_wo_t = lco_infrastructure + lco_electricity
    
    # Calculate levelized cost of transaction, ie LCOCwoT * CostTransaction (LCOTransaction)
    lco_transaction = lco_wo_t * parameter_set["CostTransaction"]
    
    # Calculate levelized cost of charging, ie LCOwoT + LCOTransaction (LCOC)
    lco_charging = lco_wo_t + lco_transaction
    
    
       
    ## Silently record results if argument record is true (default), else return all outputs
    
    # Prepare output of this calculation (for recording or returning)
    all_outputs = pd.concat([lco_equipment, lco_installation, lco_om, lco_energy, lco_network, lco_taxes, lco_electricity, lco_project, lco_infrastructure, lco_wo_t, lco_transaction, lco_charging], axis=1)
    all_outputs.columns = ep.getOutputs().values[:,0]
    
    if record:
        # Record all results of this scenario in one file for each type of result
        io.recordOutput(lco_equipment, scenario, result_type = "LCOEquipment")
        io.recordOutput(lco_installation, scenario, result_type = "LCOInstallation")
        io.recordOutput(lco_om, scenario, result_type = "LCOOM")
        io.recordOutput(lco_energy, scenario, result_type = "LCOEnergy")
        io.recordOutput(lco_network, scenario, result_type = "LCONetwork")
        io.recordOutput(lco_taxes, scenario, result_type = "LCOTaxes")
        io.recordOutput(lco_electricity, scenario, result_type = "LCOElectricity")
        io.recordOutput(lco_project, scenario, result_type = "LCOProject")
        io.recordOutput(lco_infrastructure, scenario, result_type = "LCOInfrastructure")
        io.recordOutput(lco_wo_t, scenario, result_type = "LCOCwoT")
        io.recordOutput(lco_transaction, scenario, result_type = "LCOTransaction")
        io.recordOutput(lco_charging, scenario, result_type = "LCOC")
        
        # Record all results of this scenario in one file
        io.recordScenario(all_outputs, scenario)
    
    else:
        return all_outputs
    
    
    
    

def calculateDiscountFactor(i, T):
    f = lambda t: (1/(1+i))**t
    discount_factor = np.array([f(t) for t in range(1,int(T+1))]).sum()
    
    return discount_factor


def conductSensitivityAnalysis():
    
    # Create codes for base parameter set
    base = pd.DataFrame(ep.getScenarios().loc["BaseScenario",:]).T
    
    # Create codes for parameter sets of all up-sensitivities
    sens_up = pd.DataFrame(data="B", index=ep.getParameters().values[:,0], columns=ep.getParameters().values[:,0])
    np.fill_diagonal(sens_up.values, "SU")
    # include a case of all electricity components compounded
    sens_up = sens_up.append(pd.DataFrame(data="B", index=["CostElectricity"], columns=ep.getParameters().values[:,0]))
    sens_up.loc["CostElectricity",["CostElectricityE", "CostElectricityN", "CostElectricityT"]] = "SU"
    
    # Create codes for parameter sets of all down-sensitivities
    sens_down = pd.DataFrame(data="B", index=ep.getParameters().values[:,0], columns=ep.getParameters().values[:,0])
    np.fill_diagonal(sens_down.values, "SD")
    # include a case of all electricity components compounded
    sens_down = sens_down.append(pd.DataFrame(data="B", index=["CostElectricity"], columns=ep.getParameters().values[:,0]))
    sens_down.loc["CostElectricity",["CostElectricityE", "CostElectricityN", "CostElectricityT"]] = "SD"
    
    
    # Calculate and aggregate base values for each option (but only for LCOC, no intermediate outputs)
    curr_parameter_set = getParameterSet(base.iloc[0,:])
    curr_parameter_set = pv.calculatePVElectricityCost(curr_parameter_set)
    curr_lcoc = calculateLCOC(curr_parameter_set, record=False)
    curr_lcoc = getEuropeanAverage(curr_lcoc.loc[:, "LCOC"], "Base")
    values_base = pd.DataFrame(columns=ep.getOptions().values[:,0])
    values_base = values_base.append(curr_lcoc)
    
    # Initialize data frame to store up-sensitivity values
    values_up = pd.DataFrame(columns=ep.getOptions().values[:,0])
    
    # Calculate and aggregate up-sensitivity values for each option (but only for LCOC, no intermediate outputs)
    for row in sens_up.index:
        curr_parameter_set = getParameterSet(sens_up.loc[row,:])
        curr_parameter_set = pv.calculatePVElectricityCost(curr_parameter_set)
        curr_lcoc = calculateLCOC(curr_parameter_set, record=False)
        curr_lcoc = getEuropeanAverage(curr_lcoc.loc[:, "LCOC"], row)
        values_up = values_up.append(curr_lcoc)
        
    # Initialize data frame to store down-sensitivity values
    values_down = pd.DataFrame(columns=ep.getOptions().values[:,0])
    
    # Calculate and aggregate up-sensitivity values for each option (but only for LCOC, no intermediate outputs)
    for row in sens_down.index:
        curr_parameter_set = getParameterSet(sens_down.loc[row,:])
        curr_parameter_set = pv.calculatePVElectricityCost(curr_parameter_set)
        curr_lcoc = calculateLCOC(curr_parameter_set, record=False)
        curr_lcoc = getEuropeanAverage(curr_lcoc.loc[:, "LCOC"], row)
        values_down = values_down.append(curr_lcoc)
    
    # Record base, up and down values (e.g. for tornado charts)
     # to pkl
    values_base.to_pickle(ep.OUTPUT_PATH + "SensitivityAnalysisBaseValues" + ".pkl")
    values_up.to_pickle(ep.OUTPUT_PATH + "SensitivityAnalysisUpValues" + ".pkl")
    values_down.to_pickle(ep.OUTPUT_PATH + "SensitivityAnalysisDownValues" + ".pkl")
     # to xlsx
    values_base.to_excel(ep.OUTPUT_PATH + "_SensitivityAnalysisBaseValues" + ".xlsx", sheet_name = "SensitivityAnalysisBaseValues")
    values_up.to_excel(ep.OUTPUT_PATH + "_SensitivityAnalysisUpValues" + ".xlsx", sheet_name = "SensitivityAnalysisUpValues")
    values_down.to_excel(ep.OUTPUT_PATH + "_SensitivityAnalysisDownValues" + ".xlsx", sheet_name = "SensitivityAnalysisDownValues")
    
  
    


def getEuropeanAverage(regional_lcoc, column_name):
    
    # Calculate country weights (by population)
    country_weights = ep.getCountries().loc[:,"Population"]
    country_weights = country_weights / country_weights.sum()
        
    # Pivot the option level of the index to get new columns (if applicable)
    if regional_lcoc.index.nlevels > 1:
        regional_lcoc = regional_lcoc.unstack()
    
    # Calculate European average LCOC weighted by population for all options at once
    average_lcoc = country_weights.dot(regional_lcoc)
    average_lcoc.name = column_name
    
    return average_lcoc
        
     


def computeUtilizationInterpolation(scenario="BaseScenario"):
    """
    In argument "scenario", the desired scenario for all parameters other than
    charging energy can be passed to the function.
    Default: Just take BaseScenario values for all other parameters.
    """
    
    # Get list of scenarios and corresponding parameter codes
    scenarios_df = ep.getScenarios()
    
    # Define the names of the lower and upper bound scenarios
    scenario_low = "UtilizationRate1"
    scenario_high = "UtilizationRate100"
    
    # Get codes of parameter values in these two scenarios
    parameter_codes_low = scenarios_df.loc[scenario_low,:]
    parameter_codes_high = scenarios_df.loc[scenario_high,:]
    
    # Get parameter values in in these two scenarios for all countries and options
    parameter_set_low = getParameterSet(parameter_codes_low)
    parameter_set_high = getParameterSet(parameter_codes_high)
    
    # Calculate actual weighted electricity price for PV options and replace in parameter set
    parameter_set_pv_low = pv.calculatePVElectricityCost(parameter_set_low)
    parameter_set_pv_high = pv.calculatePVElectricityCost(parameter_set_high)
    
    # Extract the to charging energy columns as boundaries
    charging_energy_low_ser = parameter_set_pv_low.loc[:,"ChargingEnergy"]
    charging_energy_high_ser = parameter_set_pv_high.loc[:,"ChargingEnergy"]
    charging_energy_boundaries = pd.DataFrame([charging_energy_low_ser, charging_energy_high_ser], index=(["ChargingEnergyLow", "ChargingEnergyHigh"])).T
    
    # Create dataframe with 100 values for utilization (interpolated between boundaries)
    charging_energy_interpolated = charging_energy_boundaries.apply(lambda x: np.linspace(x["ChargingEnergyLow"], x["ChargingEnergyHigh"], 100), axis=1)
    charging_energy_interpolated = pd.DataFrame(charging_energy_interpolated.values.tolist(), index=charging_energy_interpolated.index)
    
    # Initialize data frame to store the LCOC of all utilization values
    LCOC_100_Utilizations = pd.DataFrame(columns=ep.getOptions().values[:,0])
    
    # Get desired parameter set of all parameter values other than charging energy
    parameter_codes = scenarios_df.loc[scenario,:]
    parameter_set = getParameterSet(parameter_codes)
    parameter_set_pv = pv.calculatePVElectricityCost(parameter_set)
    
    # Calculate LCOC for all utilization values
    for i in range(100):
        # Get parameter set and replace charging energy with the current column
        
        curr_parameter_set = parameter_set_pv
        curr_parameter_set["ChargingEnergy"] = charging_energy_interpolated.loc[:,i]
        curr_lcoc = calculateLCOC(curr_parameter_set, record=False)
        curr_lcoc = getEuropeanAverage(curr_lcoc.loc[:, "LCOC"], i)
        LCOC_100_Utilizations = LCOC_100_Utilizations.append(curr_lcoc)
    
    # Record result
     # to pkl
    LCOC_100_Utilizations.to_pickle(ep.OUTPUT_PATH + "LCOC_100_Utilizations_" + scenario + ".pkl")
     # to xlsx
    LCOC_100_Utilizations.to_excel(ep.OUTPUT_PATH + "_LCOC_100_Utilizations_" + scenario + ".xlsx", sheet_name = "LCOC_100_Utilizations")
    
    
    
    


def setScenario(scenario):
    global SCENARIO
    SCENARIO = scenario

def getScenario():
    
    return SCENARIO

def printScenario():
    
    print(" Scenario currently being computed: " + str(SCENARIO))


"""  
# Old version of sensitivity analysis, before electricity components were introduced
def conductSensitivityAnalysis():
    
    # Create codes for base parameter set
    base = pd.DataFrame(ep.getScenarios().loc["BaseScenario",:]).T
    
    # Create codes for parameter sets of all up-sensitivities
    sens_up = pd.DataFrame(data="B", index=ep.getParameters().values[:,0], columns=ep.getParameters().values[:,0])
    np.fill_diagonal(sens_up.values, "SU")
    
    # Create codes for parameter sets of all down-sensitivities
    sens_down = pd.DataFrame(data="B", index=ep.getParameters().values[:,0], columns=ep.getParameters().values[:,0])
    np.fill_diagonal(sens_down.values, "SD")
    
    # Calculate and aggregate base values for each option
    curr_parameter_set = getParameterSet(base.iloc[0,:])
    curr_parameter_set = pv.calculatePVElectricityCost(curr_parameter_set)
    curr_lcoc = calculateLCOC(curr_parameter_set, record=False)
    curr_lcoc = getEuropeanAverage(curr_lcoc.loc[:, "LCOC"], "Base")
    values_base = pd.DataFrame(columns=ep.getOptions().values[:,0])
    values_base = values_base.append(curr_lcoc)
    
    # Initialize data frame to store up-sensitivity values
    values_up = pd.DataFrame(columns=ep.getOptions().values[:,0])
    
    # Calculate and aggregate up-sensitivity values for each option
    for parameter in ep.getParameters().values[:,0]:
        curr_parameter_set = getParameterSet(sens_up.loc[parameter,:])
        curr_parameter_set = pv.calculatePVElectricityCost(curr_parameter_set)
        curr_lcoc = calculateLCOC(curr_parameter_set, record=False)
        curr_lcoc = getEuropeanAverage(curr_lcoc.loc[:, "LCOC"], parameter)
        values_up = values_up.append(curr_lcoc)
        
    # Initialize data frame to store down-sensitivity values
    values_down = pd.DataFrame(columns=ep.getOptions().values[:,0])
    
    # Calculate and aggregate up-sensitivity values for each option
    for parameter in ep.getParameters().values[:,0]:
        curr_parameter_set = getParameterSet(sens_down.loc[parameter,:])
        curr_parameter_set = pv.calculatePVElectricityCost(curr_parameter_set)
        curr_lcoc = calculateLCOC(curr_parameter_set, record=False)
        curr_lcoc = getEuropeanAverage(curr_lcoc.loc[:, "LCOC"], parameter)
        values_down = values_down.append(curr_lcoc)
    
    # Record base, up and down values (e.g. for tornado charts)
     # to pkl
    values_base.to_pickle(ep.OUTPUT_PATH + "SensitivityAnalysisBaseValues" + ".pkl")
    values_up.to_pickle(ep.OUTPUT_PATH + "SensitivityAnalysisUpValues" + ".pkl")
    values_down.to_pickle(ep.OUTPUT_PATH + "SensitivityAnalysisDownValues" + ".pkl")
     # to xlsx
    values_base.to_excel(ep.OUTPUT_PATH + "_SensitivityAnalysisBaseValues" + ".xlsx", sheet_name = "SensitivityAnalysisBaseValues")
    values_up.to_excel(ep.OUTPUT_PATH + "_SensitivityAnalysisUpValues" + ".xlsx", sheet_name = "SensitivityAnalysisUpValues")
    values_down.to_excel(ep.OUTPUT_PATH + "_SensitivityAnalysisDownValues" + ".xlsx", sheet_name = "SensitivityAnalysisDownValues")
"""
