# Supplementary material for: Comparing the levelized cost of electric vehicle charging options in Europe
Source: Nat Commun. 2022 Sep 8;13:5277. doi: 10.1038/s41467-022-32835-7 (PMC9458728; doi:10.1038/s41467-022-32835-7)
Supplement: Supplementary file 8 — Software 1 [file 41467_2022_32835_MOESM8_ESM.zip › LCOC-Model/model/main.py]

# FILE: main.py
# PROJECT: LCOC Model
# SCRIPT DESCRIPTION: This is the main module where the model should be run.


"""
FILE PATHS:

can be defined at beginning of file externalParameters.py
    
    
    
SYNTAX NOTES:

global variables:   GLOBAL_VARIABLES

function variables: function_variables

function definitions: functionDefinition

"""


## IMPORT PACKAGES
import numpy as np
import pandas as pd
import time
import externalParameters as ep
import intermediateOutputs as io
import levelizedCostOfCharging as lcoc
import pv
from importlib import reload


start_time = time.time()


## INITIALIZE MODULES

print("Initializing model...")

# Initialize the external parameters
ep.initialize()

# Initialize the storage matrices for desired intermediate outputs
io.initialize()


## COMPUTE LCOC AND STORE RESULTS

print("Computing LCOC...")

# Get list of scenarios and corresponding parameter codes
scenarios_df = ep.getScenarios()

# Run model over all scenarios
for scenario in scenarios_df.index:
    
    # Set global variable to the current scenario
    lcoc.setScenario(scenario)
    lcoc.printScenario()
    
    # Get codes of parameter values in current scenario
    parameter_codes = scenarios_df.loc[scenario,:]
    
    # Get parameter values in current scenario for all countries and options
    parameter_set = lcoc.getParameterSet(parameter_codes)
    
    # Calculate actual weighted electricity price for PV options and replace in parameter set
    parameter_set_pv = pv.calculatePVElectricityCost(parameter_set)
    
    # Compute and record LCOC in current scenario for all countries and options
    lcoc.calculateLCOC(parameter_set_pv, scenario)


## SAVE LCOC RESULTS

print("Storing LCOC results...")

# Save all outputs of a scenario to a pickle and an excel file (for all scenarios)
io.storeScenarios()

# Save all scenarios for an output to a pickle and an excel file (for all outputs)
io.storeOutputs()


## COMPUTE AGGREGATED LCOC OF SPECIFIC USER PROFILES AND SAVE RESULTS

print("Computing aggregated LCOC of user profiles...")

# Get formated dataframe with user profiles and corresponding charging shares
user_profile_data = ep.getUserProfileData()

# Run over all scenarios
for scenario in scenarios_df.index:
    
    # Set global variable to the current scenario
    lcoc.setScenario(scenario)
    lcoc.printScenario()
    
    # Get LCOC results of current scenario and drop intermediate results
    curr_scenario = io.readScenario(scenario)
    curr_scenario = curr_scenario.loc[:, "LCOC"]
    
    # Calculate weighted LCOC by multiplying with charging shares
    curr_user_profiles = user_profile_data.multiply(curr_scenario, level=["Country", "Option"], axis=0)
    
    # Sum up weighted LCOC per country
    curr_user_profiles = curr_user_profiles.groupby(level="Country").sum()
    
    # Record aggregated LCOC of current scenario
    io.recordUserProfile(curr_user_profiles, scenario)  

# Save all aggregated LCOC of a scenario to a pickle and an excel file (for all scenarios)
io.storeUserProfiles()


# For selection of scenarios, compute aggregated levelized cost of user profiles for all intermediate results too

#scenario = "BaseScenario"

for scenario in ["BaseScenario"]:

    print(" For ", scenario, ": Computing all aggregated intermediate outputs as well", sep="")
    
    # Get LCOC results of current scenario
    curr_scenario = io.readScenario(scenario)
    
    # Initialize dataframe for storage of results
    io.initializeUserProfileOutputs(scenario)
    
    # Get formated dataframe with user profiles and corresponding charging shares
    user_profile_data = ep.getUserProfileData()
    
    # Run over all intermediate results
    for output in ep.getOutputs().values[:,0]:
        
        curr_output = curr_scenario.loc[:, output]
        
        # Calculate weighted LCOC by multiplying with charging shares
        curr_user_profiles = user_profile_data.multiply(curr_output, level=["Country", "Option"], axis=0)
        
        # Sum up weighted LCOC per country
        curr_user_profiles = curr_user_profiles.groupby(level="Country").sum()
        
        # Add European average
        eu_average = lcoc.getEuropeanAverage(curr_user_profiles, "EU Average")
        curr_user_profiles = curr_user_profiles.append(eu_average)
        
        # Record aggregated result of current output
        for user_profile in ep.getUserProfiles().index:
            io.recordUserProfileOutputs(curr_user_profiles.loc[:,user_profile], scenario, user_profile, output)  
    
    # Save all intermediate results in the BaseScenario to a pickle and an excel file (for all user profiles)
    io.storeUserProfilesOutputs(scenario)


## CONDUCT CLASSICAL SENSITIVITY ANALYSIS OF BASE SCENARIO AND STORE RESULTS

print("Conducting sensitivity analysis...")

lcoc.conductSensitivityAnalysis()


## COMPUTE SPECIFIC DATA FOR UTILIZATION DEEP DIVE

print("Computing specific data for utilization deep dive...")

lcoc.computeUtilizationInterpolation()


## COMPUTE SPECIFIC DATA FOR INTEREST RATE DEEP DIVE

print("Computing specific data for interest rate deep dive...")

lcoc.computeUtilizationInterpolation("PublicInterestRate3")
lcoc.computeUtilizationInterpolation("PublicInterestRate7")


print('---------------------------------------------------------------')
print('CODE RUN TIME:')
print('--- ',np.around((time.time() - start_time), decimals=3), 'seconds ---')
print('--- ',np.around((time.time() - start_time)/60, decimals=3), 'minutes ---')
print('---------------------------------------------------------------')


## PLOTTING

print("\n\nPlotting...\n")

# Use updated output files for plotting
import plots
plots = reload(plots)

# Run desired lines to draw and store respective plots
"""
plots.plot0Maps()
plots.plot1Scenarios()
#plots.plot2Options()
#plots.plot3Countries()
plots.plot4Details()
plots.plot5TornadoCharts()
plots.plot6CUserProfileComponents()
plots.plot7Utilization()
plots.plot8InterestRate()
"""


################################################################################

print('---------------------------------------------------------------')
print('TOTAL RUN TIME:')
print('--- ',np.around((time.time() - start_time), decimals=3), 'seconds ---')
print('--- ',np.around((time.time() - start_time)/60, decimals=3), 'minutes ---')
print('---------------------------------------------------------------')


################################################################################
