# Supplementary material for: Comparing the levelized cost of electric vehicle charging options in Europe
Source: Nat Commun. 2022 Sep 8;13:5277. doi: 10.1038/s41467-022-32835-7 (PMC9458728; doi:10.1038/s41467-022-32835-7)
Supplement: Supplementary file 8 — Software 1 [file 41467_2022_32835_MOESM8_ESM.zip › LCOC-Model/model/plots.py]

# FILE: plots.py
# PROJECT: LCOC Model
# MODULE DESCRIPTION: This is the plotting module that takes the output files
# from the main iteration scheme and plots accordingly.

# Import statements
import pandas as pd
import numpy as np
import matplotlib.pyplot as plt
import matplotlib.patches as mpatches
import matplotlib.collections as col
from matplotlib.colors import Normalize
import seaborn as sns
import matplotlib as mpl
import externalParameters as ep
import time
import math

import cartopy.io.shapereader as shpreader
import cartopy.crs as ccrs
import cartopy.feature as cfeature
from cartopy.feature import ShapelyFeature


mpl.rcParams['font.sans-serif'] = "Arial"


# Read in the pickle files from the main output
for scenario in ep.getScenarios().index:
    curr_str = scenario
    curr_var = scenario.upper() + "_DF"
    globals()[curr_var] = pd.read_pickle(ep.OUTPUT_PATH + curr_str + ".pkl")
       
for output in ep.getOutputs().values[:,0]:
    curr_str = output
    curr_var = output.upper() + "_DF"
    globals()[curr_var] = pd.read_pickle(ep.OUTPUT_PATH + curr_str + ".pkl")


# Read in the pickle files from the aggregated output
for scenario in ep.getScenarios().index:
    curr_str = "UserProfile_" + scenario
    curr_var = curr_str.upper() + "_DF"
    globals()[curr_var] = pd.read_pickle(ep.OUTPUT_PATH + curr_str + ".pkl")


# Read in the pickle files from the sensitivity analysis
curr_str = "SensitivityAnalysisBaseValues"
curr_var = curr_str.upper() + "_DF"
globals()[curr_var] = pd.read_pickle(ep.OUTPUT_PATH + curr_str + ".pkl")
curr_str = "SensitivityAnalysisDownValues"
curr_var = curr_str.upper() + "_DF"
globals()[curr_var] = pd.read_pickle(ep.OUTPUT_PATH + curr_str + ".pkl")
curr_str = "SensitivityAnalysisUpValues"
curr_var = curr_str.upper() + "_DF"
globals()[curr_var] = pd.read_pickle(ep.OUTPUT_PATH + curr_str + ".pkl")


# Read in the pickle files from the sensitivity analysis
for scenario in ["BaseScenario"]:
    for user_profile in ep.getUserProfiles().index:
        curr_str = "UserProfile_" + scenario + "_" + user_profile.replace(" ", "")
        curr_var = curr_str.upper() + "_DF"
        globals()[curr_var] = pd.read_pickle(ep.OUTPUT_PATH + curr_str + ".pkl")


# Read in the pickle files from the deep dives
curr_str = "LCOC_100_Utilizations_BaseScenario"
curr_var = curr_str.upper() + "_DF"
globals()[curr_var] = pd.read_pickle(ep.OUTPUT_PATH + curr_str + ".pkl")
curr_str = "LCOC_100_Utilizations_PublicInterestRate3"
curr_var = curr_str.upper() + "_DF"
globals()[curr_var] = pd.read_pickle(ep.OUTPUT_PATH + curr_str + ".pkl")
curr_str = "LCOC_100_Utilizations_PublicInterestRate7"
curr_var = curr_str.upper() + "_DF"
globals()[curr_var] = pd.read_pickle(ep.OUTPUT_PATH + curr_str + ".pkl")


"""
Other ideas:

# 5 horizontal grouped bar plot (lcoc of different options vs countries (probably not 30, but a selection, based on similarity in other plots), stacked by components, one plot per scenario, sorted after name of country)
# 6 horizontal grouped bar plot (lcoc of different scenarios vs countries (probably not 30, but a selection, based on similarity in other plots), stacked by components, one plot per option, sorted after name of country)


# heatmap for some combinations?
"""


# 0 map of average user and panel of maps comparing aggregated LCOC of all countries for different user profiles

def plot0Maps():    
    
    start_time = time.time()
    
    print("0: Currently plotting user profile maps")
    
    # Read shapefile of countries from http://www.naturalearthdata.com
    shpfilename = shpreader.natural_earth(resolution='10m', category='cultural', name='admin_0_countries_lakes')
    reader = shpreader.Reader(shpfilename)
    
    """
    # Could also be read locally:
    reader = shpreader.Reader(ep.GEO_PATH + 'ne_10m_admin_0_countries/ne_10m_admin_0_countries.shp')
    """
    
    # Establish iterator of countries
    countries_all = reader.records()
    
    # Select all countries that are part of the model
    # NOTE: France and Norway need to be adressed separately because ISO2 and ISO3 are lacking in the dataset
    countries = [country for country in countries_all if (country.attributes["ISO_A2"] in ep.getCountries().loc[:,"ISO2"].values) or country.attributes["NAME"] in ["France", "Norway"]]
    
    # Define projection and extent of map
    crs = ccrs.AlbersEqualArea(central_longitude=20.0, central_latitude=52.0, standard_parallels=(35.0, 65.0))
    #crs = ccrs.PlateCarree()
    extent = [-8.5, 38, 34.5, 70.0] 
    
    # Define function for drawing map
    def drawMap(ax): 
        ax.set_extent(extent, ccrs.PlateCarree())
        ax.add_feature(cfeature.COASTLINE, linewidth=0.2)  #same as: ax.coastlines(linewidth=0.2)
        ax.add_feature(cfeature.BORDERS, linewidth=0.1) 
    
    # Define function for drawing map
    
    """
    ### for debugging:
    fig, ax = plt.subplots(1, 1, figsize=(10, 16), subplot_kw=dict(projection=crs))
    drawMap(ax)
    """
        
    def colorizeMap(ax, curr_df, user_profile):
        
        # Normalize within all the four user profiles (for colormap)
        min_value = curr_df.iloc[:,0].min()
        max_value = curr_df.iloc[:,0].max()
        norm = Normalize(vmin=min_value, vmax=max_value)
        
        # Define colormap
        #cmap = plt.cm.get_cmap("RdYlGn_r")
        cmap = plt.cm.get_cmap("RdYlBu_r")
        
        
        for country in countries:
            # Get ISO2 and name of current country
            country_code = country.attributes["ISO_A2"]
            country_name = country.attributes["NAME"]
            
            # Get LCOC value of current country
            if country_code in ep.getCountries().loc[:,"ISO2"].values:
                curr_value = curr_df.loc[curr_df["ISO2"] == country_code ,user_profile].to_numpy()[0]
            elif country_name in ["France", "Norway"]:
                curr_value = curr_df.loc[curr_df.index == country_name ,user_profile].to_numpy()[0]
                
            # Draw facecolor of current country
            sp = ShapelyFeature([country.geometry], ccrs.PlateCarree(), edgecolor='k', linewidth=0.2, facecolor=cmap(norm(curr_value)))
            ax.add_feature(sp)
            
            """
            # Label value of current country 
            x = country.geometry.centroid.x        
            y = country.geometry.centroid.y
            ax.text(x, y, "{:4.3f}".format(curr_value), color='k', fontweight="bold", size=9, ha='center', va='center', transform=ccrs.PlateCarree())
            """
            
            
        
        sm = plt.cm.ScalarMappable(cmap=cmap,norm=norm)
        sm._A = []
        tick_space = 0.025
        start = round((tick_space * math.ceil(min_value/tick_space)),3)
        stop = round((tick_space * math.floor(max_value/tick_space)),3)
        ticks = np.arange(start, stop+tick_space, tick_space)
        #ticks = np.insert(ticks, 0, min_value)
        #ticks = np.append(ticks, max_value)
        fig.subplots_adjust(right=0.8)
        cbax = fig.add_axes([0.85, 0.15, 0.025, 0.7])
        cb = fig.colorbar(sm,cax=cbax, ticks=ticks)
        cb.outline.set_linewidth(0)
        cb.ax.set_yticklabels(["{:4.3f}".format(i) for i in ticks], fontsize=10)
        cb.ax.set_xlabel("LCOC [€/kWh]", fontsize=12, ha="center")
        cb.ax.xaxis.set_label_coords(0.75, -0.075)
        cb.ax.tick_params(size=3, width=1)
        fig.text(0.8625, 0.13, "{:4.3f}".format(min_value), fontsize=10, ha="center")
        fig.text(0.8625, 0.855, "{:4.3f}".format(max_value), fontsize=10, ha="center")
    
        ax.set_frame_on(False)
        
    
    
    def colorizeMapHorizontal(ax, curr_df, user_profile):
        
        # Normalize within all the four user profiles (for colormap)
        min_value = curr_df.iloc[:,0].min()
        max_value = curr_df.iloc[:,0].max()
        norm = Normalize(vmin=min_value, vmax=max_value)
        
        # Define colormap
        #cmap = plt.cm.get_cmap("RdYlGn_r")
        cmap = plt.cm.get_cmap("RdYlBu_r")
        
        
        for country in countries:
            # Get ISO2 and name of current country
            country_code = country.attributes["ISO_A2"]
            country_name = country.attributes["NAME"]
            
            # Get LCOC value of current country
            if country_code in ep.getCountries().loc[:,"ISO2"].values:
                curr_value = curr_df.loc[curr_df["ISO2"] == country_code ,user_profile].to_numpy()[0]
            elif country_name in ["France", "Norway"]:
                curr_value = curr_df.loc[curr_df.index == country_name ,user_profile].to_numpy()[0]
                
            # Draw facecolor of current country
            sp = ShapelyFeature([country.geometry], ccrs.PlateCarree(), edgecolor='k', linewidth=0.2, facecolor=cmap(norm(curr_value)))
            ax.add_feature(sp)
            
            """
            # Label value of current country 
            x = country.geometry.centroid.x        
            y = country.geometry.centroid.y
            ax.text(x, y, "{:4.3f}".format(curr_value), color='k', fontweight="bold", size=9, ha='center', va='center', transform=ccrs.PlateCarree())
            """
            
            
        # Build horizontal colorbar
        tick_space = 0.025
        start = round((tick_space * math.ceil(min_value/tick_space)),3)
        stop = round((tick_space * math.floor(max_value/tick_space)),3)
        ticks = np.arange(start, stop+tick_space, tick_space)
        #ticks = np.insert(ticks, 0, min_value)
        #ticks = np.append(ticks, max_value)
        fig.subplots_adjust(bottom=0.2)
        sm = plt.cm.ScalarMappable(cmap=cmap,norm=norm)
        sm._A = []
        cbax = fig.add_axes([0.3, 0.1, 0.4, 0.025])
        cb = fig.colorbar(sm, cax=cbax, ticks=ticks, orientation="horizontal")
        cb.outline.set_linewidth(0)
        cb.ax.set_xticklabels(["{:4.3f}".format(i) for i in ticks], fontsize=11)
        cb.ax.set_xlabel("LCOC [€/kWh]", fontsize=13, ha="center")
        cb.ax.xaxis.set_label_coords(0.5, -2.5)
        cb.ax.tick_params(size=3, width=1)
        fig.text(0.29, 0.1125, "{:4.3f}".format(min_value), fontsize=11, ha="right", va="center")
        fig.text(0.71, 0.1125, "{:4.3f}".format(max_value), fontsize=11, ha="left", va="center")
    
        
        ax.set_frame_on(False)
        
        
    
    
    def colorizeMapSocket(ax, curr_df, user_profile):
        
        # Normalize within all the four user profiles (for colormap)
        min_value = curr_df.iloc[:,3].min()
        max_value = curr_df.iloc[:,3].max()
        norm = Normalize(vmin=min_value, vmax=max_value)
        
        # Define colormap
        #cmap = plt.cm.get_cmap("RdYlGn_r")
        cmap = plt.cm.get_cmap("RdYlBu_r")
        
        
        for country in countries:
            # Get ISO2 and name of current country
            country_code = country.attributes["ISO_A2"]
            country_name = country.attributes["NAME"]
            
            # Get LCOC value of current country
            if country_code in ep.getCountries().loc[:,"ISO2"].values:
                curr_value = curr_df.loc[curr_df["ISO2"] == country_code ,user_profile].to_numpy()[0]
            elif country_name in ["France", "Norway"]:
                curr_value = curr_df.loc[curr_df.index == country_name ,user_profile].to_numpy()[0]
                
            # Draw facecolor of current country
            sp = ShapelyFeature([country.geometry], ccrs.PlateCarree(), edgecolor='k', linewidth=0.2, facecolor=cmap(norm(curr_value)))
            ax.add_feature(sp)
            
            """
            # Label value of current country 
            x = country.geometry.centroid.x        
            y = country.geometry.centroid.y
            ax.text(x, y, "{:4.3f}".format(curr_value), color='k', fontweight="bold", size=9, ha='center', va='center', transform=ccrs.PlateCarree())
            """
            
            
        
        sm = plt.cm.ScalarMappable(cmap=cmap,norm=norm)
        sm._A = []
        tick_space = 0.025
        start = round((tick_space * math.ceil(min_value/tick_space)),3)
        stop = round((tick_space * math.floor(max_value/tick_space)),3)
        ticks = np.arange(start, stop+tick_space, tick_space)
        #ticks = np.insert(ticks, 0, min_value)
        #ticks = np.append(ticks, max_value)
        fig.subplots_adjust(right=0.8)
        cbax = fig.add_axes([0.85, 0.15, 0.025, 0.7])
        cb = fig.colorbar(sm,cax=cbax, ticks=ticks)
        cb.outline.set_linewidth(0)
        cb.ax.set_yticklabels(["{:4.3f}".format(i) for i in ticks], fontsize=10)
        cb.ax.set_xlabel("LCOC [€/kWh]", fontsize=12, ha="center")
        cb.ax.xaxis.set_label_coords(0.75, -0.075)
        cb.ax.tick_params(size=3, width=1)
        fig.text(0.8625, 0.13, "{:4.3f}".format(min_value), fontsize=10, ha="center")
        fig.text(0.8625, 0.855, "{:4.3f}".format(max_value), fontsize=10, ha="center")
    
        ax.set_frame_on(False)
    
    
    def colorizeMapIEWT(ax, curr_df, user_profile):
        
        # Normalize within all the four user profiles (for colormap)
        min_value = curr_df.iloc[:,0].min()
        max_value = curr_df.iloc[:,0].max()
        norm = Normalize(vmin=min_value, vmax=max_value)
        
        # Define colormap
        #cmap = plt.cm.get_cmap("RdYlGn_r")
        cmap = plt.cm.get_cmap("Greys")
        
        
        for country in countries:
            # Get ISO2 and name of current country
            country_code = country.attributes["ISO_A2"]
            country_name = country.attributes["NAME"]
            
            # Get LCOC value of current country
            if country_code in ep.getCountries().loc[:,"ISO2"].values:
                curr_value = curr_df.loc[curr_df["ISO2"] == country_code ,user_profile].to_numpy()[0]
            elif country_name in ["France", "Norway"]:
                curr_value = curr_df.loc[curr_df.index == country_name ,user_profile].to_numpy()[0]
                
            # Draw facecolor of current country
            sp = ShapelyFeature([country.geometry], ccrs.PlateCarree(), edgecolor='k', linewidth=0.2, facecolor=cmap(norm(curr_value)))
            ax.add_feature(sp)
            
            """
            # Label value of current country 
            x = country.geometry.centroid.x        
            y = country.geometry.centroid.y
            ax.text(x, y, "{:4.3f}".format(curr_value), color='k', fontweight="bold", size=9, ha='center', va='center', transform=ccrs.PlateCarree())
            """
            
            
        
        sm = plt.cm.ScalarMappable(cmap=cmap,norm=norm)
        sm._A = []
        tick_space = 0.025
        start = round((tick_space * math.ceil(min_value/tick_space)),3)
        stop = round((tick_space * math.floor(max_value/tick_space)),3)
        ticks = np.arange(start, stop+tick_space, tick_space)
        #ticks = np.insert(ticks, 0, min_value)
        #ticks = np.append(ticks, max_value)
        fig.subplots_adjust(right=0.8)
        cbax = fig.add_axes([0.85, 0.15, 0.025, 0.7])
        cb = fig.colorbar(sm,cax=cbax, ticks=ticks)
        cb.outline.set_linewidth(0)
        cb.ax.set_yticklabels(["{:3.2f}".format(i).replace('.', ',') for i in ticks], fontsize=10)
        cb.ax.set_xlabel("Ladegestehungskosten [€/kWh]", fontsize=12, ha="center")
        cb.ax.xaxis.set_label_coords(0.75, -0.075)
        cb.ax.tick_params(size=3, width=1)
        fig.text(0.8625, 0.13, "{:3.2f}".format(min_value).replace('.', ','), fontsize=10, ha="center")
        fig.text(0.8625, 0.855, "{:3.2f}".format(max_value).replace('.', ','), fontsize=10, ha="center")
    
        ax.set_frame_on(False)
    
    def colorizeMap4(ax, curr_df, user_profile):
        
        # Normalize within all the four user profiles (for colormap)
        min_value = min(curr_df.iloc[:,1:5].min())
        max_value = max(curr_df.iloc[:,1:5].max())
        norm = Normalize(vmin=min_value, vmax=max_value)
        
        # Define colormap
        #cmap = plt.cm.get_cmap("RdYlGn_r")
        cmap = plt.cm.get_cmap("RdYlBu_r")
        
    
        for country in countries:
            # Get ISO2 and name of current country
            country_code = country.attributes["ISO_A2"]
            country_name = country.attributes["NAME"]
            
            # Get LCOC value of current country
            if country_code in ep.getCountries().loc[:,"ISO2"].values:
                curr_value = curr_df.loc[curr_df["ISO2"] == country_code ,user_profile].to_numpy()[0]
            elif country_name in ["France", "Norway"]:
                curr_value = curr_df.loc[curr_df.index == country_name ,user_profile].to_numpy()[0]
                
            # Draw facecolor of current country
            sp = ShapelyFeature([country.geometry], ccrs.PlateCarree(), edgecolor='k', linewidth=0.2, facecolor=cmap(norm(curr_value)))
            ax.add_feature(sp)
        
        ax.set_frame_on(False)
    
    
    def colorizeMap3(ax, curr_df, user_profile):
        
        # Normalize within all the three user profiles (for colormap)
        
        min_value = min(curr_df.iloc[:,[1,2,4]].min())
        max_value = max(curr_df.iloc[:,[1,2,4]].max())
        norm = Normalize(vmin=min_value, vmax=max_value)
        """
        temp = curr_df.iloc[:,1].nlargest(2).append(curr_df.iloc[:,2].nlargest(2)).append(curr_df.iloc[:,4].nlargest(2))
        second_largest = temp.nlargest(2).values[1]
        temp = curr_df.iloc[:,1].nsmallest(2).append(curr_df.iloc[:,2].nsmallest(2)).append(curr_df.iloc[:,4].nsmallest(2))
        second_smallest = temp.nsmallest(2).values[1]
        norm = Normalize(vmin=second_smallest, vmax=second_largest)
        """
        
        # Define colormap
        #cmap = plt.cm.get_cmap("RdYlGn_r")
        cmap = plt.cm.get_cmap("RdYlBu_r")
        
    
        for country in countries:
            # Get ISO2 and name of current country
            country_code = country.attributes["ISO_A2"]
            country_name = country.attributes["NAME"]
            
            # Get LCOC value of current country
            if country_code in ep.getCountries().loc[:,"ISO2"].values:
                curr_value = curr_df.loc[curr_df["ISO2"] == country_code ,user_profile].to_numpy()[0]
            elif country_name in ["France", "Norway"]:
                curr_value = curr_df.loc[curr_df.index == country_name ,user_profile].to_numpy()[0]
                
            # Draw facecolor of current country
            sp = ShapelyFeature([country.geometry], ccrs.PlateCarree(), edgecolor='k', linewidth=0.2, facecolor=cmap(norm(curr_value)))
            ax.add_feature(sp)
        
        ax.set_frame_on(False)
    
    
    
            
    """        
    # Choose scenario for which to plot maps of user profiles
    """
    scenario = "BaseScenario"
    
    
    # Select data from chosen scenario
    curr_str = "UserProfile_" + scenario
    curr_df = eval(curr_str.upper() + "_DF")
    
    # Merge country abbreviations for plotting
    iso_df = ep.getCountries().loc[:,"ISO2"]
    firsts = curr_df.index.get_level_values('Country')
    curr_df["ISO2"] = iso_df.loc[firsts].values
    
    """
    ***********
    1 subplot
    ***********
    """
    """
    # Initialize matplotlib figure for average user
    fig, ax = plt.subplots(1, 1, figsize=(10, 16), subplot_kw=dict(projection=crs))
    
    # Draw first user profile
    user_profile = ep.getUserProfiles().index[0]
    drawMap(ax)
    colorizeMap(ax, curr_df, user_profile)
    ax.set_title(user_profile, fontsize=16)
    
    # Save figure
    plt.savefig(ep.PLOTS_PATH + "0_AverageUserMap.png", dpi=300, bbox_inches='tight')
    
    
    # Initialize matplotlib figure for average user
    fig, ax = plt.subplots(1, 1, figsize=(10, 16), subplot_kw=dict(projection=crs))
    
    # Draw first user profile
    user_profile = ep.getUserProfiles().index[3]
    drawMap(ax)
    colorizeMapSocket(ax, curr_df, user_profile)
    ax.set_title(user_profile, fontsize=16)
    
    # Save figure
    plt.savefig(ep.PLOTS_PATH + "0_SocketMap.png", dpi=300, bbox_inches='tight')
    """
    
    """
    ***********
    4 subplots
    ***********
    """
    
    
    """
    # Initialize matplotlib figure for 4 subplots with agregated users
    fig, ((ax1, ax2), (ax3, ax4)) = plt.subplots(2, 2, figsize=(10, 16), subplot_kw=dict(projection=crs))
    
    # Draw first user profile
    user_profile = ep.getUserProfiles().index[1]
    drawMap(ax1)
    colorizeMap4(ax1, curr_df, user_profile)
    ax1.set_title(user_profile, fontsize=18)
    
    
    # Draw second user profile
    user_profile = ep.getUserProfiles().index[2]
    drawMap(ax2)
    colorizeMap4(ax2, curr_df, user_profile)
    ax2.set_title(user_profile, fontsize=18)
    
    
    # Draw third user profile
    user_profile = ep.getUserProfiles().index[3]
    drawMap(ax3)
    colorizeMap4(ax3, curr_df, user_profile)
    ax3.set_title(user_profile, fontsize=18)
    
    
    # Draw fourth user profile
    user_profile = ep.getUserProfiles().index[4]
    drawMap(ax4)
    colorizeMap4(ax4, curr_df, user_profile)
    ax4.set_title(user_profile, fontsize=18)
    
    
    # Normalize within all the four user profiles (for colormap)
    min_value = min(curr_df.iloc[:,1:5].min())
    max_value = max(curr_df.iloc[:,1:5].max())
    norm = Normalize(vmin=min_value, vmax=max_value)
    
    # Define colormap
    #cmap = plt.cm.get_cmap("RdYlGn_r")
    cmap = plt.cm.get_cmap("RdYlBu_r")
    
    
    # Build colorbar
    tick_space = 0.025
    start = round((tick_space * math.ceil(min_value/tick_space)),3)
    stop = round((tick_space * math.floor(max_value/tick_space)),3)
    ticks = np.arange(start, stop+tick_space, tick_space)
    #ticks = np.insert(ticks, 0, min_value)
    #ticks = np.append(ticks, max_value)
    fig.subplots_adjust(right=0.8)
    sm = plt.cm.ScalarMappable(cmap=cmap,norm=norm)
    sm._A = []
    cbax = fig.add_axes([0.85, 0.15, 0.025, 0.7])
    cb = fig.colorbar(sm,cax=cbax, ticks=ticks)
    cb.outline.set_linewidth(0)
    cb.ax.set_yticklabels(["{:4.3f}".format(i) for i in ticks], fontsize=10)
    cb.ax.set_xlabel("LCOC [€/kWh]", fontsize=12, ha="center")
    cb.ax.xaxis.set_label_coords(0.75, -0.075)
    cb.ax.tick_params(size=3, width=1)
    fig.text(0.8625, 0.13, "{:4.3f}".format(min_value), fontsize=10, ha="center")
    fig.text(0.8625, 0.855, "{:4.3f}".format(max_value), fontsize=10, ha="center")
    
    # Save figure
    plt.savefig(ep.PLOTS_PATH + "0_UserProfileMaps4.png", dpi=300, bbox_inches='tight')
    
    """
    
    
    """
    ***********
    3 subplots
    ***********
    """
    
    """
    # Initialize matplotlib figure for 3 subplots with agregated users
    fig, (ax1, ax2, ax3) = plt.subplots(1, 3, figsize=(16, 10), subplot_kw=dict(projection=crs))
    
    # Draw first user profile
    user_profile = ep.getUserProfiles().index[1]
    drawMap(ax1)
    colorizeMap3(ax1, curr_df, user_profile)
    ax1.set_title(user_profile, fontsize=18)
    
    
    # Draw second user profile
    user_profile = ep.getUserProfiles().index[2]
    drawMap(ax2)
    colorizeMap3(ax2, curr_df, user_profile)
    ax2.set_title(user_profile, fontsize=18)
    
    
    # Draw third user profile
    user_profile = ep.getUserProfiles().index[4]
    drawMap(ax3)
    colorizeMap3(ax3, curr_df, user_profile)
    ax3.set_title(user_profile, fontsize=18)
    
    # Normalize within all the three user profiles (for colormap)
    
    min_value = min(curr_df.iloc[:,[1,2,4]].min())
    max_value = max(curr_df.iloc[:,[1,2,4]].max())
    
    norm = Normalize(vmin=min_value, vmax=max_value)
    """
    """
    temp = curr_df.iloc[:,1].nlargest(2).append(curr_df.iloc[:,2].nlargest(2)).append(curr_df.iloc[:,4].nlargest(2))
    second_largest = temp.nlargest(2).values[1]
    temp = curr_df.iloc[:,1].nsmallest(2).append(curr_df.iloc[:,2].nsmallest(2)).append(curr_df.iloc[:,4].nsmallest(2))
    second_smallest = temp.nsmallest(2).values[1]
    norm = Normalize(vmin=second_smallest, vmax=second_largest)
    """
    
    """
    # Define colormap
    #cmap = plt.cm.get_cmap("RdYlGn_r")
    cmap = plt.cm.get_cmap("RdYlBu_r")
    

    # Build horizontal colorbar
    tick_space = 0.025
    start = round((tick_space * math.ceil(min_value/tick_space)),3)
    stop = round((tick_space * math.floor(max_value/tick_space)),3)
    ticks = np.arange(start, stop+tick_space, tick_space)
    #ticks = np.insert(ticks, 0, min_value)
    #ticks = np.append(ticks, max_value)
    #fig.subplots_adjust(bottom=0.2)
    sm = plt.cm.ScalarMappable(cmap=cmap,norm=norm)
    sm._A = []
    cbax = fig.add_axes([0.15, 0.15, 0.7, 0.025])
    cb = fig.colorbar(sm, cax=cbax, ticks=ticks, orientation="horizontal")
    cb.outline.set_linewidth(0)
    cb.ax.set_xticklabels(["{:4.3f}".format(i) for i in ticks], fontsize=12)
    cb.ax.set_xlabel("LCOC [€/kWh]", fontsize=14, ha="center")
    cb.ax.xaxis.set_label_coords(0.5, -2.5)
    cb.ax.tick_params(size=3, width=1)
    fig.text(0.14, 0.1625, "{:4.3f}".format(min_value), fontsize=12, ha="right", va="center")
    fig.text(0.86, 0.1625, "{:4.3f}".format(max_value), fontsize=12, ha="left", va="center")
    
        
    # Save figure
    plt.savefig(ep.PLOTS_PATH + "0_UserProfileMaps3.png", dpi=300, bbox_inches='tight')
    """
    
    """
    ***********
    IEWT
    ***********
    """
    """
    # Initialize matplotlib figure for average user
    fig, ax = plt.subplots(1, 1, figsize=(10, 16), subplot_kw=dict(projection=crs))
    
    # Draw first user profile
    user_profile = ep.getUserProfiles().index[0]
    drawMap(ax)
    colorizeMapIEWT(ax, curr_df, user_profile)
    ax.set_title(user_profile, fontsize=14.5)
    
    # Save figure
    plt.savefig(ep.PLOTS_PATH + "0_AverageUserMap_IEWT.png", dpi=300, bbox_inches='tight')
    """
    
    
    
    """
    ***********
    Paper (1 + 2/2)
    ***********
    """
    
    # Initialize matplotlib figure for average user
    fig, ax = plt.subplots(1, 1, figsize=(10, 16), subplot_kw=dict(projection=crs))
    
    # Draw first user profile
    user_profile = ep.getUserProfiles().index[0]
    drawMap(ax)
    colorizeMapHorizontal(ax, curr_df, user_profile)
    ax.set_title(user_profile, fontsize=14.5)
    
    # Save figure
    plt.savefig(ep.PLOTS_PATH + "0_AverageUserMap.png", dpi=300, bbox_inches='tight')
    
    
    
    
    
    # Initialize matplotlib figure for 4 subplots with agregated users
    fig, ((ax1, ax2), (ax3, ax4)) = plt.subplots(2, 2, figsize=(10, 16), subplot_kw=dict(projection=crs))
    
    # Draw first user profile
    user_profile = ep.getUserProfiles().index[1]
    drawMap(ax1)
    colorizeMap4(ax1, curr_df, user_profile)
    ax1.set_title(user_profile, fontsize=14)
    
    
    # Draw second user profile
    user_profile = ep.getUserProfiles().index[2]
    drawMap(ax2)
    colorizeMap4(ax2, curr_df, user_profile)
    ax2.set_title(user_profile, fontsize=14)
    
    
    # Draw third user profile
    user_profile = ep.getUserProfiles().index[3]
    drawMap(ax3)
    colorizeMap4(ax3, curr_df, user_profile)
    ax3.set_title(user_profile, fontsize=14)
    
    
    # Draw fourth user profile
    user_profile = ep.getUserProfiles().index[4]
    drawMap(ax4)
    colorizeMap4(ax4, curr_df, user_profile)
    ax4.set_title(user_profile, fontsize=14)
    
    
    # Normalize within all the four user profiles (for colormap)
    min_value = min(curr_df.iloc[:,1:5].min())
    max_value = max(curr_df.iloc[:,1:5].max())
    norm = Normalize(vmin=min_value, vmax=max_value)
    
    # Define colormap
    cmap = plt.cm.get_cmap("RdYlBu_r")
        
    # Build horizontal colorbar
    # Build horizontal colorbar
    tick_space = 0.05
    start = round((tick_space * math.ceil(min_value/tick_space)),3)
    stop = round((tick_space * math.floor(max_value/tick_space)),3)
    ticks = np.arange(start, stop+tick_space, tick_space)
    #ticks = np.insert(ticks, 0, min_value)
    #ticks = np.append(ticks, max_value)
    fig.subplots_adjust(bottom=0.2)
    sm = plt.cm.ScalarMappable(cmap=cmap,norm=norm)
    sm._A = []
    cbax = fig.add_axes([0.3, 0.1, 0.4, 0.025])
    cb = fig.colorbar(sm, cax=cbax, ticks=ticks, orientation="horizontal")
    cb.outline.set_linewidth(0)
    cb.ax.set_xticklabels(["{:4.3f}".format(i) for i in ticks], fontsize=11)
    cb.ax.set_xlabel("LCOC [€/kWh]", fontsize=13, ha="center")
    cb.ax.xaxis.set_label_coords(0.5, -2.5)
    cb.ax.tick_params(size=3, width=1)
    fig.text(0.29, 0.1125, "{:4.3f}".format(min_value), fontsize=11, ha="right", va="center")
    fig.text(0.71, 0.1125, "{:4.3f}".format(max_value), fontsize=11, ha="left", va="center")

    ax.set_frame_on(False)
    
    # Save figure
    plt.savefig(ep.PLOTS_PATH + "0_UserProfileMaps4.png", dpi=300, bbox_inches='tight')
        
    print('---------------------------------------------------------------')
    print('RUN TIME FOR PLOT 0:')
    print('--- ',np.around((time.time() - start_time), decimals=3), 'seconds ---')
    print('--- ',np.around((time.time() - start_time)/60, decimals=3), 'minutes ---')
    print('---------------------------------------------------------------')
    
    
        
   
# 1 horizontal box plot (lcoc options as observations vs 30 countries, one plot per scenario, sorted after name of country)
    
def plot1Scenarios():
    
    start_time = time.time()
    
    for scenario in ["BaseScenario"]:
    #for scenario in ep.getScenarios().index:
        
        print("1: Currently plotting: ", scenario)
        
        # Select data from current scenario
        temp = eval(scenario.upper() + "_DF")
        curr_df = temp.copy()
        
        # Merge country abbreviations for plotting
        iso_df = ep.getCountries().loc[:,"ISO2"]
        firsts = curr_df.index.get_level_values('Country')
        curr_df["ISO2"] = iso_df.loc[firsts].values
        
        label_df = pd.DataFrame(ep.getCountries().loc[:,"ISO2"])
        label_df["Label"] = None
        for index, row in label_df.iterrows():
           row["Label"]  = index + " (" + row["ISO2"] + ")"
        
        curr_df["Label"] = label_df.loc[firsts]["Label"].values
        
        # Sort by country name
        curr_df.sort_index(level=0, sort_remaining=False, inplace=True)
        
       
        """
        # Bring index to columns
        curr_df.reset_index(level=['Country', 'Option'], inplace=True)
        """
        
        # Initialize the matplotlib figure
        fig, ax = plt.subplots(figsize=(5,20))
        #fig, ax = plt.subplots(figsize=(6, 15))
        sns.set_theme(style="whitegrid")
        sns.set_color_codes("deep")
    
        # Draw white boxplot
        #sns.boxplot(x="LCOC", y="Label", data=curr_df, whis=[0, 100], width=.75, linewidth=0.5, color="w")
        
        curr_location = curr_df[curr_df.index.get_level_values(1).str.contains("ResidentialGrid")]
        sns.stripplot(x="LCOC", y="Label", hue=curr_location.index.get_level_values(1), data=curr_location, marker="o", size=5, palette=sns.color_palette("deep")[0:3], linewidth=0)
        
        curr_location = curr_df[curr_df.index.get_level_values(1).str.contains("ResidentialPV")]
        sns.stripplot(x="LCOC", y="Label", hue=curr_location.index.get_level_values(1), data=curr_location, marker="^", size=5, palette=sns.color_palette("deep")[0:3], linewidth=0)
        
        curr_location = curr_df[curr_df.index.get_level_values(1).str.contains("CommercialPrivate")]
        sns.stripplot(x="LCOC", y="Label", hue=curr_location.index.get_level_values(1), data=curr_location, marker="s", size=5, palette=sns.color_palette("deep")[0:4], linewidth=0)
        
        curr_location = curr_df[curr_df.index.get_level_values(1).str.contains("CommercialPublic")]
        sns.stripplot(x="LCOC", y="Label", hue=curr_location.index.get_level_values(1), data=curr_location, marker="X", size=5, palette=sns.color_palette("deep")[1:4], linewidth=0)
        
        
        """
        # For empty plot
        curr_location = curr_df[curr_df.index.get_level_values(1).str.contains("ResidentialGrid")]
        sns.stripplot(x="LCOC", y="Label", hue=curr_location.index.get_level_values(1), data=curr_location, marker="o", size=0, palette=sns.color_palette("deep")[0:3], linewidth=0)
        
        curr_location = curr_df[curr_df.index.get_level_values(1).str.contains("ResidentialPV")]
        sns.stripplot(x="LCOC", y="Label", hue=curr_location.index.get_level_values(1), data=curr_location, marker="^", size=0, palette=sns.color_palette("deep")[0:3], linewidth=0)
        
        curr_location = curr_df[curr_df.index.get_level_values(1).str.contains("CommercialPrivate")]
        sns.stripplot(x="LCOC", y="Label", hue=curr_location.index.get_level_values(1), data=curr_location, marker="s", size=0, palette=sns.color_palette("deep")[0:4], linewidth=0)
        
        curr_location = curr_df[curr_df.index.get_level_values(1).str.contains("CommercialPublic")]
        sns.stripplot(x="LCOC", y="Label", hue=curr_location.index.get_level_values(1), data=curr_location, marker="X", size=0, palette=sns.color_palette("deep")[1:4], linewidth=0)
        """
        
        """
        # For plot with small indicators
        curr_location = curr_df[curr_df.index.get_level_values(1).str.contains("ResidentialGrid")]
        sns.stripplot(x="LCOC", y="Label", hue=curr_location.index.get_level_values(1), data=curr_location, marker="X", size=2, color="black", linewidth=0, jitter=False)
        
        curr_location = curr_df[curr_df.index.get_level_values(1).str.contains("ResidentialPV")]
        sns.stripplot(x="LCOC", y="Label", hue=curr_location.index.get_level_values(1), data=curr_location, marker="X", size=2, color="black", linewidth=0, jitter=False)
        
        curr_location = curr_df[curr_df.index.get_level_values(1).str.contains("CommercialPrivate")]
        sns.stripplot(x="LCOC", y="Label", hue=curr_location.index.get_level_values(1), data=curr_location, marker="X", size=2, color="black", linewidth=0, jitter=False)
        
        curr_location = curr_df[curr_df.index.get_level_values(1).str.contains("CommercialPublic")]
        sns.stripplot(x="LCOC", y="Label", hue=curr_location.index.get_level_values(1), data=curr_location, marker="X", size=2, color="black", linewidth=0, jitter=False)
        """
        
        # Alternative (continuous scale, dodge --> takes 5min per plot!)
        #sns.stripplot(x="LCOC", y="Label", hue=curr_df.index.get_level_values(1), data=curr_df, size=4, palette="magma", linewidth=0, dodge=True)
        
        # Draw horizonztal lines to separate countries
        
        sep_lines = np.arange(0.5, iso_df.size-1, 1)
        [ax.axhline(y=i, xmin=-0.25, color="grey", linewidth=0.5, linestyle="-", clip_on = False) for i in sep_lines]
        
        """
        # For plot with small indicators
        sep_lines = np.arange(0.2, iso_df.size-1, 1)
        [ax.axhline(y=i, xmin=-0.25, color="grey", linewidth=0.5, linestyle="-", clip_on = False) for i in sep_lines]
        """
        
        # Format plot    
        ax.xaxis.grid(True)
        ax.set(xlim=(0, 0.7))
        ax.set_xlabel("LCOC [€/kWh]", fontsize=6)
        ax.set_ylabel("", fontsize=6)
        ax.tick_params(axis='both', which='major', labelsize=6)
        #ax.set_title("Scenario: " + scenario)
        sns.despine(bottom=True)
        
        # Manually plot legend
        leg_1 = mpl.lines.Line2D([], [], color=sns.color_palette("deep")[0], marker='o', linestyle='None', markersize=8, label="Residential (grid) - low AC")
        leg_2 = mpl.lines.Line2D([], [], color=sns.color_palette("deep")[1], marker='o', linestyle='None', markersize=8, label="Residential (grid) - medium AC")
        leg_3 = mpl.lines.Line2D([], [], color=sns.color_palette("deep")[2], marker='o', linestyle='None', markersize=8, label="Residential (grid) - high AC")
        leg_4 = mpl.lines.Line2D([], [], color=sns.color_palette("deep")[0], marker='^', linestyle='None', markersize=8, label="Residential (PV) - low AC")
        leg_5 = mpl.lines.Line2D([], [], color=sns.color_palette("deep")[1], marker='^', linestyle='None', markersize=8, label="Residential (PV) - medium AC")
        leg_6 = mpl.lines.Line2D([], [], color=sns.color_palette("deep")[2], marker='^', linestyle='None', markersize=8, label="Residential (PV) - high AC")
        leg_7 = mpl.lines.Line2D([], [], color=sns.color_palette("deep")[0], marker='s', linestyle='None', markersize=8, label="Commercial (privately accessible) - low AC")
        leg_8 = mpl.lines.Line2D([], [], color=sns.color_palette("deep")[1], marker='s', linestyle='None', markersize=8, label="Commercial (privately accessible) - medium AC")
        leg_9 = mpl.lines.Line2D([], [], color=sns.color_palette("deep")[2], marker='s', linestyle='None', markersize=8, label="Commercial (privately accessible) - high AC")
        leg_10 = mpl.lines.Line2D([], [], color=sns.color_palette("deep")[3], marker='s', linestyle='None', markersize=8, label="Commercial (privately accessible) - DC")
        leg_11 = mpl.lines.Line2D([], [], color=sns.color_palette("deep")[1], marker='X', linestyle='None', markersize=8, label="Commercial (publicly accessible) - medium AC")
        leg_12 = mpl.lines.Line2D([], [], color=sns.color_palette("deep")[2], marker='X', linestyle='None', markersize=8, label="Commercial (publicly accessible) - high AC")
        leg_13 = mpl.lines.Line2D([], [], color=sns.color_palette("deep")[3], marker='X', linestyle='None', markersize=8, label="Commercial (publicly accessible) - DC")
        
        lgd = ax.legend(handles=[leg_1, leg_2, leg_3, leg_4, leg_5, leg_6, leg_7, leg_8, leg_9, leg_10, leg_11, leg_12, leg_13], ncol=1, loc="center left", bbox_to_anchor=(1, 0.5), fontsize= 9, frameon=True)
        
        
        # Alternative: automatic legend
        #lgd = ax.legend(ncol=1, loc="center left", bbox_to_anchor=(1, 0.5), fontsize= 9, frameon=True)
        
        # Save figure
        
        plt.savefig(ep.PLOTS_PATH + "1_" + scenario + ".png", dpi=300, bbox_extra_artists=(lgd,), bbox_inches='tight')
        
        
        """
        # For empty plot
        plt.savefig(ep.PLOTS_PATH + "1_" + scenario + "_empty.png", dpi=300, bbox_extra_artists=(lgd,), bbox_inches='tight')
        """
        """
        # For plot with small indicators
        plt.savefig(ep.PLOTS_PATH + "1_" + scenario + "_small.png", dpi=300, bbox_extra_artists=(lgd,), bbox_inches='tight')
        """
        
    
    # Useful for custom marker? https://stackoverflow.com/questions/2318288/how-to-use-custom-png-image-marker-with-plot
    
    print('---------------------------------------------------------------')
    print('RUN TIME FOR PLOT 1:')
    print('--- ',np.around((time.time() - start_time), decimals=3), 'seconds ---')
    print('--- ',np.around((time.time() - start_time)/60, decimals=3), 'minutes ---')
    print('---------------------------------------------------------------')
    


# 2 horizontal box plot (lcoc scenarios as observations (maybe only a few important ones) vs 30 countries, one plot per option, sorted after name of country)

def plot2Options():
    
    start_time = time.time()
    
    # Merge country abbreviations for plotting
    iso_df = ep.getCountries().loc[:,"ISO2"]
    firsts = LCOC_DF.index.get_level_values('Country')
    LCOC_DF["ISO2"] = iso_df.loc[firsts].values
    
    for option in ep.getOptions().values[:,0]:
        
        print("2: Currently plotting: ", option)
        
        # Select data from current option
        curr_df = LCOC_DF.loc[(slice(None), option), :]
        
        # Reshape data
        curr_df = curr_df.melt(id_vars="ISO2", var_name="Scenario", value_name="LCOC")
    
        # Initialize the matplotlib figure
        fig, ax = plt.subplots(figsize=(6, 15))
        sns.set_theme(style="whitegrid")
        sns.set_color_codes("deep")
    
        # Draw white boxplot for overview
        #sns.boxplot(x="LCOC", y="ISO2", data=curr_df, whis=[0, 100], width=.75, linewidth=0.5, color="w")
        
        # Draw points on boxplot
        sns.stripplot(x="LCOC", y="ISO2", hue="Scenario", data=curr_df, marker="o", size=4, jitter=0.2, palette="deep", linewidth=0)
        
        # Alternative line for crosses instead of points
        #sns.stripplot(x="LCOC", y="ISO2", hue="Scenario", data=curr_df, marker="x", size=4, jitter=0.2, palette="deep", linewidth=1)
        
        # Draw horizonztal lines to separate countries
        sep_lines = np.arange(0.5, iso_df.size-1, 1)
        [ax.axhline(y=i, color="grey", linewidth=0.5, linestyle="--") for i in sep_lines]
        
        # Format plot    
        ax.xaxis.grid(True)
        ax.set(ylabel="", xlabel="Levelized cost of charging [€/kWh]") 
        ax.set_title("Option: " + option)
        sns.despine(bottom=True)
        
        # Add legend
        lgd = ax.legend(ncol=1, loc="center left", bbox_to_anchor=(1, 0.5), fontsize= 9, frameon=True)
        
        # Save figure
        plt.savefig(ep.PLOTS_PATH + "2_" + option + ".png", dpi=200, bbox_extra_artists=(lgd,), bbox_inches='tight')
        
         
    print('---------------------------------------------------------------')
    print('RUN TIME FOR PLOT 2:')
    print('--- ',np.around((time.time() - start_time), decimals=3), 'seconds ---')
    print('--- ',np.around((time.time() - start_time)/60, decimals=3), 'minutes ---')
    print('---------------------------------------------------------------')
       
        
       
  
# 3 matrix bar plot (for one country, lcoc in all scenarios, distributed on the option matrix cells, one plot per country)

def plot3Countries():
        
    start_time = time.time()
    
    # Select data
    #LCOC_DF = LCOC_DF.drop(columns="ISO2")
    curr_df = LCOC_DF
    
    for country in ep.getCountries().index:
        
        print("3: Currently plotting: ", country)
        
        # Get slice of current country
        curr_country = curr_df.loc[(country, slice(None)), :]
        
        # Initialize the matplotlib figure
        fig, axs = plt.subplots(4,4, figsize=(16, 16))
        sns.set_theme(style="whitegrid")
        sns.set_color_codes("deep")
        
        # Set figure title
        fig.suptitle(country)
        
        # Draw barplots for each option
        
        curr_selection = curr_country.loc[(slice(None), "ResidentialGrid-lowAC"), :]
        sns.barplot(x=np.arange(curr_selection.shape[1]), y=curr_selection.values[0,:], palette="deep", ax=axs[0,0])
        axs[0, 0].set_title("< 2.3 kW")
        axs[0, 0].set_ylabel("Residential \n (grid)", rotation=0, horizontalalignment="right", verticalalignment="center")
        # Add labels
        curr_y = curr_selection.values[0,:] +0.01
        curr_labels = pd.concat([pd.Series(np.arange(curr_selection.shape[1])), pd.Series(curr_y), pd.Series(curr_selection.values[0,:])], axis=1)
        for i in np.arange(curr_selection.shape[1]):
            axs[0,0].text(x=curr_labels.loc[i,0], y=curr_labels.loc[i,1], s="{:.3f}".format(curr_labels.loc[i,2]), fontsize=6, horizontalalignment="center")
        
        curr_selection = curr_country.loc[(slice(None), "ResidentialGrid-mediumAC"), :]
        sns.barplot(x=np.arange(curr_selection.shape[1]), y=curr_selection.values[0,:], palette="deep", ax=axs[0,1])
        axs[0, 1].set_title("3.7 - 7.4 kW")
        # Add labels
        curr_y = curr_selection.values[0,:] +0.01
        curr_labels = pd.concat([pd.Series(np.arange(curr_selection.shape[1])), pd.Series(curr_y), pd.Series(curr_selection.values[0,:])], axis=1)
        for i in np.arange(curr_selection.shape[1]):
            axs[0,1].text(x=curr_labels.loc[i,0], y=curr_labels.loc[i,1], s="{:.3f}".format(curr_labels.loc[i,2]), fontsize=6, horizontalalignment="center")
        
        curr_selection = curr_country.loc[(slice(None), "ResidentialGrid-highAC"), :]
        sns.barplot(x=np.arange(curr_selection.shape[1]), y=curr_selection.values[0,:], palette="deep", ax=axs[0,2])
        axs[0, 2].set_title("11 - 22 kW")
        # Add labels
        curr_y = curr_selection.values[0,:] +0.01
        curr_labels = pd.concat([pd.Series(np.arange(curr_selection.shape[1])), pd.Series(curr_y), pd.Series(curr_selection.values[0,:])], axis=1)
        for i in np.arange(curr_selection.shape[1]):
            axs[0,2].text(x=curr_labels.loc[i,0], y=curr_labels.loc[i,1], s="{:.3f}".format(curr_labels.loc[i,2]), fontsize=6, horizontalalignment="center")
        
        curr_selection = curr_country.loc[(slice(None), "ResidentialPV-lowAC"), :]
        sns.barplot(x=np.arange(curr_selection.shape[1]), y=curr_selection.values[0,:], palette="deep", ax=axs[1,0])
        axs[1, 0].set_ylabel("Residential \n (PV)", rotation=0, horizontalalignment="right", verticalalignment="center")
        # Add labels
        curr_y = curr_selection.values[0,:] +0.01
        curr_labels = pd.concat([pd.Series(np.arange(curr_selection.shape[1])), pd.Series(curr_y), pd.Series(curr_selection.values[0,:])], axis=1)
        for i in np.arange(curr_selection.shape[1]):
            axs[1,0].text(x=curr_labels.loc[i,0], y=curr_labels.loc[i,1], s="{:.3f}".format(curr_labels.loc[i,2]), fontsize=6, horizontalalignment="center")
        
        curr_selection = curr_country.loc[(slice(None), "ResidentialPV-mediumAC"), :]
        sns.barplot(x=np.arange(curr_selection.shape[1]), y=curr_selection.values[0,:], palette="deep", ax=axs[1,1])
        # Add labels
        curr_y = curr_selection.values[0,:] +0.01
        curr_labels = pd.concat([pd.Series(np.arange(curr_selection.shape[1])), pd.Series(curr_y), pd.Series(curr_selection.values[0,:])], axis=1)
        for i in np.arange(curr_selection.shape[1]):
            axs[1,1].text(x=curr_labels.loc[i,0], y=curr_labels.loc[i,1], s="{:.3f}".format(curr_labels.loc[i,2]), fontsize=6, horizontalalignment="center")
        
        curr_selection = curr_country.loc[(slice(None), "ResidentialPV-highAC"), :]
        sns.barplot(x=np.arange(curr_selection.shape[1]), y=curr_selection.values[0,:], palette="deep", ax=axs[1,2])
        # Add labels
        curr_y = curr_selection.values[0,:] +0.01
        curr_labels = pd.concat([pd.Series(np.arange(curr_selection.shape[1])), pd.Series(curr_y), pd.Series(curr_selection.values[0,:])], axis=1)
        for i in np.arange(curr_selection.shape[1]):
            axs[1,2].text(x=curr_labels.loc[i,0], y=curr_labels.loc[i,1], s="{:.3f}".format(curr_labels.loc[i,2]), fontsize=6, horizontalalignment="center")
        
        curr_selection = curr_country.loc[(slice(None), "CommercialPrivate-lowAC"), :]
        sns.barplot(x=np.arange(curr_selection.shape[1]), y=curr_selection.values[0,:], palette="deep", ax=axs[2,0])
        axs[2, 0].set_ylabel("Commercial \n (private)", rotation=0, horizontalalignment="right", verticalalignment="center")
        # Add labels
        curr_y = curr_selection.values[0,:] +0.01
        curr_labels = pd.concat([pd.Series(np.arange(curr_selection.shape[1])), pd.Series(curr_y), pd.Series(curr_selection.values[0,:])], axis=1)
        for i in np.arange(curr_selection.shape[1]):
            axs[2,0].text(x=curr_labels.loc[i,0], y=curr_labels.loc[i,1], s="{:.3f}".format(curr_labels.loc[i,2]), fontsize=6, horizontalalignment="center")
    
        curr_selection = curr_country.loc[(slice(None), "CommercialPrivate-mediumAC"), :]
        sns.barplot(x=np.arange(curr_selection.shape[1]), y=curr_selection.values[0,:], palette="deep", ax=axs[2,1])
        # Add labels
        curr_y = curr_selection.values[0,:] +0.01
        curr_labels = pd.concat([pd.Series(np.arange(curr_selection.shape[1])), pd.Series(curr_y), pd.Series(curr_selection.values[0,:])], axis=1)
        for i in np.arange(curr_selection.shape[1]):
            axs[2,1].text(x=curr_labels.loc[i,0], y=curr_labels.loc[i,1], s="{:.3f}".format(curr_labels.loc[i,2]), fontsize=6, horizontalalignment="center")
        
        curr_selection = curr_country.loc[(slice(None), "CommercialPrivate-highAC"), :]
        sns.barplot(x=np.arange(curr_selection.shape[1]), y=curr_selection.values[0,:], palette="deep", ax=axs[2,2])
        # Add labels
        curr_y = curr_selection.values[0,:] +0.01
        curr_labels = pd.concat([pd.Series(np.arange(curr_selection.shape[1])), pd.Series(curr_y), pd.Series(curr_selection.values[0,:])], axis=1)
        for i in np.arange(curr_selection.shape[1]):
            axs[2,2].text(x=curr_labels.loc[i,0], y=curr_labels.loc[i,1], s="{:.3f}".format(curr_labels.loc[i,2]), fontsize=6, horizontalalignment="center")
        
        curr_selection = curr_country.loc[(slice(None), "CommercialPrivate-DC"), :]
        sns.barplot(x=np.arange(curr_selection.shape[1]), y=curr_selection.values[0,:], palette="deep", ax=axs[2,3])
        # Add labels
        curr_y = curr_selection.values[0,:] +0.01
        curr_labels = pd.concat([pd.Series(np.arange(curr_selection.shape[1])), pd.Series(curr_y), pd.Series(curr_selection.values[0,:])], axis=1)
        for i in np.arange(curr_selection.shape[1]):
            axs[2,3].text(x=curr_labels.loc[i,0], y=curr_labels.loc[i,1], s="{:.3f}".format(curr_labels.loc[i,2]), fontsize=6, horizontalalignment="center")
        
        curr_selection = curr_country.loc[(slice(None), "CommercialPublic-mediumAC"), :]
        sns.barplot(x=np.arange(curr_selection.shape[1]), y=curr_selection.values[0,:], palette="deep", ax=axs[3,1])
        # Add labels
        curr_y = curr_selection.values[0,:] +0.01
        curr_labels = pd.concat([pd.Series(np.arange(curr_selection.shape[1])), pd.Series(curr_y), pd.Series(curr_selection.values[0,:])], axis=1)
        for i in np.arange(curr_selection.shape[1]):
            axs[3,1].text(x=curr_labels.loc[i,0], y=curr_labels.loc[i,1], s="{:.3f}".format(curr_labels.loc[i,2]), fontsize=6, horizontalalignment="center")
        
        curr_selection = curr_country.loc[(slice(None), "CommercialPublic-highAC"), :]
        sns.barplot(x=np.arange(curr_selection.shape[1]), y=curr_selection.values[0,:], palette="deep", ax=axs[3,2])
        # Add labels
        curr_y = curr_selection.values[0,:] +0.01
        curr_labels = pd.concat([pd.Series(np.arange(curr_selection.shape[1])), pd.Series(curr_y), pd.Series(curr_selection.values[0,:])], axis=1)
        for i in np.arange(curr_selection.shape[1]):
            axs[3,2].text(x=curr_labels.loc[i,0], y=curr_labels.loc[i,1], s="{:.3f}".format(curr_labels.loc[i,2]), fontsize=6, horizontalalignment="center")
        
        curr_selection = curr_country.loc[(slice(None), "CommercialPublic-DC"), :]
        sns.barplot(x=np.arange(curr_selection.shape[1]), y=curr_selection.values[0,:], palette="deep", ax=axs[3,3])
        # Add labels
        curr_y = curr_selection.values[0,:] +0.01
        curr_labels = pd.concat([pd.Series(np.arange(curr_selection.shape[1])), pd.Series(curr_y), pd.Series(curr_selection.values[0,:])], axis=1)
        for i in np.arange(curr_selection.shape[1]):
            axs[3,3].text(x=curr_labels.loc[i,0], y=curr_labels.loc[i,1], s="{:.3f}".format(curr_labels.loc[i,2]), fontsize=6, horizontalalignment="center")
        
        # Set missing titles
        axs[0, 3].set_title("50 kW")
        axs[3, 0].text(-0.2, 0.2, "Commercial \n (public)", rotation=0, horizontalalignment="right", verticalalignment="center")
        
        # Remove options
        axs[0, 3].axis('off')
        axs[1, 3].axis('off')
        axs[3, 0].axis('off')
    
        # Format axes
        for ax in axs.flat:
            ax.set_ylim(0,0.4)
            ax.set_yticks([0, 0.1, 0.2, 0.3, 0.4])
            ax.get_xaxis().set_visible(False)
        
        # Special format for DC
        axs[2,3].set_ylim(0,1.4)
        axs[2,3].set_yticks(np.arange(0, 1.5, 0.2))
        axs[3,3].set_ylim(0,1.4)
        axs[3,3].set_yticks(np.arange(0, 1.5, 0.2))
        
        # Add a legend
        labels = ep.getScenarios().index
        handles = [plt.Rectangle((0,0),1,1, color=sns.color_palette()[i]) for i in np.arange(ep.getScenarios().index.size)]
        fig.legend(handles, labels, loc='center right', bbox_to_anchor=(0.9, 0.7), fontsize=10)    
    
        # Save figure
        plt.savefig(ep.PLOTS_PATH + "3_" + country + ".png", dpi=200)
    
            
    print('---------------------------------------------------------------')
    print('RUN TIME FOR PLOT 3:')
    print('--- ',np.around((time.time() - start_time), decimals=3), 'seconds ---')
    print('--- ',np.around((time.time() - start_time)/60, decimals=3), 'minutes ---')
    print('---------------------------------------------------------------')
         
       


# 4 horizontal bar plot (lcoc vs 30 countries, stacked components, one plot per option and scenario, sorted after name of country)

def plot4Details():
    
    start_time = time.time()
    
    for scenario in ["BaseScenario"]:
    #for scenario in ep.getScenarios().index:    
        
        print("4: Currently plotting all options in scenario: ", scenario)
        
        # Select data from current scenario
        curr_df = eval(scenario.upper() + "_DF")
    
        # Merge country abbreviations for plotting
        iso_df = ep.getCountries().loc[:,"ISO2"]
        firsts = curr_df.index.get_level_values('Country')
        curr_df.loc[:,"ISO2"] = iso_df.loc[firsts].values
    
        # Iterate over all options
        for option in ep.getOptions().values[:,0]:
            """
            # Older ways of adding columns! 
            # Leads to same results but produces SettingWithCopyWarning!
            
            # Get slice of current option within the scenario
            curr_selection = curr_df.loc[(slice(None), option), :]
            curr_selection["Level1"] = curr_selection["LCOElectricity"]
            curr_selection["Level2"] = curr_selection["Level1"] + curr_selection["LCOEquipment"]
            curr_selection["Level3"] = curr_selection["Level2"] + curr_selection["LCOInstallation"]
            curr_selection["Level4"] = curr_selection["Level3"] + curr_selection["LCOOM"]
            curr_selection["Level5"] = curr_selection["Level4"] + curr_selection["LCOTransaction"]
            """
            """
            curr_selection.loc[:,"Level1"] = curr_selection.loc[:,"LCOElectricity"]
            curr_selection.loc[:,"Level2"] = curr_selection.loc[:,"Level1"] + curr_selection.loc[:,"LCOEquipment"]
            curr_selection.loc[:,"Level3"] = curr_selection.loc[:,"Level2"] + curr_selection.loc[:,"LCOInstallation"]
            curr_selection.loc[:,"Level4"] = curr_selection.loc[:,"Level3"] + curr_selection.loc[:,"LCOOM"]
            curr_selection.loc[:,"Level5"] = curr_selection.loc[:,"Level4"] + curr_selection.loc[:,"LCOTransaction"]
            """
            
            # Get slice of current option within the scenario
            curr_selection = curr_df.loc[(slice(None), option), :]
            curr_selection = curr_selection.assign(Level1=curr_selection.loc[:,"LCOElectricity"])
            curr_selection = curr_selection.assign(Level2=curr_selection.loc[:,"Level1"]+curr_selection.loc[:,"LCOEquipment"])
            curr_selection = curr_selection.assign(Level3=curr_selection.loc[:,"Level2"]+curr_selection.loc[:,"LCOInstallation"])
            curr_selection = curr_selection.assign(Level4=curr_selection.loc[:,"Level3"]+curr_selection.loc[:,"LCOOM"])
            curr_selection = curr_selection.assign(Level5=curr_selection.loc[:,"Level4"]+curr_selection.loc[:,"LCOTransaction"])
            
            
            # Initialize the matplotlib figure
            f, ax = plt.subplots(figsize=(6, 15))
            sns.set_theme(style="whitegrid")
            sns.set_color_codes("deep")
                    
            # Plot LCOC
            sns.barplot(x="Level5", y="ISO2", data=curr_selection, label="Transaction", color=sns.color_palette()[4])
            
            # Overlay LCOCwoT
            sns.barplot(x="Level4", y="ISO2", data=curr_selection, label="O&M", color=sns.color_palette()[3])
            
            # Overlay LCOInfrastructure
            sns.barplot(x="Level3", y="ISO2", data=curr_selection, label="Installation", color=sns.color_palette()[2])
            
            # Overlay LCOProject
            sns.barplot(x="Level2", y="ISO2", data=curr_selection, label="Equipment", color=sns.color_palette()[1])
            
            # Overlay LCOCwoT
            sns.barplot(x="Level1", y="ISO2", data=curr_selection, label="Electricity", color=sns.color_palette()[0])
    
            # Format plot
            #ax.legend(ncol=1, loc="lower right", frameon=True)
            lgd = ax.legend(ncol=1, loc="center left", bbox_to_anchor=(1, 0.5), fontsize=9, frameon=True)
            
            if scenario == "BaseScenario":
                if option == "CommercialPublic-DC" or option == "CommercialPrivate-DC":
                    ax.set(xlim=(0, 0.6), ylabel="", xlabel="Levelized cost of charging [€/kWh]")
                else:
                    ax.set(xlim=(0, 0.4), ylabel="", xlabel="Levelized cost of charging [€/kWh]")
            else:
                if option == "CommercialPublic-DC" or option == "CommercialPrivate-DC":
                    ax.set(xlim=(0, 1.5), ylabel="", xlabel="Levelized cost of charging [€/kWh]")
                else:
                    ax.set(xlim=(0, 0.5), ylabel="", xlabel="Levelized cost of charging [€/kWh]")
            ax.set_title(scenario + " / " + option)
            sns.despine(left=True, bottom=True)
            
            # Add labels
            curr_labels = pd.concat([pd.Series(curr_selection.loc[:,"LCOC"].values), pd.Series(curr_selection.loc[:,"LCOC"].values), pd.Series(np.arange(curr_selection.shape[0]))], axis=1)
            curr_labels.loc[:,1] = curr_labels.loc[:,1] + 0.01
            curr_labels.loc[:,2] = curr_labels.loc[:,2] + 0.1
            for i in np.arange(curr_selection.shape[0]):
                ax.text(x=curr_labels.loc[i,1], y=curr_labels.loc[i,2], s="{:.3f}".format(curr_labels.loc[i,0]), fontsize=8, verticalalignment="center")
            
            plt.savefig(ep.PLOTS_PATH + "4_" + scenario + "_" + option + ".png", dpi=200, bbox_extra_artists=(lgd,), bbox_inches='tight')
    
    
    print('---------------------------------------------------------------')
    print('RUN TIME FOR PLOT 4:')
    print('--- ',np.around((time.time() - start_time), decimals=3), 'seconds ---')
    print('--- ',np.around((time.time() - start_time)/60, decimals=3), 'minutes ---')
    print('---------------------------------------------------------------')


 
    
   


def plot5TornadoCharts():
    
    start_time = time.time()
    
    for option in ep.getOptions().values[:,0]:
        
        print("5: Currently plotting option: ", option)

        # Get selection of parameters for which to dray up and down sensitivity
        # 0: CostEquipment, 1: CostInstallation, 2: CostOM, 3: ChargingEnergy, 4: CostElectricityE, 5:CostElectricityN, 6:CostElectricityT, 7: Lifetime, 8: InterestRate, 9: CostTransaction, 10: DemandCharges, 11: Efficiency, 12: CostElectricity

        curr_ups = SENSITIVITYANALYSISUPVALUES_DF.loc[:,option].values[np.array([0,1,2,3,12,7,8,9])]
        curr_downs = SENSITIVITYANALYSISDOWNVALUES_DF.loc[:,option].values[np.array([0,1,2,3,12,7,8,9])]
        curr_base = SENSITIVITYANALYSISBASEVALUES_DF.loc[:,option].values

        # The y position for each parameter
        ys = range(len(curr_ups))[::-1]  # top to bottom
    
        fig, ax = plt.subplots(figsize=(6, 6))
        sns.set_theme(style="whitegrid")
        sns.set_color_codes("deep")
        
        # Plot the bars, one by one
        for y, down, up in zip(ys, curr_downs, curr_ups):
            
            # The width of the 'down' and 'up' pieces
            down_width = curr_base - down
            up_width = up - curr_base
        
            # Each bar is a "broken" horizontal bar chart
            """
            ax.broken_barh(
                [(down, down_width), (curr_base, up_width)],
                (y - 0.4, 0.8),
                facecolors=[sns.color_palette("deep")[1], sns.color_palette("deep")[1]],  # Try different colors if you like
                edgecolors=['black', 'black'],
                linewidth=0.5,
            )
            """
            if "lowAC" in option:
                ax.broken_barh(
                    [(down, down_width), (curr_base, up_width)],
                    (y - 0.4, 0.8),
                    facecolors=["#002F48", "#002F48"],  # Try different colors if you like
                    edgecolors=['black', 'black'],
                    linewidth=0.5,
                ) 
            
            if "mediumAC" in option:
                ax.broken_barh(
                    [(down, down_width), (curr_base, up_width)],
                    (y - 0.4, 0.8),
                    facecolors=["#FCBF48", "#FCBF48"],  # Try different colors if you like
                    edgecolors=['black', 'black'],
                    linewidth=0.5,
                )
            if "highAC" in option:
                ax.broken_barh(
                    [(down, down_width), (curr_base, up_width)],
                    (y - 0.4, 0.8),
                    facecolors=["#F77F00", "#F77F00"],  # Try different colors if you like
                    edgecolors=['black', 'black'],
                    linewidth=0.5,
                )
            if "DC" in option:
                ax.broken_barh(
                    [(down, down_width), (curr_base, up_width)],
                    (y - 0.4, 0.8),
                    facecolors=["#D62827", "#D62827"],  # Try different colors if you like
                    edgecolors=['black', 'black'],
                    linewidth=0.5,
                )
        
            # Display the value as text. It should be positioned in the center of
            # the bar, except if there isn't any room there, then it should be
            # next to bar instead.
            x = curr_base + up_width / 2
            col='black'
            if "lowAC" in option:
                    col='white'
            if x <= curr_base + 0.01:
                x = curr_base + up_width + 0.01
                col='black'
            ax.text(x, y, "{:4.3f}".format(up), va='center', ha='center', fontsize=10, color=col)
            
            x = curr_base - down_width / 2
            col='black'
            if "lowAC" in option:
                    col='white'
            if x >= curr_base - 0.01:
                x = curr_base - down_width - 0.01
                col='black'
            ax.text(x, y, "{:4.3f}".format(down), va='center', ha='center', fontsize=10, color=col)
        
        # Draw a vertical line down the middle and set base value as text
        ax.axvline(curr_base, color='black')
        ax.text(curr_base, -1.1, "{:4.3f} €/kWh".format(curr_base[0]), va='center', ha='center', fontsize=11)
        
        # Position the x-axis on the top, hide all the other spines
        ax.spines['left'].set_visible(False)
        ax.spines['right'].set_visible(False)
        ax.spines['bottom'].set_visible(False)
        ax.xaxis.set_ticks_position('top')
        ax.tick_params(axis='x', labelsize=9)
        ax.set_title("LCOC [€/kWh]", fontsize=11, ha="center")
        ax.yaxis.grid(False)
        
        # Make the y-axis display the variables
        #plt.yticks(ys, ep.getParameters().values[:,0][:-1])
        plt.yticks(ys, ['Equipment cost', 'Installation cost', 'O&M cost', 'Charging energy', 'Electricity cost', 'Lifetime', 'Interest rate', 'Transaction cost'], fontsize=12)
        
        # Set the portion of the x- and y-axes to show
        plt.xlim(0.12, 0.35)
        plt.xticks(np.arange(0.125, 0.375, 0.025), fontsize=11)
        if option == "ResidentialGrid-highAC" or option == "CommercialPublic-mediumAC" or option == "CommercialPublic-highAC":
            plt.xlim(0.22, 0.45)
            plt.xticks(np.arange(0.225, 0.475, 0.025), fontsize=11)
            
        if option == "CommercialPrivate-DC" or option == "CommercialPublic-DC":
            plt.xlim(0.42, 0.65)
            plt.xticks(np.arange(0.425, 0.6501, 0.025), fontsize=11)
        
        if option == "ResidentialGrid-lowAC":
            fig.subplots_adjust(top=0.85)
            fig.suptitle("Residential (grid)  -  low AC", fontsize=16)
        if option == "ResidentialGrid-mediumAC":
            fig.subplots_adjust(top=0.85)
            fig.suptitle("Residential (grid)  -  medium AC", fontsize=16)
        if option == "ResidentialGrid-highAC":
            fig.subplots_adjust(top=0.85)
            fig.suptitle("Residential (grid)  -  high AC", fontsize=16)
        if option == "ResidentialPV-lowAC":
            fig.subplots_adjust(top=0.85)
            fig.suptitle("Residential (PV)  -  low AC", fontsize=16)
        if option == "ResidentialPV-mediumAC":
            fig.subplots_adjust(top=0.85)
            fig.suptitle("Residential (PV)  -  medium AC", fontsize=16)
        if option == "ResidentialPV-highAC":
            fig.subplots_adjust(top=0.85)
            fig.suptitle("Residential (PV)  -  high AC", fontsize=16)
        if option == "CommercialPrivate-lowAC":
            fig.subplots_adjust(top=0.85)
            fig.suptitle("Commercial (priv. acc.)  -  low AC", fontsize=16)
        if option == "CommercialPrivate-mediumAC":
            fig.subplots_adjust(top=0.85)
            fig.suptitle("Commercial (priv. acc.)  -  medium AC", fontsize=16)
        if option == "CommercialPrivate-highAC":
            fig.subplots_adjust(top=0.85)
            fig.suptitle("Commercial (priv. acc.)  -  high AC", fontsize=16)
        if option == "CommercialPrivate-DC":
            fig.subplots_adjust(top=0.85)
            fig.suptitle("Commercial (priv. acc.)  -  DC", fontsize=16)
        if option == "CommercialPublic-mediumAC":
            fig.subplots_adjust(top=0.85)
            fig.suptitle("Commercial (publ. acc.)  -  medium AC", fontsize=16)
        if option == "CommercialPublic-highAC":
            fig.subplots_adjust(top=0.85)
            fig.suptitle("Commercial (publ. acc.)  -  high AC", fontsize=16)
        if option == "CommercialPublic-DC":
            fig.subplots_adjust(top=0.85)
            fig.suptitle("Commercial (publ. acc.)  -  DC", fontsize=16)
        
        # Save figure
        #plt.tight_layout()
        plt.savefig(ep.PLOTS_PATH + "5_Sensitivity_" + option + ".png", dpi=300, bbox_inches='tight')
        
        
        
    print('---------------------------------------------------------------')
    print('RUN TIME FOR PLOT 5:')
    print('--- ',np.around((time.time() - start_time), decimals=3), 'seconds ---')
    print('--- ',np.around((time.time() - start_time)/60, decimals=3), 'minutes ---')
    print('---------------------------------------------------------------')


# 6 horizontal bar plot (lcoc vs 30 countries, stacked components, one plot per user profile, sorted after name of country)

def plot6CUserProfileComponents():
    
    start_time = time.time()
    
    for scenario in ["BaseScenario"]:
    #for scenario in ep.getScenarios().index:    
        
        print("6: Currently plotting all user profiles in scenario: ", scenario)
        
        for user_profile in ep.getUserProfiles().index:
            
            # Select data from current scenario and user_profile
            curr_str = "UserProfile_" + scenario + "_" + user_profile.replace(" ", "")
            curr_df = eval(curr_str.upper() + "_DF")
            curr_df = curr_df.drop(["EU Average"])
        
            # Merge country abbreviations for plotting
            iso_df = ep.getCountries().loc[:,"ISO2"]
            firsts = curr_df.index.get_level_values('Countries')
            curr_df.loc[:,"ISO2"] = iso_df.loc[firsts].values
            
            label_df = pd.DataFrame(ep.getCountries().loc[:,"ISO2"])
            label_df["Label"] = None
            for index, row in label_df.iterrows():
               row["Label"]  = index + " (" + row["ISO2"] + ")"
            
            curr_df["Label"] = label_df.loc[firsts]["Label"].values
            
            # Sort by country name
            curr_df.sort_index(level=0, sort_remaining=False, inplace=True)
        
            # Get slice of current option within the scenario
            curr_selection = curr_df
            curr_selection = curr_selection.assign(Level11=curr_selection.loc[:,"LCOEquipment"])
            curr_selection = curr_selection.assign(Level12=curr_selection.loc[:,"Level11"]+curr_selection.loc[:,"LCOInstallation"])
            curr_selection = curr_selection.assign(Level13=curr_selection.loc[:,"Level12"]+curr_selection.loc[:,"LCOOM"])
            curr_selection = curr_selection.assign(Level2=curr_selection.loc[:,"Level13"]+curr_selection.loc[:,"LCOEnergy"])
            curr_selection = curr_selection.assign(Level3=curr_selection.loc[:,"Level2"]+curr_selection.loc[:,"LCONetwork"])
            curr_selection = curr_selection.assign(Level4=curr_selection.loc[:,"Level3"]+curr_selection.loc[:,"LCOTaxes"])
            curr_selection = curr_selection.assign(Level5=curr_selection.loc[:,"Level4"]+curr_selection.loc[:,"LCOTransaction"])
            
            # Initialize the matplotlib figure
            f, ax = plt.subplots(figsize=(5, 20))
            sns.set_theme(style="whitegrid")
            #sns.set_palette("Blues_r")
            sns.set_palette(sns.color_palette(["#022F46", "#219DBB", "#8DC9E6", "#DC2E01", "#FB8501", "#FEB702", "#8C338E"]))
                    
            # Plot LCOC
            sns.barplot(x="Level5", y="Label", data=curr_selection, label="Transaction", color=sns.color_palette()[6])
            
            # Overlay LCOCwoT
            sns.barplot(x="Level4", y="Label", data=curr_selection, label="Taxes & levies", color=sns.color_palette()[5])
            
            # Overlay LCOInfrastructure
            sns.barplot(x="Level3", y="Label", data=curr_selection, label="Network", color=sns.color_palette()[4])
            
            # Overlay LCOProject
            sns.barplot(x="Level2", y="Label", data=curr_selection, label="Energy", color=sns.color_palette()[3])
            
            # Overlay LCOCwoT
            sns.barplot(x="Level13", y="Label", data=curr_selection, label="O&M", color=sns.color_palette()[2])
            sns.barplot(x="Level12", y="Label", data=curr_selection, label="Installation", color=sns.color_palette()[1])
            sns.barplot(x="Level11", y="Label", data=curr_selection, label="Equipment", color=sns.color_palette()[0])
            
            # Format plot
            #ax.legend(ncol=1, loc="lower right", frameon=True)
            #lgd = ax.legend(ncol=1, loc="center left", bbox_to_anchor=(1, 0.5), fontsize=9, frameon=True)
            #lgd = ax.legend(ncol=7, loc="upper center", bbox_to_anchor=(0.5, 0), fontsize=9, frameon=False)
           
           
            # ax.set(xlim=(0, 0.45), ylabel="", xlabel="LCOC [€/kWh]")
            ax.set(xlim=(0, 0.45))
            ax.set_xlabel("LCOC [€/kWh]", fontsize=8)
            ax.set_ylabel("", fontsize=8)
            ax.tick_params(axis='both', which='major', labelsize=8)
            #ax.set_title(scenario + " / " + user_profile)
            ax.set_title(user_profile, fontsize=14)
            sns.despine(left=True, bottom=True)
            
            # Add labels
            curr_labels = pd.concat([pd.Series(curr_selection.loc[:,"LCOC"].values), pd.Series(curr_selection.loc[:,"LCOC"].values), pd.Series(np.arange(curr_selection.shape[0]))], axis=1)
            curr_labels.loc[:,1] = curr_labels.loc[:,1] + 0.01
            curr_labels.loc[:,2] = curr_labels.loc[:,2] + 0.1
            for i in np.arange(curr_selection.shape[0]):
                ax.text(x=curr_labels.loc[i,1], y=curr_labels.loc[i,2], s="{:.3f}".format(curr_labels.loc[i,0]), fontsize=8, verticalalignment="center")
            
            
            #plt.savefig(ep.PLOTS_PATH + "6_" + curr_str + ".png", dpi=300, bbox_extra_artists=(lgd,), bbox_inches='tight')
            plt.savefig(ep.PLOTS_PATH + "6_" + curr_str + ".png", dpi=300, bbox_inches='tight')
            #plt.savefig(ep.PLOTS_PATH + "6_" + curr_str + ".png", dpi=300)
    
    
    print('---------------------------------------------------------------')
    print('RUN TIME FOR PLOT 6:')
    print('--- ',np.around((time.time() - start_time), decimals=3), 'seconds ---')
    print('--- ',np.around((time.time() - start_time)/60, decimals=3), 'minutes ---')
    print('---------------------------------------------------------------')


    


# 7 lineplot for utilization deep dive

def plot7Utilization():

    start_time = time.time()
       
    """
    **********************************************
    # Define values for comparison to gasoline car
    """
    fuel_consumption_bev = 17.4 # kWh/100km
    fuel_consumption_bev_high = 26.0 # kWh/100km
    fuel_consumption_bev_low = 15.0 # kWh/100km
    fuel_consumption_icev_low = 5.0 # l/100km
    fuel_consumption_icev_high = 10.0 # l/100km
    gasoline_price_low = 1.0925 # €/l
    gasoline_price_high = 1.7125 # €/l
    """
    **********************************************
    """
    
    # Get dataset
    curr_str = "LCOC_100_Utilizations_BaseScenario"
    curr_var = curr_str.upper() + "_DF"
    curr_df = eval(curr_var).copy()
    
    # Calculate LCOC per 100km
    temp = curr_df.copy()
    curr_df = curr_df * fuel_consumption_bev
    
    # Add BEV ranges
    curr_df["CommercialPublic-mediumAC low"] = temp["CommercialPublic-mediumAC"] * fuel_consumption_bev_low
    curr_df["CommercialPublic-mediumAC high"] = temp["CommercialPublic-mediumAC"] * fuel_consumption_bev_high
    curr_df["CommercialPublic-highAC low"] = temp["CommercialPublic-highAC"] * fuel_consumption_bev_low
    curr_df["CommercialPublic-highAC high"] = temp["CommercialPublic-highAC"] * fuel_consumption_bev_high
    curr_df["CommercialPublic-DC low"] = temp["CommercialPublic-DC"] * fuel_consumption_bev_low
    curr_df["CommercialPublic-DC high"] = temp["CommercialPublic-DC"] * fuel_consumption_bev_high
   
    
    # Add gasoline range (high and low)
    curr_df["Gasoline low"] = fuel_consumption_icev_low * gasoline_price_low
    curr_df["Gasoline high"] = fuel_consumption_icev_high * gasoline_price_high
    curr_df["Gasoline mid low"] = fuel_consumption_icev_low * (gasoline_price_low + gasoline_price_high)/2
    curr_df["Gasoline mid high"] = fuel_consumption_icev_high * (gasoline_price_low + gasoline_price_high)/2
    
    # Add utilization rate (as x-axis)
    curr_df["Utilization rate"] = (curr_df.index + 1) / 5
    
    # Initialize the matplotlib figure
    f, ax = plt.subplots(figsize=(8, 10))
    sns.set_theme(style="whitegrid")
    sns.set_color_codes("deep")
    
    # Draw lines for commercial public options
    sns.lineplot(x="Utilization rate", y="CommercialPublic-mediumAC", data=curr_df, label="medium AC (3.7 kW)", color="#FCBF48")
    sns.lineplot(x="Utilization rate", y="CommercialPublic-highAC", data=curr_df, label="high AC (11 kW)", color="#F77F00")
    sns.lineplot(x="Utilization rate", y="CommercialPublic-DC", data=curr_df, label="DC (50 kW)", color="#D62827")
    
    """
    # If bands to LCOC lines want to be added
    # Create temporary "long-format" for CommercialPublic-mediumAC band
    temp = curr_df.loc[:,["CommercialPublic-mediumAC high", "Utilization rate"]]
    temp.rename(columns={"CommercialPublic-mediumAC high": "CommercialPublic-mediumAC low"}, inplace=True)
    temp = curr_df.loc[:,["CommercialPublic-mediumAC low", "Utilization rate"]].append(temp, ignore_index=True)
    sns.lineplot(x="Utilization rate", y="CommercialPublic-mediumAC low", data=temp, ci=100, linewidth=0, color=sns.color_palette()[1])
    
    # Create temporary "long-format" for CommercialPublic-highAC band
    temp = curr_df.loc[:,["CommercialPublic-highAC high", "Utilization rate"]]
    temp.rename(columns={"CommercialPublic-highAC high": "CommercialPublic-highAC low"}, inplace=True)
    temp = curr_df.loc[:,["CommercialPublic-highAC low", "Utilization rate"]].append(temp, ignore_index=True)
    sns.lineplot(x="Utilization rate", y="CommercialPublic-highAC low", data=temp, ci=100, linewidth=0, color=sns.color_palette()[2])
    
    # Create temporary "long-format" for CommercialPublic-DC band
    temp = curr_df.loc[:,["CommercialPublic-DC high", "Utilization rate"]]
    temp.rename(columns={"CommercialPublic-DC high": "CommercialPublic-DC low"}, inplace=True)
    temp = curr_df.loc[:,["CommercialPublic-DC low", "Utilization rate"]].append(temp, ignore_index=True)
    sns.lineplot(x="Utilization rate", y="CommercialPublic-DC low", data=temp, ci=100, linewidth=0, color=sns.color_palette()[3])
    """
    
    # Create temporary "long-format" for outer gasoline band
    temp = curr_df.loc[:,["Gasoline high", "Utilization rate"]]
    temp.rename(columns={"Gasoline high": "Gasoline low"}, inplace=True)
    temp = curr_df.loc[:,["Gasoline low", "Utilization rate"]].append(temp, ignore_index=True)
    sns.lineplot(x="Utilization rate", y="Gasoline low", data=temp, ci=100, linewidth=0, color=sns.color_palette()[0])
    
    # Create temporary "long-format" for inner gasoline band
    temp = curr_df.loc[:,["Gasoline mid high", "Utilization rate"]]
    temp.rename(columns={"Gasoline mid high": "Gasoline mid low"}, inplace=True)
    temp = curr_df.loc[:,["Gasoline mid low", "Utilization rate"]].append(temp, ignore_index=True)
    sns.lineplot(x="Utilization rate", y="Gasoline mid low", data=temp, ci=100, linewidth=0, color=sns.color_palette()[0])
    
    # Add legend
    #lgd = ax.legend(ncol=1, loc="center left", bbox_to_anchor=(1, 0.5), fontsize=10, frameon=True)
    lgd = ax.legend(ncol=1, loc="upper right", fontsize=10, frameon=True)
    
    # Format plot
    ax.set(xlim=(0, 20.1), ylim=(0, 25), ylabel="LCOC / Fuel cost [€/100 km]", xlabel="Utilization rate [%]")
    sns.despine(left=True, bottom=True)
    ax.xaxis.grid(linestyle='--', linewidth=0.5)
    #ax.xaxis.set_tick_params(size=3, width=1, color="k")
    ax.yaxis.grid(True)
    plt.xticks(np.arange(0, 22.5, 2.5))
    
    # Add labels
    y1 = curr_df.loc[0,"Gasoline high"] - 0.25
    y2 = curr_df.loc[0,"Gasoline mid high"] - 0.25
    ax.text(x=19.5, y=y1, s="Fuel cost range of gasoline fleet with min/max European gasoline price", fontsize=10, fontweight="bold", horizontalalignment="right", verticalalignment="top")
    ax.text(x=19.5, y=y2, s="Fuel cost range of gasoline fleet with average European gasoline price", fontsize=10, fontweight="bold", horizontalalignment="right", verticalalignment="top")
    
    # Save figure
    plt.savefig(ep.PLOTS_PATH + "7_" + curr_str + ".png", dpi=300, bbox_extra_artists=(lgd,), bbox_inches='tight')
    
           
    
    print('---------------------------------------------------------------')
    print('RUN TIME FOR PLOT 7:')
    print('--- ',np.around((time.time() - start_time), decimals=3), 'seconds ---')
    print('--- ',np.around((time.time() - start_time)/60, decimals=3), 'minutes ---')
    print('---------------------------------------------------------------')


def plot8InterestRate():

    start_time = time.time()
    
    """
    **********************************************
    # Define values for comparison to gasoline car
    """
    fuel_consumption_bev = 17.4 # kWh/100km
    fuel_consumption_bev_high = 26.0 # kWh/100km
    fuel_consumption_bev_low = 15.0 # kWh/100km
    fuel_consumption_icev_low = 5.0 # l/100km
    fuel_consumption_icev_high = 10.0 # l/100km
    gasoline_price_low = 1.0925 # €/l
    gasoline_price_high = 1.7125 # €/l
    """
    **********************************************
    """
    
    # Get dataset
    curr_str = "LCOC_100_Utilizations_BaseScenario"
    curr_var = curr_str.upper() + "_DF"
    curr_df = eval(curr_var).copy()
    
    # Calculate LCOC per 100km
    temp = curr_df.copy()
    curr_df = curr_df * fuel_consumption_bev
    
    # Add gasoline range (high and low)
    curr_df["Gasoline low"] = fuel_consumption_icev_low * gasoline_price_low
    curr_df["Gasoline high"] = fuel_consumption_icev_high * gasoline_price_high
    curr_df["Gasoline mid low"] = fuel_consumption_icev_low * (gasoline_price_low + gasoline_price_high)/2
    curr_df["Gasoline mid high"] = fuel_consumption_icev_high * (gasoline_price_low + gasoline_price_high)/2
    
    # Add utilization rate (as x-axis)
    curr_df["Utilization rate"] = (curr_df.index + 1) / 5
    
    # Add low interest rate scenario
    temp_str = "LCOC_100_Utilizations_PublicInterestRate3"
    temp_var = temp_str.upper() + "_DF"
    temp = eval(temp_var).copy()
    curr_df["CommercialPublic-DC low"] = temp["CommercialPublic-DC"] * fuel_consumption_bev
    
    # Add high interest rate scenario
    temp_str = "LCOC_100_Utilizations_PublicInterestRate7"
    temp_var = temp_str.upper() + "_DF"
    temp = eval(temp_var).copy()
    curr_df["CommercialPublic-DC high"] = temp["CommercialPublic-DC"] * fuel_consumption_bev
    
    # Drop first few entries for better representation
    #curr_df = curr_df.drop(index=[0,1,2,3])
    
    # Initialize the matplotlib figure
    f, ax = plt.subplots(figsize=(8, 10))
    sns.set_theme(style="whitegrid")
    sns.set_color_codes("deep")
    
    # Draw lines for commercial public options
    sns.lineplot(x="Utilization rate", y="CommercialPublic-DC high", data=curr_df.iloc[4:100,:], label="7 %", color="#D62827", linestyle="dashed")
    sns.lineplot(x="Utilization rate", y="CommercialPublic-DC", data=curr_df.iloc[4:100,:], label="5 %", color="#D62827")
    sns.lineplot(x="Utilization rate", y="CommercialPublic-DC low", data=curr_df.iloc[4:100,:], label="3 %", color="#D62827", linestyle="dotted")
    
    """
    # If bands to LCOC lines want to be added
    # Create temporary "long-format" for interest rate band band
    temp1 = curr_df.loc[:,["CommercialPublic-DC high", "Utilization rate"]]
    temp1 = temp1.iloc[4:100,:]
    temp1.rename(columns={"CommercialPublic-DC high": "CommercialPublic-DC"}, inplace=True)
    temp2 = curr_df.loc[:,["CommercialPublic-DC low", "Utilization rate"]]
    temp2 = temp2.iloc[4:100,:]
    temp2.rename(columns={"CommercialPublic-DC low": "CommercialPublic-DC"}, inplace=True)
    temp = curr_df.loc[:,["CommercialPublic-DC", "Utilization rate"]].append(temp1, ignore_index=True).append(temp2, ignore_index=True)
    sns.lineplot(x="Utilization rate", y="CommercialPublic-DC", data=temp, ci=100, linewidth=0, color=sns.color_palette()[3])
    """
    
    # Create temporary "long-format" for outer gasoline band
    temp = curr_df.loc[:,["Gasoline high", "Utilization rate"]]
    temp.rename(columns={"Gasoline high": "Gasoline low"}, inplace=True)
    temp = curr_df.loc[:,["Gasoline low", "Utilization rate"]].append(temp, ignore_index=True)
    sns.lineplot(x="Utilization rate", y="Gasoline low", data=temp, ci=100, linewidth=0, color=sns.color_palette()[0])
    
    # Create temporary "long-format" for inner gasoline band
    temp = curr_df.loc[:,["Gasoline mid high", "Utilization rate"]]
    temp.rename(columns={"Gasoline mid high": "Gasoline mid low"}, inplace=True)
    temp = curr_df.loc[:,["Gasoline mid low", "Utilization rate"]].append(temp, ignore_index=True)
    sns.lineplot(x="Utilization rate", y="Gasoline mid low", data=temp, ci=100, linewidth=0, color=sns.color_palette()[0])
    
    # Add legend
    #lgd = ax.legend(ncol=1, loc="center left", bbox_to_anchor=(1, 0.5), fontsize=10, frameon=True)
    lgd = ax.legend(ncol=1, loc="upper right", fontsize=10, frameon=True)
    
    # Format plot
    ax.set(xlim=(0, 10), ylim=(0, 25), ylabel="LCOC / Fuel cost [€/100 km]", xlabel="Utilization rate [%]")
    sns.despine(left=True, bottom=True)
    ax.xaxis.grid(linestyle='--', linewidth=0.5)
    #ax.xaxis.set_tick_params(size=3, width=1, color="k")
    ax.yaxis.grid(True)
    
    # Add labels
    y1 = curr_df.loc[0,"Gasoline high"] - 0.25
    y2 = curr_df.loc[0,"Gasoline mid high"] - 0.25
    ax.text(x=9.5, y=y1, s="Total fuel cost range in Europe", fontsize=10, fontweight="bold", horizontalalignment="right", verticalalignment="top")
    ax.text(x=9.5, y=y2, s="Fuel cost range with average gasoline price", fontsize=10, fontweight="bold", horizontalalignment="right", verticalalignment="top")
    
    """
    # Add vertical line
    ax.axvline(2.0, color='black', alpha=0.8, linestyle="--", linewidth=1)
    ax.axvline(3.0, color='black', alpha=0.8, linestyle="--", linewidth=1)
    """
    
    # Save figure
    plt.savefig(ep.PLOTS_PATH + "8_" + curr_str + ".png", dpi=300, bbox_extra_artists=(lgd,), bbox_inches='tight')
    
           
    
    print('---------------------------------------------------------------')
    print('RUN TIME FOR PLOT 8:')
    print('--- ',np.around((time.time() - start_time), decimals=3), 'seconds ---')
    print('--- ',np.around((time.time() - start_time)/60, decimals=3), 'minutes ---')
    print('---------------------------------------------------------------')


"""
#4 Alternative of detailed plot with plt instead of sns


for scenario in ep.getScenarios().index:
    
    # Select data from current scenario
    curr_df = eval(scenario.upper() + "_DF")

    # Merge country abbreviations for plotting
    iso_df = ep.getCountries().loc[:,"ISO2"]
    firsts = curr_df.index.get_level_values('Country')
    curr_df["ISO2"] = iso_df.loc[firsts].values

    # Iterate over all options
    for option in ep.getOptions().values[:,0]:
        
        # Get slice of current option within the scenario
        curr_selection = curr_df.loc[(slice(None), option), ["LCOElectricity", "LCOEquipment", "LCOInstallation", "LCOOM", "LCOTransaction", "ISO2"]]
        curr_selection.set_index("ISO2", inplace=True)
        
        # Initialize the matplotlib figure
        fig, ax = plt.subplots()
        plt.style.use("seaborn-deep")
        
        # Plot stacked horizontal bar chart
        curr_selection.plot.barh(stacked=True, ax=ax, figsize=(7, 14))
        
        # Format plot
        
        ax.invert_yaxis()
        ax.set_xlim(0, 0.5)
        ax.set_ylabel(None)
        ax.set_xlabel("Levelized cost of charging [€/kWh]")
        ax.legend(loc='best', labels=["Electricity", "Equipment", "Installation", "O&M", "Transaction"])
              
        fig.savefig(ep.PLOTS_PATH + "1_" + option + ".png")


"""
