# Supplementary material for: Comparing the levelized cost of electric vehicle charging options in Europe
Source: Nat Commun. 2022 Sep 8;13:5277. doi: 10.1038/s41467-022-32835-7 (PMC9458728; doi:10.1038/s41467-022-32835-7)
Supplement: Supplementary file 8 — Software 1 [file 41467_2022_32835_MOESM8_ESM.zip › LCOC-Model/model/pv.py]

# FILE: pv.py
# PROJECT: LCOC Model
# SCRIPT DESCRIPTION: This is the PV module used to compute the PV charging share and electricity costs.


## IMPORT STATEMENTS
import numpy as np
import pandas as pd
import time
import externalParameters as ep
import intermediateOutputs as io
import levelizedCostOfCharging as lcoc


## IMPORT SOLAR CAPACITY FACTORS 
# Read file (separate from main input because it is so extensive)
capfactor_df = pd.read_csv(ep.OTHER_PATH + "ninja_pv_europe_v1.1_merra2.csv")

# Convert dataframe to timeseries (with date as index)
capfactor_df.loc[:,'time']= pd.to_datetime(capfactor_df.loc[:,'time'])
capfactor_ts = capfactor_df.set_index('time')


## PREPARE LONGTERM YEARLY AVERAGE (IN UTC!)
# Get longterm average of every hour (mean of every hour across all years)
capfactor_ts = capfactor_ts.groupby([capfactor_ts.index.month, capfactor_ts.index.day, capfactor_ts.index.hour]).mean()

# Reformat the timeseries to have date in index again
capfactor_ts.index.set_names(["month", "day", "hour"], inplace=True)
capfactor_ts.reset_index(inplace=True)
capfactor_ts['year'] = 2016 # set a dummy year for timeseries
capfactor_ts.set_index(pd.to_datetime(capfactor_ts.loc[:,["year", "month", "day", "hour"]]), inplace=True)
capfactor_ts.drop(columns=["year", "month", "day", "hour"], inplace=True)

# Select only countries considered in our model
capfactor_ts = capfactor_ts.reindex(columns=ep.getCountries().loc[:,"ISO2"].values)

# Get rid of February 29th 
start_remove = pd.to_datetime('2016-2-29')
end_remove = pd.to_datetime('2016-3-1')
capfactor_ts = capfactor_ts.loc[(capfactor_ts.index < start_remove) | (capfactor_ts.index >= end_remove)]

# Get PV system size
pv_system_size = ep.getPVSystemSize()

# Scale time series to PV output in kW
pv_output_ts = capfactor_ts * pv_system_size.iloc[0, 0]


"""
# Get daily PV output
test = pv_output_ts.resample("24H").sum()
"""


## PREPARE NORMALIZED YEARLY CHARGING PROFILES (ALSO SHIFTED TO UTC!)
# Get normalized daily charging profile and number of corresponding days
charging_profiles_df = ep.getChargingProfiles()
#num_days_combination = ep.getNumDays()

# Build one representative weekly profile
weekday = charging_profiles_df.loc[:,"HomeWeekday"]
weekday_df = pd.concat([weekday]*5, ignore_index=True)
weekend = charging_profiles_df.loc[:,"HomeWeekend"]
weekend_df = pd.concat([weekend]*2, ignore_index=True)
weekly_profile_df = pd.concat([weekday_df, weekend_df], ignore_index=True)

# Build weekly profile for start of daylight saving time end of March
weekly_profile_dst_start_df = weekly_profile_df.copy()
weekly_profile_dst_start_df = weekly_profile_dst_start_df.drop(index=145)

# Build weekly profile for end of daylight saving time end of October
weekly_profile_dst_end_df = pd.Series(index=(weekly_profile_df.index.insert(145, 999)), dtype="float64")
weekly_profile_dst_end_df = weekly_profile_dst_end_df.fillna(value=weekly_profile_df)
weekly_profile_dst_end_df.loc[999] = weekly_profile_df.loc[145]

# Build yearly charging profile
# (11 normal weeks, start of DST, 30 normal weeks, end of DST, 9 normal weeks, 1 additional weekday)
part1 = pd.concat([weekly_profile_df]*11, ignore_index=True)
part3 = pd.concat([weekly_profile_df]*30, ignore_index=True)
part5 = pd.concat([weekly_profile_df]*9, ignore_index=True)
yearly_profile_df = pd.concat([part1, weekly_profile_dst_start_df, part3, weekly_profile_dst_end_df, part5, weekday], ignore_index=True)

# Duplicate columns according to number of countries and name columns accordingly
charging_profiles_ts = pd.DataFrame(data=None, columns=capfactor_ts.columns, index=capfactor_ts.index)
charging_profiles_ts = pd.DataFrame({col:yearly_profile_df for col in charging_profiles_ts.columns}, columns=charging_profiles_ts.columns)

# Get timeshift in timezone of every country (with ISO2 as index)
timeshift_df = ep.getCountries().reset_index().drop(columns=["Countries", "ISO3"]).set_index("ISO2")

# Shift every column according to timezone of corresponding country
for country in ep.getCountries().loc[:,"ISO2"].values:
    charging_profiles_ts[country] = np.roll(charging_profiles_ts[country], -(timeshift_df.loc[country,"Timezone"]))


## DEFINE FUNCTIONS FOR OTHER MODULES

def getPVProfiles():
    return pv_output_ts.copy()


def getNormalizedChargingProfiles():
    return charging_profiles_ts.copy()
    

def calculatePVElectricityCost(parameter_set):
    """
    This function
    takes: a multiindex DataFrame with each column containing the values of a
    parameter (i.e. one specific parameter set of a scenario) where the
    electricity cost in PV options is 100% LCOE of rooftop solar
        
    returns: a multiindex DataFrame with each column containing the values of a
    parameter (i.e. one specific parameter set of a scenario) where the
    electricity cost in PV options is a weighted sum of LCOE of rooftop solar
    and residential grid electricity cost, based on the regional PV share

    """
    
    # Get list of all PV options (for data selection)
    pv_options = ep.getOptions()
    pv_options = pv_options[pv_options["Options"].str.contains("ResidentialPV")]
    
    # Get list of all grid options (for data selection)
    grid_options = ep.getOptions()
    grid_options = grid_options[grid_options["Options"].str.contains("ResidentialGrid")]
    
    # Get series of residential charging energy for all relevant countries/options
    charging_energy_ser = parameter_set.loc[(slice(None), pv_options.values[:,0]),"ChargingEnergy"]
       
    # Calculate PV and grid share of yearly residential charging energy for all relevant countries/options
    pv_shares_df = calculatePVShare(charging_energy_ser)
    
    # Get series of PV and grid electricity shares for all relevant countries/options
    pv_share_ser = pv_shares_df.loc[:,"PVShare"]
    grid_share_ser = pv_shares_df.loc[:,"GridShare"]
    
    # Get series of PV and grid electricity costs for all relevant countries/options
    pv_cost_e_ser = parameter_set.loc[(slice(None), pv_options.values[:,0]),"CostElectricityE"]
    pv_cost_n_ser = parameter_set.loc[(slice(None), pv_options.values[:,0]),"CostElectricityN"]
    pv_cost_t_ser = parameter_set.loc[(slice(None), pv_options.values[:,0]),"CostElectricityT"]
    grid_cost_e_ser = parameter_set.loc[(slice(None), grid_options.values[:,0]),"CostElectricityE"]
    grid_cost_n_ser = parameter_set.loc[(slice(None), grid_options.values[:,0]),"CostElectricityN"]
    grid_cost_t_ser = parameter_set.loc[(slice(None), grid_options.values[:,0]),"CostElectricityT"]
    grid_cost_e_ser.index = pv_cost_e_ser.index
    grid_cost_n_ser.index = pv_cost_n_ser.index
    grid_cost_t_ser.index = pv_cost_t_ser.index
    
    # Calculate weighted PV electricity cost for all relevant countries/options
    pv_electricity_cost_e_ser = (pv_share_ser * pv_cost_e_ser) + (grid_share_ser * grid_cost_e_ser)
    pv_electricity_cost_n_ser = (pv_share_ser * pv_cost_n_ser) + (grid_share_ser * grid_cost_n_ser)
    pv_electricity_cost_t_ser = (pv_share_ser * pv_cost_t_ser) + (grid_share_ser * grid_cost_t_ser)
    
    # Replace corresponding values in the parameter set and return updated dataframe
    parameter_set_pv = parameter_set.copy()
    parameter_set_pv.loc[(slice(None), pv_options.values[:,0]),"CostElectricityE"] = pv_electricity_cost_e_ser
    parameter_set_pv.loc[(slice(None), pv_options.values[:,0]),"CostElectricityN"] = pv_electricity_cost_n_ser
    parameter_set_pv.loc[(slice(None), pv_options.values[:,0]),"CostElectricityT"] = pv_electricity_cost_t_ser
    
    return parameter_set_pv
    


def calculatePVShare(charging_energy_ser):
    """
    This function
    takes: a Series of charging energy values for a set of countries/options in the rows
        
    returns: a DataFrame with PV and Grid share of the charging energy


    """
    # Convert to DataFrame
    charging_energy_df = pd.DataFrame(charging_energy_ser)
    
    # Merge country abbreviations for referencing PV and charging profiles
    iso_df = ep.getCountries().loc[:,"ISO2"]
    firsts = charging_energy_df.index.get_level_values('Country')
    charging_energy_df.loc[:,"ISO2"] = iso_df.loc[firsts].values
    
    # Get PV and normalized charging profiles
    pv_profiles = getPVProfiles()
    charging_profiles = getNormalizedChargingProfiles()
    
    # Calculate all yearly average PV and grid shares
    charging_energy_df["PVShare"] = -99.9
    charging_energy_df["GridShare"] = -99.9
    for index, row in charging_energy_df.iterrows():
        
        # Calculate current charging profile with actual charging energy (not normalized)
        curr_charging_profile = charging_profiles.loc[:,row["ISO2"]] * row["ChargingEnergy"]
        
        # Get current PV profile
        curr_pv_profile = pv_profiles.loc[:,row["ISO2"]].reset_index(drop=True)
        
        # Calculate current PV shares in every hour (max: 1)
        curr_pv_shares = curr_pv_profile / curr_charging_profile
        curr_pv_shares[curr_pv_shares > 1] = 1
        
        # Calculate actual share of yearly charging energy that can be met with PV
        curr_pv_shares = curr_pv_shares * curr_charging_profile
        curr_pv_share = curr_pv_shares.sum() / curr_charging_profile.sum()
        
        # Store yearly average PV and grid share
        charging_energy_df.loc[index, "PVShare"] = curr_pv_share
        charging_energy_df.loc[index, "GridShare"] = 1 - curr_pv_share
        
        """
        # Old method of calculating share (based on duration, not energy...)
        # Calculate current PV shares in every hour (max: 1)
        curr_pv_shares = curr_pv_profile / curr_charging_profile
        curr_pv_shares[curr_pv_shares > 1] = 1
        
        # Store yearly average PV and grid share ()
        charging_energy_df.loc[index, "PVShare"] = curr_pv_shares.mean()
        charging_energy_df.loc[index, "GridShare"] = 1 - curr_pv_shares.mean()
        """
        
    return charging_energy_df
