# Supplementary material for: Comparing the levelized cost of electric vehicle charging options in Europe
Source: Nat Commun. 2022 Sep 8;13:5277. doi: 10.1038/s41467-022-32835-7 (PMC9458728; doi:10.1038/s41467-022-32835-7)
Supplement: Supplementary file 8 — Software 1 [file 41467_2022_32835_MOESM8_ESM.zip › LCOC-Model/output/_LCOC.xlsx]

## Sheet: LCOC
Country	Option	BaseScenario	WithGridConnection	HighUtilization	LowUtilization	AttractiveHomeCharging	DemandChargesBase	DemandChargesHighUtil	DemandChargesLowUtil	WithoutRETaxes	WithoutREandEnvTaxes	UtilizationRate1	UtilizationRate100	GridConnectionCH	GridConnectionCHHighUtil	GridConnectionCHLowUtil	PublicInterestRate3	PublicInterestRate7	Lifetime16	Lifetime17	Lifetime18
Austria	ResidentialGrid-lowAC	0.16263	0.16263	0.16263	0.16263	0.16263	0.16263	0.16263	0.16263	0.14877	0.13527	0.16263	0.16263	0.16263	0.16263	0.16263	0.16263	0.16263	0.16263	0.16263	0.16263
	ResidentialGrid-mediumAC	0.277752	0.277752	0.258701	0.334904	0.258701	0.277752	0.258701	0.334904	0.263822	0.250254	0.270608	0.270608	0.277752	0.258701	0.334904	0.277752	0.277752	0.272471	0.267822	0.2637
	ResidentialGrid-highAC	0.298954	0.298954	0.27637	0.366708	0.27637	0.298954	0.27637	0.366708	0.285025	0.271457	0.290485	0.290485	0.298954	0.27637	0.366708	0.298954	0.298954	0.292761	0.287308	0.282474
	ResidentialPV-lowAC	0.150768	0.150768	0.150979	0.150434	0.150979	0.150768	0.150979	0.150434	0.142526	0.134498	0.150841	0.150841	0.150768	0.150979	0.150434	0.150768	0.150768	0.150768	0.150768	0.150768
	ResidentialPV-mediumAC	0.26583	0.26583	0.246992	0.322647	0.246992	0.26583	0.246992	0.322647	0.257547	0.249479	0.258759	0.258759	0.26583	0.246992	0.322647	0.26583	0.26583	0.26055	0.255901	0.251779
	ResidentialPV-highAC	0.287033	0.287033	0.264661	0.354451	0.264661	0.287033	0.264661	0.354451	0.27875	0.270681	0.278637	0.278637	0.287033	0.264661	0.354451	0.287033	0.287033	0.280839	0.275387	0.270552
	CommercialPrivate-lowAC	0.1266	0.1266	0.1266	0.1266	0.1266	0.1266	0.1266	0.1266	0.1152	0.1002	0.1266	0.1266	0.1266	0.1266	0.1266	0.1266	0.1266	0.1266	0.1266	0.1266
	CommercialPrivate-mediumAC	0.276182	0.276182	0.160997	0.425128	0.425128	0.276182	0.160997	0.425128	0.264725	0.249649	7.9394	0.205358	0.276182	0.160997	0.425128	0.276182	0.276182	0.271155	0.266773	0.262927
	CommercialPrivate-highAC	0.247161	0.247161	0.153886	0.367085	0.367085	0.247161	0.153886	0.367085	0.235703	0.220628	3.2386	0.15835	0.247161	0.153886	0.367085	0.247161	0.247161	0.243099	0.239557	0.236449
	CommercialPrivate-DC	0.499125	0.51628	0.211623	2.36325	2.36325	0.564684	0.211606	2.854	0.48675	0.470467	6.74374	0.203493	0.524858	0.216902	2.52161	0.499125	0.499125	0.487201	0.476805	0.467681
	CommercialPublic-mediumAC	0.375734	0.375734	0.167792	0.59436	0.59436	0.375734	0.167792	0.59436	0.364048	0.348671	13.03	0.258783	0.375734	0.167792	0.59436	0.336346	0.355377	0.369777	0.364582	0.360023
	CommercialPublic-highAC	0.319097	0.319097	0.155715	0.39272	0.39272	0.319097	0.155715	0.39272	0.307411	0.292034	5.04147	0.178898	0.319097	0.155715	0.39272	0.287546	0.30279	0.314325	0.310164	0.306512
	CommercialPublic-DC	0.550328	0.567827	0.199836	1.9138	1.9138	0.617198	0.194796	2.26041	0.537705	0.521097	7.6315	0.215091	0.576576	0.203654	2.0273	0.469921	0.50877	0.538166	0.527562	0.518255
Belgium	ResidentialGrid-lowAC	0.2349	0.2349	0.2349	0.2349	0.2349	0.2349	0.2349	0.2349	0.20313	0.20142	0.2349	0.2349	0.2349	0.2349	0.2349	0.2349	0.2349	0.2349	0.2349	0.2349
	ResidentialGrid-mediumAC	0.344339	0.344339	0.326296	0.398468	0.326296	0.344339	0.326296	0.398468	0.312409	0.310691	0.337573	0.337573	0.344339	0.326296	0.398468	0.344339	0.344339	0.339335	0.33493	0.331024
	ResidentialGrid-highAC	0.364346	0.364346	0.342968	0.428478	0.342968	0.364346	0.342968	0.428478	0.332416	0.330697	0.356329	0.356329	0.364346	0.342968	0.428478	0.364346	0.364346	0.358479	0.353316	0.348737
	ResidentialPV-lowAC	0.190402	0.190402	0.191075	0.189226	0.191075	0.190402	0.191075	0.189226	0.172783	0.171835	0.190638	0.190638	0.190402	0.191075	0.189226	0.190402	0.190402	0.190402	0.190402	0.190402
	ResidentialPV-mediumAC	0.299617	0.299617	0.28225	0.352565	0.28225	0.299617	0.28225	0.352565	0.28191	0.280957	0.293088	0.293088	0.299617	0.28225	0.352565	0.299617	0.299617	0.294613	0.290208	0.286302
	ResidentialPV-highAC	0.319624	0.319624	0.298922	0.382575	0.298922	0.319624	0.298922	0.382575	0.301917	0.300964	0.311844	0.311844	0.319624	0.298922	0.382575	0.319624	0.319624	0.313758	0.308594	0.304015
	CommercialPrivate-lowAC	0.1564	0.1564	0.1564	0.1564	0.1564	0.1564	0.1564	0.1564	0.1219	0.1202	0.1564	0.1564	0.1564	0.1564	0.1564	0.1564	0.1564	0.1564	0.1564	0.1564
	CommercialPrivate-mediumAC	0.307589	0.307589	0.191277	0.457992	0.457992	0.307589	0.191277	0.457992	0.272915	0.271207	8.04577	0.236072	0.307589	0.191277	0.457992	0.307589	0.307589	0.30251	0.298082	0.294196
	CommercialPrivate-highAC	0.278326	0.278326	0.184106	0.399467	0.399467	0.278326	0.184106	0.399467	0.243653	0.241944	3.3001	0.188615	0.278326	0.184106	0.399467	0.278326	0.278326	0.274221	0.270641	0.267499
	CommercialPrivate-DC	0.533913	0.551069	0.244473	2.41061	2.41061	0.533913	0.244473	2.41061	0.496462	0.494617	6.82064	0.236287	0.559646	0.249751	2.56897	0.533913	0.533913	0.521902	0.51143	0.502239
	CommercialPublic-mediumAC	0.407868	0.407868	0.198586	0.627903	0.627903	0.407868	0.198586	0.627903	0.372502	0.370759	13.1437	0.290163	0.407868	0.198586	0.627903	0.368104	0.387317	0.401854	0.39661	0.392007
	CommercialPublic-highAC	0.350969	0.350969	0.186445	0.425106	0.425106	0.350969	0.186445	0.425106	0.315602	0.313859	5.10634	0.20979	0.350969	0.186445	0.425106	0.319104	0.3345	0.346149	0.341947	0.338258
	CommercialPublic-DC	0.585812	0.603311	0.233194	1.95756	1.95756	0.585812	0.233194	1.95756	0.547612	0.54573	7.70994	0.248542	0.61206	0.237012	2.07106	0.504815	0.54395	0.573561	0.562879	0.553504
Bulgaria	ResidentialGrid-lowAC	0.08685	0.08685	0.08685	0.08685	0.08685	0.08685	0.08685	0.08685	0.08685	0.08685	0.08685	0.08685	0.08685	0.08685	0.08685	0.08685	0.08685	0.08685	0.08685	0.08685
	ResidentialGrid-mediumAC	0.220335	0.220335	0.19816	0.286859	0.19816	0.220335	0.19816	0.286859	0.220335	0.220335	0.21202	0.21202	0.220335	0.19816	0.286859	0.220335	0.220335	0.214407	0.209189	0.204562
	ResidentialGrid-highAC	0.25108	0.25108	0.223781	0.332977	0.223781	0.25108	0.223781	0.332977	0.25108	0.25108	0.240843	0.240843	0.25108	0.223781	0.332977	0.25108	0.25108	0.243867	0.237517	0.231886
	ResidentialPV-lowAC	0.108177	0.108177	0.108019	0.108519	0.108019	0.108177	0.108019	0.108519	0.108177	0.108177	0.108122	0.108122	0.108177	0.108019	0.108519	0.108177	0.108177	0.108177	0.108177	0.108177
	ResidentialPV-mediumAC	0.241769	0.241769	0.219435	0.308637	0.219435	0.241769	0.219435	0.308637	0.241769	0.241769	0.233398	0.233398	0.241769	0.219435	0.308637	0.241769	0.241769	0.235841	0.230623	0.225996
	ResidentialPV-highAC	0.272514	0.272514	0.245056	0.354755	0.245056	0.272514	0.245056	0.354755	0.272514	0.272514	0.262222	0.262222	0.272514	0.245056	0.354755	0.272514	0.272514	0.265301	0.258951	0.25332
	CommercialPrivate-lowAC	0.097	0.097	0.097	0.097	0.097	0.097	0.097	0.097	0.097	0.096	0.097	0.097	0.097	0.097	0.097	0.097	0.097	0.097	0.097	0.097
	CommercialPrivate-mediumAC	0.181911	0.181911	0.116624	0.266335	0.266335	0.181911	0.116624	0.266335	0.181911	0.180906	4.52549	0.141768	0.181911	0.116624	0.266335	0.181911	0.181911	0.179198	0.176833	0.174757
	CommercialPrivate-highAC	0.163565	0.163565	0.112171	0.229643	0.229643	0.163565	0.112171	0.229643	0.163565	0.16256	1.81184	0.114631	0.163565	0.112171	0.229643	0.163565	0.163565	0.161434	0.159576	0.157945
	CommercialPrivate-DC	0.358967	0.376123	0.157332	1.66634	1.66634	0.358967	0.157332	1.66634	0.358967	0.357882	4.73854	0.15163	0.384701	0.162611	1.8247	0.358967	0.358967	0.350917	0.343898	0.337738
	CommercialPublic-mediumAC	0.275191	0.275191	0.126599	0.431416	0.431416	0.275191	0.126599	0.431416	0.275191	0.274166	9.31766	0.191619	0.275191	0.126599	0.431416	0.252444	0.263434	0.27175	0.26875	0.266118
	CommercialPublic-highAC	0.230168	0.230168	0.117346	0.281008	0.281008	0.230168	0.117346	0.281008	0.230168	0.229143	3.49117	0.133355	0.230168	0.117346	0.281008	0.212505	0.221039	0.227497	0.225167	0.223123
	CommercialPublic-DC	0.407368	0.424866	0.151035	1.40455	1.40455	0.407368	0.151035	1.40455	0.407368	0.40626	5.5862	0.162191	0.433615	0.154852	1.51805	0.353081	0.37931	0.399156	0.391997	0.385714
Croatia	ResidentialGrid-lowAC	0.11448	0.11448	0.11448	0.11448	0.11448	0.11448	0.11448	0.11448	0.1017	0.1017	0.11448	0.11448	0.11448	0.11448	0.11448	0.11448	0.11448	0.11448	0.11448	0.11448
	ResidentialGrid-mediumAC	0.210926	0.210926	0.194947	0.258861	0.194947	0.210926	0.194947	0.258861	0.198081	0.198081	0.204934	0.204934	0.210926	0.194947	0.258861	0.210926	0.210926	0.206618	0.202826	0.199463
	ResidentialGrid-highAC	0.232074	0.232074	0.212571	0.290584	0.212571	0.232074	0.212571	0.290584	0.21923	0.21923	0.224761	0.224761	0.232074	0.212571	0.290584	0.232074	0.232074	0.226877	0.222302	0.218245
	ResidentialPV-lowAC	0.131399	0.131399	0.131138	0.131805	0.131138	0.131399	0.131138	0.131805	0.123657	0.123657	0.131305	0.131305	0.131399	0.131138	0.131805	0.131399	0.131399	0.131399	0.131399	0.131399
	ResidentialPV-mediumAC	0.227929	0.227929	0.211689	0.276273	0.211689	0.227929	0.211689	0.276273	0.220148	0.220148	0.221844	0.221844	0.227929	0.211689	0.276273	0.227929	0.227929	0.223621	0.219829	0.216467
	ResidentialPV-highAC	0.249078	0.249078	0.229313	0.307996	0.229313	0.249078	0.229313	0.307996	0.241297	0.241297	0.24167	0.24167	0.249078	0.229313	0.307996	0.249078	0.249078	0.243881	0.239305	0.235249
	CommercialPrivate-lowAC	0.1248	0.1248	0.1248	0.1248	0.1248	0.1248	0.1248	0.1248	0.1106	0.11	0.1248	0.1248	0.1248	0.1248	0.1248	0.1248	0.1248	0.1248	0.1248	0.1248
	CommercialPrivate-mediumAC	0.220674	0.220674	0.147016	0.315921	0.315921	0.220674	0.147016	0.315921	0.206403	0.2058	5.1211	0.175384	0.220674	0.147016	0.315921	0.220674	0.220674	0.217573	0.214869	0.212496
	CommercialPrivate-highAC	0.200537	0.200537	0.142118	0.275648	0.275648	0.200537	0.142118	0.275648	0.186266	0.185663	2.07412	0.144914	0.200537	0.142118	0.275648	0.200537	0.200537	0.198082	0.195942	0.194063
	CommercialPrivate-DC	0.407266	0.424421	0.191227	1.80803	1.80803	0.407266	0.191227	1.80803	0.391851	0.3912	5.09968	0.185118	0.432999	0.196506	1.96639	0.407266	0.407266	0.398566	0.390981	0.384323
	CommercialPublic-mediumAC	0.315465	0.315465	0.156917	0.482157	0.482157	0.315465	0.156917	0.482157	0.300908	0.300293	9.96378	0.226294	0.315465	0.156917	0.482157	0.289926	0.302266	0.311602	0.308234	0.305278
	CommercialPublic-highAC	0.268494	0.268494	0.14719	0.323155	0.323155	0.268494	0.14719	0.323155	0.253937	0.253322	3.77463	0.164403	0.268494	0.14719	0.323155	0.248501	0.258161	0.26547	0.262833	0.260519
	CommercialPublic-DC	0.456632	0.47413	0.184505	1.51525	1.51525	0.456632	0.184505	1.51525	0.440909	0.440245	5.95457	0.196349	0.48288	0.188322	1.62876	0.397964	0.42631	0.447758	0.440021	0.433231
Cyprus	ResidentialGrid-lowAC	0.19449	0.19449	0.19449	0.19449	0.19449	0.19449	0.19449	0.19449	0.18585	0.17235	0.19449	0.19449	0.19449	0.19449	0.19449	0.19449	0.19449	0.19449	0.19449	0.19449
	ResidentialGrid-mediumAC	0.31124	0.31124	0.291945	0.369126	0.291945	0.31124	0.291945	0.369126	0.302557	0.288989	0.304004	0.304004	0.31124	0.291945	0.369126	0.31124	0.31124	0.30603	0.301444	0.297378
	ResidentialGrid-highAC	0.33656	0.33656	0.313045	0.407107	0.313045	0.33656	0.313045	0.407107	0.327877	0.314309	0.327742	0.327742	0.33656	0.313045	0.407107	0.33656	0.33656	0.330284	0.32476	0.319861
	ResidentialPV-lowAC	0.147921	0.147921	0.148377	0.146939	0.148377	0.147921	0.148377	0.146939	0.142648	0.13441	0.148083	0.148083	0.147921	0.148377	0.146939	0.147921	0.147921	0.147921	0.147921	0.147921
	ResidentialPV-mediumAC	0.264437	0.264437	0.2456	0.321337	0.2456	0.264437	0.2456	0.321337	0.259138	0.250858	0.257364	0.257364	0.264437	0.2456	0.321337	0.264437	0.264437	0.259227	0.254641	0.250574
	ResidentialPV-highAC	0.289757	0.289757	0.2667	0.359317	0.2667	0.289757	0.2667	0.359317	0.284458	0.276178	0.281102	0.281102	0.289757	0.2667	0.359317	0.289757	0.289757	0.283481	0.277957	0.273058
	CommercialPrivate-lowAC	0.1819	0.1819	0.1819	0.1819	0.1819	0.1819	0.1819	0.1819	0.1719	0.1565	0.1819	0.1819	0.1819	0.1819	0.1819	0.1819	0.1819	0.1819	0.1819	0.1819
	CommercialPrivate-mediumAC	0.280201	0.280201	0.204888	0.377587	0.377587	0.280201	0.204888	0.377587	0.27015	0.254673	5.29071	0.233893	0.280201	0.204888	0.377587	0.280201	0.280201	0.277023	0.274252	0.271821
	CommercialPrivate-highAC	0.25971	0.25971	0.199902	0.336606	0.336606	0.25971	0.199902	0.336606	0.24966	0.234182	2.17783	0.202764	0.25971	0.199902	0.336606	0.25971	0.25971	0.257191	0.254994	0.253067
	CommercialPrivate-DC	0.472833	0.489988	0.253947	1.89206	1.89206	0.472833	0.253947	1.89206	0.461977	0.44526	5.2271	0.247756	0.498566	0.259225	2.05042	0.472833	0.472833	0.464004	0.456307	0.449551
	CommercialPublic-mediumAC	0.376327	0.376327	0.215812	0.545089	0.545089	0.376327	0.215812	0.545089	0.366076	0.350289	10.1444	0.28605	0.376327	0.215812	0.545089	0.350237	0.362843	0.372381	0.36894	0.365921
	CommercialPublic-highAC	0.328971	0.328971	0.205991	0.384389	0.384389	0.328971	0.205991	0.384389	0.31872	0.302933	3.88357	0.223441	0.328971	0.205991	0.384389	0.308518	0.3184	0.325878	0.32318	0.320813
	CommercialPublic-DC	0.52351	0.541009	0.24826	1.59428	1.59428	0.52351	0.24826	1.59428	0.512438	0.495386	6.08453	0.26024	0.549758	0.252078	1.70778	0.463976	0.49274	0.514505	0.506654	0.499763
Czech Republic	ResidentialGrid-lowAC	0.1242	0.1242	0.1242	0.1242	0.1242	0.1242	0.1242	0.1242	0.10665	0.10557	0.1242	0.1242	0.1242	0.1242	0.1242	0.1242	0.1242	0.1242	0.1242	0.1242
	ResidentialGrid-mediumAC	0.274417	0.274417	0.249485	0.349213	0.249485	0.274417	0.249485	0.349213	0.256778	0.255693	0.265067	0.265067	0.274417	0.249485	0.349213	0.274417	0.274417	0.267674	0.261738	0.256475
	ResidentialGrid-highAC	0.306821	0.306821	0.276488	0.39782	0.276488	0.306821	0.276488	0.39782	0.289183	0.288098	0.295446	0.295446	0.306821	0.276488	0.39782	0.306821	0.306821	0.298712	0.291574	0.285244
	ResidentialPV-lowAC	0.135443	0.135443	0.135334	0.135646	0.135334	0.135443	0.135334	0.135646	0.125019	0.124378	0.135406	0.135406	0.135443	0.135334	0.135646	0.135443	0.135443	0.135443	0.135443	0.135443
	ResidentialPV-mediumAC	0.285716	0.285716	0.260675	0.360716	0.260675	0.285716	0.260675	0.360716	0.27524	0.274595	0.27633	0.27633	0.285716	0.260675	0.360716	0.285716	0.285716	0.278973	0.273037	0.267774
	ResidentialPV-highAC	0.31812	0.31812	0.287679	0.409323	0.287679	0.31812	0.287679	0.409323	0.307645	0.307	0.306709	0.306709	0.31812	0.287679	0.409323	0.31812	0.31812	0.310011	0.302873	0.296543
	CommercialPrivate-lowAC	0.1396	0.1396	0.1396	0.1396	0.1396	0.1396	0.1396	0.1396	0.1235	0.1224	0.1396	0.1396	0.1396	0.1396	0.1396	0.1396	0.1396	0.1396	0.1396	0.1396
	CommercialPrivate-mediumAC	0.240127	0.240127	0.162929	0.339953	0.339953	0.240127	0.162929	0.339953	0.223946	0.222841	5.37614	0.19266	0.240127	0.162929	0.339953	0.240127	0.240127	0.236862	0.234015	0.231517
	CommercialPrivate-highAC	0.219233	0.219233	0.157842	0.298165	0.298165	0.219233	0.157842	0.298165	0.203052	0.201947	2.18813	0.16078	0.219233	0.157842	0.298165	0.219233	0.219233	0.216641	0.214381	0.212397
	CommercialPrivate-DC	0.430998	0.448154	0.208866	1.87128	1.87128	0.430998	0.208866	1.87128	0.413521	0.412327	5.25577	0.202584	0.456731	0.214145	2.02963	0.430998	0.430998	0.422023	0.414198	0.407331
	CommercialPublic-mediumAC	0.335619	0.335619	0.172859	0.50674	0.50674	0.335619	0.172859	0.50674	0.319114	0.317986	10.2403	0.244079	0.335619	0.172859	0.50674	0.308899	0.321809	0.331577	0.328053	0.324961
	CommercialPublic-highAC	0.287823	0.287823	0.162932	0.344102	0.344102	0.287823	0.162932	0.344102	0.271319	0.270191	3.89767	0.180653	0.287823	0.162932	0.344102	0.266845	0.276981	0.28465	0.281884	0.279456
	CommercialPublic-DC	0.480839	0.498337	0.202029	1.56545	1.56545	0.480839	0.202029	1.56545	0.463012	0.461794	6.11378	0.214164	0.507087	0.205847	1.67896	0.420317	0.449559	0.471684	0.463703	0.456698
Denmark	ResidentialGrid-lowAC	0.2124	0.2124	0.2124	0.2124	0.2124	0.2124	0.2124	0.2124	0.20565	0.13104	0.2124	0.2124	0.2124	0.2124	0.2124	0.2124	0.2124	0.2124	0.2124	0.2124
	ResidentialGrid-mediumAC	0.323205	0.323205	0.304915	0.378074	0.304915	0.323205	0.304915	0.378074	0.316421	0.241436	0.316346	0.316346	0.323205	0.304915	0.378074	0.323205	0.323205	0.318114	0.313631	0.309657
	ResidentialGrid-highAC	0.342956	0.342956	0.321374	0.4077	0.321374	0.342956	0.321374	0.4077	0.336172	0.261187	0.334863	0.334863	0.342956	0.321374	0.4077	0.342956	0.342956	0.33701	0.331776	0.327135
	ResidentialPV-lowAC	0.181581	0.181581	0.182217	0.180451	0.182217	0.181581	0.182217	0.180451	0.177519	0.132617	0.181787	0.181787	0.181581	0.182217	0.180451	0.181581	0.181581	0.181581	0.181581	0.181581
	ResidentialPV-mediumAC	0.292231	0.292231	0.274581	0.345964	0.274581	0.292231	0.274581	0.345964	0.288149	0.243021	0.28558	0.28558	0.292231	0.274581	0.345964	0.292231	0.292231	0.28714	0.282658	0.278683
	ResidentialPV-highAC	0.311982	0.311982	0.29104	0.37559	0.29104	0.311982	0.29104	0.37559	0.307899	0.262772	0.304096	0.304096	0.311982	0.29104	0.37559	0.311982	0.311982	0.306036	0.300802	0.296161
	CommercialPrivate-lowAC	0.2092	0.2092	0.2092	0.2092	0.2092	0.2092	0.2092	0.2092	0.2027	0.0843	0.2092	0.2092	0.2092	0.2092	0.2092	0.2092	0.2092	0.2092	0.2092	0.2092
	CommercialPrivate-mediumAC	0.371477	0.371477	0.246796	0.532703	0.532703	0.371477	0.246796	0.532703	0.364944	0.245949	8.6665	0.294814	0.371477	0.246796	0.532703	0.371477	0.371477	0.36601	0.361244	0.357061
	CommercialPrivate-highAC	0.340424	0.340424	0.239179	0.470597	0.470597	0.340424	0.239179	0.470597	0.333891	0.214896	3.5875	0.244024	0.340424	0.239179	0.470597	0.340424	0.340424	0.335994	0.332132	0.328743
	CommercialPrivate-DC	0.60935	0.626506	0.305506	2.57943	2.57943	0.60935	0.305506	2.57943	0.602294	0.473766	7.20892	0.296913	0.635083	0.310785	2.73779	0.60935	0.60935	0.596689	0.585651	0.575962
	CommercialPublic-mediumAC	0.47377	0.47377	0.254532	0.704272	0.704272	0.47377	0.254532	0.704272	0.467107	0.345732	13.8154	0.350466	0.47377	0.254532	0.704272	0.431215	0.451776	0.467334	0.461721	0.456796
	CommercialPublic-highAC	0.414922	0.414922	0.241917	0.492882	0.492882	0.414922	0.241917	0.492882	0.408259	0.286884	5.41543	0.266466	0.414922	0.241917	0.492882	0.380728	0.397249	0.40975	0.405241	0.401283
	CommercialPublic-DC	0.662758	0.680257	0.294346	2.09594	2.09594	0.662758	0.294346	2.09594	0.655561	0.524462	8.10599	0.310381	0.689006	0.298163	2.20945	0.577379	0.618631	0.649844	0.638584	0.628702
Estonia	ResidentialGrid-lowAC	0.11781	0.11781	0.11781	0.11781	0.11781	0.11781	0.11781	0.11781	0.10845	0.1044	0.11781	0.11781	0.11781	0.11781	0.11781	0.11781	0.11781	0.11781	0.11781	0.11781
	ResidentialGrid-mediumAC	0.201955	0.201955	0.188029	0.243731	0.188029	0.201955	0.188029	0.243731	0.192547	0.188477	0.196732	0.196732	0.201955	0.188029	0.243731	0.201955	0.201955	0.198176	0.194849	0.191899
	ResidentialGrid-highAC	0.2197	0.2197	0.202817	0.270349	0.202817	0.2197	0.202817	0.270349	0.210293	0.206222	0.213369	0.213369	0.2197	0.202817	0.270349	0.2197	0.2197	0.215171	0.211184	0.207649
	ResidentialPV-lowAC	0.137064	0.137064	0.136695	0.137772	0.136695	0.137064	0.136695	0.137772	0.131523	0.129126	0.136936	0.136936	0.137064	0.136695	0.137772	0.137064	0.137064	0.137064	0.137064	0.137064
	ResidentialPV-mediumAC	0.221305	0.221305	0.207009	0.263793	0.207009	0.221305	0.207009	0.263793	0.215737	0.213327	0.215954	0.215954	0.221305	0.207009	0.263793	0.221305	0.221305	0.217526	0.2142	0.21125
	ResidentialPV-highAC	0.239051	0.239051	0.221797	0.290411	0.221797	0.239051	0.221797	0.290411	0.233482	0.231072	0.23259	0.23259	0.239051	0.221797	0.290411	0.239051	0.239051	0.234522	0.230535	0.227
	CommercialPrivate-lowAC	0.0991	0.0991	0.0991	0.0991	0.0991	0.0991	0.0991	0.0991	0.0887	0.0842	0.0991	0.0991	0.0991	0.0991	0.0991	0.0991	0.0991	0.0991	0.0991	0.0991
	CommercialPrivate-mediumAC	0.204627	0.204627	0.123405	0.309657	0.309657	0.204627	0.123405	0.309657	0.194175	0.189652	5.60835	0.154686	0.204627	0.123405	0.309657	0.204627	0.204627	0.201175	0.198166	0.195525
	CommercialPrivate-highAC	0.182872	0.182872	0.118103	0.266146	0.266146	0.182872	0.118103	0.266146	0.17242	0.167897	2.26009	0.121203	0.182872	0.118103	0.266146	0.182872	0.182872	0.180124	0.177728	0.175626
	CommercialPrivate-DC	0.395746	0.412901	0.166689	1.88092	1.88092	0.387288	0.158231	1.87246	0.384456	0.379571	5.37093	0.160211	0.421479	0.171967	2.03928	0.395746	0.395746	0.386458	0.378361	0.371254
	CommercialPublic-mediumAC	0.299762	0.299762	0.132217	0.475915	0.475915	0.299762	0.132217	0.475915	0.289101	0.284488	10.4957	0.205531	0.299762	0.132217	0.475915	0.271701	0.285259	0.295518	0.291817	0.288569
	CommercialPublic-highAC	0.25103	0.25103	0.122061	0.309146	0.309146	0.25103	0.122061	0.309146	0.240369	0.235756	3.97873	0.140361	0.25103	0.122061	0.309146	0.228932	0.239609	0.247688	0.244774	0.242216
	CommercialPublic-DC	0.444881	0.46238	0.158478	1.55904	1.55904	0.436255	0.149851	1.55041	0.433366	0.428383	6.23124	0.170944	0.471129	0.162296	1.67254	0.382253	0.412512	0.435408	0.427149	0.4199
Finland	ResidentialGrid-lowAC	0.13563	0.13563	0.13563	0.13563	0.13563	0.13563	0.13563	0.13563	0.13563	0.11547	0.13563	0.13563	0.13563	0.13563	0.13563	0.13563	0.13563	0.13563	0.13563	0.13563
	ResidentialGrid-mediumAC	0.255283	0.255283	0.235454	0.314768	0.235454	0.255283	0.235454	0.314768	0.255283	0.235022	0.247847	0.247847	0.255283	0.235454	0.314768	0.255283	0.255283	0.24979	0.244954	0.240666
	ResidentialGrid-highAC	0.277435	0.277435	0.253914	0.347996	0.253914	0.277435	0.253914	0.347996	0.277435	0.257173	0.268614	0.268614	0.277435	0.253914	0.347996	0.277435	0.277435	0.270988	0.265313	0.260281
	ResidentialPV-lowAC	0.140416	0.140416	0.140306	0.140605	0.140306	0.140416	0.140306	0.140605	0.140416	0.128459	0.140378	0.140378	0.140416	0.140306	0.140605	0.140416	0.140416	0.140416	0.140416	0.140416
	ResidentialPV-mediumAC	0.260093	0.260093	0.240154	0.319769	0.240154	0.260093	0.240154	0.319769	0.260093	0.248076	0.252619	0.252619	0.260093	0.240154	0.319769	0.260093	0.260093	0.2546	0.249764	0.245476
	ResidentialPV-highAC	0.282245	0.282245	0.258614	0.352996	0.258614	0.282245	0.258614	0.352996	0.282245	0.270228	0.273386	0.273386	0.282245	0.258614	0.352996	0.282245	0.282245	0.275798	0.270123	0.265091
	CommercialPrivate-lowAC	0.0881	0.0881	0.0881	0.0881	0.0881	0.0881	0.0881	0.0881	0.0881	0.0812	0.0881	0.0881	0.0881	0.0881	0.0881	0.0881	0.0881	0.0881	0.0881	0.0881
	CommercialPrivate-mediumAC	0.236032	0.236032	0.121974	0.383521	0.383521	0.236032	0.121974	0.383521	0.236032	0.229097	7.82429	0.1659	0.236032	0.121974	0.383521	0.236032	0.236032	0.231057	0.22672	0.222914
	CommercialPrivate-highAC	0.207251	0.207251	0.114922	0.32596	0.32596	0.207251	0.114922	0.32596	0.207251	0.200317	3.16836	0.119341	0.207251	0.114922	0.32596	0.207251	0.207251	0.203233	0.199729	0.196654
	CommercialPrivate-DC	0.454892	0.472048	0.16933	2.30644	2.30644	0.454892	0.16933	2.30644	0.454892	0.447402	6.65739	0.161254	0.480625	0.174608	2.4648	0.454892	0.454892	0.443056	0.432736	0.423679
	CommercialPublic-mediumAC	0.334682	0.334682	0.12808	0.551898	0.551898	0.334682	0.12808	0.551898	0.334682	0.327609	12.9074	0.218484	0.334682	0.12808	0.551898	0.295669	0.314519	0.328781	0.323636	0.319121
	CommercialPublic-highAC	0.278307	0.278307	0.116066	0.351415	0.351415	0.278307	0.116066	0.351415	0.278307	0.271233	4.96768	0.139087	0.278307	0.116066	0.351415	0.247069	0.262162	0.273582	0.269462	0.265847
	CommercialPublic-DC	0.505211	0.522709	0.156845	1.86041	1.86041	0.505211	0.156845	1.86041	0.505211	0.497571	7.54343	0.172008	0.531459	0.160663	1.97392	0.425393	0.463958	0.493138	0.482612	0.473373
France	ResidentialGrid-lowAC	0.15048	0.15048	0.15048	0.15048	0.15048	0.15048	0.15048	0.15048	0.15048	0.12186	0.15048	0.15048	0.15048	0.15048	0.15048	0.15048	0.15048	0.15048	0.15048	0.15048
	ResidentialGrid-mediumAC	0.268743	0.268743	0.249158	0.327496	0.249158	0.268743	0.249158	0.327496	0.268743	0.239979	0.261399	0.261399	0.268743	0.249158	0.327496	0.268743	0.268743	0.263324	0.258554	0.254324
	ResidentialGrid-highAC	0.290814	0.290814	0.267551	0.360604	0.267551	0.290814	0.267551	0.360604	0.290814	0.262051	0.282091	0.282091	0.290814	0.267551	0.360604	0.290814	0.290814	0.284447	0.278842	0.273872
	ResidentialPV-lowAC	0.131653	0.131653	0.131907	0.131169	0.131907	0.131653	0.131907	0.131169	0.131653	0.116395	0.131742	0.131742	0.131653	0.131907	0.131169	0.131653	0.131653	0.131653	0.131653	0.131653
	ResidentialPV-mediumAC	0.249821	0.249821	0.230492	0.308088	0.230492	0.249821	0.230492	0.308088	0.249821	0.234487	0.242567	0.242567	0.249821	0.230492	0.308088	0.249821	0.249821	0.244402	0.239632	0.235403
	ResidentialPV-highAC	0.271893	0.271893	0.248885	0.341195	0.248885	0.271893	0.248885	0.341195	0.271893	0.256558	0.263259	0.263259	0.271893	0.248885	0.341195	0.271893	0.271893	0.265525	0.25992	0.25495
	CommercialPrivate-lowAC	0.1291	0.1291	0.1291	0.1291	0.1291	0.1291	0.1291	0.1291	0.1291	0.1023	0.1291	0.1291	0.1291	0.1291	0.1291	0.1291	0.1291	0.1291	0.1291	0.1291
	CommercialPrivate-mediumAC	0.273907	0.273907	0.162425	0.418066	0.418066	0.273907	0.162425	0.418066	0.273907	0.246973	7.69083	0.20536	0.273907	0.162425	0.418066	0.273907	0.273907	0.269053	0.26482	0.261105
	CommercialPrivate-highAC	0.245678	0.245678	0.155511	0.361608	0.361608	0.245678	0.155511	0.361608	0.245678	0.218743	3.13746	0.159826	0.245678	0.155511	0.361608	0.245678	0.245678	0.241759	0.238343	0.235344
	CommercialPrivate-DC	0.493824	0.510979	0.212693	2.31664	2.31664	0.512958	0.209353	2.48149	0.493824	0.464731	6.60006	0.204743	0.519557	0.217972	2.475	0.493824	0.493824	0.482188	0.472042	0.463138
	CommercialPublic-mediumAC	0.373089	0.373089	0.16955	0.587085	0.587085	0.373089	0.16955	0.587085	0.373089	0.345616	12.7594	0.258614	0.373089	0.16955	0.587085	0.334935	0.353369	0.367318	0.362286	0.35787
	CommercialPublic-highAC	0.317313	0.317313	0.157682	0.389246	0.389246	0.317313	0.157682	0.389246	0.317313	0.28984	4.93126	0.180333	0.317313	0.157682	0.389246	0.286792	0.301539	0.312697	0.308672	0.305139
	CommercialPublic-DC	0.544921	0.56242	0.201415	1.88122	1.88122	0.564437	0.196287	1.9966	0.544921	0.515247	7.48496	0.216366	0.571169	0.205233	1.99472	0.466452	0.504365	0.533052	0.522704	0.513621
Germany	ResidentialGrid-lowAC	0.23796	0.23796	0.23796	0.23796	0.23796	0.23796	0.23796	0.23796	0.17775	0.1593	0.23796	0.23796	0.23796	0.23796	0.23796	0.23796	0.23796	0.23796	0.23796	0.23796
	ResidentialGrid-mediumAC	0.345254	0.345254	0.327571	0.398302	0.327571	0.345254	0.327571	0.398302	0.284741	0.266198	0.338622	0.338622	0.345254	0.327571	0.398302	0.345254	0.345254	0.340377	0.336084	0.332277
	ResidentialGrid-highAC	0.36562	0.36562	0.344543	0.428852	0.344543	0.36562	0.344543	0.428852	0.305108	0.286565	0.357716	0.357716	0.36562	0.344543	0.428852	0.36562	0.36562	0.359871	0.354809	0.350321
	ResidentialPV-lowAC	0.185277	0.185277	0.18604	0.183773	0.18604	0.185277	0.18604	0.183773	0.150134	0.139365	0.185532	0.185532	0.185277	0.18604	0.183773	0.185277	0.185277	0.185277	0.185277	0.185277
	ResidentialPV-mediumAC	0.292306	0.292306	0.27539	0.343843	0.27539	0.292306	0.27539	0.343843	0.256986	0.246163	0.285931	0.285931	0.292306	0.27539	0.343843	0.292306	0.292306	0.287429	0.283136	0.27933
	ResidentialPV-highAC	0.312673	0.312673	0.292362	0.374393	0.292362	0.312673	0.292362	0.374393	0.277353	0.26653	0.305025	0.305025	0.312673	0.292362	0.374393	0.312673	0.312673	0.306923	0.301862	0.297374
	CommercialPrivate-lowAC	0.1876	0.1876	0.1876	0.1876	0.1876	0.1876	0.1876	0.1876	0.1207	0.1002	0.1876	0.1876	0.1876	0.1876	0.1876	0.1876	0.1876	0.1876	0.1876	0.1876
	CommercialPrivate-mediumAC	0.324792	0.324792	0.219426	0.461042	0.461042	0.324792	0.219426	0.461042	0.257556	0.236953	7.33479	0.260005	0.324792	0.219426	0.461042	0.324792	0.324792	0.320221	0.316235	0.312738
	CommercialPrivate-highAC	0.297872	0.297872	0.212838	0.4072	0.4072	0.297872	0.212838	0.4072	0.230635	0.210032	3.02501	0.216907	0.297872	0.212838	0.4072	0.297872	0.297872	0.294189	0.290979	0.288161
	CommercialPrivate-DC	0.544086	0.561242	0.273481	2.29866	2.29866	0.544086	0.273481	2.29866	0.471464	0.44921	6.42171	0.265828	0.569819	0.27876	2.45701	0.544086	0.544086	0.532925	0.523193	0.514652
	CommercialPublic-mediumAC	0.424454	0.424454	0.22819	0.6308	0.6308	0.424454	0.22819	0.6308	0.355873	0.334858	12.368	0.31407	0.424454	0.22819	0.6308	0.38834	0.405788	0.418991	0.414229	0.410049
	CommercialPublic-highAC	0.370102	0.370102	0.216668	0.439241	0.439241	0.370102	0.216668	0.439241	0.301521	0.280506	4.80491	0.23844	0.370102	0.216668	0.439241	0.341283	0.355207	0.365743	0.361942	0.358607
	CommercialPublic-DC	0.596189	0.613687	0.264225	1.88758	1.88758	0.596189	0.264225	1.88758	0.522114	0.499415	7.30303	0.278673	0.622437	0.268043	2.00109	0.520921	0.557288	0.584804	0.574878	0.566166
Greece	ResidentialGrid-lowAC	0.15282	0.15282	0.15282	0.15282	0.15282	0.15282	0.15282	0.15282	0.13752	0.13554	0.15282	0.15282	0.15282	0.15282	0.15282	0.15282	0.15282	0.15282	0.15282	0.15282
	ResidentialGrid-mediumAC	0.273151	0.273151	0.253224	0.332933	0.253224	0.273151	0.253224	0.332933	0.257774	0.255784	0.265678	0.265678	0.273151	0.253224	0.332933	0.273151	0.273151	0.267776	0.263044	0.258848
	ResidentialGrid-highAC	0.299438	0.299438	0.275129	0.372362	0.275129	0.299438	0.275129	0.372362	0.284061	0.282071	0.290322	0.290322	0.299438	0.275129	0.372362	0.299438	0.299438	0.292956	0.28725	0.282191
	ResidentialPV-lowAC	0.143893	0.143893	0.143965	0.143747	0.143965	0.143893	0.143965	0.143747	0.135329	0.13422	0.143918	0.143918	0.143893	0.143965	0.143747	0.143893	0.143893	0.143893	0.143893	0.143893
	ResidentialPV-mediumAC	0.264179	0.264179	0.244324	0.323814	0.244324	0.264179	0.244324	0.323814	0.255572	0.254458	0.256732	0.256732	0.264179	0.244324	0.323814	0.264179	0.264179	0.258804	0.254072	0.249876
	ResidentialPV-highAC	0.290466	0.290466	0.26623	0.363244	0.26623	0.290466	0.26623	0.363244	0.281858	0.280744	0.281376	0.281376	0.290466	0.26623	0.363244	0.290466	0.290466	0.283984	0.278279	0.273219
	CommercialPrivate-lowAC	0.1431	0.1431	0.1431	0.1431	0.1431	0.1431	0.1431	0.1431	0.1275	0.1225	0.1431	0.1431	0.1431	0.1431	0.1431	0.1431	0.1431	0.1431	0.1431	0.1431
	CommercialPrivate-mediumAC	0.239899	0.239899	0.165597	0.335978	0.335978	0.239899	0.165597	0.335978	0.22422	0.219195	5.18316	0.194212	0.239899	0.165597	0.335978	0.239899	0.239899	0.236768	0.234038	0.231642
	CommercialPrivate-highAC	0.219624	0.219624	0.160665	0.295429	0.295429	0.219624	0.160665	0.295429	0.203946	0.198921	2.11053	0.163486	0.219624	0.160665	0.295429	0.219624	0.219624	0.217144	0.214982	0.213084
	CommercialPrivate-DC	0.428525	0.445681	0.211379	1.83647	1.83647	0.42967	0.206561	1.87627	0.411591	0.406163	5.14501	0.205238	0.454258	0.216657	1.99483	0.428525	0.428525	0.419775	0.412146	0.405451
	CommercialPublic-mediumAC	0.33513	0.33513	0.175817	0.502628	0.502628	0.33513	0.175817	0.502628	0.319138	0.314013	10.0301	0.245529	0.33513	0.175817	0.502628	0.309377	0.32182	0.331235	0.327839	0.324858
	CommercialPublic-highAC	0.28801	0.28801	0.166054	0.342965	0.342965	0.28801	0.166054	0.342965	0.272018	0.266892	3.813	0.183359	0.28801	0.166054	0.342965	0.267838	0.277584	0.284958	0.282298	0.279964
	CommercialPublic-DC	0.478316	0.495815	0.204974	1.54166	1.54166	0.479484	0.199604	1.56826	0.461043	0.455507	6.0008	0.216871	0.504564	0.208792	1.65517	0.419311	0.44782	0.469391	0.46161	0.454781
Hungary	ResidentialGrid-lowAC	0.09639	0.09639	0.09639	0.09639	0.09639	0.09639	0.09639	0.09639	0.09639	0.09639	0.09639	0.09639	0.09639	0.09639	0.09639	0.09639	0.09639	0.09639	0.09639	0.09639
	ResidentialGrid-mediumAC	0.166847	0.166847	0.155185	0.201833	0.155185	0.166847	0.155185	0.201833	0.166847	0.166847	0.162473	0.162473	0.166847	0.155185	0.201833	0.166847	0.166847	0.16371	0.16095	0.158501
	ResidentialGrid-highAC	0.182496	0.182496	0.168226	0.225307	0.168226	0.182496	0.168226	0.225307	0.182496	0.182496	0.177145	0.177145	0.182496	0.168226	0.225307	0.182496	0.182496	0.178703	0.175363	0.172402
	ResidentialPV-lowAC	0.121732	0.121732	0.121352	0.122531	0.121352	0.121732	0.121352	0.122531	0.121732	0.121732	0.121601	0.121601	0.121732	0.121352	0.122531	0.121732	0.121732	0.121732	0.121732	0.121732
	ResidentialPV-mediumAC	0.192316	0.192316	0.180272	0.228105	0.180272	0.192316	0.180272	0.228105	0.192316	0.192316	0.187811	0.187811	0.192316	0.180272	0.228105	0.192316	0.192316	0.18918	0.186419	0.183971
	ResidentialPV-highAC	0.207966	0.207966	0.193313	0.251579	0.193313	0.207966	0.193313	0.251579	0.207966	0.207966	0.202482	0.202482	0.207966	0.193313	0.251579	0.207966	0.207966	0.204173	0.200833	0.197872
	CommercialPrivate-lowAC	0.1112	0.1112	0.1112	0.1112	0.1112	0.1112	0.1112	0.1112	0.1046	0.1037	0.1112	0.1112	0.1112	0.1112	0.1112	0.1112	0.1112	0.1112	0.1112	0.1112
	CommercialPrivate-mediumAC	0.203676	0.203676	0.132593	0.295592	0.295592	0.203676	0.132593	0.295592	0.197042	0.196138	4.93276	0.159969	0.203676	0.132593	0.295592	0.203676	0.203676	0.200694	0.198094	0.195813
	CommercialPrivate-highAC	0.18409	0.18409	0.127832	0.256421	0.256421	0.18409	0.127832	0.256421	0.177457	0.176552	1.98834	0.130525	0.18409	0.127832	0.256421	0.18409	0.18409	0.181734	0.179681	0.177878
	CommercialPrivate-DC	0.386927	0.404082	0.17532	1.75896	1.75896	0.436831	0.177342	2.11932	0.379762	0.378785	4.98308	0.169336	0.41266	0.180599	1.91732	0.386927	0.386927	0.378427	0.371016	0.364512
	CommercialPublic-mediumAC	0.2979	0.2979	0.142416	0.461372	0.461372	0.2979	0.142416	0.461372	0.291134	0.290211	9.7598	0.210452	0.2979	0.142416	0.461372	0.27322	0.285145	0.294167	0.290912	0.288056
	CommercialPublic-highAC	0.251528	0.251528	0.132834	0.305014	0.305014	0.251528	0.132834	0.305014	0.244763	0.24384	3.68224	0.149676	0.251528	0.132834	0.305014	0.232253	0.241566	0.248613	0.246071	0.24384
	CommercialPublic-DC	0.435886	0.453385	0.168619	1.4756	1.4756	0.486788	0.167015	1.73076	0.428578	0.427582	5.83564	0.180251	0.462134	0.172437	1.58911	0.378566	0.406261	0.427216	0.419657	0.413023
Ireland	ResidentialGrid-lowAC	0.19089	0.19089	0.19089	0.19089	0.19089	0.19089	0.19089	0.19089	0.18729	0.18729	0.19089	0.19089	0.19089	0.19089	0.19089	0.19089	0.19089	0.19089	0.19089	0.19089
	ResidentialGrid-mediumAC	0.309534	0.309534	0.28992	0.368377	0.28992	0.309534	0.28992	0.368377	0.305916	0.305916	0.302179	0.302179	0.309534	0.28992	0.368377	0.309534	0.309534	0.304134	0.29938	0.295164
	ResidentialGrid-highAC	0.33237	0.33237	0.30895	0.402631	0.30895	0.33237	0.30895	0.402631	0.328752	0.328752	0.323588	0.323588	0.33237	0.30895	0.402631	0.33237	0.33237	0.325993	0.320378	0.3154
	ResidentialPV-lowAC	0.18825	0.18825	0.188291	0.188168	0.188291	0.18825	0.188291	0.188168	0.186191	0.186191	0.188264	0.188264	0.18825	0.188291	0.188168	0.18825	0.18825	0.18825	0.18825	0.18825
	ResidentialPV-mediumAC	0.306881	0.306881	0.287308	0.365641	0.287308	0.306881	0.287308	0.365641	0.304812	0.304812	0.29954	0.29954	0.306881	0.287308	0.365641	0.306881	0.306881	0.30148	0.296726	0.292511
	ResidentialPV-highAC	0.329717	0.329717	0.306338	0.399895	0.306338	0.329717	0.306338	0.399895	0.327647	0.327647	0.320948	0.320948	0.329717	0.306338	0.399895	0.329717	0.329717	0.323339	0.317725	0.312747
	CommercialPrivate-lowAC	0.1621	0.1621	0.1621	0.1621	0.1621	0.1621	0.1621	0.1621	0.1581	0.1578	0.1621	0.1621	0.1621	0.1621	0.1621	0.1621	0.1621	0.1621	0.1621	0.1621
	CommercialPrivate-mediumAC	0.295418	0.295418	0.192949	0.427921	0.427921	0.295418	0.192949	0.427921	0.291398	0.291096	7.11267	0.232412	0.295418	0.192949	0.427921	0.295418	0.295418	0.290981	0.287112	0.283717
	CommercialPrivate-highAC	0.269117	0.269117	0.186515	0.375319	0.375319	0.269117	0.186515	0.375319	0.265097	0.264795	2.91827	0.190468	0.269117	0.186515	0.375319	0.269117	0.269117	0.265547	0.262434	0.259702
	CommercialPrivate-DC	0.510133	0.527288	0.244513	2.23237	2.23237	0.510133	0.244513	2.23237	0.50579	0.505465	6.27946	0.237001	0.535866	0.249792	2.39073	0.510133	0.510133	0.499196	0.489661	0.481292
	CommercialPublic-mediumAC	0.394237	0.394237	0.201419	0.59696	0.59696	0.394237	0.201419	0.59696	0.390136	0.389829	12.1281	0.285792	0.394237	0.201419	0.59696	0.359089	0.376071	0.38892	0.384285	0.380217
	CommercialPublic-highAC	0.340559	0.340559	0.190061	0.408376	0.408376	0.340559	0.190061	0.408376	0.336459	0.336151	4.69052	0.211416	0.340559	0.190061	0.408376	0.312547	0.326081	0.336322	0.332628	0.329386
	CommercialPublic-DC	0.561556	0.579054	0.235059	1.83168	1.83168	0.561556	0.235059	1.83168	0.557127	0.556795	7.15794	0.24927	0.587804	0.238877	1.94519	0.487805	0.523439	0.5504	0.540675	0.532138
Italy	ResidentialGrid-lowAC	0.20745	0.20745	0.20745	0.20745	0.20745	0.20745	0.20745	0.20745	0.1584	0.13878	0.20745	0.20745	0.20745	0.20745	0.20745	0.20745	0.20745	0.20745	0.20745	0.20745
	ResidentialGrid-mediumAC	0.356581	0.356581	0.3319	0.430626	0.3319	0.356581	0.3319	0.430626	0.307285	0.287566	0.347326	0.347326	0.356581	0.3319	0.430626	0.356581	0.356581	0.34981	0.34385	0.338565
	ResidentialGrid-highAC	0.386011	0.386011	0.356424	0.47477	0.356424	0.386011	0.356424	0.47477	0.336714	0.316996	0.374916	0.374916	0.386011	0.356424	0.47477	0.386011	0.386011	0.377985	0.37092	0.364655
	ResidentialPV-lowAC	0.163488	0.163488	0.163954	0.162588	0.163954	0.163488	0.163954	0.162588	0.135417	0.124188	0.163652	0.163652	0.163488	0.163954	0.162588	0.163488	0.163488	0.163488	0.163488	0.163488
	ResidentialPV-mediumAC	0.312399	0.312399	0.288185	0.385538	0.288185	0.312399	0.288185	0.385538	0.284186	0.272901	0.303307	0.303307	0.312399	0.288185	0.385538	0.312399	0.312399	0.305628	0.299668	0.294383
	ResidentialPV-highAC	0.341828	0.341828	0.31271	0.429682	0.31271	0.341828	0.31271	0.429682	0.313615	0.30233	0.330897	0.330897	0.341828	0.31271	0.429682	0.341828	0.341828	0.333802	0.326737	0.320473
	CommercialPrivate-lowAC	0.1877	0.1877	0.1877	0.1877	0.1877	0.1877	0.1877	0.1877	0.1277	0.1154	0.1877	0.1877	0.1877	0.1877	0.1877	0.1877	0.1877	0.1877	0.1877	0.1877
	CommercialPrivate-mediumAC	0.313237	0.313237	0.216885	0.437831	0.437831	0.313237	0.216885	0.437831	0.252936	0.240574	6.72356	0.253992	0.313237	0.216885	0.437831	0.313237	0.313237	0.309084	0.305463	0.302285
	CommercialPrivate-highAC	0.288245	0.288245	0.210777	0.387847	0.387847	0.288245	0.210777	0.387847	0.227943	0.215582	2.77275	0.214484	0.288245	0.210777	0.387847	0.288245	0.288245	0.284912	0.282005	0.279455
	CommercialPrivate-DC	0.524681	0.541836	0.269587	2.17868	2.17868	0.554522	0.269668	2.40148	0.459548	0.446196	6.06539	0.262372	0.550414	0.274865	2.33703	0.524681	0.524681	0.514219	0.505097	0.497092
	CommercialPublic-mediumAC	0.411875	0.411875	0.226332	0.606949	0.606949	0.411875	0.226332	0.606949	0.350367	0.337758	11.703	0.307522	0.411875	0.226332	0.606949	0.378767	0.394763	0.406867	0.402501	0.398669
	CommercialPublic-highAC	0.359621	0.359621	0.215321	0.424645	0.424645	0.359621	0.215321	0.424645	0.298114	0.285505	4.53045	0.235796	0.359621	0.215321	0.424645	0.333311	0.346023	0.355642	0.352172	0.349127
	CommercialPublic-DC	0.576395	0.593893	0.26144	1.80162	1.80162	0.606833	0.259244	1.95901	0.50996	0.496341	6.93959	0.275149	0.602643	0.265258	1.91512	0.505846	0.539932	0.565724	0.55642	0.548255
Latvia	ResidentialGrid-lowAC	0.1395	0.1395	0.1395	0.1395	0.1395	0.1395	0.1395	0.1395	0.12222	0.12222	0.1395	0.1395	0.1395	0.1395	0.1395	0.1395	0.1395	0.1395	0.1395	0.1395
	ResidentialGrid-mediumAC	0.219682	0.219682	0.206435	0.259423	0.206435	0.219682	0.206435	0.259423	0.202315	0.202315	0.214715	0.214715	0.219682	0.206435	0.259423	0.219682	0.219682	0.216108	0.212962	0.210173
	ResidentialGrid-highAC	0.237142	0.237142	0.220985	0.285612	0.220985	0.237142	0.220985	0.285612	0.219775	0.219775	0.231083	0.231083	0.237142	0.220985	0.285612	0.237142	0.237142	0.232833	0.22904	0.225677
	ResidentialPV-lowAC	0.161714	0.161714	0.161259	0.162559	0.161259	0.161714	0.161259	0.162559	0.15135	0.15135	0.161561	0.161561	0.161714	0.161259	0.162559	0.161714	0.161714	0.161714	0.161714	0.161714
	ResidentialPV-mediumAC	0.242008	0.242008	0.228304	0.282598	0.228304	0.242008	0.228304	0.282598	0.231592	0.231592	0.236886	0.236886	0.242008	0.228304	0.282598	0.242008	0.242008	0.238434	0.235288	0.232498
	ResidentialPV-highAC	0.259467	0.259467	0.242854	0.308787	0.242854	0.259467	0.242854	0.308787	0.249052	0.249052	0.253255	0.253255	0.259467	0.242854	0.308787	0.259467	0.259467	0.255159	0.251366	0.248003
	CommercialPrivate-lowAC	0.1301	0.1301	0.1301	0.1301	0.1301	0.1301	0.1301	0.1301	0.1064	0.1064	0.1301	0.1301	0.1301	0.1301	0.1301	0.1301	0.1301	0.1301	0.1301	0.1301
	CommercialPrivate-mediumAC	0.227041	0.227041	0.152579	0.323329	0.323329	0.227041	0.152579	0.323329	0.203222	0.203222	5.18101	0.181256	0.227041	0.152579	0.323329	0.227041	0.227041	0.223903	0.221167	0.218765
	CommercialPrivate-highAC	0.206733	0.206733	0.147638	0.282711	0.282711	0.206733	0.147638	0.282711	0.182913	0.182913	2.10197	0.150466	0.206733	0.147638	0.282711	0.206733	0.206733	0.204246	0.202078	0.200176
	CommercialPrivate-DC	0.414762	0.431917	0.197338	1.82451	1.82451	0.414762	0.197338	1.82451	0.389034	0.389034	5.13726	0.191189	0.440495	0.202617	1.98286	0.414762	0.414762	0.405999	0.398359	0.391654
	CommercialPublic-mediumAC	0.32203	0.32203	0.162526	0.489729	0.489729	0.32203	0.162526	0.489729	0.297735	0.297735	10.0286	0.232321	0.32203	0.162526	0.489729	0.296223	0.308692	0.318127	0.314723	0.311736
	CommercialPublic-highAC	0.274872	0.274872	0.152753	0.329901	0.329901	0.274872	0.152753	0.329901	0.250577	0.250577	3.80458	0.170081	0.274872	0.152753	0.329901	0.254655	0.264423	0.271814	0.269148	0.266808
	CommercialPublic-DC	0.464278	0.481776	0.190631	1.52881	1.52881	0.464278	0.190631	1.52881	0.438036	0.438036	5.9929	0.202542	0.490525	0.194449	1.64231	0.405188	0.433738	0.45534	0.447547	0.440708
Lithuania	ResidentialGrid-lowAC	0.10827	0.10827	0.10827	0.10827	0.10827	0.10827	0.10827	0.10827	0.10017	0.10017	0.10827	0.10827	0.10827	0.10827	0.10827	0.10827	0.10827	0.10827	0.10827	0.10827
	ResidentialGrid-mediumAC	0.186025	0.186025	0.173156	0.22463	0.173156	0.186025	0.173156	0.22463	0.177884	0.177884	0.181199	0.181199	0.186025	0.173156	0.22463	0.186025	0.186025	0.182564	0.179517	0.176815
	ResidentialGrid-highAC	0.203278	0.203278	0.187534	0.25051	0.187534	0.203278	0.187534	0.25051	0.195138	0.195138	0.197374	0.197374	0.203278	0.187534	0.25051	0.203278	0.203278	0.199092	0.195408	0.19214
	ResidentialPV-lowAC	0.132781	0.132781	0.13238	0.133605	0.13238	0.132781	0.13238	0.133605	0.128059	0.128059	0.132644	0.132644	0.132781	0.13238	0.133605	0.132781	0.132781	0.132781	0.132781	0.132781
	ResidentialPV-mediumAC	0.210659	0.210659	0.197387	0.250093	0.197387	0.210659	0.197387	0.250093	0.205913	0.205913	0.205695	0.205695	0.210659	0.197387	0.250093	0.210659	0.210659	0.207198	0.204151	0.201449
	ResidentialPV-highAC	0.227913	0.227913	0.211765	0.275973	0.211765	0.227913	0.211765	0.275973	0.223167	0.223167	0.22187	0.22187	0.227913	0.211765	0.275973	0.227913	0.227913	0.223727	0.220042	0.216775
	CommercialPrivate-lowAC	0.1047	0.1047	0.1047	0.1047	0.1047	0.1047	0.1047	0.1047	0.0957	0.0953	0.1047	0.1047	0.1047	0.1047	0.1047	0.1047	0.1047	0.1047	0.1047	0.1047
	CommercialPrivate-mediumAC	0.197351	0.197351	0.126108	0.289476	0.289476	0.197351	0.126108	0.289476	0.188306	0.187904	4.93715	0.153545	0.197351	0.126108	0.289476	0.197351	0.197351	0.194362	0.191756	0.189469
	CommercialPrivate-highAC	0.177731	0.177731	0.121338	0.250236	0.250236	0.177731	0.121338	0.250236	0.168686	0.168284	1.98632	0.124037	0.177731	0.121338	0.250236	0.177731	0.177731	0.175369	0.17331	0.171503
	CommercialPrivate-DC	0.380219	0.397375	0.168336	1.75405	1.75405	0.380219	0.168336	1.75405	0.37045	0.370015	4.98239	0.162343	0.405953	0.173614	1.9124	0.380219	0.380219	0.371707	0.364285	0.357771
	CommercialPublic-mediumAC	0.291463	0.291463	0.135787	0.455136	0.455136	0.291463	0.135787	0.455136	0.282237	0.281827	9.76502	0.203908	0.291463	0.135787	0.455136	0.26673	0.27868	0.287722	0.28446	0.281597
	CommercialPublic-highAC	0.245054	0.245054	0.126197	0.298613	0.298613	0.245054	0.126197	0.298613	0.235828	0.235418	3.68048	0.143062	0.245054	0.126197	0.298613	0.225733	0.235068	0.242132	0.239584	0.237348
	CommercialPublic-DC	0.429045	0.446543	0.161473	1.46994	1.46994	0.429045	0.161473	1.46994	0.419079	0.418636	5.83493	0.173119	0.455292	0.165291	1.58345	0.37164	0.399376	0.420362	0.412792	0.406147
Luxembourg	ResidentialGrid-lowAC	0.13977	0.13977	0.13977	0.13977	0.13977	0.13977	0.13977	0.13977	0.11007	0.10917	0.13977	0.13977	0.13977	0.13977	0.13977	0.13977	0.13977	0.13977	0.13977	0.13977
	ResidentialGrid-mediumAC	0.24922	0.24922	0.231096	0.303595	0.231096	0.24922	0.231096	0.303595	0.219371	0.218467	0.242424	0.242424	0.24922	0.231096	0.303595	0.24922	0.24922	0.244229	0.239835	0.235939
	ResidentialGrid-highAC	0.270297	0.270297	0.248659	0.335209	0.248659	0.270297	0.248659	0.335209	0.240447	0.239543	0.262183	0.262183	0.270297	0.248659	0.335209	0.270297	0.270297	0.264403	0.259215	0.254615
	ResidentialPV-lowAC	0.137636	0.137636	0.137664	0.137586	0.137664	0.137636	0.137664	0.137586	0.121225	0.120728	0.137646	0.137646	0.137636	0.137664	0.137586	0.137636	0.137636	0.137636	0.137636	0.137636
	ResidentialPV-mediumAC	0.247075	0.247075	0.228979	0.301399	0.228979	0.247075	0.228979	0.301399	0.230582	0.230082	0.240289	0.240289	0.247075	0.228979	0.301399	0.247075	0.247075	0.242084	0.23769	0.233794
	ResidentialPV-highAC	0.268151	0.268151	0.246543	0.333013	0.246543	0.268151	0.246543	0.333013	0.251658	0.251159	0.260047	0.260047	0.268151	0.246543	0.333013	0.268151	0.268151	0.262258	0.25707	0.25247
	CommercialPrivate-lowAC	0.1111	0.1111	0.1111	0.1111	0.1111	0.1111	0.1111	0.1111	0.0971	0.0965	0.1111	0.1111	0.1111	0.1111	0.1111	0.1111	0.1111	0.1111	0.1111	0.1111
	CommercialPrivate-mediumAC	0.244578	0.244578	0.141787	0.377497	0.377497	0.244578	0.141787	0.377497	0.230507	0.229904	7.08324	0.181374	0.244578	0.141787	0.377497	0.244578	0.244578	0.240126	0.236244	0.232838
	CommercialPrivate-highAC	0.218208	0.218208	0.135336	0.324758	0.324758	0.218208	0.135336	0.324758	0.204138	0.203535	2.87602	0.139302	0.218208	0.135336	0.324758	0.218208	0.218208	0.214625	0.211502	0.208761
	CommercialPrivate-DC	0.455467	0.472622	0.189293	2.1813	2.1813	0.486386	0.187093	2.42696	0.440269	0.439618	6.23683	0.181766	0.4812	0.194572	2.33966	0.455467	0.455467	0.444505	0.434948	0.42656
	CommercialPublic-mediumAC	0.342408	0.342408	0.149208	0.545534	0.545534	0.342408	0.149208	0.545534	0.328057	0.327441	12.0995	0.233748	0.342408	0.149208	0.545534	0.307153	0.324187	0.337076	0.332426	0.328346
	CommercialPublic-highAC	0.288656	0.288656	0.137832	0.35662	0.35662	0.288656	0.137832	0.35662	0.274304	0.273689	4.64804	0.159233	0.288656	0.137832	0.35662	0.260554	0.274132	0.284405	0.280699	0.277447
	CommercialPublic-DC	0.505797	0.523295	0.178693	1.77829	1.77829	0.537334	0.173912	1.95111	0.490295	0.489631	7.11446	0.19293	0.532045	0.182511	1.89179	0.431878	0.467593	0.494616	0.484868	0.476312
Malta	ResidentialGrid-lowAC	0.13581	0.13581	0.13581	0.13581	0.13581	0.13581	0.13581	0.13581	0.13581	0.13446	0.13581	0.13581	0.13581	0.13581	0.13581	0.13581	0.13581	0.13581	0.13581	0.13581
	ResidentialGrid-mediumAC	0.251735	0.251735	0.232528	0.309356	0.232528	0.251735	0.232528	0.309356	0.251735	0.250378	0.244532	0.244532	0.251735	0.232528	0.309356	0.251735	0.251735	0.246547	0.24198	0.23793
	ResidentialGrid-highAC	0.276883	0.276883	0.253484	0.347078	0.253484	0.276883	0.253484	0.347078	0.276883	0.275526	0.268108	0.268108	0.276883	0.253484	0.347078	0.276883	0.276883	0.270635	0.265136	0.26026
	ResidentialPV-lowAC	0.111036	0.111036	0.111283	0.110449	0.111283	0.111036	0.111283	0.110449	0.111036	0.110236	0.111127	0.111127	0.111036	0.111283	0.110449	0.111036	0.111036	0.111036	0.111036	0.111036
	ResidentialPV-mediumAC	0.226836	0.226836	0.207878	0.283867	0.207878	0.226836	0.207878	0.283867	0.226836	0.226032	0.219725	0.219725	0.226836	0.207878	0.283867	0.226836	0.226836	0.221648	0.217081	0.213031
	ResidentialPV-highAC	0.251984	0.251984	0.228834	0.321589	0.228834	0.251984	0.228834	0.321589	0.251984	0.25118	0.243301	0.243301	0.251984	0.228834	0.321589	0.251984	0.251984	0.245737	0.240237	0.235361
	CommercialPrivate-lowAC	0.1519	0.1519	0.1519	0.1519	0.1519	0.1519	0.1519	0.1519	0.1519	0.1504	0.1519	0.1519	0.1519	0.1519	0.1519	0.1519	0.1519	0.1519	0.1519	0.1519
	CommercialPrivate-mediumAC	0.250616	0.250616	0.174866	0.348569	0.348569	0.250616	0.174866	0.348569	0.250616	0.249108	5.29025	0.204039	0.250616	0.174866	0.348569	0.250616	0.250616	0.247418	0.24463	0.242182
	CommercialPrivate-highAC	0.230032	0.230032	0.169856	0.3074	0.3074	0.230032	0.169856	0.3074	0.230032	0.228524	2.15994	0.172736	0.230032	0.169856	0.3074	0.230032	0.230032	0.227495	0.225284	0.223344
	CommercialPrivate-DC	0.441214	0.45837	0.221575	1.86533	1.86533	0.441214	0.221575	1.86533	0.441214	0.439586	5.21184	0.215363	0.466947	0.226853	2.02369	0.441214	0.441214	0.432352	0.424625	0.417843
	CommercialPublic-mediumAC	0.34619	0.34619	0.185153	0.515499	0.515499	0.34619	0.185153	0.515499	0.34619	0.344652	10.146	0.255619	0.34619	0.185153	0.515499	0.319953	0.33263	0.342221	0.338761	0.335724
	CommercialPublic-highAC	0.298732	0.298732	0.175308	0.354349	0.354349	0.298732	0.175308	0.354349	0.298732	0.297194	3.86615	0.192821	0.298732	0.175308	0.354349	0.278156	0.288098	0.295619	0.292906	0.290525
	CommercialPublic-DC	0.491259	0.508758	0.215183	1.56524	1.56524	0.491259	0.215183	1.56524	0.491259	0.489598	6.06897	0.227199	0.517507	0.219001	1.67874	0.431496	0.460371	0.482219	0.474338	0.467421
Netherlands	ResidentialGrid-lowAC	0.18981	0.18981	0.18981	0.18981	0.18981	0.18981	0.18981	0.18981	0.1728	0.11943	0.18981	0.18981	0.18981	0.18981	0.18981	0.18981	0.18981	0.18981	0.18981	0.18981
	ResidentialGrid-mediumAC	0.31491	0.31491	0.294219	0.376984	0.294219	0.31491	0.294219	0.376984	0.297815	0.244177	0.307151	0.307151	0.31491	0.294219	0.376984	0.31491	0.31491	0.309169	0.304115	0.299633
	ResidentialGrid-highAC	0.337769	0.337769	0.313268	0.411271	0.313268	0.337769	0.313268	0.411271	0.320673	0.267035	0.328581	0.328581	0.337769	0.313268	0.411271	0.337769	0.337769	0.331042	0.32512	0.319869
	ResidentialPV-lowAC	0.166214	0.166214	0.16655	0.165493	0.16655	0.166214	0.16655	0.165493	0.156527	0.126133	0.16633	0.16633	0.166214	0.16655	0.165493	0.166214	0.166214	0.166214	0.166214	0.166214
	ResidentialPV-mediumAC	0.291196	0.291196	0.270842	0.352544	0.270842	0.291196	0.270842	0.352544	0.28146	0.250913	0.283553	0.283553	0.291196	0.270842	0.352544	0.291196	0.291196	0.285455	0.280401	0.275919
	ResidentialPV-highAC	0.314055	0.314055	0.289891	0.386832	0.289891	0.314055	0.289891	0.386832	0.304319	0.273772	0.304983	0.304983	0.314055	0.289891	0.386832	0.314055	0.314055	0.307328	0.301406	0.296155
	CommercialPrivate-lowAC	0.1219	0.1219	0.1219	0.1219	0.1219	0.1219	0.1219	0.1219	0.1084	0.0797	0.1219	0.1219	0.1219	0.1219	0.1219	0.1219	0.1219	0.1219	0.1219	0.1219
	CommercialPrivate-mediumAC	0.274372	0.274372	0.156934	0.426232	0.426232	0.274372	0.156934	0.426232	0.260804	0.23196	8.08751	0.202163	0.274372	0.156934	0.426232	0.274372	0.274372	0.269241	0.264768	0.260841
	CommercialPrivate-highAC	0.244869	0.244869	0.149703	0.367225	0.367225	0.244869	0.149703	0.367225	0.231301	0.202457	3.29697	0.154257	0.244869	0.149703	0.367225	0.244869	0.244869	0.240719	0.237102	0.233927
	CommercialPrivate-DC	0.498901	0.516057	0.207522	2.38817	2.38817	0.498901	0.207522	2.38817	0.484247	0.453092	6.82774	0.199282	0.524635	0.212801	2.54653	0.498901	0.498901	0.486803	0.476254	0.466996
	CommercialPublic-mediumAC	0.374087	0.374087	0.163464	0.59553	0.59553	0.374087	0.163464	0.59553	0.360248	0.330826	13.1914	0.255628	0.374087	0.163464	0.59553	0.333947	0.353341	0.368015	0.362722	0.358076
	CommercialPublic-highAC	0.316925	0.316925	0.151259	0.391577	0.391577	0.316925	0.151259	0.391577	0.303086	0.273664	5.10529	0.174766	0.316925	0.151259	0.391577	0.284746	0.300294	0.312057	0.307814	0.304089
	CommercialPublic-DC	0.5501	0.567599	0.195356	1.93011	1.93011	0.5501	0.195356	1.93011	0.535152	0.503374	7.71719	0.210796	0.576348	0.199174	2.04362	0.468513	0.507933	0.537759	0.527	0.517557
Poland	ResidentialGrid-lowAC	0.11412	0.11412	0.11412	0.11412	0.11412	0.11412	0.11412	0.11412	0.10908	0.10062	0.11412	0.11412	0.11412	0.11412	0.11412	0.11412	0.11412	0.11412	0.11412	0.11412
	ResidentialGrid-mediumAC	0.262518	0.262518	0.237881	0.33643	0.237881	0.262518	0.237881	0.33643	0.257453	0.24895	0.253279	0.253279	0.262518	0.237881	0.33643	0.262518	0.262518	0.255874	0.250025	0.244839
	ResidentialGrid-highAC	0.295073	0.295073	0.265009	0.385262	0.265009	0.295073	0.265009	0.385262	0.290007	0.281505	0.283799	0.283799	0.295073	0.265009	0.385262	0.295073	0.295073	0.287059	0.280005	0.27375
	ResidentialPV-lowAC	0.133834	0.133834	0.133578	0.134315	0.133578	0.133834	0.133578	0.134315	0.130747	0.125565	0.13375	0.13375	0.133834	0.133578	0.134315	0.133834	0.133834	0.133834	0.133834	0.133834
	ResidentialPV-mediumAC	0.282331	0.282331	0.257436	0.356726	0.257436	0.282331	0.257436	0.356726	0.279228	0.27402	0.273007	0.273007	0.282331	0.257436	0.356726	0.282331	0.282331	0.275687	0.269838	0.264652
	ResidentialPV-highAC	0.314886	0.314886	0.284565	0.405558	0.284565	0.314886	0.284565	0.405558	0.311783	0.306575	0.303527	0.303527	0.314886	0.284565	0.405558	0.314886	0.314886	0.306872	0.299818	0.293563
	CommercialPrivate-lowAC	0.1151	0.1151	0.1151	0.1151	0.1151	0.1151	0.1151	0.1151	0.1101	0.1001	0.1151	0.1151	0.1151	0.1151	0.1151	0.1151	0.1151	0.1151	0.1151	0.1151
	CommercialPrivate-mediumAC	0.211342	0.211342	0.137362	0.307005	0.307005	0.211342	0.137362	0.307005	0.206316	0.196266	5.13318	0.165853	0.211342	0.137362	0.307005	0.211342	0.211342	0.208226	0.205509	0.203125
	CommercialPrivate-highAC	0.191136	0.191136	0.132447	0.266594	0.266594	0.191136	0.132447	0.266594	0.186111	0.176061	2.07338	0.135255	0.191136	0.132447	0.266594	0.191136	0.191136	0.188668	0.186517	0.184629
	CommercialPrivate-DC	0.397433	0.414588	0.180841	1.80179	1.80179	0.397433	0.180841	1.80179	0.392005	0.38115	5.10188	0.174715	0.423166	0.186119	1.96015	0.397433	0.397433	0.388708	0.381101	0.374425
	CommercialPublic-mediumAC	0.305974	0.305974	0.147044	0.473069	0.473069	0.305974	0.147044	0.473069	0.300848	0.290597	9.97759	0.216588	0.305974	0.147044	0.473069	0.280328	0.292719	0.302095	0.298713	0.295744
	CommercialPublic-highAC	0.258928	0.258928	0.137298	0.313737	0.313737	0.258928	0.137298	0.313737	0.253803	0.243551	3.77449	0.154557	0.258928	0.137298	0.313737	0.238846	0.248549	0.255891	0.253242	0.250918
	CommercialPublic-DC	0.446602	0.464101	0.173868	1.50759	1.50759	0.446602	0.173868	1.50759	0.441066	0.429994	5.95681	0.185738	0.47285	0.177685	1.62109	0.387766	0.416193	0.437703	0.429944	0.423134
Portugal	ResidentialGrid-lowAC	0.18486	0.18486	0.18486	0.18486	0.18486	0.18486	0.18486	0.18486	0.14904	0.14814	0.18486	0.18486	0.18486	0.18486	0.18486	0.18486	0.18486	0.18486	0.18486	0.18486
	ResidentialGrid-mediumAC	0.275508	0.275508	0.260555	0.320368	0.260555	0.275508	0.260555	0.320368	0.239508	0.238604	0.269901	0.269901	0.275508	0.260555	0.320368	0.275508	0.275508	0.271475	0.267925	0.264777
	ResidentialGrid-highAC	0.29525	0.29525	0.277006	0.34998	0.277006	0.29525	0.277006	0.34998	0.25925	0.258345	0.288409	0.288409	0.29525	0.277006	0.34998	0.29525	0.29525	0.290386	0.286105	0.282308
	ResidentialPV-lowAC	0.148637	0.148637	0.148986	0.147946	0.148986	0.148637	0.148986	0.147946	0.128576	0.128072	0.148755	0.148755	0.148637	0.148986	0.147946	0.148637	0.148637	0.148637	0.148637	0.148637
	ResidentialPV-mediumAC	0.239103	0.239103	0.224501	0.283268	0.224501	0.239103	0.224501	0.283268	0.218942	0.218435	0.233614	0.233614	0.239103	0.224501	0.283268	0.239103	0.239103	0.23507	0.23152	0.228372
	ResidentialPV-highAC	0.258845	0.258845	0.240952	0.31288	0.240952	0.258845	0.240952	0.31288	0.238683	0.238177	0.252122	0.252122	0.258845	0.240952	0.31288	0.258845	0.258845	0.253982	0.2497	0.245904
	CommercialPrivate-lowAC	0.1442	0.1442	0.1442	0.1442	0.1442	0.1442	0.1442	0.1442	0.1355	0.1345	0.1442	0.1442	0.1442	0.1442	0.1442	0.1442	0.1442	0.1442	0.1442	0.1442
	CommercialPrivate-mediumAC	0.240796	0.240796	0.166655	0.336667	0.336667	0.240796	0.166655	0.336667	0.232052	0.231047	5.17335	0.195209	0.240796	0.166655	0.336667	0.240796	0.240796	0.237672	0.234949	0.232559
	CommercialPrivate-highAC	0.220556	0.220556	0.161732	0.296187	0.296187	0.220556	0.161732	0.296187	0.211812	0.210807	2.10713	0.164547	0.220556	0.161732	0.296187	0.220556	0.220556	0.218082	0.215925	0.214032
	CommercialPrivate-DC	0.429371	0.446526	0.212501	1.83552	1.83552	0.466351	0.21253	2.1121	0.419927	0.418841	5.13984	0.206368	0.455104	0.21778	1.99388	0.429371	0.429371	0.420633	0.413015	0.406329
	CommercialPublic-mediumAC	0.336032	0.336032	0.17691	0.503328	0.503328	0.336032	0.17691	0.503328	0.327113	0.326088	10.0193	0.246538	0.336032	0.17691	0.503328	0.310332	0.322749	0.332144	0.328755	0.325781
	CommercialPublic-highAC	0.288948	0.288948	0.167155	0.34383	0.34383	0.288948	0.167155	0.34383	0.28003	0.279005	3.80923	0.184437	0.288948	0.167155	0.34383	0.268821	0.278546	0.285904	0.28325	0.28092
	CommercialPublic-DC	0.479179	0.496677	0.20614	1.54134	1.54134	0.516899	0.20334	1.7367	0.469546	0.468439	5.99552	0.218024	0.505427	0.209958	1.65485	0.420258	0.448726	0.470267	0.462496	0.455677
Romania	ResidentialGrid-lowAC	0.12555	0.12555	0.12555	0.12555	0.12555	0.12555	0.12555	0.12555	0.11178	0.11088	0.12555	0.12555	0.12555	0.12555	0.12555	0.12555	0.12555	0.12555	0.12555	0.12555
	ResidentialGrid-mediumAC	0.260993	0.260993	0.238524	0.328399	0.238524	0.260993	0.238524	0.328399	0.247154	0.246249	0.252567	0.252567	0.260993	0.238524	0.328399	0.260993	0.260993	0.254972	0.249672	0.244972
	ResidentialGrid-highAC	0.291743	0.291743	0.264149	0.374524	0.264149	0.291743	0.264149	0.374524	0.277904	0.276999	0.281395	0.281395	0.291743	0.264149	0.374524	0.291743	0.291743	0.284434	0.278	0.272295
	ResidentialPV-lowAC	0.137424	0.137424	0.137293	0.137701	0.137293	0.137424	0.137293	0.137701	0.12973	0.129227	0.137377	0.137377	0.137424	0.137293	0.137701	0.137424	0.137424	0.137424	0.137424	0.137424
	ResidentialPV-mediumAC	0.272926	0.272926	0.250326	0.340611	0.250326	0.272926	0.250326	0.340611	0.265194	0.264689	0.264453	0.264453	0.272926	0.250326	0.340611	0.272926	0.272926	0.266905	0.261605	0.256905
	ResidentialPV-highAC	0.303676	0.303676	0.275951	0.386736	0.275951	0.303676	0.275951	0.386736	0.295944	0.295439	0.293281	0.293281	0.303676	0.275951	0.386736	0.303676	0.303676	0.296367	0.289933	0.284228
	CommercialPrivate-lowAC	0.1098	0.1098	0.1098	0.1098	0.1098	0.1098	0.1098	0.1098	0.0948	0.0943	0.1098	0.1098	0.1098	0.1098	0.1098	0.1098	0.1098	0.1098	0.1098	0.1098
	CommercialPrivate-mediumAC	0.19769	0.19769	0.130148	0.285027	0.285027	0.19769	0.130148	0.285027	0.182614	0.182112	4.69119	0.15616	0.19769	0.130148	0.285027	0.19769	0.19769	0.194872	0.192416	0.19026
	CommercialPrivate-highAC	0.178861	0.178861	0.125576	0.247371	0.247371	0.178861	0.125576	0.247371	0.163786	0.163284	1.88779	0.128126	0.178861	0.125576	0.247371	0.178861	0.178861	0.176643	0.174709	0.173011
	CommercialPrivate-DC	0.377741	0.394896	0.172228	1.71026	1.71026	0.377741	0.172228	1.71026	0.361458	0.360915	4.84154	0.166416	0.403474	0.177507	1.86862	0.377741	0.377741	0.369516	0.362344	0.35605
	CommercialPublic-mediumAC	0.291483	0.291483	0.140211	0.450526	0.450526	0.291483	0.140211	0.450526	0.276106	0.275593	9.49707	0.206404	0.291483	0.140211	0.450526	0.267984	0.279338	0.287928	0.28483	0.28211
	CommercialPublic-highAC	0.245936	0.245936	0.13083	0.297804	0.297804	0.245936	0.13083	0.297804	0.230559	0.230046	3.57294	0.147163	0.245936	0.13083	0.297804	0.227645	0.236482	0.243169	0.240757	0.23864
	CommercialPublic-DC	0.426516	0.444015	0.165931	1.44024	1.44024	0.426516	0.165931	1.44024	0.409908	0.409354	5.69126	0.177273	0.452764	0.169749	1.55374	0.37105	0.397849	0.418127	0.410812	0.404392
Slovakia	ResidentialGrid-lowAC	0.12366	0.12366	0.12366	0.12366	0.12366	0.12366	0.12366	0.12366	0.10512	0.10512	0.12366	0.12366	0.12366	0.12366	0.12366	0.12366	0.12366	0.12366	0.12366	0.12366
	ResidentialGrid-mediumAC	0.268914	0.268914	0.244809	0.341231	0.244809	0.268914	0.244809	0.341231	0.250281	0.250281	0.259875	0.259875	0.268914	0.244809	0.341231	0.268914	0.268914	0.262412	0.256688	0.251612
	ResidentialGrid-highAC	0.300712	0.300712	0.271307	0.388928	0.271307	0.300712	0.271307	0.388928	0.282079	0.282079	0.289685	0.289685	0.300712	0.271307	0.388928	0.300712	0.300712	0.292872	0.28597	0.27985
	ResidentialPV-lowAC	0.129699	0.129699	0.12962	0.12982	0.12962	0.129699	0.12962	0.12982	0.118351	0.118351	0.129674	0.129674	0.129699	0.12962	0.12982	0.129699	0.129699	0.129699	0.129699	0.129699
	ResidentialPV-mediumAC	0.274983	0.274983	0.250798	0.347422	0.250798	0.274983	0.250798	0.347422	0.263579	0.263579	0.265918	0.265918	0.274983	0.250798	0.347422	0.274983	0.274983	0.268481	0.262757	0.257681
	ResidentialPV-highAC	0.306782	0.306782	0.277297	0.395119	0.277297	0.306782	0.277297	0.395119	0.295377	0.295377	0.295729	0.295729	0.306782	0.277297	0.395119	0.306782	0.306782	0.298941	0.292039	0.285919
	CommercialPrivate-lowAC	0.1492	0.1492	0.1492	0.1492	0.1492	0.1492	0.1492	0.1492	0.1286	0.1273	0.1492	0.1492	0.1492	0.1492	0.1492	0.1492	0.1492	0.1492	0.1492	0.1492
	CommercialPrivate-mediumAC	0.246029	0.246029	0.171728	0.342109	0.342109	0.246029	0.171728	0.342109	0.225326	0.224019	5.18929	0.200343	0.246029	0.171728	0.342109	0.246029	0.246029	0.242898	0.240169	0.237773
	CommercialPrivate-highAC	0.225755	0.225755	0.166795	0.30156	0.30156	0.225755	0.166795	0.30156	0.205051	0.203745	2.11666	0.169617	0.225755	0.166795	0.30156	0.225755	0.225755	0.223275	0.221112	0.219215
	CommercialPrivate-DC	0.435147	0.452302	0.218	1.8431	1.8431	0.457086	0.211268	2.05094	0.412785	0.411374	5.15163	0.211859	0.46088	0.223279	2.00145	0.435147	0.435147	0.426397	0.418768	0.412073
	CommercialPublic-mediumAC	0.341384	0.341384	0.182071	0.508881	0.508881	0.341384	0.182071	0.508881	0.320266	0.318933	10.0363	0.251782	0.341384	0.182071	0.508881	0.315631	0.328073	0.337488	0.334092	0.331111
	CommercialPublic-highAC	0.294263	0.294263	0.172307	0.349218	0.349218	0.294263	0.172307	0.349218	0.273145	0.271813	3.81926	0.189612	0.294263	0.172307	0.349218	0.274091	0.283837	0.291212	0.288552	0.286217
	CommercialPublic-DC	0.485071	0.502569	0.211728	1.54842	1.54842	0.507449	0.202665	1.69311	0.462261	0.460822	6.00755	0.223625	0.511318	0.215546	1.66192	0.426066	0.454574	0.476146	0.468364	0.461535
Slovenia	ResidentialGrid-lowAC	0.12852	0.12852	0.12852	0.12852	0.12852	0.12852	0.12852	0.12852	0.11916	0.11646	0.12852	0.12852	0.12852	0.12852	0.12852	0.12852	0.12852	0.12852	0.12852	0.12852
	ResidentialGrid-mediumAC	0.286724	0.286724	0.260465	0.365504	0.260465	0.286724	0.260465	0.365504	0.277317	0.274604	0.276877	0.276877	0.286724	0.260465	0.365504	0.286724	0.286724	0.279592	0.273313	0.267746
	ResidentialGrid-highAC	0.320009	0.320009	0.288202	0.41543	0.288202	0.320009	0.288202	0.41543	0.310602	0.307888	0.308081	0.308081	0.320009	0.288202	0.41543	0.320009	0.320009	0.311468	0.30395	0.297284
	ResidentialPV-lowAC	0.143456	0.143456	0.14333	0.143693	0.14333	0.143456	0.14333	0.143693	0.137929	0.136334	0.143413	0.143413	0.143456	0.14333	0.143693	0.143456	0.143456	0.143456	0.143456	0.143456
	ResidentialPV-mediumAC	0.301736	0.301736	0.27535	0.380753	0.27535	0.301736	0.27535	0.380753	0.296181	0.294578	0.291845	0.291845	0.301736	0.27535	0.380753	0.301736	0.301736	0.294603	0.288325	0.282757
	ResidentialPV-highAC	0.33502	0.33502	0.303086	0.430679	0.303086	0.33502	0.303086	0.430679	0.329465	0.327862	0.323049	0.323049	0.33502	0.303086	0.430679	0.33502	0.33502	0.32648	0.318962	0.312295
	CommercialPrivate-lowAC	0.1133	0.1133	0.1133	0.1133	0.1133	0.1133	0.1133	0.1133	0.0989	0.0959	0.1133	0.1133	0.1133	0.1133	0.1133	0.1133	0.1133	0.1133	0.1133	0.1133
	CommercialPrivate-mediumAC	0.220356	0.220356	0.138006	0.326842	0.326842	0.220356	0.138006	0.326842	0.205883	0.202868	5.69904	0.169721	0.220356	0.138006	0.326842	0.220356	0.220356	0.216851	0.213796	0.211115
	CommercialPrivate-highAC	0.198359	0.198359	0.132645	0.282849	0.282849	0.198359	0.132645	0.282849	0.183887	0.180872	2.30591	0.13579	0.198359	0.132645	0.282849	0.198359	0.198359	0.195568	0.193134	0.190998
	CommercialPrivate-DC	0.413599	0.430755	0.182604	1.91135	1.91135	0.516069	0.193379	2.60835	0.397968	0.394711	5.4309	0.176071	0.439333	0.187882	2.0697	0.413599	0.413599	0.404225	0.396051	0.388878
	CommercialPublic-mediumAC	0.315904	0.315904	0.147018	0.493466	0.493466	0.315904	0.147018	0.493466	0.301142	0.298067	10.5934	0.220919	0.315904	0.147018	0.493466	0.287467	0.301207	0.311603	0.307853	0.304561
	CommercialPublic-highAC	0.26691	0.26691	0.136799	0.32554	0.32554	0.26691	0.136799	0.32554	0.252148	0.249073	4.02761	0.155261	0.26691	0.136799	0.32554	0.244498	0.255327	0.26352	0.260565	0.25797
	CommercialPublic-DC	0.463092	0.480591	0.174563	1.58552	1.58552	0.567611	0.178532	2.08119	0.447148	0.443826	6.2924	0.187121	0.48934	0.178381	1.69902	0.399874	0.430419	0.45353	0.445193	0.437876
Spain	ResidentialGrid-lowAC	0.17937	0.17937	0.17937	0.17937	0.17937	0.17937	0.17937	0.17937	0.15462	0.14742	0.17937	0.17937	0.17937	0.17937	0.17937	0.17937	0.17937	0.17937	0.17937	0.17937
	ResidentialGrid-mediumAC	0.281173	0.281173	0.264356	0.331624	0.264356	0.281173	0.264356	0.331624	0.256299	0.249062	0.274867	0.274867	0.281173	0.264356	0.331624	0.281173	0.281173	0.276578	0.272534	0.268947
	ResidentialGrid-highAC	0.301743	0.301743	0.281498	0.362479	0.281498	0.301743	0.281498	0.362479	0.276869	0.269632	0.294151	0.294151	0.301743	0.281498	0.362479	0.301743	0.301743	0.296274	0.29146	0.287191
	ResidentialPV-lowAC	0.144716	0.144716	0.145114	0.144097	0.145114	0.144716	0.145114	0.144097	0.132548	0.129008	0.144845	0.144845	0.144716	0.145114	0.144097	0.144716	0.144716	0.144716	0.144716	0.144716
	ResidentialPV-mediumAC	0.246345	0.246345	0.229928	0.296173	0.229928	0.246345	0.229928	0.296173	0.234116	0.230558	0.240169	0.240169	0.246345	0.229928	0.296173	0.246345	0.246345	0.241751	0.237706	0.23412
	ResidentialPV-highAC	0.266915	0.266915	0.24707	0.327028	0.24707	0.266915	0.24707	0.327028	0.254686	0.251128	0.259453	0.259453	0.266915	0.24707	0.327028	0.266915	0.266915	0.261446	0.256632	0.252364
	CommercialPrivate-lowAC	0.1438	0.1438	0.1438	0.1438	0.1438	0.1438	0.1438	0.1438	0.1258	0.1188	0.1438	0.1438	0.1438	0.1438	0.1438	0.1438	0.1438	0.1438	0.1438	0.1438
	CommercialPrivate-mediumAC	0.261207	0.261207	0.170971	0.377892	0.377892	0.261207	0.170971	0.377892	0.243117	0.236082	6.26461	0.205723	0.261207	0.170971	0.377892	0.261207	0.261207	0.257338	0.253964	0.251003
	CommercialPrivate-highAC	0.237524	0.237524	0.16519	0.330525	0.330525	0.237524	0.16519	0.330525	0.219433	0.212398	2.55738	0.168651	0.237524	0.16519	0.330525	0.237524	0.237524	0.234427	0.231727	0.229358
	CommercialPrivate-DC	0.463783	0.480939	0.219215	2.04953	2.04953	0.487486	0.206013	2.31252	0.444244	0.436645	5.77588	0.212298	0.489517	0.224494	2.20789	0.463783	0.463783	0.453796	0.445089	0.437447
	CommercialPublic-mediumAC	0.358267	0.358267	0.18	0.545692	0.545692	0.358267	0.18	0.545692	0.339814	0.332639	11.2066	0.258005	0.358267	0.18	0.545692	0.327199	0.34221	0.353567	0.34947	0.345874
	CommercialPublic-highAC	0.307437	0.307437	0.169334	0.369668	0.369668	0.307437	0.169334	0.369668	0.288984	0.281809	4.29913	0.18893	0.307437	0.169334	0.369668	0.282829	0.294719	0.303715	0.30047	0.297621
	CommercialPublic-DC	0.51428	0.531778	0.210867	1.6946	1.6946	0.538457	0.194575	1.87621	0.494349	0.486599	6.64428	0.224073	0.540528	0.214685	1.80811	0.446933	0.479472	0.504093	0.495212	0.487417
Sweden	ResidentialGrid-lowAC	0.15579	0.15579	0.15579	0.15579	0.15579	0.15579	0.15579	0.15579	0.15273	0.12474	0.15579	0.15579	0.15579	0.15579	0.15579	0.15579	0.15579	0.15579	0.15579	0.15579
	ResidentialGrid-mediumAC	0.29819	0.29819	0.274587	0.368998	0.274587	0.29819	0.274587	0.368998	0.295114	0.266984	0.289339	0.289339	0.29819	0.274587	0.368998	0.29819	0.29819	0.291643	0.28588	0.28077
	ResidentialGrid-highAC	0.324347	0.324347	0.296385	0.408234	0.296385	0.324347	0.296385	0.408234	0.321272	0.293141	0.313861	0.313861	0.324347	0.296385	0.408234	0.324347	0.324347	0.316674	0.309918	0.303929
	ResidentialPV-lowAC	0.158649	0.158649	0.158597	0.158759	0.158597	0.158649	0.158597	0.158759	0.156814	0.140029	0.158631	0.158631	0.158649	0.158597	0.158759	0.158649	0.158649	0.158649	0.158649	0.158649
	ResidentialPV-mediumAC	0.301063	0.301063	0.277408	0.371981	0.277408	0.301063	0.277408	0.371981	0.299219	0.282349	0.292193	0.292193	0.301063	0.277408	0.371981	0.301063	0.301063	0.294517	0.288754	0.283644
	ResidentialPV-highAC	0.327221	0.327221	0.299206	0.411218	0.299206	0.327221	0.299206	0.411218	0.325376	0.308507	0.316716	0.316716	0.327221	0.299206	0.411218	0.327221	0.327221	0.319547	0.312792	0.306802
	CommercialPrivate-lowAC	0.0861	0.0861	0.0861	0.0861	0.0861	0.0861	0.0861	0.0861	0.0827	0.0822	0.0861	0.0861	0.0861	0.0861	0.0861	0.0861	0.0861	0.0861	0.0861	0.0861
	CommercialPrivate-mediumAC	0.237144	0.237144	0.120671	0.387755	0.387755	0.237144	0.120671	0.387755	0.233727	0.233224	7.98603	0.165528	0.237144	0.120671	0.387755	0.237144	0.237144	0.232057	0.227623	0.223731
	CommercialPrivate-highAC	0.207847	0.207847	0.113491	0.329161	0.329161	0.207847	0.113491	0.329161	0.20443	0.203927	3.23395	0.118007	0.207847	0.113491	0.329161	0.207847	0.207847	0.203735	0.20015	0.197003
	CommercialPrivate-DC	0.457948	0.475104	0.168231	2.33644	2.33644	0.457948	0.168231	2.33644	0.454257	0.453715	6.75069	0.160037	0.483681	0.173509	2.4948	0.457948	0.457948	0.445924	0.435441	0.426241
	CommercialPublic-mediumAC	0.336029	0.336029	0.126554	0.556264	0.556264	0.336029	0.126554	0.556264	0.332543	0.332031	13.0835	0.218215	0.336029	0.126554	0.556264	0.29621	0.315449	0.330006	0.324755	0.320146
	CommercialPublic-highAC	0.279091	0.279091	0.114404	0.353302	0.353302	0.279091	0.114404	0.353302	0.275606	0.275093	5.03918	0.137772	0.279091	0.114404	0.353302	0.247182	0.262599	0.274265	0.270057	0.266363
	CommercialPublic-DC	0.508328	0.525826	0.155406	1.88125	1.88125	0.508328	0.155406	1.88125	0.504563	0.50401	7.6386	0.170767	0.534576	0.159224	1.99476	0.427247	0.466422	0.496064	0.485371	0.475986
United Kingdom	ResidentialGrid-lowAC	0.17595	0.17595	0.17595	0.17595	0.17595	0.17595	0.17595	0.17595	0.15678	0.15678	0.17595	0.17595	0.17595	0.17595	0.17595	0.17595	0.17595	0.17595	0.17595	0.17595
	ResidentialGrid-mediumAC	0.291649	0.291649	0.272513	0.349056	0.272513	0.291649	0.272513	0.349056	0.272383	0.272383	0.284473	0.284473	0.291649	0.272513	0.349056	0.291649	0.291649	0.28638	0.281742	0.277629
	ResidentialGrid-highAC	0.313928	0.313928	0.291079	0.382474	0.291079	0.313928	0.291079	0.382474	0.294661	0.294661	0.305359	0.305359	0.313928	0.291079	0.382474	0.313928	0.313928	0.307706	0.302228	0.297372
	ResidentialPV-lowAC	0.164851	0.164851	0.165042	0.16447	0.165042	0.164851	0.165042	0.16447	0.153433	0.153433	0.164918	0.164918	0.164851	0.165042	0.16447	0.164851	0.164851	0.164851	0.164851	0.164851
	ResidentialPV-mediumAC	0.280495	0.280495	0.26155	0.337519	0.26155	0.280495	0.26155	0.337519	0.269019	0.269019	0.273385	0.273385	0.280495	0.26155	0.337519	0.280495	0.280495	0.275226	0.270588	0.266475
	ResidentialPV-highAC	0.302773	0.302773	0.280115	0.370937	0.280115	0.302773	0.280115	0.370937	0.291298	0.291298	0.294272	0.294272	0.302773	0.280115	0.370937	0.302773	0.302773	0.296551	0.291074	0.286217
	CommercialPrivate-lowAC	0.169	0.169	0.169	0.169	0.169	0.169	0.169	0.169	0.1481	0.1399	0.169	0.169	0.169	0.169	0.169	0.169	0.169	0.169	0.169	0.169
	CommercialPrivate-mediumAC	0.302352	0.302352	0.199883	0.434856	0.434856	0.302352	0.199883	0.434856	0.281347	0.273106	7.1196	0.239347	0.302352	0.199883	0.434856	0.302352	0.302352	0.297915	0.294047	0.290652
	CommercialPrivate-highAC	0.276052	0.276052	0.19345	0.382254	0.382254	0.276052	0.19345	0.382254	0.255047	0.246805	2.9252	0.197403	0.276052	0.19345	0.382254	0.276052	0.276052	0.272481	0.269369	0.266637
	CommercialPrivate-DC	0.517623	0.534778	0.252003	2.23986	2.23986	0.517623	0.252003	2.23986	0.494935	0.486034	6.28695	0.244491	0.543356	0.257282	2.39822	0.517623	0.517623	0.506686	0.497151	0.488782
	CommercialPublic-mediumAC	0.40131	0.40131	0.208492	0.604034	0.604034	0.40131	0.208492	0.604034	0.379885	0.371479	12.1351	0.292865	0.40131	0.208492	0.604034	0.366163	0.383144	0.395994	0.391359	0.387291
	CommercialPublic-highAC	0.347633	0.347633	0.197135	0.41545	0.41545	0.347633	0.197135	0.41545	0.326207	0.317801	4.69759	0.21849	0.347633	0.197135	0.41545	0.319621	0.333155	0.343396	0.339701	0.336459
	CommercialPublic-DC	0.569196	0.586694	0.242699	1.83932	1.83932	0.569196	0.242699	1.83932	0.546054	0.536975	7.16558	0.25691	0.595444	0.246517	1.95283	0.495445	0.531079	0.558041	0.548315	0.539778
Norway	ResidentialGrid-lowAC	0.1179	0.1179	0.1179	0.1179	0.1179	0.1179	0.1179	0.1179	0.1179	0.10305	0.1179	0.1179	0.1179	0.1179	0.1179	0.1179	0.1179	0.1179	0.1179	0.1179
	ResidentialGrid-mediumAC	0.260039	0.260039	0.236448	0.330812	0.236448	0.260039	0.236448	0.330812	0.260039	0.245114	0.251192	0.251192	0.260039	0.236448	0.330812	0.260039	0.260039	0.253469	0.247685	0.242557
	ResidentialGrid-highAC	0.28544	0.28544	0.257615	0.368914	0.257615	0.28544	0.257615	0.368914	0.28544	0.270515	0.275006	0.275006	0.28544	0.257615	0.368914	0.28544	0.28544	0.277771	0.271019	0.265033
	ResidentialPV-lowAC	0.130233	0.130233	0.129981	0.130677	0.129981	0.130233	0.129981	0.130677	0.130233	0.121593	0.130145	0.130145	0.130233	0.129981	0.130677	0.130233	0.130233	0.130233	0.130233	0.130233
	ResidentialPV-mediumAC	0.272434	0.272434	0.248589	0.343653	0.248589	0.272434	0.248589	0.343653	0.272434	0.26375	0.263498	0.263498	0.272434	0.248589	0.343653	0.272434	0.272434	0.265864	0.26008	0.254952
	ResidentialPV-highAC	0.297835	0.297835	0.269757	0.381755	0.269757	0.297835	0.269757	0.381755	0.297835	0.289152	0.287312	0.287312	0.297835	0.269757	0.381755	0.297835	0.297835	0.290166	0.283414	0.277428
	CommercialPrivate-lowAC	0.0802	0.0802	0.0802	0.0802	0.0802	0.0802	0.0802	0.0802	0.0802	0.0702	0.0802	0.0802	0.0802	0.0802	0.0802	0.0802	0.0802	0.0802	0.0802	0.0802
	CommercialPrivate-mediumAC	0.243078	0.243078	0.117431	0.405552	0.405552	0.243078	0.117431	0.405552	0.243078	0.233027	8.60235	0.165821	0.243078	0.117431	0.405552	0.243078	0.243078	0.237566	0.232761	0.228543
	CommercialPrivate-highAC	0.211818	0.211818	0.109762	0.343033	0.343033	0.211818	0.109762	0.343033	0.211818	0.201768	3.48489	0.114646	0.211818	0.109762	0.343033	0.211818	0.211818	0.207351	0.203456	0.200038
	CommercialPrivate-DC	0.471406	0.488562	0.165901	2.45227	2.45227	0.471406	0.165901	2.45227	0.471406	0.460551	7.10708	0.157261	0.497139	0.171179	2.61062	0.471406	0.471406	0.45867	0.447566	0.437821
	CommercialPublic-mediumAC	0.342888	0.342888	0.122501	0.574597	0.574597	0.342888	0.122501	0.574597	0.342888	0.332637	13.7544	0.218937	0.342888	0.122501	0.574597	0.30001	0.320727	0.336402	0.330748	0.325785
	CommercialPublic-highAC	0.283815	0.283815	0.109832	0.362215	0.362215	0.283815	0.109832	0.362215	0.283815	0.273564	5.3126	0.134519	0.283815	0.109832	0.362215	0.249352	0.266003	0.278602	0.274057	0.270068
	CommercialPublic-DC	0.522055	0.539554	0.15182	1.96233	1.96233	0.522055	0.15182	1.96233	0.522055	0.510983	8.00211	0.167935	0.548303	0.155638	2.07583	0.436171	0.477667	0.509064	0.497738	0.487798
Switzerland	ResidentialGrid-lowAC	0.160558	0.160558	0.160558	0.160558	0.160558	0.160558	0.160558	0.160558	0.141952	0.141952	0.160558	0.160558	0.160558	0.160558	0.160558	0.160558	0.160558	0.160558	0.160558	0.160558
	ResidentialGrid-mediumAC	0.306833	0.306833	0.282588	0.379567	0.282588	0.306833	0.282588	0.379567	0.288134	0.288134	0.297741	0.297741	0.306833	0.282588	0.379567	0.306833	0.306833	0.300056	0.294089	0.288799
	ResidentialGrid-highAC	0.332231	0.332231	0.303753	0.417664	0.303753	0.332231	0.303753	0.417664	0.313532	0.313532	0.321552	0.321552	0.332231	0.303753	0.417664	0.332231	0.332231	0.32435	0.317412	0.31126
	ResidentialPV-lowAC	0.14866	0.14866	0.148801	0.148361	0.148801	0.14866	0.148801	0.148361	0.138195	0.138195	0.14871	0.14871	0.14866	0.148801	0.148361	0.14866	0.14866	0.14866	0.14866	0.14866
	ResidentialPV-mediumAC	0.294875	0.294875	0.270772	0.367309	0.270772	0.294875	0.270772	0.367309	0.284358	0.284358	0.285834	0.285834	0.294875	0.270772	0.367309	0.294875	0.294875	0.288098	0.282131	0.276841
	ResidentialPV-highAC	0.320273	0.320273	0.291937	0.405406	0.291937	0.320273	0.291937	0.405406	0.309756	0.309756	0.309644	0.309644	0.320273	0.291937	0.405406	0.320273	0.320273	0.312392	0.305454	0.299302
	CommercialPrivate-lowAC	0.165972	0.165972	0.165972	0.165972	0.165972	0.165972	0.165972	0.165972	0.145299	0.145299	0.165972	0.165972	0.165972	0.165972	0.165972	0.165972	0.165972	0.165972	0.165972	0.165972
	CommercialPrivate-mediumAC	0.341598	0.341598	0.206425	0.51639	0.51639	0.341598	0.206425	0.51639	0.320821	0.320821	9.3346	0.258484	0.341598	0.206425	0.51639	0.341598	0.341598	0.335644	0.330454	0.325899
	CommercialPrivate-highAC	0.3083	0.3083	0.198249	0.449794	0.449794	0.3083	0.198249	0.449794	0.287523	0.287523	3.83779	0.203515	0.3083	0.198249	0.449794	0.3083	0.3083	0.303464	0.299249	0.295548
	CommercialPrivate-DC	0.585137	0.602293	0.263239	2.67228	2.67228	0.585551	0.248767	2.76921	0.562696	0.562696	7.57685	0.254136	0.677663	0.282219	3.24167	0.585137	0.585137	0.571662	0.559913	0.549602
	CommercialPublic-mediumAC	0.444216	0.444216	0.212499	0.687838	0.687838	0.444216	0.212499	0.687838	0.423024	0.423024	14.5453	0.313893	0.444216	0.212499	0.687838	0.398161	0.420413	0.43725	0.431176	0.425846
	CommercialPublic-highAC	0.382926	0.382926	0.19929	0.465675	0.465675	0.382926	0.19929	0.465675	0.361734	0.361734	5.6907	0.225347	0.382926	0.19929	0.465675	0.345811	0.363744	0.377312	0.372418	0.368122
	CommercialPublic-DC	0.638061	0.655559	0.249851	2.14826	2.14826	0.638483	0.233949	2.21219	0.615171	0.615171	8.48128	0.266747	0.732437	0.263578	2.55638	0.54719	0.591095	0.624316	0.612332	0.601815
