# Supplementary material for: Comparing the levelized cost of electric vehicle charging options in Europe
Source: Nat Commun. 2022 Sep 8;13:5277. doi: 10.1038/s41467-022-32835-7 (PMC9458728; doi:10.1038/s41467-022-32835-7)
Supplement: Supplementary file 8 — Software 1 [file 41467_2022_32835_MOESM8_ESM.zip › LCOC-Model/output/_LCOCwoT.xlsx]

## Sheet: LCOCwoT
Country	Option	BaseScenario	WithGridConnection	HighUtilization	LowUtilization	AttractiveHomeCharging	DemandChargesBase	DemandChargesHighUtil	DemandChargesLowUtil	WithoutRETaxes	WithoutREandEnvTaxes	UtilizationRate1	UtilizationRate100	GridConnectionCH	GridConnectionCHHighUtil	GridConnectionCHLowUtil	PublicInterestRate3	PublicInterestRate7	Lifetime16	Lifetime17	Lifetime18
Austria	ResidentialGrid-lowAC	0.16263	0.16263	0.16263	0.16263	0.16263	0.16263	0.16263	0.16263	0.14877	0.13527	0.16263	0.16263	0.16263	0.16263	0.16263	0.16263	0.16263	0.16263	0.16263	0.16263
	ResidentialGrid-mediumAC	0.277752	0.277752	0.258701	0.334904	0.258701	0.277752	0.258701	0.334904	0.263822	0.250254	0.270608	0.270608	0.277752	0.258701	0.334904	0.277752	0.277752	0.272471	0.267822	0.2637
	ResidentialGrid-highAC	0.298954	0.298954	0.27637	0.366708	0.27637	0.298954	0.27637	0.366708	0.285025	0.271457	0.290485	0.290485	0.298954	0.27637	0.366708	0.298954	0.298954	0.292761	0.287308	0.282474
	ResidentialPV-lowAC	0.150768	0.150768	0.150979	0.150434	0.150979	0.150768	0.150979	0.150434	0.142526	0.134498	0.150841	0.150841	0.150768	0.150979	0.150434	0.150768	0.150768	0.150768	0.150768	0.150768
	ResidentialPV-mediumAC	0.26583	0.26583	0.246992	0.322647	0.246992	0.26583	0.246992	0.322647	0.257547	0.249479	0.258759	0.258759	0.26583	0.246992	0.322647	0.26583	0.26583	0.26055	0.255901	0.251779
	ResidentialPV-highAC	0.287033	0.287033	0.264661	0.354451	0.264661	0.287033	0.264661	0.354451	0.27875	0.270681	0.278637	0.278637	0.287033	0.264661	0.354451	0.287033	0.287033	0.280839	0.275387	0.270552
	CommercialPrivate-lowAC	0.1266	0.1266	0.1266	0.1266	0.1266	0.1266	0.1266	0.1266	0.1152	0.1002	0.1266	0.1266	0.1266	0.1266	0.1266	0.1266	0.1266	0.1266	0.1266	0.1266
	CommercialPrivate-mediumAC	0.276182	0.276182	0.160997	0.425128	0.425128	0.276182	0.160997	0.425128	0.264725	0.249649	7.9394	0.205358	0.276182	0.160997	0.425128	0.276182	0.276182	0.271155	0.266773	0.262927
	CommercialPrivate-highAC	0.247161	0.247161	0.153886	0.367085	0.367085	0.247161	0.153886	0.367085	0.235703	0.220628	3.2386	0.15835	0.247161	0.153886	0.367085	0.247161	0.247161	0.243099	0.239557	0.236449
	CommercialPrivate-DC	0.499125	0.51628	0.211623	2.36325	2.36325	0.564684	0.211606	2.854	0.48675	0.470467	6.74374	0.203493	0.524858	0.216902	2.52161	0.499125	0.499125	0.487201	0.476805	0.467681
	CommercialPublic-mediumAC	0.368367	0.368367	0.164502	0.582706	0.582706	0.368367	0.164502	0.582706	0.35691	0.341834	12.7745	0.253709	0.368367	0.164502	0.582706	0.329751	0.348409	0.362526	0.357434	0.352964
	CommercialPublic-highAC	0.31284	0.31284	0.152661	0.38502	0.38502	0.31284	0.152661	0.38502	0.301383	0.286308	4.94262	0.17539	0.31284	0.152661	0.38502	0.281908	0.296853	0.308161	0.304082	0.300502
	CommercialPublic-DC	0.539537	0.556693	0.195918	1.87627	1.87627	0.605096	0.190977	2.21609	0.527162	0.510879	7.48187	0.210874	0.565271	0.199661	1.98755	0.460707	0.498795	0.527614	0.517218	0.508094
Belgium	ResidentialGrid-lowAC	0.2349	0.2349	0.2349	0.2349	0.2349	0.2349	0.2349	0.2349	0.20313	0.20142	0.2349	0.2349	0.2349	0.2349	0.2349	0.2349	0.2349	0.2349	0.2349	0.2349
	ResidentialGrid-mediumAC	0.344339	0.344339	0.326296	0.398468	0.326296	0.344339	0.326296	0.398468	0.312409	0.310691	0.337573	0.337573	0.344339	0.326296	0.398468	0.344339	0.344339	0.339335	0.33493	0.331024
	ResidentialGrid-highAC	0.364346	0.364346	0.342968	0.428478	0.342968	0.364346	0.342968	0.428478	0.332416	0.330697	0.356329	0.356329	0.364346	0.342968	0.428478	0.364346	0.364346	0.358479	0.353316	0.348737
	ResidentialPV-lowAC	0.190402	0.190402	0.191075	0.189226	0.191075	0.190402	0.191075	0.189226	0.172783	0.171835	0.190638	0.190638	0.190402	0.191075	0.189226	0.190402	0.190402	0.190402	0.190402	0.190402
	ResidentialPV-mediumAC	0.299617	0.299617	0.28225	0.352565	0.28225	0.299617	0.28225	0.352565	0.28191	0.280957	0.293088	0.293088	0.299617	0.28225	0.352565	0.299617	0.299617	0.294613	0.290208	0.286302
	ResidentialPV-highAC	0.319624	0.319624	0.298922	0.382575	0.298922	0.319624	0.298922	0.382575	0.301917	0.300964	0.311844	0.311844	0.319624	0.298922	0.382575	0.319624	0.319624	0.313758	0.308594	0.304015
	CommercialPrivate-lowAC	0.1564	0.1564	0.1564	0.1564	0.1564	0.1564	0.1564	0.1564	0.1219	0.1202	0.1564	0.1564	0.1564	0.1564	0.1564	0.1564	0.1564	0.1564	0.1564	0.1564
	CommercialPrivate-mediumAC	0.307589	0.307589	0.191277	0.457992	0.457992	0.307589	0.191277	0.457992	0.272915	0.271207	8.04577	0.236072	0.307589	0.191277	0.457992	0.307589	0.307589	0.30251	0.298082	0.294196
	CommercialPrivate-highAC	0.278326	0.278326	0.184106	0.399467	0.399467	0.278326	0.184106	0.399467	0.243653	0.241944	3.3001	0.188615	0.278326	0.184106	0.399467	0.278326	0.278326	0.274221	0.270641	0.267499
	CommercialPrivate-DC	0.533913	0.551069	0.244473	2.41061	2.41061	0.533913	0.244473	2.41061	0.496462	0.494617	6.82064	0.236287	0.559646	0.249751	2.56897	0.533913	0.533913	0.521902	0.51143	0.502239
	CommercialPublic-mediumAC	0.399871	0.399871	0.194692	0.615591	0.615591	0.399871	0.194692	0.615591	0.365198	0.363489	12.8859	0.284474	0.399871	0.194692	0.615591	0.360886	0.379722	0.393974	0.388833	0.384321
	CommercialPublic-highAC	0.344087	0.344087	0.182789	0.416771	0.416771	0.344087	0.182789	0.416771	0.309414	0.307705	5.00622	0.205676	0.344087	0.182789	0.416771	0.312847	0.327941	0.339362	0.335242	0.331626
	CommercialPublic-DC	0.574326	0.591481	0.228622	1.91917	1.91917	0.574326	0.228622	1.91917	0.536875	0.535029	7.55877	0.243668	0.600059	0.232365	2.03045	0.494917	0.533284	0.562314	0.551842	0.542651
Bulgaria	ResidentialGrid-lowAC	0.08685	0.08685	0.08685	0.08685	0.08685	0.08685	0.08685	0.08685	0.08685	0.08685	0.08685	0.08685	0.08685	0.08685	0.08685	0.08685	0.08685	0.08685	0.08685	0.08685
	ResidentialGrid-mediumAC	0.220335	0.220335	0.19816	0.286859	0.19816	0.220335	0.19816	0.286859	0.220335	0.220335	0.21202	0.21202	0.220335	0.19816	0.286859	0.220335	0.220335	0.214407	0.209189	0.204562
	ResidentialGrid-highAC	0.25108	0.25108	0.223781	0.332977	0.223781	0.25108	0.223781	0.332977	0.25108	0.25108	0.240843	0.240843	0.25108	0.223781	0.332977	0.25108	0.25108	0.243867	0.237517	0.231886
	ResidentialPV-lowAC	0.108177	0.108177	0.108019	0.108519	0.108019	0.108177	0.108019	0.108519	0.108177	0.108177	0.108122	0.108122	0.108177	0.108019	0.108519	0.108177	0.108177	0.108177	0.108177	0.108177
	ResidentialPV-mediumAC	0.241769	0.241769	0.219435	0.308637	0.219435	0.241769	0.219435	0.308637	0.241769	0.241769	0.233398	0.233398	0.241769	0.219435	0.308637	0.241769	0.241769	0.235841	0.230623	0.225996
	ResidentialPV-highAC	0.272514	0.272514	0.245056	0.354755	0.245056	0.272514	0.245056	0.354755	0.272514	0.272514	0.262222	0.262222	0.272514	0.245056	0.354755	0.272514	0.272514	0.265301	0.258951	0.25332
	CommercialPrivate-lowAC	0.097	0.097	0.097	0.097	0.097	0.097	0.097	0.097	0.097	0.096	0.097	0.097	0.097	0.097	0.097	0.097	0.097	0.097	0.097	0.097
	CommercialPrivate-mediumAC	0.181911	0.181911	0.116624	0.266335	0.266335	0.181911	0.116624	0.266335	0.181911	0.180906	4.52549	0.141768	0.181911	0.116624	0.266335	0.181911	0.181911	0.179198	0.176833	0.174757
	CommercialPrivate-highAC	0.163565	0.163565	0.112171	0.229643	0.229643	0.163565	0.112171	0.229643	0.163565	0.16256	1.81184	0.114631	0.163565	0.112171	0.229643	0.163565	0.163565	0.161434	0.159576	0.157945
	CommercialPrivate-DC	0.358967	0.376123	0.157332	1.66634	1.66634	0.358967	0.157332	1.66634	0.358967	0.357882	4.73854	0.15163	0.384701	0.162611	1.8247	0.358967	0.358967	0.350917	0.343898	0.337738
	CommercialPublic-mediumAC	0.269795	0.269795	0.124117	0.422957	0.422957	0.269795	0.124117	0.422957	0.269795	0.26879	9.13497	0.187862	0.269795	0.124117	0.422957	0.247494	0.258269	0.266422	0.263481	0.2609
	CommercialPublic-highAC	0.225655	0.225655	0.115045	0.275498	0.275498	0.225655	0.115045	0.275498	0.225655	0.22465	3.42272	0.13074	0.225655	0.115045	0.275498	0.208338	0.216705	0.223036	0.220752	0.218748
	CommercialPublic-DC	0.39938	0.416535	0.148073	1.37701	1.37701	0.39938	0.148073	1.37701	0.39938	0.398294	5.47667	0.159011	0.425113	0.151816	1.48828	0.346158	0.371873	0.39133	0.384311	0.378151
Croatia	ResidentialGrid-lowAC	0.11448	0.11448	0.11448	0.11448	0.11448	0.11448	0.11448	0.11448	0.1017	0.1017	0.11448	0.11448	0.11448	0.11448	0.11448	0.11448	0.11448	0.11448	0.11448	0.11448
	ResidentialGrid-mediumAC	0.210926	0.210926	0.194947	0.258861	0.194947	0.210926	0.194947	0.258861	0.198081	0.198081	0.204934	0.204934	0.210926	0.194947	0.258861	0.210926	0.210926	0.206618	0.202826	0.199463
	ResidentialGrid-highAC	0.232074	0.232074	0.212571	0.290584	0.212571	0.232074	0.212571	0.290584	0.21923	0.21923	0.224761	0.224761	0.232074	0.212571	0.290584	0.232074	0.232074	0.226877	0.222302	0.218245
	ResidentialPV-lowAC	0.131399	0.131399	0.131138	0.131805	0.131138	0.131399	0.131138	0.131805	0.123657	0.123657	0.131305	0.131305	0.131399	0.131138	0.131805	0.131399	0.131399	0.131399	0.131399	0.131399
	ResidentialPV-mediumAC	0.227929	0.227929	0.211689	0.276273	0.211689	0.227929	0.211689	0.276273	0.220148	0.220148	0.221844	0.221844	0.227929	0.211689	0.276273	0.227929	0.227929	0.223621	0.219829	0.216467
	ResidentialPV-highAC	0.249078	0.249078	0.229313	0.307996	0.229313	0.249078	0.229313	0.307996	0.241297	0.241297	0.24167	0.24167	0.249078	0.229313	0.307996	0.249078	0.249078	0.243881	0.239305	0.235249
	CommercialPrivate-lowAC	0.1248	0.1248	0.1248	0.1248	0.1248	0.1248	0.1248	0.1248	0.1106	0.11	0.1248	0.1248	0.1248	0.1248	0.1248	0.1248	0.1248	0.1248	0.1248	0.1248
	CommercialPrivate-mediumAC	0.220674	0.220674	0.147016	0.315921	0.315921	0.220674	0.147016	0.315921	0.206403	0.2058	5.1211	0.175384	0.220674	0.147016	0.315921	0.220674	0.220674	0.217573	0.214869	0.212496
	CommercialPrivate-highAC	0.200537	0.200537	0.142118	0.275648	0.275648	0.200537	0.142118	0.275648	0.186266	0.185663	2.07412	0.144914	0.200537	0.142118	0.275648	0.200537	0.200537	0.198082	0.195942	0.194063
	CommercialPrivate-DC	0.407266	0.424421	0.191227	1.80803	1.80803	0.407266	0.191227	1.80803	0.391851	0.3912	5.09968	0.185118	0.432999	0.196506	1.96639	0.407266	0.407266	0.398566	0.390981	0.384323
	CommercialPublic-mediumAC	0.309279	0.309279	0.153841	0.472703	0.472703	0.309279	0.153841	0.472703	0.295008	0.294405	9.76841	0.221857	0.309279	0.153841	0.472703	0.284242	0.296339	0.305492	0.30219	0.299292
	CommercialPublic-highAC	0.263229	0.263229	0.144304	0.316819	0.316819	0.263229	0.144304	0.316819	0.248958	0.248355	3.70062	0.161179	0.263229	0.144304	0.316819	0.243629	0.253099	0.260265	0.25768	0.255411
	CommercialPublic-DC	0.447678	0.464834	0.180887	1.48554	1.48554	0.447678	0.180887	1.48554	0.432264	0.431612	5.83781	0.192499	0.473411	0.18463	1.59682	0.390161	0.417951	0.438978	0.431393	0.424736
Cyprus	ResidentialGrid-lowAC	0.19449	0.19449	0.19449	0.19449	0.19449	0.19449	0.19449	0.19449	0.18585	0.17235	0.19449	0.19449	0.19449	0.19449	0.19449	0.19449	0.19449	0.19449	0.19449	0.19449
	ResidentialGrid-mediumAC	0.31124	0.31124	0.291945	0.369126	0.291945	0.31124	0.291945	0.369126	0.302557	0.288989	0.304004	0.304004	0.31124	0.291945	0.369126	0.31124	0.31124	0.30603	0.301444	0.297378
	ResidentialGrid-highAC	0.33656	0.33656	0.313045	0.407107	0.313045	0.33656	0.313045	0.407107	0.327877	0.314309	0.327742	0.327742	0.33656	0.313045	0.407107	0.33656	0.33656	0.330284	0.32476	0.319861
	ResidentialPV-lowAC	0.147921	0.147921	0.148377	0.146939	0.148377	0.147921	0.148377	0.146939	0.142648	0.13441	0.148083	0.148083	0.147921	0.148377	0.146939	0.147921	0.147921	0.147921	0.147921	0.147921
	ResidentialPV-mediumAC	0.264437	0.264437	0.2456	0.321337	0.2456	0.264437	0.2456	0.321337	0.259138	0.250858	0.257364	0.257364	0.264437	0.2456	0.321337	0.264437	0.264437	0.259227	0.254641	0.250574
	ResidentialPV-highAC	0.289757	0.289757	0.2667	0.359317	0.2667	0.289757	0.2667	0.359317	0.284458	0.276178	0.281102	0.281102	0.289757	0.2667	0.359317	0.289757	0.289757	0.283481	0.277957	0.273058
	CommercialPrivate-lowAC	0.1819	0.1819	0.1819	0.1819	0.1819	0.1819	0.1819	0.1819	0.1719	0.1565	0.1819	0.1819	0.1819	0.1819	0.1819	0.1819	0.1819	0.1819	0.1819	0.1819
	CommercialPrivate-mediumAC	0.280201	0.280201	0.204888	0.377587	0.377587	0.280201	0.204888	0.377587	0.27015	0.254673	5.29071	0.233893	0.280201	0.204888	0.377587	0.280201	0.280201	0.277023	0.274252	0.271821
	CommercialPrivate-highAC	0.25971	0.25971	0.199902	0.336606	0.336606	0.25971	0.199902	0.336606	0.24966	0.234182	2.17783	0.202764	0.25971	0.199902	0.336606	0.25971	0.25971	0.257191	0.254994	0.253067
	CommercialPrivate-DC	0.472833	0.489988	0.253947	1.89206	1.89206	0.472833	0.253947	1.89206	0.461977	0.44526	5.2271	0.247756	0.498566	0.259225	2.05042	0.472833	0.472833	0.464004	0.456307	0.449551
	CommercialPublic-mediumAC	0.368949	0.368949	0.21158	0.534401	0.534401	0.368949	0.21158	0.534401	0.358898	0.343421	9.94551	0.280441	0.368949	0.21158	0.534401	0.34337	0.355728	0.36508	0.361706	0.358746
	CommercialPublic-highAC	0.322521	0.322521	0.201952	0.376852	0.376852	0.322521	0.201952	0.376852	0.312471	0.296993	3.80742	0.21906	0.322521	0.201952	0.376852	0.302469	0.312157	0.319488	0.316844	0.314523
	CommercialPublic-DC	0.513245	0.530401	0.243392	1.56302	1.56302	0.513245	0.243392	1.56302	0.50239	0.485672	5.96523	0.255138	0.538978	0.247135	1.6743	0.454878	0.483079	0.504417	0.496719	0.489964
Czech Republic	ResidentialGrid-lowAC	0.1242	0.1242	0.1242	0.1242	0.1242	0.1242	0.1242	0.1242	0.10665	0.10557	0.1242	0.1242	0.1242	0.1242	0.1242	0.1242	0.1242	0.1242	0.1242	0.1242
	ResidentialGrid-mediumAC	0.274417	0.274417	0.249485	0.349213	0.249485	0.274417	0.249485	0.349213	0.256778	0.255693	0.265067	0.265067	0.274417	0.249485	0.349213	0.274417	0.274417	0.267674	0.261738	0.256475
	ResidentialGrid-highAC	0.306821	0.306821	0.276488	0.39782	0.276488	0.306821	0.276488	0.39782	0.289183	0.288098	0.295446	0.295446	0.306821	0.276488	0.39782	0.306821	0.306821	0.298712	0.291574	0.285244
	ResidentialPV-lowAC	0.135443	0.135443	0.135334	0.135646	0.135334	0.135443	0.135334	0.135646	0.125019	0.124378	0.135406	0.135406	0.135443	0.135334	0.135646	0.135443	0.135443	0.135443	0.135443	0.135443
	ResidentialPV-mediumAC	0.285716	0.285716	0.260675	0.360716	0.260675	0.285716	0.260675	0.360716	0.27524	0.274595	0.27633	0.27633	0.285716	0.260675	0.360716	0.285716	0.285716	0.278973	0.273037	0.267774
	ResidentialPV-highAC	0.31812	0.31812	0.287679	0.409323	0.287679	0.31812	0.287679	0.409323	0.307645	0.307	0.306709	0.306709	0.31812	0.287679	0.409323	0.31812	0.31812	0.310011	0.302873	0.296543
	CommercialPrivate-lowAC	0.1396	0.1396	0.1396	0.1396	0.1396	0.1396	0.1396	0.1396	0.1235	0.1224	0.1396	0.1396	0.1396	0.1396	0.1396	0.1396	0.1396	0.1396	0.1396	0.1396
	CommercialPrivate-mediumAC	0.240127	0.240127	0.162929	0.339953	0.339953	0.240127	0.162929	0.339953	0.223946	0.222841	5.37614	0.19266	0.240127	0.162929	0.339953	0.240127	0.240127	0.236862	0.234015	0.231517
	CommercialPrivate-highAC	0.219233	0.219233	0.157842	0.298165	0.298165	0.219233	0.157842	0.298165	0.203052	0.201947	2.18813	0.16078	0.219233	0.157842	0.298165	0.219233	0.219233	0.216641	0.214381	0.212397
	CommercialPrivate-DC	0.430998	0.448154	0.208866	1.87128	1.87128	0.430998	0.208866	1.87128	0.413521	0.412327	5.25577	0.202584	0.456731	0.214145	2.02963	0.430998	0.430998	0.422023	0.414198	0.407331
	CommercialPublic-mediumAC	0.329038	0.329038	0.16947	0.496803	0.496803	0.329038	0.16947	0.496803	0.312857	0.311751	10.0395	0.239293	0.329038	0.16947	0.496803	0.302842	0.315499	0.325076	0.321621	0.318589
	CommercialPublic-highAC	0.28218	0.28218	0.159737	0.337355	0.337355	0.28218	0.159737	0.337355	0.265999	0.264893	3.82125	0.177111	0.28218	0.159737	0.337355	0.261613	0.27155	0.279069	0.276357	0.273976
	CommercialPublic-DC	0.471411	0.488566	0.198068	1.53476	1.53476	0.471411	0.198068	1.53476	0.453933	0.452739	5.9939	0.209965	0.497144	0.201811	1.64604	0.412076	0.440744	0.462436	0.454611	0.447743
Denmark	ResidentialGrid-lowAC	0.2124	0.2124	0.2124	0.2124	0.2124	0.2124	0.2124	0.2124	0.20565	0.13104	0.2124	0.2124	0.2124	0.2124	0.2124	0.2124	0.2124	0.2124	0.2124	0.2124
	ResidentialGrid-mediumAC	0.323205	0.323205	0.304915	0.378074	0.304915	0.323205	0.304915	0.378074	0.316421	0.241436	0.316346	0.316346	0.323205	0.304915	0.378074	0.323205	0.323205	0.318114	0.313631	0.309657
	ResidentialGrid-highAC	0.342956	0.342956	0.321374	0.4077	0.321374	0.342956	0.321374	0.4077	0.336172	0.261187	0.334863	0.334863	0.342956	0.321374	0.4077	0.342956	0.342956	0.33701	0.331776	0.327135
	ResidentialPV-lowAC	0.181581	0.181581	0.182217	0.180451	0.182217	0.181581	0.182217	0.180451	0.177519	0.132617	0.181787	0.181787	0.181581	0.182217	0.180451	0.181581	0.181581	0.181581	0.181581	0.181581
	ResidentialPV-mediumAC	0.292231	0.292231	0.274581	0.345964	0.274581	0.292231	0.274581	0.345964	0.288149	0.243021	0.28558	0.28558	0.292231	0.274581	0.345964	0.292231	0.292231	0.28714	0.282658	0.278683
	ResidentialPV-highAC	0.311982	0.311982	0.29104	0.37559	0.29104	0.311982	0.29104	0.37559	0.307899	0.262772	0.304096	0.304096	0.311982	0.29104	0.37559	0.311982	0.311982	0.306036	0.300802	0.296161
	CommercialPrivate-lowAC	0.2092	0.2092	0.2092	0.2092	0.2092	0.2092	0.2092	0.2092	0.2027	0.0843	0.2092	0.2092	0.2092	0.2092	0.2092	0.2092	0.2092	0.2092	0.2092	0.2092
	CommercialPrivate-mediumAC	0.371477	0.371477	0.246796	0.532703	0.532703	0.371477	0.246796	0.532703	0.364944	0.245949	8.6665	0.294814	0.371477	0.246796	0.532703	0.371477	0.371477	0.36601	0.361244	0.357061
	CommercialPrivate-highAC	0.340424	0.340424	0.239179	0.470597	0.470597	0.340424	0.239179	0.470597	0.333891	0.214896	3.5875	0.244024	0.340424	0.239179	0.470597	0.340424	0.340424	0.335994	0.332132	0.328743
	CommercialPrivate-DC	0.60935	0.626506	0.305506	2.57943	2.57943	0.60935	0.305506	2.57943	0.602294	0.473766	7.20892	0.296913	0.635083	0.310785	2.73779	0.60935	0.60935	0.596689	0.585651	0.575962
	CommercialPublic-mediumAC	0.464481	0.464481	0.249541	0.690463	0.690463	0.464481	0.249541	0.690463	0.457948	0.338953	13.5445	0.343594	0.464481	0.249541	0.690463	0.422759	0.442918	0.45817	0.452668	0.447839
	CommercialPublic-highAC	0.406787	0.406787	0.237174	0.483217	0.483217	0.406787	0.237174	0.483217	0.400254	0.281259	5.30924	0.261241	0.406787	0.237174	0.483217	0.373263	0.38946	0.401716	0.397295	0.393415
	CommercialPublic-DC	0.649763	0.666918	0.288574	2.05485	2.05485	0.649763	0.288574	2.05485	0.642707	0.514179	7.94705	0.304295	0.675496	0.292317	2.16613	0.566058	0.606501	0.637102	0.626063	0.616375
Estonia	ResidentialGrid-lowAC	0.11781	0.11781	0.11781	0.11781	0.11781	0.11781	0.11781	0.11781	0.10845	0.1044	0.11781	0.11781	0.11781	0.11781	0.11781	0.11781	0.11781	0.11781	0.11781	0.11781
	ResidentialGrid-mediumAC	0.201955	0.201955	0.188029	0.243731	0.188029	0.201955	0.188029	0.243731	0.192547	0.188477	0.196732	0.196732	0.201955	0.188029	0.243731	0.201955	0.201955	0.198176	0.194849	0.191899
	ResidentialGrid-highAC	0.2197	0.2197	0.202817	0.270349	0.202817	0.2197	0.202817	0.270349	0.210293	0.206222	0.213369	0.213369	0.2197	0.202817	0.270349	0.2197	0.2197	0.215171	0.211184	0.207649
	ResidentialPV-lowAC	0.137064	0.137064	0.136695	0.137772	0.136695	0.137064	0.136695	0.137772	0.131523	0.129126	0.136936	0.136936	0.137064	0.136695	0.137772	0.137064	0.137064	0.137064	0.137064	0.137064
	ResidentialPV-mediumAC	0.221305	0.221305	0.207009	0.263793	0.207009	0.221305	0.207009	0.263793	0.215737	0.213327	0.215954	0.215954	0.221305	0.207009	0.263793	0.221305	0.221305	0.217526	0.2142	0.21125
	ResidentialPV-highAC	0.239051	0.239051	0.221797	0.290411	0.221797	0.239051	0.221797	0.290411	0.233482	0.231072	0.23259	0.23259	0.239051	0.221797	0.290411	0.239051	0.239051	0.234522	0.230535	0.227
	CommercialPrivate-lowAC	0.0991	0.0991	0.0991	0.0991	0.0991	0.0991	0.0991	0.0991	0.0887	0.0842	0.0991	0.0991	0.0991	0.0991	0.0991	0.0991	0.0991	0.0991	0.0991	0.0991
	CommercialPrivate-mediumAC	0.204627	0.204627	0.123405	0.309657	0.309657	0.204627	0.123405	0.309657	0.194175	0.189652	5.60835	0.154686	0.204627	0.123405	0.309657	0.204627	0.204627	0.201175	0.198166	0.195525
	CommercialPrivate-highAC	0.182872	0.182872	0.118103	0.266146	0.266146	0.182872	0.118103	0.266146	0.17242	0.167897	2.26009	0.121203	0.182872	0.118103	0.266146	0.182872	0.182872	0.180124	0.177728	0.175626
	CommercialPrivate-DC	0.395746	0.412901	0.166689	1.88092	1.88092	0.387288	0.158231	1.87246	0.384456	0.379571	5.37093	0.160211	0.421479	0.171967	2.03928	0.395746	0.395746	0.386458	0.378361	0.371254
	CommercialPublic-mediumAC	0.293885	0.293885	0.129624	0.466584	0.466584	0.293885	0.129624	0.466584	0.283432	0.27891	10.2899	0.201501	0.293885	0.129624	0.466584	0.266373	0.279666	0.289723	0.286095	0.282911
	CommercialPublic-highAC	0.246108	0.246108	0.119668	0.303085	0.303085	0.246108	0.119668	0.303085	0.235656	0.231133	3.90072	0.137609	0.246108	0.119668	0.303085	0.224443	0.234911	0.242831	0.239974	0.237467
	CommercialPublic-DC	0.436158	0.453313	0.155371	1.52847	1.52847	0.427701	0.146913	1.52001	0.424868	0.419983	6.10906	0.167592	0.461891	0.159114	1.63975	0.374758	0.404424	0.426871	0.418774	0.411667
Finland	ResidentialGrid-lowAC	0.13563	0.13563	0.13563	0.13563	0.13563	0.13563	0.13563	0.13563	0.13563	0.11547	0.13563	0.13563	0.13563	0.13563	0.13563	0.13563	0.13563	0.13563	0.13563	0.13563
	ResidentialGrid-mediumAC	0.255283	0.255283	0.235454	0.314768	0.235454	0.255283	0.235454	0.314768	0.255283	0.235022	0.247847	0.247847	0.255283	0.235454	0.314768	0.255283	0.255283	0.24979	0.244954	0.240666
	ResidentialGrid-highAC	0.277435	0.277435	0.253914	0.347996	0.253914	0.277435	0.253914	0.347996	0.277435	0.257173	0.268614	0.268614	0.277435	0.253914	0.347996	0.277435	0.277435	0.270988	0.265313	0.260281
	ResidentialPV-lowAC	0.140416	0.140416	0.140306	0.140605	0.140306	0.140416	0.140306	0.140605	0.140416	0.128459	0.140378	0.140378	0.140416	0.140306	0.140605	0.140416	0.140416	0.140416	0.140416	0.140416
	ResidentialPV-mediumAC	0.260093	0.260093	0.240154	0.319769	0.240154	0.260093	0.240154	0.319769	0.260093	0.248076	0.252619	0.252619	0.260093	0.240154	0.319769	0.260093	0.260093	0.2546	0.249764	0.245476
	ResidentialPV-highAC	0.282245	0.282245	0.258614	0.352996	0.258614	0.282245	0.258614	0.352996	0.282245	0.270228	0.273386	0.273386	0.282245	0.258614	0.352996	0.282245	0.282245	0.275798	0.270123	0.265091
	CommercialPrivate-lowAC	0.0881	0.0881	0.0881	0.0881	0.0881	0.0881	0.0881	0.0881	0.0881	0.0812	0.0881	0.0881	0.0881	0.0881	0.0881	0.0881	0.0881	0.0881	0.0881	0.0881
	CommercialPrivate-mediumAC	0.236032	0.236032	0.121974	0.383521	0.383521	0.236032	0.121974	0.383521	0.236032	0.229097	7.82429	0.1659	0.236032	0.121974	0.383521	0.236032	0.236032	0.231057	0.22672	0.222914
	CommercialPrivate-highAC	0.207251	0.207251	0.114922	0.32596	0.32596	0.207251	0.114922	0.32596	0.207251	0.200317	3.16836	0.119341	0.207251	0.114922	0.32596	0.207251	0.207251	0.203233	0.199729	0.196654
	CommercialPrivate-DC	0.454892	0.472048	0.16933	2.30644	2.30644	0.454892	0.16933	2.30644	0.454892	0.447402	6.65739	0.161254	0.480625	0.174608	2.4648	0.454892	0.454892	0.443056	0.432736	0.423679
	CommercialPublic-mediumAC	0.32812	0.32812	0.125568	0.541077	0.541077	0.32812	0.125568	0.541077	0.32812	0.321185	12.6543	0.2142	0.32812	0.125568	0.541077	0.289872	0.308352	0.322334	0.31729	0.312863
	CommercialPublic-highAC	0.27285	0.27285	0.11379	0.344525	0.344525	0.27285	0.11379	0.344525	0.27285	0.265915	4.87028	0.13636	0.27285	0.11379	0.344525	0.242225	0.257021	0.268217	0.264179	0.260634
	CommercialPublic-DC	0.495305	0.51246	0.15377	1.82393	1.82393	0.495305	0.15377	1.82393	0.495305	0.487815	7.39552	0.168635	0.521038	0.157513	1.93521	0.417052	0.454861	0.483468	0.473149	0.464092
France	ResidentialGrid-lowAC	0.15048	0.15048	0.15048	0.15048	0.15048	0.15048	0.15048	0.15048	0.15048	0.12186	0.15048	0.15048	0.15048	0.15048	0.15048	0.15048	0.15048	0.15048	0.15048	0.15048
	ResidentialGrid-mediumAC	0.268743	0.268743	0.249158	0.327496	0.249158	0.268743	0.249158	0.327496	0.268743	0.239979	0.261399	0.261399	0.268743	0.249158	0.327496	0.268743	0.268743	0.263324	0.258554	0.254324
	ResidentialGrid-highAC	0.290814	0.290814	0.267551	0.360604	0.267551	0.290814	0.267551	0.360604	0.290814	0.262051	0.282091	0.282091	0.290814	0.267551	0.360604	0.290814	0.290814	0.284447	0.278842	0.273872
	ResidentialPV-lowAC	0.131653	0.131653	0.131907	0.131169	0.131907	0.131653	0.131907	0.131169	0.131653	0.116395	0.131742	0.131742	0.131653	0.131907	0.131169	0.131653	0.131653	0.131653	0.131653	0.131653
	ResidentialPV-mediumAC	0.249821	0.249821	0.230492	0.308088	0.230492	0.249821	0.230492	0.308088	0.249821	0.234487	0.242567	0.242567	0.249821	0.230492	0.308088	0.249821	0.249821	0.244402	0.239632	0.235403
	ResidentialPV-highAC	0.271893	0.271893	0.248885	0.341195	0.248885	0.271893	0.248885	0.341195	0.271893	0.256558	0.263259	0.263259	0.271893	0.248885	0.341195	0.271893	0.271893	0.265525	0.25992	0.25495
	CommercialPrivate-lowAC	0.1291	0.1291	0.1291	0.1291	0.1291	0.1291	0.1291	0.1291	0.1291	0.1023	0.1291	0.1291	0.1291	0.1291	0.1291	0.1291	0.1291	0.1291	0.1291	0.1291
	CommercialPrivate-mediumAC	0.273907	0.273907	0.162425	0.418066	0.418066	0.273907	0.162425	0.418066	0.273907	0.246973	7.69083	0.20536	0.273907	0.162425	0.418066	0.273907	0.273907	0.269053	0.26482	0.261105
	CommercialPrivate-highAC	0.245678	0.245678	0.155511	0.361608	0.361608	0.245678	0.155511	0.361608	0.245678	0.218743	3.13746	0.159826	0.245678	0.155511	0.361608	0.245678	0.245678	0.241759	0.238343	0.235344
	CommercialPrivate-DC	0.493824	0.510979	0.212693	2.31664	2.31664	0.512958	0.209353	2.48149	0.493824	0.464731	6.60006	0.204743	0.519557	0.217972	2.475	0.493824	0.493824	0.482188	0.472042	0.463138
	CommercialPublic-mediumAC	0.365773	0.365773	0.166225	0.575573	0.575573	0.365773	0.166225	0.575573	0.365773	0.338839	12.5092	0.253543	0.365773	0.166225	0.575573	0.328368	0.346441	0.360115	0.355183	0.350853
	CommercialPublic-highAC	0.311091	0.311091	0.15459	0.381614	0.381614	0.311091	0.15459	0.381614	0.311091	0.284157	4.83457	0.176797	0.311091	0.15459	0.381614	0.281169	0.295626	0.306565	0.302619	0.299156
	CommercialPublic-DC	0.534236	0.551392	0.197466	1.84433	1.84433	0.55337	0.192438	1.95745	0.534236	0.505144	7.33819	0.212124	0.55997	0.201209	1.95561	0.457306	0.494476	0.5226	0.512455	0.50355
Germany	ResidentialGrid-lowAC	0.23796	0.23796	0.23796	0.23796	0.23796	0.23796	0.23796	0.23796	0.17775	0.1593	0.23796	0.23796	0.23796	0.23796	0.23796	0.23796	0.23796	0.23796	0.23796	0.23796
	ResidentialGrid-mediumAC	0.345254	0.345254	0.327571	0.398302	0.327571	0.345254	0.327571	0.398302	0.284741	0.266198	0.338622	0.338622	0.345254	0.327571	0.398302	0.345254	0.345254	0.340377	0.336084	0.332277
	ResidentialGrid-highAC	0.36562	0.36562	0.344543	0.428852	0.344543	0.36562	0.344543	0.428852	0.305108	0.286565	0.357716	0.357716	0.36562	0.344543	0.428852	0.36562	0.36562	0.359871	0.354809	0.350321
	ResidentialPV-lowAC	0.185277	0.185277	0.18604	0.183773	0.18604	0.185277	0.18604	0.183773	0.150134	0.139365	0.185532	0.185532	0.185277	0.18604	0.183773	0.185277	0.185277	0.185277	0.185277	0.185277
	ResidentialPV-mediumAC	0.292306	0.292306	0.27539	0.343843	0.27539	0.292306	0.27539	0.343843	0.256986	0.246163	0.285931	0.285931	0.292306	0.27539	0.343843	0.292306	0.292306	0.287429	0.283136	0.27933
	ResidentialPV-highAC	0.312673	0.312673	0.292362	0.374393	0.292362	0.312673	0.292362	0.374393	0.277353	0.26653	0.305025	0.305025	0.312673	0.292362	0.374393	0.312673	0.312673	0.306923	0.301862	0.297374
	CommercialPrivate-lowAC	0.1876	0.1876	0.1876	0.1876	0.1876	0.1876	0.1876	0.1876	0.1207	0.1002	0.1876	0.1876	0.1876	0.1876	0.1876	0.1876	0.1876	0.1876	0.1876	0.1876
	CommercialPrivate-mediumAC	0.324792	0.324792	0.219426	0.461042	0.461042	0.324792	0.219426	0.461042	0.257556	0.236953	7.33479	0.260005	0.324792	0.219426	0.461042	0.324792	0.324792	0.320221	0.316235	0.312738
	CommercialPrivate-highAC	0.297872	0.297872	0.212838	0.4072	0.4072	0.297872	0.212838	0.4072	0.230635	0.210032	3.02501	0.216907	0.297872	0.212838	0.4072	0.297872	0.297872	0.294189	0.290979	0.288161
	CommercialPrivate-DC	0.544086	0.561242	0.273481	2.29866	2.29866	0.544086	0.273481	2.29866	0.471464	0.44921	6.42171	0.265828	0.569819	0.27876	2.45701	0.544086	0.544086	0.532925	0.523193	0.514652
	CommercialPublic-mediumAC	0.416131	0.416131	0.223715	0.618432	0.618432	0.416131	0.223715	0.618432	0.348895	0.328292	12.1255	0.307912	0.416131	0.223715	0.618432	0.380725	0.397832	0.410776	0.406106	0.402008
	CommercialPublic-highAC	0.362845	0.362845	0.21242	0.430629	0.430629	0.362845	0.21242	0.430629	0.295609	0.275006	4.7107	0.233764	0.362845	0.21242	0.430629	0.334591	0.348242	0.358571	0.354845	0.351575
	CommercialPublic-DC	0.584499	0.601654	0.259044	1.85057	1.85057	0.584499	0.259044	1.85057	0.511876	0.489623	7.15984	0.273209	0.610232	0.262787	1.96185	0.510707	0.54636	0.573337	0.563606	0.555065
Greece	ResidentialGrid-lowAC	0.15282	0.15282	0.15282	0.15282	0.15282	0.15282	0.15282	0.15282	0.13752	0.13554	0.15282	0.15282	0.15282	0.15282	0.15282	0.15282	0.15282	0.15282	0.15282	0.15282
	ResidentialGrid-mediumAC	0.273151	0.273151	0.253224	0.332933	0.253224	0.273151	0.253224	0.332933	0.257774	0.255784	0.265678	0.265678	0.273151	0.253224	0.332933	0.273151	0.273151	0.267776	0.263044	0.258848
	ResidentialGrid-highAC	0.299438	0.299438	0.275129	0.372362	0.275129	0.299438	0.275129	0.372362	0.284061	0.282071	0.290322	0.290322	0.299438	0.275129	0.372362	0.299438	0.299438	0.292956	0.28725	0.282191
	ResidentialPV-lowAC	0.143893	0.143893	0.143965	0.143747	0.143965	0.143893	0.143965	0.143747	0.135329	0.13422	0.143918	0.143918	0.143893	0.143965	0.143747	0.143893	0.143893	0.143893	0.143893	0.143893
	ResidentialPV-mediumAC	0.264179	0.264179	0.244324	0.323814	0.244324	0.264179	0.244324	0.323814	0.255572	0.254458	0.256732	0.256732	0.264179	0.244324	0.323814	0.264179	0.264179	0.258804	0.254072	0.249876
	ResidentialPV-highAC	0.290466	0.290466	0.26623	0.363244	0.26623	0.290466	0.26623	0.363244	0.281858	0.280744	0.281376	0.281376	0.290466	0.26623	0.363244	0.290466	0.290466	0.283984	0.278279	0.273219
	CommercialPrivate-lowAC	0.1431	0.1431	0.1431	0.1431	0.1431	0.1431	0.1431	0.1431	0.1275	0.1225	0.1431	0.1431	0.1431	0.1431	0.1431	0.1431	0.1431	0.1431	0.1431	0.1431
	CommercialPrivate-mediumAC	0.239899	0.239899	0.165597	0.335978	0.335978	0.239899	0.165597	0.335978	0.22422	0.219195	5.18316	0.194212	0.239899	0.165597	0.335978	0.239899	0.239899	0.236768	0.234038	0.231642
	CommercialPrivate-highAC	0.219624	0.219624	0.160665	0.295429	0.295429	0.219624	0.160665	0.295429	0.203946	0.198921	2.11053	0.163486	0.219624	0.160665	0.295429	0.219624	0.219624	0.217144	0.214982	0.213084
	CommercialPrivate-DC	0.428525	0.445681	0.211379	1.83647	1.83647	0.42967	0.206561	1.87627	0.411591	0.406163	5.14501	0.205238	0.454258	0.216657	1.99483	0.428525	0.428525	0.419775	0.412146	0.405451
	CommercialPublic-mediumAC	0.328559	0.328559	0.17237	0.492773	0.492773	0.328559	0.17237	0.492773	0.312881	0.307856	9.83338	0.240715	0.328559	0.17237	0.492773	0.303311	0.31551	0.32474	0.321411	0.318488
	CommercialPublic-highAC	0.282362	0.282362	0.162798	0.33624	0.33624	0.282362	0.162798	0.33624	0.266684	0.261659	3.73824	0.179763	0.282362	0.162798	0.33624	0.262586	0.272141	0.279371	0.276763	0.274474
	CommercialPublic-DC	0.468938	0.486093	0.200955	1.51144	1.51144	0.470082	0.19569	1.53751	0.452003	0.446575	5.88314	0.212619	0.494671	0.204698	1.62271	0.41109	0.439039	0.460188	0.452559	0.445863
Hungary	ResidentialGrid-lowAC	0.09639	0.09639	0.09639	0.09639	0.09639	0.09639	0.09639	0.09639	0.09639	0.09639	0.09639	0.09639	0.09639	0.09639	0.09639	0.09639	0.09639	0.09639	0.09639	0.09639
	ResidentialGrid-mediumAC	0.166847	0.166847	0.155185	0.201833	0.155185	0.166847	0.155185	0.201833	0.166847	0.166847	0.162473	0.162473	0.166847	0.155185	0.201833	0.166847	0.166847	0.16371	0.16095	0.158501
	ResidentialGrid-highAC	0.182496	0.182496	0.168226	0.225307	0.168226	0.182496	0.168226	0.225307	0.182496	0.182496	0.177145	0.177145	0.182496	0.168226	0.225307	0.182496	0.182496	0.178703	0.175363	0.172402
	ResidentialPV-lowAC	0.121732	0.121732	0.121352	0.122531	0.121352	0.121732	0.121352	0.122531	0.121732	0.121732	0.121601	0.121601	0.121732	0.121352	0.122531	0.121732	0.121732	0.121732	0.121732	0.121732
	ResidentialPV-mediumAC	0.192316	0.192316	0.180272	0.228105	0.180272	0.192316	0.180272	0.228105	0.192316	0.192316	0.187811	0.187811	0.192316	0.180272	0.228105	0.192316	0.192316	0.18918	0.186419	0.183971
	ResidentialPV-highAC	0.207966	0.207966	0.193313	0.251579	0.193313	0.207966	0.193313	0.251579	0.207966	0.207966	0.202482	0.202482	0.207966	0.193313	0.251579	0.207966	0.207966	0.204173	0.200833	0.197872
	CommercialPrivate-lowAC	0.1112	0.1112	0.1112	0.1112	0.1112	0.1112	0.1112	0.1112	0.1046	0.1037	0.1112	0.1112	0.1112	0.1112	0.1112	0.1112	0.1112	0.1112	0.1112	0.1112
	CommercialPrivate-mediumAC	0.203676	0.203676	0.132593	0.295592	0.295592	0.203676	0.132593	0.295592	0.197042	0.196138	4.93276	0.159969	0.203676	0.132593	0.295592	0.203676	0.203676	0.200694	0.198094	0.195813
	CommercialPrivate-highAC	0.18409	0.18409	0.127832	0.256421	0.256421	0.18409	0.127832	0.256421	0.177457	0.176552	1.98834	0.130525	0.18409	0.127832	0.256421	0.18409	0.18409	0.181734	0.179681	0.177878
	CommercialPrivate-DC	0.386927	0.404082	0.17532	1.75896	1.75896	0.436831	0.177342	2.11932	0.379762	0.378785	4.98308	0.169336	0.41266	0.180599	1.91732	0.386927	0.386927	0.378427	0.371016	0.364512
	CommercialPublic-mediumAC	0.292059	0.292059	0.139623	0.452325	0.452325	0.292059	0.139623	0.452325	0.285426	0.284521	9.56844	0.206326	0.292059	0.139623	0.452325	0.267863	0.279553	0.288399	0.285208	0.282408
	CommercialPublic-highAC	0.246597	0.246597	0.13023	0.299033	0.299033	0.246597	0.13023	0.299033	0.239963	0.239059	3.61004	0.146742	0.246597	0.13023	0.299033	0.227699	0.236829	0.243738	0.241246	0.239059
	CommercialPublic-DC	0.427339	0.444495	0.165312	1.44667	1.44667	0.477243	0.16374	1.69682	0.420175	0.419198	5.72121	0.176717	0.453073	0.169055	1.55795	0.371144	0.398295	0.418839	0.411429	0.404924
Ireland	ResidentialGrid-lowAC	0.19089	0.19089	0.19089	0.19089	0.19089	0.19089	0.19089	0.19089	0.18729	0.18729	0.19089	0.19089	0.19089	0.19089	0.19089	0.19089	0.19089	0.19089	0.19089	0.19089
	ResidentialGrid-mediumAC	0.309534	0.309534	0.28992	0.368377	0.28992	0.309534	0.28992	0.368377	0.305916	0.305916	0.302179	0.302179	0.309534	0.28992	0.368377	0.309534	0.309534	0.304134	0.29938	0.295164
	ResidentialGrid-highAC	0.33237	0.33237	0.30895	0.402631	0.30895	0.33237	0.30895	0.402631	0.328752	0.328752	0.323588	0.323588	0.33237	0.30895	0.402631	0.33237	0.33237	0.325993	0.320378	0.3154
	ResidentialPV-lowAC	0.18825	0.18825	0.188291	0.188168	0.188291	0.18825	0.188291	0.188168	0.186191	0.186191	0.188264	0.188264	0.18825	0.188291	0.188168	0.18825	0.18825	0.18825	0.18825	0.18825
	ResidentialPV-mediumAC	0.306881	0.306881	0.287308	0.365641	0.287308	0.306881	0.287308	0.365641	0.304812	0.304812	0.29954	0.29954	0.306881	0.287308	0.365641	0.306881	0.306881	0.30148	0.296726	0.292511
	ResidentialPV-highAC	0.329717	0.329717	0.306338	0.399895	0.306338	0.329717	0.306338	0.399895	0.327647	0.327647	0.320948	0.320948	0.329717	0.306338	0.399895	0.329717	0.329717	0.323339	0.317725	0.312747
	CommercialPrivate-lowAC	0.1621	0.1621	0.1621	0.1621	0.1621	0.1621	0.1621	0.1621	0.1581	0.1578	0.1621	0.1621	0.1621	0.1621	0.1621	0.1621	0.1621	0.1621	0.1621	0.1621
	CommercialPrivate-mediumAC	0.295418	0.295418	0.192949	0.427921	0.427921	0.295418	0.192949	0.427921	0.291398	0.291096	7.11267	0.232412	0.295418	0.192949	0.427921	0.295418	0.295418	0.290981	0.287112	0.283717
	CommercialPrivate-highAC	0.269117	0.269117	0.186515	0.375319	0.375319	0.269117	0.186515	0.375319	0.265097	0.264795	2.91827	0.190468	0.269117	0.186515	0.375319	0.269117	0.269117	0.265547	0.262434	0.259702
	CommercialPrivate-DC	0.510133	0.527288	0.244513	2.23237	2.23237	0.510133	0.244513	2.23237	0.50579	0.505465	6.27946	0.237001	0.535866	0.249792	2.39073	0.510133	0.510133	0.499196	0.489661	0.481292
	CommercialPublic-mediumAC	0.386507	0.386507	0.19747	0.585255	0.585255	0.386507	0.19747	0.585255	0.382487	0.382185	11.8903	0.280188	0.386507	0.19747	0.585255	0.352048	0.368697	0.381294	0.37675	0.372762
	CommercialPublic-highAC	0.333882	0.333882	0.186335	0.400369	0.400369	0.333882	0.186335	0.400369	0.329862	0.32956	4.59855	0.207271	0.333882	0.186335	0.400369	0.306419	0.319688	0.329728	0.326106	0.322927
	CommercialPublic-DC	0.550545	0.5677	0.23045	1.79577	1.79577	0.550545	0.23045	1.79577	0.546203	0.545877	7.01759	0.244382	0.576278	0.234193	1.90705	0.47824	0.513175	0.539608	0.530073	0.521704
Italy	ResidentialGrid-lowAC	0.20745	0.20745	0.20745	0.20745	0.20745	0.20745	0.20745	0.20745	0.1584	0.13878	0.20745	0.20745	0.20745	0.20745	0.20745	0.20745	0.20745	0.20745	0.20745	0.20745
	ResidentialGrid-mediumAC	0.356581	0.356581	0.3319	0.430626	0.3319	0.356581	0.3319	0.430626	0.307285	0.287566	0.347326	0.347326	0.356581	0.3319	0.430626	0.356581	0.356581	0.34981	0.34385	0.338565
	ResidentialGrid-highAC	0.386011	0.386011	0.356424	0.47477	0.356424	0.386011	0.356424	0.47477	0.336714	0.316996	0.374916	0.374916	0.386011	0.356424	0.47477	0.386011	0.386011	0.377985	0.37092	0.364655
	ResidentialPV-lowAC	0.163488	0.163488	0.163954	0.162588	0.163954	0.163488	0.163954	0.162588	0.135417	0.124188	0.163652	0.163652	0.163488	0.163954	0.162588	0.163488	0.163488	0.163488	0.163488	0.163488
	ResidentialPV-mediumAC	0.312399	0.312399	0.288185	0.385538	0.288185	0.312399	0.288185	0.385538	0.284186	0.272901	0.303307	0.303307	0.312399	0.288185	0.385538	0.312399	0.312399	0.305628	0.299668	0.294383
	ResidentialPV-highAC	0.341828	0.341828	0.31271	0.429682	0.31271	0.341828	0.31271	0.429682	0.313615	0.30233	0.330897	0.330897	0.341828	0.31271	0.429682	0.341828	0.341828	0.333802	0.326737	0.320473
	CommercialPrivate-lowAC	0.1877	0.1877	0.1877	0.1877	0.1877	0.1877	0.1877	0.1877	0.1277	0.1154	0.1877	0.1877	0.1877	0.1877	0.1877	0.1877	0.1877	0.1877	0.1877	0.1877
	CommercialPrivate-mediumAC	0.313237	0.313237	0.216885	0.437831	0.437831	0.313237	0.216885	0.437831	0.252936	0.240574	6.72356	0.253992	0.313237	0.216885	0.437831	0.313237	0.313237	0.309084	0.305463	0.302285
	CommercialPrivate-highAC	0.288245	0.288245	0.210777	0.387847	0.387847	0.288245	0.210777	0.387847	0.227943	0.215582	2.77275	0.214484	0.288245	0.210777	0.387847	0.288245	0.288245	0.284912	0.282005	0.279455
	CommercialPrivate-DC	0.524681	0.541836	0.269587	2.17868	2.17868	0.554522	0.269668	2.40148	0.459548	0.446196	6.06539	0.262372	0.550414	0.274865	2.33703	0.524681	0.524681	0.514219	0.505097	0.497092
	CommercialPublic-mediumAC	0.403799	0.403799	0.221895	0.595048	0.595048	0.403799	0.221895	0.595048	0.343497	0.331136	11.4735	0.301492	0.403799	0.221895	0.595048	0.37134	0.387023	0.398889	0.394609	0.390852
	CommercialPublic-highAC	0.35257	0.35257	0.211099	0.416319	0.416319	0.35257	0.211099	0.416319	0.292268	0.279906	4.44161	0.231173	0.35257	0.211099	0.416319	0.326776	0.339238	0.348668	0.345267	0.342281
	CommercialPublic-DC	0.565093	0.582248	0.256314	1.76629	1.76629	0.594935	0.254161	1.9206	0.499961	0.486608	6.80352	0.269754	0.590826	0.260057	1.87757	0.495928	0.529346	0.554631	0.54551	0.537504
Latvia	ResidentialGrid-lowAC	0.1395	0.1395	0.1395	0.1395	0.1395	0.1395	0.1395	0.1395	0.12222	0.12222	0.1395	0.1395	0.1395	0.1395	0.1395	0.1395	0.1395	0.1395	0.1395	0.1395
	ResidentialGrid-mediumAC	0.219682	0.219682	0.206435	0.259423	0.206435	0.219682	0.206435	0.259423	0.202315	0.202315	0.214715	0.214715	0.219682	0.206435	0.259423	0.219682	0.219682	0.216108	0.212962	0.210173
	ResidentialGrid-highAC	0.237142	0.237142	0.220985	0.285612	0.220985	0.237142	0.220985	0.285612	0.219775	0.219775	0.231083	0.231083	0.237142	0.220985	0.285612	0.237142	0.237142	0.232833	0.22904	0.225677
	ResidentialPV-lowAC	0.161714	0.161714	0.161259	0.162559	0.161259	0.161714	0.161259	0.162559	0.15135	0.15135	0.161561	0.161561	0.161714	0.161259	0.162559	0.161714	0.161714	0.161714	0.161714	0.161714
	ResidentialPV-mediumAC	0.242008	0.242008	0.228304	0.282598	0.228304	0.242008	0.228304	0.282598	0.231592	0.231592	0.236886	0.236886	0.242008	0.228304	0.282598	0.242008	0.242008	0.238434	0.235288	0.232498
	ResidentialPV-highAC	0.259467	0.259467	0.242854	0.308787	0.242854	0.259467	0.242854	0.308787	0.249052	0.249052	0.253255	0.253255	0.259467	0.242854	0.308787	0.259467	0.259467	0.255159	0.251366	0.248003
	CommercialPrivate-lowAC	0.1301	0.1301	0.1301	0.1301	0.1301	0.1301	0.1301	0.1301	0.1064	0.1064	0.1301	0.1301	0.1301	0.1301	0.1301	0.1301	0.1301	0.1301	0.1301	0.1301
	CommercialPrivate-mediumAC	0.227041	0.227041	0.152579	0.323329	0.323329	0.227041	0.152579	0.323329	0.203222	0.203222	5.18101	0.181256	0.227041	0.152579	0.323329	0.227041	0.227041	0.223903	0.221167	0.218765
	CommercialPrivate-highAC	0.206733	0.206733	0.147638	0.282711	0.282711	0.206733	0.147638	0.282711	0.182913	0.182913	2.10197	0.150466	0.206733	0.147638	0.282711	0.206733	0.206733	0.204246	0.202078	0.200176
	CommercialPrivate-DC	0.414762	0.431917	0.197338	1.82451	1.82451	0.414762	0.197338	1.82451	0.389034	0.389034	5.13726	0.191189	0.440495	0.202617	1.98286	0.414762	0.414762	0.405999	0.398359	0.391654
	CommercialPublic-mediumAC	0.315716	0.315716	0.159339	0.480127	0.480127	0.315716	0.159339	0.480127	0.291897	0.291897	9.83196	0.227766	0.315716	0.159339	0.480127	0.290415	0.302639	0.311889	0.308552	0.305624
	CommercialPublic-highAC	0.269482	0.269482	0.149758	0.323432	0.323432	0.269482	0.149758	0.323432	0.245663	0.245663	3.72998	0.166746	0.269482	0.149758	0.323432	0.249662	0.259238	0.266484	0.263871	0.261576
	CommercialPublic-DC	0.455174	0.472329	0.186894	1.49883	1.49883	0.455174	0.186894	1.49883	0.429447	0.429447	5.87539	0.19857	0.480907	0.190637	1.61011	0.397243	0.425233	0.446412	0.438772	0.432067
Lithuania	ResidentialGrid-lowAC	0.10827	0.10827	0.10827	0.10827	0.10827	0.10827	0.10827	0.10827	0.10017	0.10017	0.10827	0.10827	0.10827	0.10827	0.10827	0.10827	0.10827	0.10827	0.10827	0.10827
	ResidentialGrid-mediumAC	0.186025	0.186025	0.173156	0.22463	0.173156	0.186025	0.173156	0.22463	0.177884	0.177884	0.181199	0.181199	0.186025	0.173156	0.22463	0.186025	0.186025	0.182564	0.179517	0.176815
	ResidentialGrid-highAC	0.203278	0.203278	0.187534	0.25051	0.187534	0.203278	0.187534	0.25051	0.195138	0.195138	0.197374	0.197374	0.203278	0.187534	0.25051	0.203278	0.203278	0.199092	0.195408	0.19214
	ResidentialPV-lowAC	0.132781	0.132781	0.13238	0.133605	0.13238	0.132781	0.13238	0.133605	0.128059	0.128059	0.132644	0.132644	0.132781	0.13238	0.133605	0.132781	0.132781	0.132781	0.132781	0.132781
	ResidentialPV-mediumAC	0.210659	0.210659	0.197387	0.250093	0.197387	0.210659	0.197387	0.250093	0.205913	0.205913	0.205695	0.205695	0.210659	0.197387	0.250093	0.210659	0.210659	0.207198	0.204151	0.201449
	ResidentialPV-highAC	0.227913	0.227913	0.211765	0.275973	0.211765	0.227913	0.211765	0.275973	0.223167	0.223167	0.22187	0.22187	0.227913	0.211765	0.275973	0.227913	0.227913	0.223727	0.220042	0.216775
	CommercialPrivate-lowAC	0.1047	0.1047	0.1047	0.1047	0.1047	0.1047	0.1047	0.1047	0.0957	0.0953	0.1047	0.1047	0.1047	0.1047	0.1047	0.1047	0.1047	0.1047	0.1047	0.1047
	CommercialPrivate-mediumAC	0.197351	0.197351	0.126108	0.289476	0.289476	0.197351	0.126108	0.289476	0.188306	0.187904	4.93715	0.153545	0.197351	0.126108	0.289476	0.197351	0.197351	0.194362	0.191756	0.189469
	CommercialPrivate-highAC	0.177731	0.177731	0.121338	0.250236	0.250236	0.177731	0.121338	0.250236	0.168686	0.168284	1.98632	0.124037	0.177731	0.121338	0.250236	0.177731	0.177731	0.175369	0.17331	0.171503
	CommercialPrivate-DC	0.380219	0.397375	0.168336	1.75405	1.75405	0.380219	0.168336	1.75405	0.37045	0.370015	4.98239	0.162343	0.405953	0.173614	1.9124	0.380219	0.380219	0.371707	0.364285	0.357771
	CommercialPublic-mediumAC	0.285748	0.285748	0.133125	0.446212	0.446212	0.285748	0.133125	0.446212	0.276703	0.276301	9.57355	0.199909	0.285748	0.133125	0.446212	0.2615	0.273216	0.28208	0.278883	0.276076
	CommercialPublic-highAC	0.240249	0.240249	0.123722	0.292758	0.292758	0.240249	0.123722	0.292758	0.231204	0.230802	3.60831	0.140257	0.240249	0.123722	0.292758	0.221307	0.230459	0.237384	0.234886	0.232694
	CommercialPublic-DC	0.420632	0.437787	0.158307	1.44112	1.44112	0.420632	0.158307	1.44112	0.410862	0.410428	5.72052	0.169725	0.446365	0.16205	1.5524	0.364353	0.391545	0.412119	0.404698	0.398184
Luxembourg	ResidentialGrid-lowAC	0.13977	0.13977	0.13977	0.13977	0.13977	0.13977	0.13977	0.13977	0.11007	0.10917	0.13977	0.13977	0.13977	0.13977	0.13977	0.13977	0.13977	0.13977	0.13977	0.13977
	ResidentialGrid-mediumAC	0.24922	0.24922	0.231096	0.303595	0.231096	0.24922	0.231096	0.303595	0.219371	0.218467	0.242424	0.242424	0.24922	0.231096	0.303595	0.24922	0.24922	0.244229	0.239835	0.235939
	ResidentialGrid-highAC	0.270297	0.270297	0.248659	0.335209	0.248659	0.270297	0.248659	0.335209	0.240447	0.239543	0.262183	0.262183	0.270297	0.248659	0.335209	0.270297	0.270297	0.264403	0.259215	0.254615
	ResidentialPV-lowAC	0.137636	0.137636	0.137664	0.137586	0.137664	0.137636	0.137664	0.137586	0.121225	0.120728	0.137646	0.137646	0.137636	0.137664	0.137586	0.137636	0.137636	0.137636	0.137636	0.137636
	ResidentialPV-mediumAC	0.247075	0.247075	0.228979	0.301399	0.228979	0.247075	0.228979	0.301399	0.230582	0.230082	0.240289	0.240289	0.247075	0.228979	0.301399	0.247075	0.247075	0.242084	0.23769	0.233794
	ResidentialPV-highAC	0.268151	0.268151	0.246543	0.333013	0.246543	0.268151	0.246543	0.333013	0.251658	0.251159	0.260047	0.260047	0.268151	0.246543	0.333013	0.268151	0.268151	0.262258	0.25707	0.25247
	CommercialPrivate-lowAC	0.1111	0.1111	0.1111	0.1111	0.1111	0.1111	0.1111	0.1111	0.0971	0.0965	0.1111	0.1111	0.1111	0.1111	0.1111	0.1111	0.1111	0.1111	0.1111	0.1111
	CommercialPrivate-mediumAC	0.244578	0.244578	0.141787	0.377497	0.377497	0.244578	0.141787	0.377497	0.230507	0.229904	7.08324	0.181374	0.244578	0.141787	0.377497	0.244578	0.244578	0.240126	0.236244	0.232838
	CommercialPrivate-highAC	0.218208	0.218208	0.135336	0.324758	0.324758	0.218208	0.135336	0.324758	0.204138	0.203535	2.87602	0.139302	0.218208	0.135336	0.324758	0.218208	0.218208	0.214625	0.211502	0.208761
	CommercialPrivate-DC	0.455467	0.472622	0.189293	2.1813	2.1813	0.486386	0.187093	2.42696	0.440269	0.439618	6.23683	0.181766	0.4812	0.194572	2.33966	0.455467	0.455467	0.444505	0.434948	0.42656
	CommercialPublic-mediumAC	0.335694	0.335694	0.146282	0.534838	0.534838	0.335694	0.146282	0.534838	0.321624	0.321021	11.8623	0.229165	0.335694	0.146282	0.534838	0.301131	0.31783	0.330466	0.325908	0.321908
	CommercialPublic-highAC	0.282996	0.282996	0.135129	0.349627	0.349627	0.282996	0.135129	0.349627	0.268926	0.268323	4.55691	0.156111	0.282996	0.135129	0.349627	0.255445	0.268757	0.278829	0.275195	0.272007
	CommercialPublic-DC	0.495879	0.513035	0.175189	1.74342	1.74342	0.526798	0.170502	1.91285	0.480682	0.48003	6.97496	0.189147	0.521613	0.178932	1.8547	0.42341	0.458424	0.484918	0.475361	0.466973
Malta	ResidentialGrid-lowAC	0.13581	0.13581	0.13581	0.13581	0.13581	0.13581	0.13581	0.13581	0.13581	0.13446	0.13581	0.13581	0.13581	0.13581	0.13581	0.13581	0.13581	0.13581	0.13581	0.13581
	ResidentialGrid-mediumAC	0.251735	0.251735	0.232528	0.309356	0.232528	0.251735	0.232528	0.309356	0.251735	0.250378	0.244532	0.244532	0.251735	0.232528	0.309356	0.251735	0.251735	0.246547	0.24198	0.23793
	ResidentialGrid-highAC	0.276883	0.276883	0.253484	0.347078	0.253484	0.276883	0.253484	0.347078	0.276883	0.275526	0.268108	0.268108	0.276883	0.253484	0.347078	0.276883	0.276883	0.270635	0.265136	0.26026
	ResidentialPV-lowAC	0.111036	0.111036	0.111283	0.110449	0.111283	0.111036	0.111283	0.110449	0.111036	0.110236	0.111127	0.111127	0.111036	0.111283	0.110449	0.111036	0.111036	0.111036	0.111036	0.111036
	ResidentialPV-mediumAC	0.226836	0.226836	0.207878	0.283867	0.207878	0.226836	0.207878	0.283867	0.226836	0.226032	0.219725	0.219725	0.226836	0.207878	0.283867	0.226836	0.226836	0.221648	0.217081	0.213031
	ResidentialPV-highAC	0.251984	0.251984	0.228834	0.321589	0.228834	0.251984	0.228834	0.321589	0.251984	0.25118	0.243301	0.243301	0.251984	0.228834	0.321589	0.251984	0.251984	0.245737	0.240237	0.235361
	CommercialPrivate-lowAC	0.1519	0.1519	0.1519	0.1519	0.1519	0.1519	0.1519	0.1519	0.1519	0.1504	0.1519	0.1519	0.1519	0.1519	0.1519	0.1519	0.1519	0.1519	0.1519	0.1519
	CommercialPrivate-mediumAC	0.250616	0.250616	0.174866	0.348569	0.348569	0.250616	0.174866	0.348569	0.250616	0.249108	5.29025	0.204039	0.250616	0.174866	0.348569	0.250616	0.250616	0.247418	0.24463	0.242182
	CommercialPrivate-highAC	0.230032	0.230032	0.169856	0.3074	0.3074	0.230032	0.169856	0.3074	0.230032	0.228524	2.15994	0.172736	0.230032	0.169856	0.3074	0.230032	0.230032	0.227495	0.225284	0.223344
	CommercialPrivate-DC	0.441214	0.45837	0.221575	1.86533	1.86533	0.441214	0.221575	1.86533	0.441214	0.439586	5.21184	0.215363	0.466947	0.226853	2.02369	0.441214	0.441214	0.432352	0.424625	0.417843
	CommercialPublic-mediumAC	0.339402	0.339402	0.181523	0.505391	0.505391	0.339402	0.181523	0.505391	0.339402	0.337894	9.94703	0.250607	0.339402	0.181523	0.505391	0.31368	0.326107	0.335511	0.332119	0.329142
	CommercialPublic-highAC	0.292874	0.292874	0.17187	0.347401	0.347401	0.292874	0.17187	0.347401	0.292874	0.291367	3.79035	0.18904	0.292874	0.17187	0.347401	0.272702	0.282449	0.289823	0.287163	0.284828
	CommercialPublic-DC	0.481627	0.498782	0.210964	1.53455	1.53455	0.481627	0.210964	1.53455	0.481627	0.479998	5.94997	0.222744	0.50736	0.214707	1.64583	0.423035	0.451344	0.472764	0.465037	0.458256
Netherlands	ResidentialGrid-lowAC	0.18981	0.18981	0.18981	0.18981	0.18981	0.18981	0.18981	0.18981	0.1728	0.11943	0.18981	0.18981	0.18981	0.18981	0.18981	0.18981	0.18981	0.18981	0.18981	0.18981
	ResidentialGrid-mediumAC	0.31491	0.31491	0.294219	0.376984	0.294219	0.31491	0.294219	0.376984	0.297815	0.244177	0.307151	0.307151	0.31491	0.294219	0.376984	0.31491	0.31491	0.309169	0.304115	0.299633
	ResidentialGrid-highAC	0.337769	0.337769	0.313268	0.411271	0.313268	0.337769	0.313268	0.411271	0.320673	0.267035	0.328581	0.328581	0.337769	0.313268	0.411271	0.337769	0.337769	0.331042	0.32512	0.319869
	ResidentialPV-lowAC	0.166214	0.166214	0.16655	0.165493	0.16655	0.166214	0.16655	0.165493	0.156527	0.126133	0.16633	0.16633	0.166214	0.16655	0.165493	0.166214	0.166214	0.166214	0.166214	0.166214
	ResidentialPV-mediumAC	0.291196	0.291196	0.270842	0.352544	0.270842	0.291196	0.270842	0.352544	0.28146	0.250913	0.283553	0.283553	0.291196	0.270842	0.352544	0.291196	0.291196	0.285455	0.280401	0.275919
	ResidentialPV-highAC	0.314055	0.314055	0.289891	0.386832	0.289891	0.314055	0.289891	0.386832	0.304319	0.273772	0.304983	0.304983	0.314055	0.289891	0.386832	0.314055	0.314055	0.307328	0.301406	0.296155
	CommercialPrivate-lowAC	0.1219	0.1219	0.1219	0.1219	0.1219	0.1219	0.1219	0.1219	0.1084	0.0797	0.1219	0.1219	0.1219	0.1219	0.1219	0.1219	0.1219	0.1219	0.1219	0.1219
	CommercialPrivate-mediumAC	0.274372	0.274372	0.156934	0.426232	0.426232	0.274372	0.156934	0.426232	0.260804	0.23196	8.08751	0.202163	0.274372	0.156934	0.426232	0.274372	0.274372	0.269241	0.264768	0.260841
	CommercialPrivate-highAC	0.244869	0.244869	0.149703	0.367225	0.367225	0.244869	0.149703	0.367225	0.231301	0.202457	3.29697	0.154257	0.244869	0.149703	0.367225	0.244869	0.244869	0.240719	0.237102	0.233927
	CommercialPrivate-DC	0.498901	0.516057	0.207522	2.38817	2.38817	0.498901	0.207522	2.38817	0.484247	0.453092	6.82774	0.199282	0.524635	0.212801	2.54653	0.498901	0.498901	0.486803	0.476254	0.466996
	CommercialPublic-mediumAC	0.366752	0.366752	0.160259	0.583853	0.583853	0.366752	0.160259	0.583853	0.353184	0.32434	12.9328	0.250615	0.366752	0.160259	0.583853	0.327399	0.346412	0.360799	0.355609	0.351055
	CommercialPublic-highAC	0.310711	0.310711	0.148293	0.383899	0.383899	0.310711	0.148293	0.383899	0.297143	0.268298	5.00519	0.171339	0.310711	0.148293	0.383899	0.279163	0.294405	0.305939	0.301778	0.298127
	CommercialPublic-DC	0.539314	0.556469	0.191525	1.89227	1.89227	0.539314	0.191525	1.89227	0.524659	0.493504	7.56587	0.206663	0.565047	0.195268	2.00355	0.459327	0.497973	0.527215	0.516667	0.507409
Poland	ResidentialGrid-lowAC	0.11412	0.11412	0.11412	0.11412	0.11412	0.11412	0.11412	0.11412	0.10908	0.10062	0.11412	0.11412	0.11412	0.11412	0.11412	0.11412	0.11412	0.11412	0.11412	0.11412
	ResidentialGrid-mediumAC	0.262518	0.262518	0.237881	0.33643	0.237881	0.262518	0.237881	0.33643	0.257453	0.24895	0.253279	0.253279	0.262518	0.237881	0.33643	0.262518	0.262518	0.255874	0.250025	0.244839
	ResidentialGrid-highAC	0.295073	0.295073	0.265009	0.385262	0.265009	0.295073	0.265009	0.385262	0.290007	0.281505	0.283799	0.283799	0.295073	0.265009	0.385262	0.295073	0.295073	0.287059	0.280005	0.27375
	ResidentialPV-lowAC	0.133834	0.133834	0.133578	0.134315	0.133578	0.133834	0.133578	0.134315	0.130747	0.125565	0.13375	0.13375	0.133834	0.133578	0.134315	0.133834	0.133834	0.133834	0.133834	0.133834
	ResidentialPV-mediumAC	0.282331	0.282331	0.257436	0.356726	0.257436	0.282331	0.257436	0.356726	0.279228	0.27402	0.273007	0.273007	0.282331	0.257436	0.356726	0.282331	0.282331	0.275687	0.269838	0.264652
	ResidentialPV-highAC	0.314886	0.314886	0.284565	0.405558	0.284565	0.314886	0.284565	0.405558	0.311783	0.306575	0.303527	0.303527	0.314886	0.284565	0.405558	0.314886	0.314886	0.306872	0.299818	0.293563
	CommercialPrivate-lowAC	0.1151	0.1151	0.1151	0.1151	0.1151	0.1151	0.1151	0.1151	0.1101	0.1001	0.1151	0.1151	0.1151	0.1151	0.1151	0.1151	0.1151	0.1151	0.1151	0.1151
	CommercialPrivate-mediumAC	0.211342	0.211342	0.137362	0.307005	0.307005	0.211342	0.137362	0.307005	0.206316	0.196266	5.13318	0.165853	0.211342	0.137362	0.307005	0.211342	0.211342	0.208226	0.205509	0.203125
	CommercialPrivate-highAC	0.191136	0.191136	0.132447	0.266594	0.266594	0.191136	0.132447	0.266594	0.186111	0.176061	2.07338	0.135255	0.191136	0.132447	0.266594	0.191136	0.191136	0.188668	0.186517	0.184629
	CommercialPrivate-DC	0.397433	0.414588	0.180841	1.80179	1.80179	0.397433	0.180841	1.80179	0.392005	0.38115	5.10188	0.174715	0.423166	0.186119	1.96015	0.397433	0.397433	0.388708	0.381101	0.374425
	CommercialPublic-mediumAC	0.299974	0.299974	0.144161	0.463793	0.463793	0.299974	0.144161	0.463793	0.294949	0.284899	9.78196	0.212341	0.299974	0.144161	0.463793	0.274832	0.28698	0.296171	0.292856	0.289946
	CommercialPublic-highAC	0.253851	0.253851	0.134606	0.307585	0.307585	0.253851	0.134606	0.307585	0.248826	0.238776	3.70048	0.151526	0.253851	0.134606	0.307585	0.234163	0.243675	0.250873	0.248277	0.245998
	CommercialPublic-DC	0.437846	0.455001	0.170458	1.47803	1.47803	0.437846	0.170458	1.47803	0.432418	0.421562	5.84001	0.182096	0.463579	0.174201	1.5893	0.380163	0.408033	0.42912	0.421514	0.414837
Portugal	ResidentialGrid-lowAC	0.18486	0.18486	0.18486	0.18486	0.18486	0.18486	0.18486	0.18486	0.14904	0.14814	0.18486	0.18486	0.18486	0.18486	0.18486	0.18486	0.18486	0.18486	0.18486	0.18486
	ResidentialGrid-mediumAC	0.275508	0.275508	0.260555	0.320368	0.260555	0.275508	0.260555	0.320368	0.239508	0.238604	0.269901	0.269901	0.275508	0.260555	0.320368	0.275508	0.275508	0.271475	0.267925	0.264777
	ResidentialGrid-highAC	0.29525	0.29525	0.277006	0.34998	0.277006	0.29525	0.277006	0.34998	0.25925	0.258345	0.288409	0.288409	0.29525	0.277006	0.34998	0.29525	0.29525	0.290386	0.286105	0.282308
	ResidentialPV-lowAC	0.148637	0.148637	0.148986	0.147946	0.148986	0.148637	0.148986	0.147946	0.128576	0.128072	0.148755	0.148755	0.148637	0.148986	0.147946	0.148637	0.148637	0.148637	0.148637	0.148637
	ResidentialPV-mediumAC	0.239103	0.239103	0.224501	0.283268	0.224501	0.239103	0.224501	0.283268	0.218942	0.218435	0.233614	0.233614	0.239103	0.224501	0.283268	0.239103	0.239103	0.23507	0.23152	0.228372
	ResidentialPV-highAC	0.258845	0.258845	0.240952	0.31288	0.240952	0.258845	0.240952	0.31288	0.238683	0.238177	0.252122	0.252122	0.258845	0.240952	0.31288	0.258845	0.258845	0.253982	0.2497	0.245904
	CommercialPrivate-lowAC	0.1442	0.1442	0.1442	0.1442	0.1442	0.1442	0.1442	0.1442	0.1355	0.1345	0.1442	0.1442	0.1442	0.1442	0.1442	0.1442	0.1442	0.1442	0.1442	0.1442
	CommercialPrivate-mediumAC	0.240796	0.240796	0.166655	0.336667	0.336667	0.240796	0.166655	0.336667	0.232052	0.231047	5.17335	0.195209	0.240796	0.166655	0.336667	0.240796	0.240796	0.237672	0.234949	0.232559
	CommercialPrivate-highAC	0.220556	0.220556	0.161732	0.296187	0.296187	0.220556	0.161732	0.296187	0.211812	0.210807	2.10713	0.164547	0.220556	0.161732	0.296187	0.220556	0.220556	0.218082	0.215925	0.214032
	CommercialPrivate-DC	0.429371	0.446526	0.212501	1.83552	1.83552	0.466351	0.21253	2.1121	0.419927	0.418841	5.13984	0.206368	0.455104	0.21778	1.99388	0.429371	0.429371	0.420633	0.413015	0.406329
	CommercialPublic-mediumAC	0.329443	0.329443	0.173441	0.493459	0.493459	0.329443	0.173441	0.493459	0.320699	0.319694	9.82285	0.241704	0.329443	0.173441	0.493459	0.304247	0.316421	0.325632	0.322309	0.319393
	CommercialPublic-highAC	0.283283	0.283283	0.163878	0.337089	0.337089	0.283283	0.163878	0.337089	0.274539	0.273534	3.73454	0.180821	0.283283	0.163878	0.337089	0.26355	0.273084	0.280298	0.277696	0.275412
	CommercialPublic-DC	0.469783	0.486939	0.202098	1.51112	1.51112	0.506764	0.199353	1.70264	0.460339	0.459254	5.87797	0.213749	0.495516	0.205841	1.6224	0.412018	0.439928	0.461046	0.453428	0.446742
Romania	ResidentialGrid-lowAC	0.12555	0.12555	0.12555	0.12555	0.12555	0.12555	0.12555	0.12555	0.11178	0.11088	0.12555	0.12555	0.12555	0.12555	0.12555	0.12555	0.12555	0.12555	0.12555	0.12555
	ResidentialGrid-mediumAC	0.260993	0.260993	0.238524	0.328399	0.238524	0.260993	0.238524	0.328399	0.247154	0.246249	0.252567	0.252567	0.260993	0.238524	0.328399	0.260993	0.260993	0.254972	0.249672	0.244972
	ResidentialGrid-highAC	0.291743	0.291743	0.264149	0.374524	0.264149	0.291743	0.264149	0.374524	0.277904	0.276999	0.281395	0.281395	0.291743	0.264149	0.374524	0.291743	0.291743	0.284434	0.278	0.272295
	ResidentialPV-lowAC	0.137424	0.137424	0.137293	0.137701	0.137293	0.137424	0.137293	0.137701	0.12973	0.129227	0.137377	0.137377	0.137424	0.137293	0.137701	0.137424	0.137424	0.137424	0.137424	0.137424
	ResidentialPV-mediumAC	0.272926	0.272926	0.250326	0.340611	0.250326	0.272926	0.250326	0.340611	0.265194	0.264689	0.264453	0.264453	0.272926	0.250326	0.340611	0.272926	0.272926	0.266905	0.261605	0.256905
	ResidentialPV-highAC	0.303676	0.303676	0.275951	0.386736	0.275951	0.303676	0.275951	0.386736	0.295944	0.295439	0.293281	0.293281	0.303676	0.275951	0.386736	0.303676	0.303676	0.296367	0.289933	0.284228
	CommercialPrivate-lowAC	0.1098	0.1098	0.1098	0.1098	0.1098	0.1098	0.1098	0.1098	0.0948	0.0943	0.1098	0.1098	0.1098	0.1098	0.1098	0.1098	0.1098	0.1098	0.1098	0.1098
	CommercialPrivate-mediumAC	0.19769	0.19769	0.130148	0.285027	0.285027	0.19769	0.130148	0.285027	0.182614	0.182112	4.69119	0.15616	0.19769	0.130148	0.285027	0.19769	0.19769	0.194872	0.192416	0.19026
	CommercialPrivate-highAC	0.178861	0.178861	0.125576	0.247371	0.247371	0.178861	0.125576	0.247371	0.163786	0.163284	1.88779	0.128126	0.178861	0.125576	0.247371	0.178861	0.178861	0.176643	0.174709	0.173011
	CommercialPrivate-DC	0.377741	0.394896	0.172228	1.71026	1.71026	0.377741	0.172228	1.71026	0.361458	0.360915	4.84154	0.166416	0.403474	0.177507	1.86862	0.377741	0.377741	0.369516	0.362344	0.35605
	CommercialPublic-mediumAC	0.285767	0.285767	0.137461	0.441692	0.441692	0.285767	0.137461	0.441692	0.270692	0.27019	9.31085	0.202357	0.285767	0.137461	0.441692	0.26273	0.273861	0.282283	0.279245	0.276578
	CommercialPublic-highAC	0.241113	0.241113	0.128264	0.291965	0.291965	0.241113	0.128264	0.291965	0.226038	0.225536	3.50288	0.144277	0.241113	0.128264	0.291965	0.223182	0.231846	0.238401	0.236036	0.233961
	CommercialPublic-DC	0.418153	0.435309	0.162678	1.412	1.412	0.418153	0.162678	1.412	0.40187	0.401328	5.57967	0.173797	0.443887	0.166421	1.52328	0.363775	0.390048	0.409928	0.402757	0.396463
Slovakia	ResidentialGrid-lowAC	0.12366	0.12366	0.12366	0.12366	0.12366	0.12366	0.12366	0.12366	0.10512	0.10512	0.12366	0.12366	0.12366	0.12366	0.12366	0.12366	0.12366	0.12366	0.12366	0.12366
	ResidentialGrid-mediumAC	0.268914	0.268914	0.244809	0.341231	0.244809	0.268914	0.244809	0.341231	0.250281	0.250281	0.259875	0.259875	0.268914	0.244809	0.341231	0.268914	0.268914	0.262412	0.256688	0.251612
	ResidentialGrid-highAC	0.300712	0.300712	0.271307	0.388928	0.271307	0.300712	0.271307	0.388928	0.282079	0.282079	0.289685	0.289685	0.300712	0.271307	0.388928	0.300712	0.300712	0.292872	0.28597	0.27985
	ResidentialPV-lowAC	0.129699	0.129699	0.12962	0.12982	0.12962	0.129699	0.12962	0.12982	0.118351	0.118351	0.129674	0.129674	0.129699	0.12962	0.12982	0.129699	0.129699	0.129699	0.129699	0.129699
	ResidentialPV-mediumAC	0.274983	0.274983	0.250798	0.347422	0.250798	0.274983	0.250798	0.347422	0.263579	0.263579	0.265918	0.265918	0.274983	0.250798	0.347422	0.274983	0.274983	0.268481	0.262757	0.257681
	ResidentialPV-highAC	0.306782	0.306782	0.277297	0.395119	0.277297	0.306782	0.277297	0.395119	0.295377	0.295377	0.295729	0.295729	0.306782	0.277297	0.395119	0.306782	0.306782	0.298941	0.292039	0.285919
	CommercialPrivate-lowAC	0.1492	0.1492	0.1492	0.1492	0.1492	0.1492	0.1492	0.1492	0.1286	0.1273	0.1492	0.1492	0.1492	0.1492	0.1492	0.1492	0.1492	0.1492	0.1492	0.1492
	CommercialPrivate-mediumAC	0.246029	0.246029	0.171728	0.342109	0.342109	0.246029	0.171728	0.342109	0.225326	0.224019	5.18929	0.200343	0.246029	0.171728	0.342109	0.246029	0.246029	0.242898	0.240169	0.237773
	CommercialPrivate-highAC	0.225755	0.225755	0.166795	0.30156	0.30156	0.225755	0.166795	0.30156	0.205051	0.203745	2.11666	0.169617	0.225755	0.166795	0.30156	0.225755	0.225755	0.223275	0.221112	0.219215
	CommercialPrivate-DC	0.435147	0.452302	0.218	1.8431	1.8431	0.457086	0.211268	2.05094	0.412785	0.411374	5.15163	0.211859	0.46088	0.223279	2.00145	0.435147	0.435147	0.426397	0.418768	0.412073
	CommercialPublic-mediumAC	0.33469	0.33469	0.1785	0.498903	0.498903	0.33469	0.1785	0.498903	0.313986	0.31268	9.83952	0.246845	0.33469	0.1785	0.498903	0.309442	0.321641	0.330871	0.327541	0.324619
	CommercialPublic-highAC	0.288493	0.288493	0.168928	0.342371	0.342371	0.288493	0.168928	0.342371	0.26779	0.266483	3.74437	0.185894	0.288493	0.168928	0.342371	0.268717	0.278272	0.285502	0.282894	0.280605
	CommercialPublic-DC	0.475559	0.492715	0.207577	1.51806	1.51806	0.497499	0.198691	1.65991	0.453197	0.451786	5.88976	0.219241	0.501293	0.21132	1.62934	0.417711	0.445661	0.466809	0.459181	0.452485
Slovenia	ResidentialGrid-lowAC	0.12852	0.12852	0.12852	0.12852	0.12852	0.12852	0.12852	0.12852	0.11916	0.11646	0.12852	0.12852	0.12852	0.12852	0.12852	0.12852	0.12852	0.12852	0.12852	0.12852
	ResidentialGrid-mediumAC	0.286724	0.286724	0.260465	0.365504	0.260465	0.286724	0.260465	0.365504	0.277317	0.274604	0.276877	0.276877	0.286724	0.260465	0.365504	0.286724	0.286724	0.279592	0.273313	0.267746
	ResidentialGrid-highAC	0.320009	0.320009	0.288202	0.41543	0.288202	0.320009	0.288202	0.41543	0.310602	0.307888	0.308081	0.308081	0.320009	0.288202	0.41543	0.320009	0.320009	0.311468	0.30395	0.297284
	ResidentialPV-lowAC	0.143456	0.143456	0.14333	0.143693	0.14333	0.143456	0.14333	0.143693	0.137929	0.136334	0.143413	0.143413	0.143456	0.14333	0.143693	0.143456	0.143456	0.143456	0.143456	0.143456
	ResidentialPV-mediumAC	0.301736	0.301736	0.27535	0.380753	0.27535	0.301736	0.27535	0.380753	0.296181	0.294578	0.291845	0.291845	0.301736	0.27535	0.380753	0.301736	0.301736	0.294603	0.288325	0.282757
	ResidentialPV-highAC	0.33502	0.33502	0.303086	0.430679	0.303086	0.33502	0.303086	0.430679	0.329465	0.327862	0.323049	0.323049	0.33502	0.303086	0.430679	0.33502	0.33502	0.32648	0.318962	0.312295
	CommercialPrivate-lowAC	0.1133	0.1133	0.1133	0.1133	0.1133	0.1133	0.1133	0.1133	0.0989	0.0959	0.1133	0.1133	0.1133	0.1133	0.1133	0.1133	0.1133	0.1133	0.1133	0.1133
	CommercialPrivate-mediumAC	0.220356	0.220356	0.138006	0.326842	0.326842	0.220356	0.138006	0.326842	0.205883	0.202868	5.69904	0.169721	0.220356	0.138006	0.326842	0.220356	0.220356	0.216851	0.213796	0.211115
	CommercialPrivate-highAC	0.198359	0.198359	0.132645	0.282849	0.282849	0.198359	0.132645	0.282849	0.183887	0.180872	2.30591	0.13579	0.198359	0.132645	0.282849	0.198359	0.198359	0.195568	0.193134	0.190998
	CommercialPrivate-DC	0.413599	0.430755	0.182604	1.91135	1.91135	0.516069	0.193379	2.60835	0.397968	0.394711	5.4309	0.176071	0.439333	0.187882	2.0697	0.413599	0.413599	0.404225	0.396051	0.388878
	CommercialPublic-mediumAC	0.30971	0.30971	0.144136	0.483791	0.483791	0.30971	0.144136	0.483791	0.295238	0.292223	10.3857	0.216587	0.30971	0.144136	0.483791	0.28183	0.295301	0.305493	0.301816	0.298589
	CommercialPublic-highAC	0.261677	0.261677	0.134117	0.319157	0.319157	0.261677	0.134117	0.319157	0.247204	0.244189	3.94864	0.152217	0.261677	0.134117	0.319157	0.239704	0.25032	0.258353	0.255455	0.252912
	CommercialPublic-DC	0.454012	0.471167	0.17114	1.55443	1.55443	0.556482	0.175032	2.04038	0.43838	0.435124	6.16902	0.183452	0.479745	0.174883	1.66571	0.392033	0.421979	0.444637	0.436464	0.42929
Spain	ResidentialGrid-lowAC	0.17937	0.17937	0.17937	0.17937	0.17937	0.17937	0.17937	0.17937	0.15462	0.14742	0.17937	0.17937	0.17937	0.17937	0.17937	0.17937	0.17937	0.17937	0.17937	0.17937
	ResidentialGrid-mediumAC	0.281173	0.281173	0.264356	0.331624	0.264356	0.281173	0.264356	0.331624	0.256299	0.249062	0.274867	0.274867	0.281173	0.264356	0.331624	0.281173	0.281173	0.276578	0.272534	0.268947
	ResidentialGrid-highAC	0.301743	0.301743	0.281498	0.362479	0.281498	0.301743	0.281498	0.362479	0.276869	0.269632	0.294151	0.294151	0.301743	0.281498	0.362479	0.301743	0.301743	0.296274	0.29146	0.287191
	ResidentialPV-lowAC	0.144716	0.144716	0.145114	0.144097	0.145114	0.144716	0.145114	0.144097	0.132548	0.129008	0.144845	0.144845	0.144716	0.145114	0.144097	0.144716	0.144716	0.144716	0.144716	0.144716
	ResidentialPV-mediumAC	0.246345	0.246345	0.229928	0.296173	0.229928	0.246345	0.229928	0.296173	0.234116	0.230558	0.240169	0.240169	0.246345	0.229928	0.296173	0.246345	0.246345	0.241751	0.237706	0.23412
	ResidentialPV-highAC	0.266915	0.266915	0.24707	0.327028	0.24707	0.266915	0.24707	0.327028	0.254686	0.251128	0.259453	0.259453	0.266915	0.24707	0.327028	0.266915	0.266915	0.261446	0.256632	0.252364
	CommercialPrivate-lowAC	0.1438	0.1438	0.1438	0.1438	0.1438	0.1438	0.1438	0.1438	0.1258	0.1188	0.1438	0.1438	0.1438	0.1438	0.1438	0.1438	0.1438	0.1438	0.1438	0.1438
	CommercialPrivate-mediumAC	0.261207	0.261207	0.170971	0.377892	0.377892	0.261207	0.170971	0.377892	0.243117	0.236082	6.26461	0.205723	0.261207	0.170971	0.377892	0.261207	0.261207	0.257338	0.253964	0.251003
	CommercialPrivate-highAC	0.237524	0.237524	0.16519	0.330525	0.330525	0.237524	0.16519	0.330525	0.219433	0.212398	2.55738	0.168651	0.237524	0.16519	0.330525	0.237524	0.237524	0.234427	0.231727	0.229358
	CommercialPrivate-DC	0.463783	0.480939	0.219215	2.04953	2.04953	0.487486	0.206013	2.31252	0.444244	0.436645	5.77588	0.212298	0.489517	0.224494	2.20789	0.463783	0.463783	0.453796	0.445089	0.437447
	CommercialPublic-mediumAC	0.351242	0.351242	0.17647	0.534992	0.534992	0.351242	0.17647	0.534992	0.333151	0.326116	10.9869	0.252946	0.351242	0.17647	0.534992	0.320783	0.3355	0.346635	0.342618	0.339093
	CommercialPublic-highAC	0.301409	0.301409	0.166014	0.36242	0.36242	0.301409	0.166014	0.36242	0.283318	0.276283	4.21483	0.185226	0.301409	0.166014	0.36242	0.277284	0.28894	0.297759	0.294578	0.291786
	CommercialPublic-DC	0.504196	0.521351	0.206733	1.66138	1.66138	0.527899	0.19076	1.83942	0.484656	0.477057	6.514	0.21968	0.529929	0.210476	1.77266	0.43817	0.470071	0.494209	0.485502	0.477859
Sweden	ResidentialGrid-lowAC	0.15579	0.15579	0.15579	0.15579	0.15579	0.15579	0.15579	0.15579	0.15273	0.12474	0.15579	0.15579	0.15579	0.15579	0.15579	0.15579	0.15579	0.15579	0.15579	0.15579
	ResidentialGrid-mediumAC	0.29819	0.29819	0.274587	0.368998	0.274587	0.29819	0.274587	0.368998	0.295114	0.266984	0.289339	0.289339	0.29819	0.274587	0.368998	0.29819	0.29819	0.291643	0.28588	0.28077
	ResidentialGrid-highAC	0.324347	0.324347	0.296385	0.408234	0.296385	0.324347	0.296385	0.408234	0.321272	0.293141	0.313861	0.313861	0.324347	0.296385	0.408234	0.324347	0.324347	0.316674	0.309918	0.303929
	ResidentialPV-lowAC	0.158649	0.158649	0.158597	0.158759	0.158597	0.158649	0.158597	0.158759	0.156814	0.140029	0.158631	0.158631	0.158649	0.158597	0.158759	0.158649	0.158649	0.158649	0.158649	0.158649
	ResidentialPV-mediumAC	0.301063	0.301063	0.277408	0.371981	0.277408	0.301063	0.277408	0.371981	0.299219	0.282349	0.292193	0.292193	0.301063	0.277408	0.371981	0.301063	0.301063	0.294517	0.288754	0.283644
	ResidentialPV-highAC	0.327221	0.327221	0.299206	0.411218	0.299206	0.327221	0.299206	0.411218	0.325376	0.308507	0.316716	0.316716	0.327221	0.299206	0.411218	0.327221	0.327221	0.319547	0.312792	0.306802
	CommercialPrivate-lowAC	0.0861	0.0861	0.0861	0.0861	0.0861	0.0861	0.0861	0.0861	0.0827	0.0822	0.0861	0.0861	0.0861	0.0861	0.0861	0.0861	0.0861	0.0861	0.0861	0.0861
	CommercialPrivate-mediumAC	0.237144	0.237144	0.120671	0.387755	0.387755	0.237144	0.120671	0.387755	0.233727	0.233224	7.98603	0.165528	0.237144	0.120671	0.387755	0.237144	0.237144	0.232057	0.227623	0.223731
	CommercialPrivate-highAC	0.207847	0.207847	0.113491	0.329161	0.329161	0.207847	0.113491	0.329161	0.20443	0.203927	3.23395	0.118007	0.207847	0.113491	0.329161	0.207847	0.207847	0.203735	0.20015	0.197003
	CommercialPrivate-DC	0.457948	0.475104	0.168231	2.33644	2.33644	0.457948	0.168231	2.33644	0.454257	0.453715	6.75069	0.160037	0.483681	0.173509	2.4948	0.457948	0.457948	0.445924	0.435441	0.426241
	CommercialPublic-mediumAC	0.32944	0.32944	0.124073	0.545357	0.545357	0.32944	0.124073	0.545357	0.326023	0.32552	12.8269	0.213937	0.32944	0.124073	0.545357	0.290402	0.309264	0.323535	0.318387	0.313869
	CommercialPublic-highAC	0.273619	0.273619	0.112161	0.346375	0.346375	0.273619	0.112161	0.346375	0.270202	0.269699	4.94037	0.135071	0.273619	0.112161	0.346375	0.242335	0.25745	0.268887	0.264761	0.26114
	CommercialPublic-DC	0.498361	0.515516	0.152359	1.84437	1.84437	0.498361	0.152359	1.84437	0.49467	0.494127	7.48882	0.167419	0.524094	0.156102	1.95564	0.418869	0.457276	0.486337	0.475854	0.466653
United Kingdom	ResidentialGrid-lowAC	0.17595	0.17595	0.17595	0.17595	0.17595	0.17595	0.17595	0.17595	0.15678	0.15678	0.17595	0.17595	0.17595	0.17595	0.17595	0.17595	0.17595	0.17595	0.17595	0.17595
	ResidentialGrid-mediumAC	0.291649	0.291649	0.272513	0.349056	0.272513	0.291649	0.272513	0.349056	0.272383	0.272383	0.284473	0.284473	0.291649	0.272513	0.349056	0.291649	0.291649	0.28638	0.281742	0.277629
	ResidentialGrid-highAC	0.313928	0.313928	0.291079	0.382474	0.291079	0.313928	0.291079	0.382474	0.294661	0.294661	0.305359	0.305359	0.313928	0.291079	0.382474	0.313928	0.313928	0.307706	0.302228	0.297372
	ResidentialPV-lowAC	0.164851	0.164851	0.165042	0.16447	0.165042	0.164851	0.165042	0.16447	0.153433	0.153433	0.164918	0.164918	0.164851	0.165042	0.16447	0.164851	0.164851	0.164851	0.164851	0.164851
	ResidentialPV-mediumAC	0.280495	0.280495	0.26155	0.337519	0.26155	0.280495	0.26155	0.337519	0.269019	0.269019	0.273385	0.273385	0.280495	0.26155	0.337519	0.280495	0.280495	0.275226	0.270588	0.266475
	ResidentialPV-highAC	0.302773	0.302773	0.280115	0.370937	0.280115	0.302773	0.280115	0.370937	0.291298	0.291298	0.294272	0.294272	0.302773	0.280115	0.370937	0.302773	0.302773	0.296551	0.291074	0.286217
	CommercialPrivate-lowAC	0.169	0.169	0.169	0.169	0.169	0.169	0.169	0.169	0.1481	0.1399	0.169	0.169	0.169	0.169	0.169	0.169	0.169	0.169	0.169	0.169
	CommercialPrivate-mediumAC	0.302352	0.302352	0.199883	0.434856	0.434856	0.302352	0.199883	0.434856	0.281347	0.273106	7.1196	0.239347	0.302352	0.199883	0.434856	0.302352	0.302352	0.297915	0.294047	0.290652
	CommercialPrivate-highAC	0.276052	0.276052	0.19345	0.382254	0.382254	0.276052	0.19345	0.382254	0.255047	0.246805	2.9252	0.197403	0.276052	0.19345	0.382254	0.276052	0.276052	0.272481	0.269369	0.266637
	CommercialPrivate-DC	0.517623	0.534778	0.252003	2.23986	2.23986	0.517623	0.252003	2.23986	0.494935	0.486034	6.28695	0.244491	0.543356	0.257282	2.39822	0.517623	0.517623	0.506686	0.497151	0.488782
	CommercialPublic-mediumAC	0.393441	0.393441	0.204404	0.59219	0.59219	0.393441	0.204404	0.59219	0.372436	0.364195	11.8972	0.287123	0.393441	0.204404	0.59219	0.358983	0.375632	0.388229	0.383685	0.379697
	CommercialPublic-highAC	0.340816	0.340816	0.193269	0.407303	0.407303	0.340816	0.193269	0.407303	0.319811	0.31157	4.60548	0.214206	0.340816	0.193269	0.407303	0.313353	0.326622	0.336662	0.333041	0.329862
	CommercialPublic-DC	0.558035	0.575191	0.237941	1.80326	1.80326	0.558035	0.237941	1.80326	0.535347	0.526446	7.02508	0.251873	0.583768	0.241684	1.91454	0.485731	0.520665	0.547099	0.537563	0.529195
Norway	ResidentialGrid-lowAC	0.1179	0.1179	0.1179	0.1179	0.1179	0.1179	0.1179	0.1179	0.1179	0.10305	0.1179	0.1179	0.1179	0.1179	0.1179	0.1179	0.1179	0.1179	0.1179	0.1179
	ResidentialGrid-mediumAC	0.260039	0.260039	0.236448	0.330812	0.236448	0.260039	0.236448	0.330812	0.260039	0.245114	0.251192	0.251192	0.260039	0.236448	0.330812	0.260039	0.260039	0.253469	0.247685	0.242557
	ResidentialGrid-highAC	0.28544	0.28544	0.257615	0.368914	0.257615	0.28544	0.257615	0.368914	0.28544	0.270515	0.275006	0.275006	0.28544	0.257615	0.368914	0.28544	0.28544	0.277771	0.271019	0.265033
	ResidentialPV-lowAC	0.130233	0.130233	0.129981	0.130677	0.129981	0.130233	0.129981	0.130677	0.130233	0.121593	0.130145	0.130145	0.130233	0.129981	0.130677	0.130233	0.130233	0.130233	0.130233	0.130233
	ResidentialPV-mediumAC	0.272434	0.272434	0.248589	0.343653	0.248589	0.272434	0.248589	0.343653	0.272434	0.26375	0.263498	0.263498	0.272434	0.248589	0.343653	0.272434	0.272434	0.265864	0.26008	0.254952
	ResidentialPV-highAC	0.297835	0.297835	0.269757	0.381755	0.269757	0.297835	0.269757	0.381755	0.297835	0.289152	0.287312	0.287312	0.297835	0.269757	0.381755	0.297835	0.297835	0.290166	0.283414	0.277428
	CommercialPrivate-lowAC	0.0802	0.0802	0.0802	0.0802	0.0802	0.0802	0.0802	0.0802	0.0802	0.0702	0.0802	0.0802	0.0802	0.0802	0.0802	0.0802	0.0802	0.0802	0.0802	0.0802
	CommercialPrivate-mediumAC	0.243078	0.243078	0.117431	0.405552	0.405552	0.243078	0.117431	0.405552	0.243078	0.233027	8.60235	0.165821	0.243078	0.117431	0.405552	0.243078	0.243078	0.237566	0.232761	0.228543
	CommercialPrivate-highAC	0.211818	0.211818	0.109762	0.343033	0.343033	0.211818	0.109762	0.343033	0.211818	0.201768	3.48489	0.114646	0.211818	0.109762	0.343033	0.211818	0.211818	0.207351	0.203456	0.200038
	CommercialPrivate-DC	0.471406	0.488562	0.165901	2.45227	2.45227	0.471406	0.165901	2.45227	0.471406	0.460551	7.10708	0.157261	0.497139	0.171179	2.61062	0.471406	0.471406	0.45867	0.447566	0.437821
	CommercialPublic-mediumAC	0.336165	0.336165	0.120099	0.563331	0.563331	0.336165	0.120099	0.563331	0.336165	0.326114	13.4847	0.214644	0.336165	0.120099	0.563331	0.294127	0.314438	0.329806	0.324263	0.319397
	CommercialPublic-highAC	0.27825	0.27825	0.107678	0.355113	0.355113	0.27825	0.107678	0.355113	0.27825	0.2682	5.20843	0.131881	0.27825	0.107678	0.355113	0.244463	0.260787	0.273139	0.268684	0.264773
	CommercialPublic-DC	0.511819	0.528974	0.148843	1.92385	1.92385	0.511819	0.148843	1.92385	0.511819	0.500963	7.84521	0.164642	0.537552	0.152586	2.03513	0.427619	0.468301	0.499083	0.487979	0.478233
Switzerland	ResidentialGrid-lowAC	0.160558	0.160558	0.160558	0.160558	0.160558	0.160558	0.160558	0.160558	0.141952	0.141952	0.160558	0.160558	0.160558	0.160558	0.160558	0.160558	0.160558	0.160558	0.160558	0.160558
	ResidentialGrid-mediumAC	0.306833	0.306833	0.282588	0.379567	0.282588	0.306833	0.282588	0.379567	0.288134	0.288134	0.297741	0.297741	0.306833	0.282588	0.379567	0.306833	0.306833	0.300056	0.294089	0.288799
	ResidentialGrid-highAC	0.332231	0.332231	0.303753	0.417664	0.303753	0.332231	0.303753	0.417664	0.313532	0.313532	0.321552	0.321552	0.332231	0.303753	0.417664	0.332231	0.332231	0.32435	0.317412	0.31126
	ResidentialPV-lowAC	0.14866	0.14866	0.148801	0.148361	0.148801	0.14866	0.148801	0.148361	0.138195	0.138195	0.14871	0.14871	0.14866	0.148801	0.148361	0.14866	0.14866	0.14866	0.14866	0.14866
	ResidentialPV-mediumAC	0.294875	0.294875	0.270772	0.367309	0.270772	0.294875	0.270772	0.367309	0.284358	0.284358	0.285834	0.285834	0.294875	0.270772	0.367309	0.294875	0.294875	0.288098	0.282131	0.276841
	ResidentialPV-highAC	0.320273	0.320273	0.291937	0.405406	0.291937	0.320273	0.291937	0.405406	0.309756	0.309756	0.309644	0.309644	0.320273	0.291937	0.405406	0.320273	0.320273	0.312392	0.305454	0.299302
	CommercialPrivate-lowAC	0.165972	0.165972	0.165972	0.165972	0.165972	0.165972	0.165972	0.165972	0.145299	0.145299	0.165972	0.165972	0.165972	0.165972	0.165972	0.165972	0.165972	0.165972	0.165972	0.165972
	CommercialPrivate-mediumAC	0.341598	0.341598	0.206425	0.51639	0.51639	0.341598	0.206425	0.51639	0.320821	0.320821	9.3346	0.258484	0.341598	0.206425	0.51639	0.341598	0.341598	0.335644	0.330454	0.325899
	CommercialPrivate-highAC	0.3083	0.3083	0.198249	0.449794	0.449794	0.3083	0.198249	0.449794	0.287523	0.287523	3.83779	0.203515	0.3083	0.198249	0.449794	0.3083	0.3083	0.303464	0.299249	0.295548
	CommercialPrivate-DC	0.585137	0.602293	0.263239	2.67228	2.67228	0.585551	0.248767	2.76921	0.562696	0.562696	7.57685	0.254136	0.677663	0.282219	3.24167	0.585137	0.585137	0.571662	0.559913	0.549602
	CommercialPublic-mediumAC	0.435506	0.435506	0.208332	0.674351	0.674351	0.435506	0.208332	0.674351	0.414729	0.414729	14.2601	0.307738	0.435506	0.208332	0.674351	0.390354	0.41217	0.428676	0.422722	0.417496
	CommercialPublic-highAC	0.375418	0.375418	0.195383	0.456545	0.456545	0.375418	0.195383	0.456545	0.354641	0.354641	5.57911	0.220929	0.375418	0.195383	0.456545	0.339031	0.356611	0.369914	0.365115	0.360904
	CommercialPublic-DC	0.62555	0.642705	0.244952	2.10614	2.10614	0.625963	0.229362	2.16881	0.603109	0.603109	8.31498	0.261517	0.718076	0.25841	2.50625	0.536461	0.579505	0.612074	0.600326	0.590014
