# Supplementary material for: Comparing the levelized cost of electric vehicle charging options in Europe
Source: Nat Commun. 2022 Sep 8;13:5277. doi: 10.1038/s41467-022-32835-7 (PMC9458728; doi:10.1038/s41467-022-32835-7)
Supplement: Supplementary file 8 — Software 1 [file 41467_2022_32835_MOESM8_ESM.zip › LCOC-Model/output/_LCOC_100_Utilizations_BaseScenario.xlsx]

## Sheet: LCOC_100_Utilizations
	ResidentialGrid-lowAC	ResidentialGrid-mediumAC	ResidentialGrid-highAC	ResidentialPV-lowAC	ResidentialPV-mediumAC	ResidentialPV-highAC	CommercialPrivate-lowAC	CommercialPrivate-mediumAC	CommercialPrivate-highAC	CommercialPrivate-DC	CommercialPublic-mediumAC	CommercialPublic-highAC	CommercialPublic-DC
0	0.174551	0.288429	0.310983	0.154462	0.268239	0.290794	0.14998	6.77447	2.7715	6.07623	11.7609	4.53167	6.95065
1	0.174551	0.288429	0.310983	0.154462	0.268239	0.290794	0.14998	3.4626	1.46112	3.11952	5.95734	2.34271	3.55836
2	0.174551	0.288429	0.310983	0.154462	0.268239	0.290794	0.14998	2.35865	1.02432	2.13395	4.02281	1.61306	2.42759
3	0.174551	0.288429	0.310983	0.154462	0.268239	0.290794	0.14998	1.80667	0.805927	1.64116	3.05554	1.24823	1.86221
4	0.174551	0.288429	0.310983	0.154462	0.268239	0.290794	0.14998	1.47548	0.674888	1.34549	2.47519	1.02933	1.52298
5	0.174551	0.288429	0.310983	0.154462	0.268239	0.290794	0.14998	1.25469	0.587529	1.14838	2.08828	0.883402	1.29683
6	0.174551	0.288429	0.310983	0.154462	0.268239	0.290794	0.14998	1.09698	0.52513	1.00758	1.81192	0.779166	1.13529
7	0.174551	0.288429	0.310983	0.154462	0.268239	0.290794	0.14998	0.978701	0.47833	0.901987	1.60465	0.700989	1.01414
8	0.174551	0.288429	0.310983	0.154462	0.268239	0.290794	0.14998	0.886705	0.441931	0.819857	1.44344	0.640185	0.919908
9	0.174551	0.288429	0.310983	0.154462	0.268239	0.290794	0.14998	0.813108	0.412811	0.754152	1.31447	0.591541	0.844524
10	0.174551	0.288429	0.310983	0.154462	0.268239	0.290794	0.14998	0.752892	0.388986	0.700394	1.20895	0.551742	0.782846
11	0.174551	0.288429	0.310983	0.154462	0.268239	0.290794	0.14998	0.702712	0.369132	0.655595	1.12101	0.518576	0.731448
12	0.174551	0.288429	0.310983	0.154462	0.268239	0.290794	0.14998	0.660253	0.352332	0.617688	1.04661	0.490512	0.687957
13	0.174551	0.288429	0.310983	0.154462	0.268239	0.290794	0.14998	0.623858	0.337932	0.585197	0.982833	0.466457	0.650679
14	0.174551	0.288429	0.310983	0.154462	0.268239	0.290794	0.14998	0.592317	0.325452	0.557038	0.927561	0.44561	0.618371
15	0.174551	0.288429	0.310983	0.154462	0.268239	0.290794	0.14998	0.564718	0.314532	0.532399	0.879198	0.427369	0.590102
16	0.174551	0.288429	0.310983	0.154462	0.268239	0.290794	0.14998	0.540366	0.304897	0.510658	0.836524	0.411274	0.565159
17	0.174551	0.288429	0.310983	0.154462	0.268239	0.290794	0.14998	0.51872	0.296332	0.491333	0.798592	0.396967	0.542987
18	0.174551	0.288429	0.310983	0.154462	0.268239	0.290794	0.14998	0.499352	0.288669	0.474043	0.764653	0.384166	0.523149
19	0.174551	0.288429	0.310983	0.154462	0.268239	0.290794	0.14998	0.481921	0.281773	0.458481	0.734108	0.372645	0.505295
20	0.174551	0.288429	0.310983	0.154462	0.268239	0.290794	0.14998	0.46615	0.275533	0.444401	0.706472	0.362221	0.489141
21	0.174551	0.288429	0.310983	0.154462	0.268239	0.290794	0.14998	0.451813	0.26986	0.431602	0.681348	0.352745	0.474456
22	0.174551	0.288429	0.310983	0.154462	0.268239	0.290794	0.14998	0.438723	0.264681	0.419915	0.658409	0.344093	0.461048
23	0.174551	0.288429	0.310983	0.154462	0.268239	0.290794	0.14998	0.426723	0.259933	0.409202	0.637381	0.336162	0.448757
24	0.174551	0.288429	0.310983	0.154462	0.268239	0.290794	0.14998	0.415684	0.255565	0.399347	0.618036	0.328866	0.437449
25	0.174551	0.288429	0.310983	0.154462	0.268239	0.290794	0.14998	0.405493	0.251533	0.390249	0.600179	0.32213	0.427011
26	0.174551	0.288429	0.310983	0.154462	0.268239	0.290794	0.14998	0.396058	0.2478	0.381825	0.583645	0.315894	0.417347
27	0.174551	0.288429	0.310983	0.154462	0.268239	0.290794	0.14998	0.387296	0.244333	0.374003	0.568291	0.310103	0.408372
28	0.174551	0.288429	0.310983	0.154462	0.268239	0.290794	0.14998	0.379139	0.241106	0.366721	0.553997	0.304712	0.400017
29	0.174551	0.288429	0.310983	0.154462	0.268239	0.290794	0.14998	0.371525	0.238093	0.359924	0.540655	0.29968	0.392219
30	0.174551	0.288429	0.310983	0.154462	0.268239	0.290794	0.14998	0.364403	0.235275	0.353565	0.528174	0.294972	0.384923
31	0.174551	0.288429	0.310983	0.154462	0.268239	0.290794	0.14998	0.357726	0.232633	0.347604	0.516473	0.290559	0.378084
32	0.174551	0.288429	0.310983	0.154462	0.268239	0.290794	0.14998	0.351453	0.230151	0.342004	0.505482	0.286413	0.371659
33	0.174551	0.288429	0.310983	0.154462	0.268239	0.290794	0.14998	0.34555	0.227816	0.336734	0.495137	0.282511	0.365613
34	0.174551	0.288429	0.310983	0.154462	0.268239	0.290794	0.14998	0.339984	0.225613	0.331765	0.485383	0.278832	0.359911
35	0.174551	0.288429	0.310983	0.154462	0.268239	0.290794	0.14998	0.334727	0.223533	0.327072	0.476171	0.275358	0.354527
36	0.174551	0.288429	0.310983	0.154462	0.268239	0.290794	0.14998	0.329754	0.221566	0.322632	0.467456	0.272071	0.349433
37	0.174551	0.288429	0.310983	0.154462	0.268239	0.290794	0.14998	0.325043	0.219702	0.318426	0.459201	0.268957	0.344608
38	0.174551	0.288429	0.310983	0.154462	0.268239	0.290794	0.14998	0.320574	0.217933	0.314436	0.451369	0.266003	0.34003
39	0.174551	0.288429	0.310983	0.154462	0.268239	0.290794	0.14998	0.316328	0.216253	0.310645	0.443928	0.263197	0.335681
40	0.174551	0.288429	0.310983	0.154462	0.268239	0.290794	0.14998	0.312289	0.214655	0.30704	0.436851	0.260527	0.331544
41	0.174551	0.288429	0.310983	0.154462	0.268239	0.290794	0.14998	0.308442	0.213133	0.303606	0.43011	0.257985	0.327604
42	0.174551	0.288429	0.310983	0.154462	0.268239	0.290794	0.14998	0.304775	0.211682	0.300331	0.423683	0.255561	0.323847
43	0.174551	0.288429	0.310983	0.154462	0.268239	0.290794	0.14998	0.301274	0.210297	0.297206	0.417548	0.253247	0.320261
44	0.174551	0.288429	0.310983	0.154462	0.268239	0.290794	0.14998	0.297928	0.208973	0.294219	0.411686	0.251036	0.316834
45	0.174551	0.288429	0.310983	0.154462	0.268239	0.290794	0.14998	0.294728	0.207707	0.291362	0.406079	0.248921	0.313557
46	0.174551	0.288429	0.310983	0.154462	0.268239	0.290794	0.14998	0.291665	0.206495	0.288627	0.40071	0.246896	0.310419
47	0.174551	0.288429	0.310983	0.154462	0.268239	0.290794	0.14998	0.288729	0.205334	0.286006	0.395565	0.244956	0.307411
48	0.174551	0.288429	0.310983	0.154462	0.268239	0.290794	0.14998	0.285912	0.204219	0.283492	0.39063	0.243094	0.304527
49	0.174551	0.288429	0.310983	0.154462	0.268239	0.290794	0.14998	0.283209	0.20315	0.281078	0.385892	0.241307	0.301758
50	0.174551	0.288429	0.310983	0.154462	0.268239	0.290794	0.14998	0.280611	0.202122	0.278759	0.381341	0.23959	0.299097
51	0.174551	0.288429	0.310983	0.154462	0.268239	0.290794	0.14998	0.278114	0.201134	0.276529	0.376964	0.23794	0.296539
52	0.174551	0.288429	0.310983	0.154462	0.268239	0.290794	0.14998	0.27571	0.200183	0.274384	0.372752	0.236351	0.294077
53	0.174551	0.288429	0.310983	0.154462	0.268239	0.290794	0.14998	0.273396	0.199267	0.272318	0.368697	0.234821	0.291706
54	0.174551	0.288429	0.310983	0.154462	0.268239	0.290794	0.14998	0.271166	0.198384	0.270327	0.364789	0.233347	0.289422
55	0.174551	0.288429	0.310983	0.154462	0.268239	0.290794	0.14998	0.269015	0.197534	0.268407	0.36102	0.231926	0.287219
56	0.174551	0.288429	0.310983	0.154462	0.268239	0.290794	0.14998	0.26694	0.196713	0.266554	0.357384	0.230554	0.285094
57	0.174551	0.288429	0.310983	0.154462	0.268239	0.290794	0.14998	0.264937	0.19592	0.264765	0.353873	0.22923	0.283042
58	0.174551	0.288429	0.310983	0.154462	0.268239	0.290794	0.14998	0.263001	0.195154	0.263037	0.350481	0.227951	0.281059
59	0.174551	0.288429	0.310983	0.154462	0.268239	0.290794	0.14998	0.26113	0.194414	0.261367	0.347202	0.226714	0.279142
60	0.174551	0.288429	0.310983	0.154462	0.268239	0.290794	0.14998	0.25932	0.193698	0.259751	0.344031	0.225518	0.277289
61	0.174551	0.288429	0.310983	0.154462	0.268239	0.290794	0.14998	0.257569	0.193005	0.258188	0.340961	0.22436	0.275495
62	0.174551	0.288429	0.310983	0.154462	0.268239	0.290794	0.14998	0.255873	0.192334	0.256674	0.33799	0.22324	0.273758
63	0.174551	0.288429	0.310983	0.154462	0.268239	0.290794	0.14998	0.25423	0.191684	0.255207	0.335111	0.222154	0.272075
64	0.174551	0.288429	0.310983	0.154462	0.268239	0.290794	0.14998	0.252638	0.191054	0.253786	0.332321	0.221101	0.270444
65	0.174551	0.288429	0.310983	0.154462	0.268239	0.290794	0.14998	0.251094	0.190443	0.252407	0.329615	0.220081	0.268863
66	0.174551	0.288429	0.310983	0.154462	0.268239	0.290794	0.14998	0.249596	0.18985	0.25107	0.32699	0.219091	0.267328
67	0.174551	0.288429	0.310983	0.154462	0.268239	0.290794	0.14998	0.248142	0.189275	0.249772	0.324443	0.21813	0.265839
68	0.174551	0.288429	0.310983	0.154462	0.268239	0.290794	0.14998	0.24673	0.188716	0.248512	0.321969	0.217197	0.264393
69	0.174551	0.288429	0.310983	0.154462	0.268239	0.290794	0.14998	0.245359	0.188174	0.247287	0.319566	0.216291	0.262989
70	0.174551	0.288429	0.310983	0.154462	0.268239	0.290794	0.14998	0.244026	0.187646	0.246097	0.31723	0.21541	0.261624
71	0.174551	0.288429	0.310983	0.154462	0.268239	0.290794	0.14998	0.24273	0.187134	0.244941	0.31496	0.214553	0.260296
72	0.174551	0.288429	0.310983	0.154462	0.268239	0.290794	0.14998	0.24147	0.186635	0.243816	0.312751	0.21372	0.259006
73	0.174551	0.288429	0.310983	0.154462	0.268239	0.290794	0.14998	0.240244	0.18615	0.242721	0.310603	0.21291	0.25775
74	0.174551	0.288429	0.310983	0.154462	0.268239	0.290794	0.14998	0.239051	0.185678	0.241655	0.308511	0.212121	0.256527
75	0.174551	0.288429	0.310983	0.154462	0.268239	0.290794	0.14998	0.237889	0.185218	0.240618	0.306475	0.211353	0.255337
76	0.174551	0.288429	0.310983	0.154462	0.268239	0.290794	0.14998	0.236757	0.18477	0.239608	0.304491	0.210605	0.254177
77	0.174551	0.288429	0.310983	0.154462	0.268239	0.290794	0.14998	0.235654	0.184334	0.238623	0.302559	0.209876	0.253048
78	0.174551	0.288429	0.310983	0.154462	0.268239	0.290794	0.14998	0.234579	0.183908	0.237663	0.300675	0.209166	0.251947
79	0.174551	0.288429	0.310983	0.154462	0.268239	0.290794	0.14998	0.233531	0.183494	0.236728	0.298839	0.208473	0.250873
80	0.174551	0.288429	0.310983	0.154462	0.268239	0.290794	0.14998	0.232509	0.183089	0.235815	0.297047	0.207797	0.249826
81	0.174551	0.288429	0.310983	0.154462	0.268239	0.290794	0.14998	0.231511	0.182695	0.234925	0.2953	0.207138	0.248805
82	0.174551	0.288429	0.310983	0.154462	0.268239	0.290794	0.14998	0.230538	0.18231	0.234056	0.293594	0.206495	0.247808
83	0.174551	0.288429	0.310983	0.154462	0.268239	0.290794	0.14998	0.229588	0.181934	0.233208	0.29193	0.205867	0.246835
84	0.174551	0.288429	0.310983	0.154462	0.268239	0.290794	0.14998	0.22866	0.181567	0.23238	0.290304	0.205254	0.245885
85	0.174551	0.288429	0.310983	0.154462	0.268239	0.290794	0.14998	0.227754	0.181208	0.231571	0.288716	0.204655	0.244957
86	0.174551	0.288429	0.310983	0.154462	0.268239	0.290794	0.14998	0.226869	0.180858	0.23078	0.287165	0.20407	0.24405
87	0.174551	0.288429	0.310983	0.154462	0.268239	0.290794	0.14998	0.226004	0.180516	0.230008	0.285649	0.203498	0.243164
88	0.174551	0.288429	0.310983	0.154462	0.268239	0.290794	0.14998	0.225158	0.180181	0.229253	0.284167	0.202939	0.242297
89	0.174551	0.288429	0.310983	0.154462	0.268239	0.290794	0.14998	0.224331	0.179854	0.228515	0.282718	0.202392	0.24145
90	0.174551	0.288429	0.310983	0.154462	0.268239	0.290794	0.14998	0.223522	0.179534	0.227793	0.2813	0.201858	0.240622
91	0.174551	0.288429	0.310983	0.154462	0.268239	0.290794	0.14998	0.222731	0.179221	0.227086	0.279914	0.201335	0.239811
92	0.174551	0.288429	0.310983	0.154462	0.268239	0.290794	0.14998	0.221957	0.178914	0.226395	0.278557	0.200823	0.239019
93	0.174551	0.288429	0.310983	0.154462	0.268239	0.290794	0.14998	0.221199	0.178615	0.225719	0.277229	0.200322	0.238242
94	0.174551	0.288429	0.310983	0.154462	0.268239	0.290794	0.14998	0.220458	0.178321	0.225056	0.27593	0.199832	0.237483
95	0.174551	0.288429	0.310983	0.154462	0.268239	0.290794	0.14998	0.219731	0.178034	0.224408	0.274657	0.199352	0.236739
96	0.174551	0.288429	0.310983	0.154462	0.268239	0.290794	0.14998	0.21902	0.177752	0.223773	0.273411	0.198882	0.23601
97	0.174551	0.288429	0.310983	0.154462	0.268239	0.290794	0.14998	0.218323	0.177477	0.223151	0.272189	0.198421	0.235296
98	0.174551	0.288429	0.310983	0.154462	0.268239	0.290794	0.14998	0.217641	0.177207	0.222541	0.270993	0.19797	0.234597
99	0.174551	0.288429	0.310983	0.154462	0.268239	0.290794	0.14998	0.216972	0.176942	0.221944	0.269821	0.197528	0.233912
