# Supplementary material for: Comparing the levelized cost of electric vehicle charging options in Europe
Source: Nat Commun. 2022 Sep 8;13:5277. doi: 10.1038/s41467-022-32835-7 (PMC9458728; doi:10.1038/s41467-022-32835-7)
Supplement: Supplementary file 8 — Software 1 [file 41467_2022_32835_MOESM8_ESM.zip › LCOC-Model/output/_LCOC_100_Utilizations_PublicInterestRate3.xlsx]

## Sheet: LCOC_100_Utilizations
	ResidentialGrid-lowAC	ResidentialGrid-mediumAC	ResidentialGrid-highAC	ResidentialPV-lowAC	ResidentialPV-mediumAC	ResidentialPV-highAC	CommercialPrivate-lowAC	CommercialPrivate-mediumAC	CommercialPrivate-highAC	CommercialPrivate-DC	CommercialPublic-mediumAC	CommercialPublic-highAC	CommercialPublic-DC
0	0.174551	0.288429	0.310983	0.154462	0.268239	0.290794	0.14998	6.77447	2.7715	6.07623	10.0015	3.83963	5.64956
1	0.174551	0.288429	0.310983	0.154462	0.268239	0.290794	0.14998	3.4626	1.46112	3.11952	5.07764	1.99669	2.90781
2	0.174551	0.288429	0.310983	0.154462	0.268239	0.290794	0.14998	2.35865	1.02432	2.13395	3.43634	1.38237	1.9939
3	0.174551	0.288429	0.310983	0.154462	0.268239	0.290794	0.14998	1.80667	0.805927	1.64116	2.6157	1.07522	1.53694
4	0.174551	0.288429	0.310983	0.154462	0.268239	0.290794	0.14998	1.47548	0.674888	1.34549	2.12331	0.890924	1.26277
5	0.174551	0.288429	0.310983	0.154462	0.268239	0.290794	0.14998	1.25469	0.587529	1.14838	1.79505	0.768062	1.07998
6	0.174551	0.288429	0.310983	0.154462	0.268239	0.290794	0.14998	1.09698	0.52513	1.00758	1.56058	0.680303	0.949423
7	0.174551	0.288429	0.310983	0.154462	0.268239	0.290794	0.14998	0.978701	0.47833	0.901987	1.38472	0.614483	0.851503
8	0.174551	0.288429	0.310983	0.154462	0.268239	0.290794	0.14998	0.886705	0.441931	0.819857	1.24795	0.563291	0.775343
9	0.174551	0.288429	0.310983	0.154462	0.268239	0.290794	0.14998	0.813108	0.412811	0.754152	1.13853	0.522336	0.714416
10	0.174551	0.288429	0.310983	0.154462	0.268239	0.290794	0.14998	0.752892	0.388986	0.700394	1.049	0.488829	0.664566
11	0.174551	0.288429	0.310983	0.154462	0.268239	0.290794	0.14998	0.702712	0.369132	0.655595	0.974398	0.460905	0.623024
12	0.174551	0.288429	0.310983	0.154462	0.268239	0.290794	0.14998	0.660253	0.352332	0.617688	0.911271	0.437278	0.587873
13	0.174551	0.288429	0.310983	0.154462	0.268239	0.290794	0.14998	0.623858	0.337932	0.585197	0.857162	0.417026	0.557744
14	0.174551	0.288429	0.310983	0.154462	0.268239	0.290794	0.14998	0.592317	0.325452	0.557038	0.810268	0.399474	0.531632
15	0.174551	0.288429	0.310983	0.154462	0.268239	0.290794	0.14998	0.564718	0.314532	0.532399	0.769236	0.384116	0.508785
16	0.174551	0.288429	0.310983	0.154462	0.268239	0.290794	0.14998	0.540366	0.304897	0.510658	0.73303	0.370565	0.488625
17	0.174551	0.288429	0.310983	0.154462	0.268239	0.290794	0.14998	0.51872	0.296332	0.491333	0.700848	0.35852	0.470705
18	0.174551	0.288429	0.310983	0.154462	0.268239	0.290794	0.14998	0.499352	0.288669	0.474043	0.672053	0.347742	0.454671
19	0.174551	0.288429	0.310983	0.154462	0.268239	0.290794	0.14998	0.481921	0.281773	0.458481	0.646138	0.338043	0.440241
20	0.174551	0.288429	0.310983	0.154462	0.268239	0.290794	0.14998	0.46615	0.275533	0.444401	0.622691	0.329267	0.427185
21	0.174551	0.288429	0.310983	0.154462	0.268239	0.290794	0.14998	0.451813	0.26986	0.431602	0.601376	0.321289	0.415316
22	0.174551	0.288429	0.310983	0.154462	0.268239	0.290794	0.14998	0.438723	0.264681	0.419915	0.581914	0.314004	0.404479
23	0.174551	0.288429	0.310983	0.154462	0.268239	0.290794	0.14998	0.426723	0.259933	0.409202	0.564073	0.307327	0.394545
24	0.174551	0.288429	0.310983	0.154462	0.268239	0.290794	0.14998	0.415684	0.255565	0.399347	0.54766	0.301184	0.385406
25	0.174551	0.288429	0.310983	0.154462	0.268239	0.290794	0.14998	0.405493	0.251533	0.390249	0.53251	0.295513	0.37697
26	0.174551	0.288429	0.310983	0.154462	0.268239	0.290794	0.14998	0.396058	0.2478	0.381825	0.518482	0.290263	0.369159
27	0.174551	0.288429	0.310983	0.154462	0.268239	0.290794	0.14998	0.387296	0.244333	0.374003	0.505456	0.285387	0.361905
28	0.174551	0.288429	0.310983	0.154462	0.268239	0.290794	0.14998	0.379139	0.241106	0.366721	0.493328	0.280848	0.355152
29	0.174551	0.288429	0.310983	0.154462	0.268239	0.290794	0.14998	0.371525	0.238093	0.359924	0.482008	0.276611	0.348849
30	0.174551	0.288429	0.310983	0.154462	0.268239	0.290794	0.14998	0.364403	0.235275	0.353565	0.471419	0.272648	0.342953
31	0.174551	0.288429	0.310983	0.154462	0.268239	0.290794	0.14998	0.357726	0.232633	0.347604	0.461492	0.268932	0.337425
32	0.174551	0.288429	0.310983	0.154462	0.268239	0.290794	0.14998	0.351453	0.230151	0.342004	0.452167	0.265442	0.332233
33	0.174551	0.288429	0.310983	0.154462	0.268239	0.290794	0.14998	0.34555	0.227816	0.336734	0.44339	0.262157	0.327345
34	0.174551	0.288429	0.310983	0.154462	0.268239	0.290794	0.14998	0.339984	0.225613	0.331765	0.435114	0.25906	0.322737
35	0.174551	0.288429	0.310983	0.154462	0.268239	0.290794	0.14998	0.334727	0.223533	0.327072	0.427298	0.256134	0.318385
36	0.174551	0.288429	0.310983	0.154462	0.268239	0.290794	0.14998	0.329754	0.221566	0.322632	0.419905	0.253367	0.314269
37	0.174551	0.288429	0.310983	0.154462	0.268239	0.290794	0.14998	0.325043	0.219702	0.318426	0.412901	0.250746	0.310369
38	0.174551	0.288429	0.310983	0.154462	0.268239	0.290794	0.14998	0.320574	0.217933	0.314436	0.406256	0.248258	0.306669
39	0.174551	0.288429	0.310983	0.154462	0.268239	0.290794	0.14998	0.316328	0.216253	0.310645	0.399944	0.245896	0.303153
40	0.174551	0.288429	0.310983	0.154462	0.268239	0.290794	0.14998	0.312289	0.214655	0.30704	0.393939	0.243648	0.29981
41	0.174551	0.288429	0.310983	0.154462	0.268239	0.290794	0.14998	0.308442	0.213133	0.303606	0.38822	0.241508	0.296625
42	0.174551	0.288429	0.310983	0.154462	0.268239	0.290794	0.14998	0.304775	0.211682	0.300331	0.382767	0.239467	0.293589
43	0.174551	0.288429	0.310983	0.154462	0.268239	0.290794	0.14998	0.301274	0.210297	0.297206	0.377562	0.237519	0.290691
44	0.174551	0.288429	0.310983	0.154462	0.268239	0.290794	0.14998	0.297928	0.208973	0.294219	0.372589	0.235657	0.287922
45	0.174551	0.288429	0.310983	0.154462	0.268239	0.290794	0.14998	0.294728	0.207707	0.291362	0.367831	0.233877	0.285272
46	0.174551	0.288429	0.310983	0.154462	0.268239	0.290794	0.14998	0.291665	0.206495	0.288627	0.363276	0.232172	0.282736
47	0.174551	0.288429	0.310983	0.154462	0.268239	0.290794	0.14998	0.288729	0.205334	0.286006	0.358911	0.230538	0.280306
48	0.174551	0.288429	0.310983	0.154462	0.268239	0.290794	0.14998	0.285912	0.204219	0.283492	0.354724	0.228971	0.277974
49	0.174551	0.288429	0.310983	0.154462	0.268239	0.290794	0.14998	0.283209	0.20315	0.281078	0.350705	0.227466	0.275736
50	0.174551	0.288429	0.310983	0.154462	0.268239	0.290794	0.14998	0.280611	0.202122	0.278759	0.346843	0.226021	0.273586
51	0.174551	0.288429	0.310983	0.154462	0.268239	0.290794	0.14998	0.278114	0.201134	0.276529	0.343129	0.224631	0.271518
52	0.174551	0.288429	0.310983	0.154462	0.268239	0.290794	0.14998	0.27571	0.200183	0.274384	0.339556	0.223294	0.269528
53	0.174551	0.288429	0.310983	0.154462	0.268239	0.290794	0.14998	0.273396	0.199267	0.272318	0.336115	0.222006	0.267612
54	0.174551	0.288429	0.310983	0.154462	0.268239	0.290794	0.14998	0.271166	0.198384	0.270327	0.332799	0.220765	0.265766
55	0.174551	0.288429	0.310983	0.154462	0.268239	0.290794	0.14998	0.269015	0.197534	0.268407	0.329602	0.219568	0.263986
56	0.174551	0.288429	0.310983	0.154462	0.268239	0.290794	0.14998	0.26694	0.196713	0.266554	0.326517	0.218413	0.262268
57	0.174551	0.288429	0.310983	0.154462	0.268239	0.290794	0.14998	0.264937	0.19592	0.264765	0.323538	0.217298	0.260609
58	0.174551	0.288429	0.310983	0.154462	0.268239	0.290794	0.14998	0.263001	0.195154	0.263037	0.32066	0.216221	0.259007
59	0.174551	0.288429	0.310983	0.154462	0.268239	0.290794	0.14998	0.26113	0.194414	0.261367	0.317879	0.21518	0.257458
60	0.174551	0.288429	0.310983	0.154462	0.268239	0.290794	0.14998	0.25932	0.193698	0.259751	0.315188	0.214173	0.255959
61	0.174551	0.288429	0.310983	0.154462	0.268239	0.290794	0.14998	0.257569	0.193005	0.258188	0.312584	0.213198	0.25451
62	0.174551	0.288429	0.310983	0.154462	0.268239	0.290794	0.14998	0.255873	0.192334	0.256674	0.310063	0.212255	0.253106
63	0.174551	0.288429	0.310983	0.154462	0.268239	0.290794	0.14998	0.25423	0.191684	0.255207	0.30762	0.211341	0.251746
64	0.174551	0.288429	0.310983	0.154462	0.268239	0.290794	0.14998	0.252638	0.191054	0.253786	0.305253	0.210455	0.250428
65	0.174551	0.288429	0.310983	0.154462	0.268239	0.290794	0.14998	0.251094	0.190443	0.252407	0.302958	0.209595	0.249149
66	0.174551	0.288429	0.310983	0.154462	0.268239	0.290794	0.14998	0.249596	0.18985	0.25107	0.300731	0.208762	0.247909
67	0.174551	0.288429	0.310983	0.154462	0.268239	0.290794	0.14998	0.248142	0.189275	0.249772	0.298569	0.207953	0.246706
68	0.174551	0.288429	0.310983	0.154462	0.268239	0.290794	0.14998	0.24673	0.188716	0.248512	0.29647	0.207167	0.245537
69	0.174551	0.288429	0.310983	0.154462	0.268239	0.290794	0.14998	0.245359	0.188174	0.247287	0.294431	0.206404	0.244402
70	0.174551	0.288429	0.310983	0.154462	0.268239	0.290794	0.14998	0.244026	0.187646	0.246097	0.29245	0.205663	0.243298
71	0.174551	0.288429	0.310983	0.154462	0.268239	0.290794	0.14998	0.24273	0.187134	0.244941	0.290524	0.204942	0.242226
72	0.174551	0.288429	0.310983	0.154462	0.268239	0.290794	0.14998	0.24147	0.186635	0.243816	0.28865	0.20424	0.241182
73	0.174551	0.288429	0.310983	0.154462	0.268239	0.290794	0.14998	0.240244	0.18615	0.242721	0.286827	0.203558	0.240167
74	0.174551	0.288429	0.310983	0.154462	0.268239	0.290794	0.14998	0.239051	0.185678	0.241655	0.285053	0.202894	0.239179
75	0.174551	0.288429	0.310983	0.154462	0.268239	0.290794	0.14998	0.237889	0.185218	0.240618	0.283325	0.202247	0.238217
76	0.174551	0.288429	0.310983	0.154462	0.268239	0.290794	0.14998	0.236757	0.18477	0.239608	0.281642	0.201617	0.23728
77	0.174551	0.288429	0.310983	0.154462	0.268239	0.290794	0.14998	0.235654	0.184334	0.238623	0.280002	0.201004	0.236367
78	0.174551	0.288429	0.310983	0.154462	0.268239	0.290794	0.14998	0.234579	0.183908	0.237663	0.278404	0.200405	0.235477
79	0.174551	0.288429	0.310983	0.154462	0.268239	0.290794	0.14998	0.233531	0.183494	0.236728	0.276846	0.199822	0.23461
80	0.174551	0.288429	0.310983	0.154462	0.268239	0.290794	0.14998	0.232509	0.183089	0.235815	0.275326	0.199253	0.233764
81	0.174551	0.288429	0.310983	0.154462	0.268239	0.290794	0.14998	0.231511	0.182695	0.234925	0.273844	0.198699	0.232938
82	0.174551	0.288429	0.310983	0.154462	0.268239	0.290794	0.14998	0.230538	0.18231	0.234056	0.272397	0.198157	0.232132
83	0.174551	0.288429	0.310983	0.154462	0.268239	0.290794	0.14998	0.229588	0.181934	0.233208	0.270984	0.197628	0.231346
84	0.174551	0.288429	0.310983	0.154462	0.268239	0.290794	0.14998	0.22866	0.181567	0.23238	0.269605	0.197112	0.230578
85	0.174551	0.288429	0.310983	0.154462	0.268239	0.290794	0.14998	0.227754	0.181208	0.231571	0.268258	0.196608	0.229828
86	0.174551	0.288429	0.310983	0.154462	0.268239	0.290794	0.14998	0.226869	0.180858	0.23078	0.266942	0.196115	0.229095
87	0.174551	0.288429	0.310983	0.154462	0.268239	0.290794	0.14998	0.226004	0.180516	0.230008	0.265655	0.195634	0.228379
88	0.174551	0.288429	0.310983	0.154462	0.268239	0.290794	0.14998	0.225158	0.180181	0.229253	0.264398	0.195163	0.227678
89	0.174551	0.288429	0.310983	0.154462	0.268239	0.290794	0.14998	0.224331	0.179854	0.228515	0.263169	0.194703	0.226994
90	0.174551	0.288429	0.310983	0.154462	0.268239	0.290794	0.14998	0.223522	0.179534	0.227793	0.261966	0.194253	0.226324
91	0.174551	0.288429	0.310983	0.154462	0.268239	0.290794	0.14998	0.222731	0.179221	0.227086	0.26079	0.193813	0.225669
92	0.174551	0.288429	0.310983	0.154462	0.268239	0.290794	0.14998	0.221957	0.178914	0.226395	0.259639	0.193382	0.225028
93	0.174551	0.288429	0.310983	0.154462	0.268239	0.290794	0.14998	0.221199	0.178615	0.225719	0.258513	0.19296	0.224401
94	0.174551	0.288429	0.310983	0.154462	0.268239	0.290794	0.14998	0.220458	0.178321	0.225056	0.25741	0.192548	0.223787
95	0.174551	0.288429	0.310983	0.154462	0.268239	0.290794	0.14998	0.219731	0.178034	0.224408	0.25633	0.192143	0.223186
96	0.174551	0.288429	0.310983	0.154462	0.268239	0.290794	0.14998	0.21902	0.177752	0.223773	0.255272	0.191748	0.222597
97	0.174551	0.288429	0.310983	0.154462	0.268239	0.290794	0.14998	0.218323	0.177477	0.223151	0.254236	0.19136	0.22202
98	0.174551	0.288429	0.310983	0.154462	0.268239	0.290794	0.14998	0.217641	0.177207	0.222541	0.253221	0.19098	0.221455
99	0.174551	0.288429	0.310983	0.154462	0.268239	0.290794	0.14998	0.216972	0.176942	0.221944	0.252227	0.190608	0.220901
