# Supplementary material for: Comparing the levelized cost of electric vehicle charging options in Europe
Source: Nat Commun. 2022 Sep 8;13:5277. doi: 10.1038/s41467-022-32835-7 (PMC9458728; doi:10.1038/s41467-022-32835-7)
Supplement: Supplementary file 8 — Software 1 [file 41467_2022_32835_MOESM8_ESM.zip › LCOC-Model/output/_LCOC_100_Utilizations_PublicInterestRate7.xlsx]

## Sheet: LCOC_100_Utilizations
	ResidentialGrid-lowAC	ResidentialGrid-mediumAC	ResidentialGrid-highAC	ResidentialPV-lowAC	ResidentialPV-mediumAC	ResidentialPV-highAC	CommercialPrivate-lowAC	CommercialPrivate-mediumAC	CommercialPrivate-highAC	CommercialPrivate-DC	CommercialPublic-mediumAC	CommercialPublic-highAC	CommercialPublic-DC
0	0.174551	0.288429	0.310983	0.154462	0.268239	0.290794	0.14998	6.77447	2.7715	6.07623	10.8516	4.17399	6.27819
1	0.174551	0.288429	0.310983	0.154462	0.268239	0.290794	0.14998	3.4626	1.46112	3.11952	5.50268	2.16387	3.22213
2	0.174551	0.288429	0.310983	0.154462	0.268239	0.290794	0.14998	2.35865	1.02432	2.13395	3.7197	1.49383	2.20344
3	0.174551	0.288429	0.310983	0.154462	0.268239	0.290794	0.14998	1.80667	0.805927	1.64116	2.82821	1.15881	1.6941
4	0.174551	0.288429	0.310983	0.154462	0.268239	0.290794	0.14998	1.47548	0.674888	1.34549	2.29332	0.957798	1.38849
5	0.174551	0.288429	0.310983	0.154462	0.268239	0.290794	0.14998	1.25469	0.587529	1.14838	1.93673	0.82379	1.18475
6	0.174551	0.288429	0.310983	0.154462	0.268239	0.290794	0.14998	1.09698	0.52513	1.00758	1.68201	0.72807	1.03923
7	0.174551	0.288429	0.310983	0.154462	0.268239	0.290794	0.14998	0.978701	0.47833	0.901987	1.49098	0.656279	0.930082
8	0.174551	0.288429	0.310983	0.154462	0.268239	0.290794	0.14998	0.886705	0.441931	0.819857	1.3424	0.600443	0.845191
9	0.174551	0.288429	0.310983	0.154462	0.268239	0.290794	0.14998	0.813108	0.412811	0.754152	1.22353	0.555773	0.777279
10	0.174551	0.288429	0.310983	0.154462	0.268239	0.290794	0.14998	0.752892	0.388986	0.700394	1.12628	0.519226	0.721714
11	0.174551	0.288429	0.310983	0.154462	0.268239	0.290794	0.14998	0.702712	0.369132	0.655595	1.04524	0.488769	0.67541
12	0.174551	0.288429	0.310983	0.154462	0.268239	0.290794	0.14998	0.660253	0.352332	0.617688	0.976661	0.462998	0.63623
13	0.174551	0.288429	0.310983	0.154462	0.268239	0.290794	0.14998	0.623858	0.337932	0.585197	0.917882	0.440909	0.602647
14	0.174551	0.288429	0.310983	0.154462	0.268239	0.290794	0.14998	0.592317	0.325452	0.557038	0.866939	0.421765	0.573541
15	0.174551	0.288429	0.310983	0.154462	0.268239	0.290794	0.14998	0.564718	0.314532	0.532399	0.822365	0.405014	0.548074
16	0.174551	0.288429	0.310983	0.154462	0.268239	0.290794	0.14998	0.540366	0.304897	0.510658	0.783035	0.390234	0.525603
17	0.174551	0.288429	0.310983	0.154462	0.268239	0.290794	0.14998	0.51872	0.296332	0.491333	0.748074	0.377096	0.505629
18	0.174551	0.288429	0.310983	0.154462	0.268239	0.290794	0.14998	0.499352	0.288669	0.474043	0.716794	0.365341	0.487757
19	0.174551	0.288429	0.310983	0.154462	0.268239	0.290794	0.14998	0.481921	0.281773	0.458481	0.688642	0.354761	0.471672
20	0.174551	0.288429	0.310983	0.154462	0.268239	0.290794	0.14998	0.46615	0.275533	0.444401	0.663171	0.345189	0.45712
21	0.174551	0.288429	0.310983	0.154462	0.268239	0.290794	0.14998	0.451813	0.26986	0.431602	0.640015	0.336487	0.44389
22	0.174551	0.288429	0.310983	0.154462	0.268239	0.290794	0.14998	0.438723	0.264681	0.419915	0.618873	0.328542	0.431811
23	0.174551	0.288429	0.310983	0.154462	0.268239	0.290794	0.14998	0.426723	0.259933	0.409202	0.599493	0.321259	0.420738
24	0.174551	0.288429	0.310983	0.154462	0.268239	0.290794	0.14998	0.415684	0.255565	0.399347	0.581663	0.314559	0.410551
25	0.174551	0.288429	0.310983	0.154462	0.268239	0.290794	0.14998	0.405493	0.251533	0.390249	0.565205	0.308374	0.401148
26	0.174551	0.288429	0.310983	0.154462	0.268239	0.290794	0.14998	0.396058	0.2478	0.381825	0.549966	0.302647	0.392441
27	0.174551	0.288429	0.310983	0.154462	0.268239	0.290794	0.14998	0.387296	0.244333	0.374003	0.535815	0.297329	0.384356
28	0.174551	0.288429	0.310983	0.154462	0.268239	0.290794	0.14998	0.379139	0.241106	0.366721	0.52264	0.292378	0.376829
29	0.174551	0.288429	0.310983	0.154462	0.268239	0.290794	0.14998	0.371525	0.238093	0.359924	0.510344	0.287757	0.369804
30	0.174551	0.288429	0.310983	0.154462	0.268239	0.290794	0.14998	0.364403	0.235275	0.353565	0.498841	0.283434	0.363231
31	0.174551	0.288429	0.310983	0.154462	0.268239	0.290794	0.14998	0.357726	0.232633	0.347604	0.488057	0.279381	0.35707
32	0.174551	0.288429	0.310983	0.154462	0.268239	0.290794	0.14998	0.351453	0.230151	0.342004	0.477926	0.275574	0.351282
33	0.174551	0.288429	0.310983	0.154462	0.268239	0.290794	0.14998	0.34555	0.227816	0.336734	0.468392	0.271991	0.345835
34	0.174551	0.288429	0.310983	0.154462	0.268239	0.290794	0.14998	0.339984	0.225613	0.331765	0.459402	0.268613	0.340698
35	0.174551	0.288429	0.310983	0.154462	0.268239	0.290794	0.14998	0.334727	0.223533	0.327072	0.450912	0.265422	0.335847
36	0.174551	0.288429	0.310983	0.154462	0.268239	0.290794	0.14998	0.329754	0.221566	0.322632	0.44288	0.262404	0.331259
37	0.174551	0.288429	0.310983	0.154462	0.268239	0.290794	0.14998	0.325043	0.219702	0.318426	0.435271	0.259545	0.326912
38	0.174551	0.288429	0.310983	0.154462	0.268239	0.290794	0.14998	0.320574	0.217933	0.314436	0.428053	0.256832	0.322787
39	0.174551	0.288429	0.310983	0.154462	0.268239	0.290794	0.14998	0.316328	0.216253	0.310645	0.421195	0.254255	0.318869
40	0.174551	0.288429	0.310983	0.154462	0.268239	0.290794	0.14998	0.312289	0.214655	0.30704	0.414672	0.251804	0.315142
41	0.174551	0.288429	0.310983	0.154462	0.268239	0.290794	0.14998	0.308442	0.213133	0.303606	0.40846	0.249469	0.311593
42	0.174551	0.288429	0.310983	0.154462	0.268239	0.290794	0.14998	0.304775	0.211682	0.300331	0.402536	0.247243	0.308209
43	0.174551	0.288429	0.310983	0.154462	0.268239	0.290794	0.14998	0.301274	0.210297	0.297206	0.396882	0.245118	0.304978
44	0.174551	0.288429	0.310983	0.154462	0.268239	0.290794	0.14998	0.297928	0.208973	0.294219	0.391479	0.243088	0.301891
45	0.174551	0.288429	0.310983	0.154462	0.268239	0.290794	0.14998	0.294728	0.207707	0.291362	0.386311	0.241145	0.298938
46	0.174551	0.288429	0.310983	0.154462	0.268239	0.290794	0.14998	0.291665	0.206495	0.288627	0.381363	0.239286	0.296111
47	0.174551	0.288429	0.310983	0.154462	0.268239	0.290794	0.14998	0.288729	0.205334	0.286006	0.376621	0.237504	0.293402
48	0.174551	0.288429	0.310983	0.154462	0.268239	0.290794	0.14998	0.285912	0.204219	0.283492	0.372072	0.235795	0.290803
49	0.174551	0.288429	0.310983	0.154462	0.268239	0.290794	0.14998	0.283209	0.20315	0.281078	0.367706	0.234154	0.288309
50	0.174551	0.288429	0.310983	0.154462	0.268239	0.290794	0.14998	0.280611	0.202122	0.278759	0.363511	0.232577	0.285912
51	0.174551	0.288429	0.310983	0.154462	0.268239	0.290794	0.14998	0.278114	0.201134	0.276529	0.359477	0.231061	0.283607
52	0.174551	0.288429	0.310983	0.154462	0.268239	0.290794	0.14998	0.27571	0.200183	0.274384	0.355595	0.229602	0.281389
53	0.174551	0.288429	0.310983	0.154462	0.268239	0.290794	0.14998	0.273396	0.199267	0.272318	0.351857	0.228198	0.279254
54	0.174551	0.288429	0.310983	0.154462	0.268239	0.290794	0.14998	0.271166	0.198384	0.270327	0.348255	0.226844	0.277196
55	0.174551	0.288429	0.310983	0.154462	0.268239	0.290794	0.14998	0.269015	0.197534	0.268407	0.344782	0.225539	0.275211
56	0.174551	0.288429	0.310983	0.154462	0.268239	0.290794	0.14998	0.26694	0.196713	0.266554	0.341431	0.224279	0.273296
57	0.174551	0.288429	0.310983	0.154462	0.268239	0.290794	0.14998	0.264937	0.19592	0.264765	0.338195	0.223063	0.271448
58	0.174551	0.288429	0.310983	0.154462	0.268239	0.290794	0.14998	0.263001	0.195154	0.263037	0.335068	0.221889	0.269661
59	0.174551	0.288429	0.310983	0.154462	0.268239	0.290794	0.14998	0.26113	0.194414	0.261367	0.332046	0.220753	0.267935
60	0.174551	0.288429	0.310983	0.154462	0.268239	0.290794	0.14998	0.25932	0.193698	0.259751	0.329124	0.219654	0.266265
61	0.174551	0.288429	0.310983	0.154462	0.268239	0.290794	0.14998	0.257569	0.193005	0.258188	0.326295	0.218591	0.264649
62	0.174551	0.288429	0.310983	0.154462	0.268239	0.290794	0.14998	0.255873	0.192334	0.256674	0.323556	0.217562	0.263084
63	0.174551	0.288429	0.310983	0.154462	0.268239	0.290794	0.14998	0.25423	0.191684	0.255207	0.320903	0.216565	0.261568
64	0.174551	0.288429	0.310983	0.154462	0.268239	0.290794	0.14998	0.252638	0.191054	0.253786	0.318331	0.215599	0.260099
65	0.174551	0.288429	0.310983	0.154462	0.268239	0.290794	0.14998	0.251094	0.190443	0.252407	0.315838	0.214662	0.258674
66	0.174551	0.288429	0.310983	0.154462	0.268239	0.290794	0.14998	0.249596	0.18985	0.25107	0.313418	0.213752	0.257292
67	0.174551	0.288429	0.310983	0.154462	0.268239	0.290794	0.14998	0.248142	0.189275	0.249772	0.31107	0.21287	0.25595
68	0.174551	0.288429	0.310983	0.154462	0.268239	0.290794	0.14998	0.24673	0.188716	0.248512	0.30879	0.212013	0.254648
69	0.174551	0.288429	0.310983	0.154462	0.268239	0.290794	0.14998	0.245359	0.188174	0.247287	0.306575	0.211181	0.253382
70	0.174551	0.288429	0.310983	0.154462	0.268239	0.290794	0.14998	0.244026	0.187646	0.246097	0.304423	0.210372	0.252152
71	0.174551	0.288429	0.310983	0.154462	0.268239	0.290794	0.14998	0.24273	0.187134	0.244941	0.30233	0.209586	0.250957
72	0.174551	0.288429	0.310983	0.154462	0.268239	0.290794	0.14998	0.24147	0.186635	0.243816	0.300295	0.208821	0.249794
73	0.174551	0.288429	0.310983	0.154462	0.268239	0.290794	0.14998	0.240244	0.18615	0.242721	0.298314	0.208076	0.248662
74	0.174551	0.288429	0.310983	0.154462	0.268239	0.290794	0.14998	0.239051	0.185678	0.241655	0.296387	0.207352	0.247561
75	0.174551	0.288429	0.310983	0.154462	0.268239	0.290794	0.14998	0.237889	0.185218	0.240618	0.29451	0.206647	0.246489
76	0.174551	0.288429	0.310983	0.154462	0.268239	0.290794	0.14998	0.236757	0.18477	0.239608	0.292682	0.20596	0.245444
77	0.174551	0.288429	0.310983	0.154462	0.268239	0.290794	0.14998	0.235654	0.184334	0.238623	0.290901	0.20529	0.244427
78	0.174551	0.288429	0.310983	0.154462	0.268239	0.290794	0.14998	0.234579	0.183908	0.237663	0.289165	0.204638	0.243435
79	0.174551	0.288429	0.310983	0.154462	0.268239	0.290794	0.14998	0.233531	0.183494	0.236728	0.287472	0.204002	0.242468
80	0.174551	0.288429	0.310983	0.154462	0.268239	0.290794	0.14998	0.232509	0.183089	0.235815	0.285821	0.203381	0.241524
81	0.174551	0.288429	0.310983	0.154462	0.268239	0.290794	0.14998	0.231511	0.182695	0.234925	0.28421	0.202776	0.240604
82	0.174551	0.288429	0.310983	0.154462	0.268239	0.290794	0.14998	0.230538	0.18231	0.234056	0.282639	0.202185	0.239706
83	0.174551	0.288429	0.310983	0.154462	0.268239	0.290794	0.14998	0.229588	0.181934	0.233208	0.281104	0.201609	0.238829
84	0.174551	0.288429	0.310983	0.154462	0.268239	0.290794	0.14998	0.22866	0.181567	0.23238	0.279606	0.201046	0.237973
85	0.174551	0.288429	0.310983	0.154462	0.268239	0.290794	0.14998	0.227754	0.181208	0.231571	0.278143	0.200496	0.237137
86	0.174551	0.288429	0.310983	0.154462	0.268239	0.290794	0.14998	0.226869	0.180858	0.23078	0.276713	0.199959	0.23632
87	0.174551	0.288429	0.310983	0.154462	0.268239	0.290794	0.14998	0.226004	0.180516	0.230008	0.275315	0.199433	0.235522
88	0.174551	0.288429	0.310983	0.154462	0.268239	0.290794	0.14998	0.225158	0.180181	0.229253	0.273949	0.19892	0.234742
89	0.174551	0.288429	0.310983	0.154462	0.268239	0.290794	0.14998	0.224331	0.179854	0.228515	0.272614	0.198418	0.233979
90	0.174551	0.288429	0.310983	0.154462	0.268239	0.290794	0.14998	0.223522	0.179534	0.227793	0.271308	0.197927	0.233232
91	0.174551	0.288429	0.310983	0.154462	0.268239	0.290794	0.14998	0.222731	0.179221	0.227086	0.27003	0.197447	0.232502
92	0.174551	0.288429	0.310983	0.154462	0.268239	0.290794	0.14998	0.221957	0.178914	0.226395	0.26878	0.196977	0.231788
93	0.174551	0.288429	0.310983	0.154462	0.268239	0.290794	0.14998	0.221199	0.178615	0.225719	0.267556	0.196517	0.231089
94	0.174551	0.288429	0.310983	0.154462	0.268239	0.290794	0.14998	0.220458	0.178321	0.225056	0.266358	0.196067	0.230404
95	0.174551	0.288429	0.310983	0.154462	0.268239	0.290794	0.14998	0.219731	0.178034	0.224408	0.265185	0.195626	0.229734
96	0.174551	0.288429	0.310983	0.154462	0.268239	0.290794	0.14998	0.21902	0.177752	0.223773	0.264036	0.195195	0.229078
97	0.174551	0.288429	0.310983	0.154462	0.268239	0.290794	0.14998	0.218323	0.177477	0.223151	0.262911	0.194772	0.228435
98	0.174551	0.288429	0.310983	0.154462	0.268239	0.290794	0.14998	0.217641	0.177207	0.222541	0.261808	0.194357	0.227805
99	0.174551	0.288429	0.310983	0.154462	0.268239	0.290794	0.14998	0.216972	0.176942	0.221944	0.260727	0.193951	0.227187
