# Supplementary material for: Comparing the levelized cost of electric vehicle charging options in Europe
Source: Nat Commun. 2022 Sep 8;13:5277. doi: 10.1038/s41467-022-32835-7 (PMC9458728; doi:10.1038/s41467-022-32835-7)
Supplement: Supplementary file 8 — Software 1 [file 41467_2022_32835_MOESM8_ESM.zip › LCOC-Model/output/_LCOElectricity.xlsx]

## Sheet: LCOElectricity
Country	Option	BaseScenario	WithGridConnection	HighUtilization	LowUtilization	AttractiveHomeCharging	DemandChargesBase	DemandChargesHighUtil	DemandChargesLowUtil	WithoutRETaxes	WithoutREandEnvTaxes	UtilizationRate1	UtilizationRate100	GridConnectionCH	GridConnectionCHHighUtil	GridConnectionCHLowUtil	PublicInterestRate3	PublicInterestRate7	Lifetime16	Lifetime17	Lifetime18
Austria	ResidentialGrid-lowAC	0.16263	0.16263	0.16263	0.16263	0.16263	0.16263	0.16263	0.16263	0.14877	0.13527	0.16263	0.16263	0.16263	0.16263	0.16263	0.16263	0.16263	0.16263	0.16263	0.16263
	ResidentialGrid-mediumAC	0.163447	0.163447	0.163447	0.163447	0.163447	0.163447	0.163447	0.163447	0.149518	0.13595	0.163447	0.163447	0.163447	0.163447	0.163447	0.163447	0.163447	0.163447	0.163447	0.163447
	ResidentialGrid-highAC	0.163447	0.163447	0.163447	0.163447	0.163447	0.163447	0.163447	0.163447	0.149518	0.13595	0.163447	0.163447	0.163447	0.163447	0.163447	0.163447	0.163447	0.163447	0.163447	0.163447
	ResidentialPV-lowAC	0.150768	0.150768	0.150979	0.150434	0.150979	0.150768	0.150979	0.150434	0.142526	0.134498	0.150841	0.150841	0.150768	0.150979	0.150434	0.150768	0.150768	0.150768	0.150768	0.150768
	ResidentialPV-mediumAC	0.151526	0.151526	0.151738	0.15119	0.151738	0.151526	0.151738	0.15119	0.143243	0.135174	0.151599	0.151599	0.151526	0.151738	0.15119	0.151526	0.151526	0.151526	0.151526	0.151526
	ResidentialPV-highAC	0.151526	0.151526	0.151738	0.15119	0.151738	0.151526	0.151738	0.15119	0.143243	0.135174	0.151599	0.151599	0.151526	0.151738	0.15119	0.151526	0.151526	0.151526	0.151526	0.151526
	CommercialPrivate-lowAC	0.1266	0.1266	0.1266	0.1266	0.1266	0.1266	0.1266	0.1266	0.1152	0.1002	0.1266	0.1266	0.1266	0.1266	0.1266	0.1266	0.1266	0.1266	0.1266	0.1266
	CommercialPrivate-mediumAC	0.127236	0.127236	0.127236	0.127236	0.127236	0.127236	0.127236	0.127236	0.115779	0.100704	0.127236	0.127236	0.127236	0.127236	0.127236	0.127236	0.127236	0.127236	0.127236	0.127236
	CommercialPrivate-highAC	0.127236	0.127236	0.127236	0.127236	0.127236	0.127236	0.127236	0.127236	0.115779	0.100704	0.127236	0.127236	0.127236	0.127236	0.127236	0.127236	0.127236	0.127236	0.127236	0.127236
	CommercialPrivate-DC	0.137429	0.137429	0.137429	0.137429	0.137429	0.202988	0.137412	0.628181	0.125054	0.108771	0.137429	0.137429	0.137429	0.137429	0.137429	0.137429	0.137429	0.137429	0.137429	0.137429
	CommercialPublic-mediumAC	0.127236	0.127236	0.127236	0.127236	0.127236	0.127236	0.127236	0.127236	0.115779	0.100704	0.127236	0.127236	0.127236	0.127236	0.127236	0.127236	0.127236	0.127236	0.127236	0.127236
	CommercialPublic-highAC	0.127236	0.127236	0.127236	0.127236	0.127236	0.127236	0.127236	0.127236	0.115779	0.100704	0.127236	0.127236	0.127236	0.127236	0.127236	0.127236	0.127236	0.127236	0.127236	0.127236
	CommercialPublic-DC	0.137429	0.137429	0.137429	0.137429	0.137429	0.202988	0.132488	0.477245	0.125054	0.108771	0.137429	0.137429	0.137429	0.137429	0.137429	0.137429	0.137429	0.137429	0.137429	0.137429
Belgium	ResidentialGrid-lowAC	0.2349	0.2349	0.2349	0.2349	0.2349	0.2349	0.2349	0.2349	0.20313	0.20142	0.2349	0.2349	0.2349	0.2349	0.2349	0.2349	0.2349	0.2349	0.2349	0.2349
	ResidentialGrid-mediumAC	0.23608	0.23608	0.23608	0.23608	0.23608	0.23608	0.23608	0.23608	0.204151	0.202432	0.23608	0.23608	0.23608	0.23608	0.23608	0.23608	0.23608	0.23608	0.23608	0.23608
	ResidentialGrid-highAC	0.23608	0.23608	0.23608	0.23608	0.23608	0.23608	0.23608	0.23608	0.204151	0.202432	0.23608	0.23608	0.23608	0.23608	0.23608	0.23608	0.23608	0.23608	0.23608	0.23608
	ResidentialPV-lowAC	0.190402	0.190402	0.191075	0.189226	0.191075	0.190402	0.191075	0.189226	0.172783	0.171835	0.190638	0.190638	0.190402	0.191075	0.189226	0.190402	0.190402	0.190402	0.190402	0.190402
	ResidentialPV-mediumAC	0.191359	0.191359	0.192035	0.190177	0.192035	0.191359	0.192035	0.190177	0.173651	0.172698	0.191596	0.191596	0.191359	0.192035	0.190177	0.191359	0.191359	0.191359	0.191359	0.191359
	ResidentialPV-highAC	0.191359	0.191359	0.192035	0.190177	0.192035	0.191359	0.192035	0.190177	0.173651	0.172698	0.191596	0.191596	0.191359	0.192035	0.190177	0.191359	0.191359	0.191359	0.191359	0.191359
	CommercialPrivate-lowAC	0.1564	0.1564	0.1564	0.1564	0.1564	0.1564	0.1564	0.1564	0.1219	0.1202	0.1564	0.1564	0.1564	0.1564	0.1564	0.1564	0.1564	0.1564	0.1564	0.1564
	CommercialPrivate-mediumAC	0.157186	0.157186	0.157186	0.157186	0.157186	0.157186	0.157186	0.157186	0.122513	0.120804	0.157186	0.157186	0.157186	0.157186	0.157186	0.157186	0.157186	0.157186	0.157186	0.157186
	CommercialPrivate-highAC	0.157186	0.157186	0.157186	0.157186	0.157186	0.157186	0.157186	0.157186	0.122513	0.120804	0.157186	0.157186	0.157186	0.157186	0.157186	0.157186	0.157186	0.157186	0.157186	0.157186
	CommercialPrivate-DC	0.169779	0.169779	0.169779	0.169779	0.169779	0.169779	0.169779	0.169779	0.132327	0.130482	0.169779	0.169779	0.169779	0.169779	0.169779	0.169779	0.169779	0.169779	0.169779	0.169779
	CommercialPublic-mediumAC	0.157186	0.157186	0.157186	0.157186	0.157186	0.157186	0.157186	0.157186	0.122513	0.120804	0.157186	0.157186	0.157186	0.157186	0.157186	0.157186	0.157186	0.157186	0.157186	0.157186
	CommercialPublic-highAC	0.157186	0.157186	0.157186	0.157186	0.157186	0.157186	0.157186	0.157186	0.122513	0.120804	0.157186	0.157186	0.157186	0.157186	0.157186	0.157186	0.157186	0.157186	0.157186	0.157186
	CommercialPublic-DC	0.169779	0.169779	0.169779	0.169779	0.169779	0.169779	0.169779	0.169779	0.132327	0.130482	0.169779	0.169779	0.169779	0.169779	0.169779	0.169779	0.169779	0.169779	0.169779	0.169779
Bulgaria	ResidentialGrid-lowAC	0.08685	0.08685	0.08685	0.08685	0.08685	0.08685	0.08685	0.08685	0.08685	0.08685	0.08685	0.08685	0.08685	0.08685	0.08685	0.08685	0.08685	0.08685	0.08685	0.08685
	ResidentialGrid-mediumAC	0.0872864	0.0872864	0.0872864	0.0872864	0.0872864	0.0872864	0.0872864	0.0872864	0.0872864	0.0872864	0.0872864	0.0872864	0.0872864	0.0872864	0.0872864	0.0872864	0.0872864	0.0872864	0.0872864	0.0872864
	ResidentialGrid-highAC	0.0872864	0.0872864	0.0872864	0.0872864	0.0872864	0.0872864	0.0872864	0.0872864	0.0872864	0.0872864	0.0872864	0.0872864	0.0872864	0.0872864	0.0872864	0.0872864	0.0872864	0.0872864	0.0872864	0.0872864
	ResidentialPV-lowAC	0.108177	0.108177	0.108019	0.108519	0.108019	0.108177	0.108019	0.108519	0.108177	0.108177	0.108122	0.108122	0.108177	0.108019	0.108519	0.108177	0.108177	0.108177	0.108177	0.108177
	ResidentialPV-mediumAC	0.10872	0.10872	0.108561	0.109064	0.108561	0.10872	0.108561	0.109064	0.10872	0.10872	0.108665	0.108665	0.10872	0.108561	0.109064	0.10872	0.10872	0.10872	0.10872	0.10872
	ResidentialPV-highAC	0.10872	0.10872	0.108561	0.109064	0.108561	0.10872	0.108561	0.109064	0.10872	0.10872	0.108665	0.108665	0.10872	0.108561	0.109064	0.10872	0.10872	0.10872	0.10872	0.10872
	CommercialPrivate-lowAC	0.097	0.097	0.097	0.097	0.097	0.097	0.097	0.097	0.097	0.096	0.097	0.097	0.097	0.097	0.097	0.097	0.097	0.097	0.097	0.097
	CommercialPrivate-mediumAC	0.0974874	0.0974874	0.0974874	0.0974874	0.0974874	0.0974874	0.0974874	0.0974874	0.0974874	0.0964824	0.0974874	0.0974874	0.0974874	0.0974874	0.0974874	0.0974874	0.0974874	0.0974874	0.0974874	0.0974874
	CommercialPrivate-highAC	0.0974874	0.0974874	0.0974874	0.0974874	0.0974874	0.0974874	0.0974874	0.0974874	0.0974874	0.0964824	0.0974874	0.0974874	0.0974874	0.0974874	0.0974874	0.0974874	0.0974874	0.0974874	0.0974874	0.0974874
	CommercialPrivate-DC	0.105297	0.105297	0.105297	0.105297	0.105297	0.105297	0.105297	0.105297	0.105297	0.104212	0.105297	0.105297	0.105297	0.105297	0.105297	0.105297	0.105297	0.105297	0.105297	0.105297
	CommercialPublic-mediumAC	0.0974874	0.0974874	0.0974874	0.0974874	0.0974874	0.0974874	0.0974874	0.0974874	0.0974874	0.0964824	0.0974874	0.0974874	0.0974874	0.0974874	0.0974874	0.0974874	0.0974874	0.0974874	0.0974874	0.0974874
	CommercialPublic-highAC	0.0974874	0.0974874	0.0974874	0.0974874	0.0974874	0.0974874	0.0974874	0.0974874	0.0974874	0.0964824	0.0974874	0.0974874	0.0974874	0.0974874	0.0974874	0.0974874	0.0974874	0.0974874	0.0974874	0.0974874
	CommercialPublic-DC	0.105297	0.105297	0.105297	0.105297	0.105297	0.105297	0.105297	0.105297	0.105297	0.104212	0.105297	0.105297	0.105297	0.105297	0.105297	0.105297	0.105297	0.105297	0.105297	0.105297
Croatia	ResidentialGrid-lowAC	0.11448	0.11448	0.11448	0.11448	0.11448	0.11448	0.11448	0.11448	0.1017	0.1017	0.11448	0.11448	0.11448	0.11448	0.11448	0.11448	0.11448	0.11448	0.11448	0.11448
	ResidentialGrid-mediumAC	0.115055	0.115055	0.115055	0.115055	0.115055	0.115055	0.115055	0.115055	0.102211	0.102211	0.115055	0.115055	0.115055	0.115055	0.115055	0.115055	0.115055	0.115055	0.115055	0.115055
	ResidentialGrid-highAC	0.115055	0.115055	0.115055	0.115055	0.115055	0.115055	0.115055	0.115055	0.102211	0.102211	0.115055	0.115055	0.115055	0.115055	0.115055	0.115055	0.115055	0.115055	0.115055	0.115055
	ResidentialPV-lowAC	0.131399	0.131399	0.131138	0.131805	0.131138	0.131399	0.131138	0.131805	0.123657	0.123657	0.131305	0.131305	0.131399	0.131138	0.131805	0.131399	0.131399	0.131399	0.131399	0.131399
	ResidentialPV-mediumAC	0.132059	0.132059	0.131797	0.132467	0.131797	0.132059	0.131797	0.132467	0.124278	0.124278	0.131965	0.131965	0.132059	0.131797	0.132467	0.132059	0.132059	0.132059	0.132059	0.132059
	ResidentialPV-highAC	0.132059	0.132059	0.131797	0.132467	0.131797	0.132059	0.131797	0.132467	0.124278	0.124278	0.131965	0.131965	0.132059	0.131797	0.132467	0.132059	0.132059	0.132059	0.132059	0.132059
	CommercialPrivate-lowAC	0.1248	0.1248	0.1248	0.1248	0.1248	0.1248	0.1248	0.1248	0.1106	0.11	0.1248	0.1248	0.1248	0.1248	0.1248	0.1248	0.1248	0.1248	0.1248	0.1248
	CommercialPrivate-mediumAC	0.125427	0.125427	0.125427	0.125427	0.125427	0.125427	0.125427	0.125427	0.111156	0.110553	0.125427	0.125427	0.125427	0.125427	0.125427	0.125427	0.125427	0.125427	0.125427	0.125427
	CommercialPrivate-highAC	0.125427	0.125427	0.125427	0.125427	0.125427	0.125427	0.125427	0.125427	0.111156	0.110553	0.125427	0.125427	0.125427	0.125427	0.125427	0.125427	0.125427	0.125427	0.125427	0.125427
	CommercialPrivate-DC	0.135475	0.135475	0.135475	0.135475	0.135475	0.135475	0.135475	0.135475	0.120061	0.119409	0.135475	0.135475	0.135475	0.135475	0.135475	0.135475	0.135475	0.135475	0.135475	0.135475
	CommercialPublic-mediumAC	0.125427	0.125427	0.125427	0.125427	0.125427	0.125427	0.125427	0.125427	0.111156	0.110553	0.125427	0.125427	0.125427	0.125427	0.125427	0.125427	0.125427	0.125427	0.125427	0.125427
	CommercialPublic-highAC	0.125427	0.125427	0.125427	0.125427	0.125427	0.125427	0.125427	0.125427	0.111156	0.110553	0.125427	0.125427	0.125427	0.125427	0.125427	0.125427	0.125427	0.125427	0.125427	0.125427
	CommercialPublic-DC	0.135475	0.135475	0.135475	0.135475	0.135475	0.135475	0.135475	0.135475	0.120061	0.119409	0.135475	0.135475	0.135475	0.135475	0.135475	0.135475	0.135475	0.135475	0.135475	0.135475
Cyprus	ResidentialGrid-lowAC	0.19449	0.19449	0.19449	0.19449	0.19449	0.19449	0.19449	0.19449	0.18585	0.17235	0.19449	0.19449	0.19449	0.19449	0.19449	0.19449	0.19449	0.19449	0.19449	0.19449
	ResidentialGrid-mediumAC	0.195467	0.195467	0.195467	0.195467	0.195467	0.195467	0.195467	0.195467	0.186784	0.173216	0.195467	0.195467	0.195467	0.195467	0.195467	0.195467	0.195467	0.195467	0.195467	0.195467
	ResidentialGrid-highAC	0.195467	0.195467	0.195467	0.195467	0.195467	0.195467	0.195467	0.195467	0.186784	0.173216	0.195467	0.195467	0.195467	0.195467	0.195467	0.195467	0.195467	0.195467	0.195467	0.195467
	ResidentialPV-lowAC	0.147921	0.147921	0.148377	0.146939	0.148377	0.147921	0.148377	0.146939	0.142648	0.13441	0.148083	0.148083	0.147921	0.148377	0.146939	0.147921	0.147921	0.147921	0.147921	0.147921
	ResidentialPV-mediumAC	0.148664	0.148664	0.149122	0.147678	0.149122	0.148664	0.149122	0.147678	0.143365	0.135085	0.148827	0.148827	0.148664	0.149122	0.147678	0.148664	0.148664	0.148664	0.148664	0.148664
	ResidentialPV-highAC	0.148664	0.148664	0.149122	0.147678	0.149122	0.148664	0.149122	0.147678	0.143365	0.135085	0.148827	0.148827	0.148664	0.149122	0.147678	0.148664	0.148664	0.148664	0.148664	0.148664
	CommercialPrivate-lowAC	0.1819	0.1819	0.1819	0.1819	0.1819	0.1819	0.1819	0.1819	0.1719	0.1565	0.1819	0.1819	0.1819	0.1819	0.1819	0.1819	0.1819	0.1819	0.1819	0.1819
	CommercialPrivate-mediumAC	0.182814	0.182814	0.182814	0.182814	0.182814	0.182814	0.182814	0.182814	0.172764	0.157286	0.182814	0.182814	0.182814	0.182814	0.182814	0.182814	0.182814	0.182814	0.182814	0.182814
	CommercialPrivate-highAC	0.182814	0.182814	0.182814	0.182814	0.182814	0.182814	0.182814	0.182814	0.172764	0.157286	0.182814	0.182814	0.182814	0.182814	0.182814	0.182814	0.182814	0.182814	0.182814	0.182814
	CommercialPrivate-DC	0.19746	0.19746	0.19746	0.19746	0.19746	0.19746	0.19746	0.19746	0.186604	0.169887	0.19746	0.19746	0.19746	0.19746	0.19746	0.19746	0.19746	0.19746	0.19746	0.19746
	CommercialPublic-mediumAC	0.182814	0.182814	0.182814	0.182814	0.182814	0.182814	0.182814	0.182814	0.172764	0.157286	0.182814	0.182814	0.182814	0.182814	0.182814	0.182814	0.182814	0.182814	0.182814	0.182814
	CommercialPublic-highAC	0.182814	0.182814	0.182814	0.182814	0.182814	0.182814	0.182814	0.182814	0.172764	0.157286	0.182814	0.182814	0.182814	0.182814	0.182814	0.182814	0.182814	0.182814	0.182814	0.182814
	CommercialPublic-DC	0.19746	0.19746	0.19746	0.19746	0.19746	0.19746	0.19746	0.19746	0.186604	0.169887	0.19746	0.19746	0.19746	0.19746	0.19746	0.19746	0.19746	0.19746	0.19746	0.19746
Czech Republic	ResidentialGrid-lowAC	0.1242	0.1242	0.1242	0.1242	0.1242	0.1242	0.1242	0.1242	0.10665	0.10557	0.1242	0.1242	0.1242	0.1242	0.1242	0.1242	0.1242	0.1242	0.1242	0.1242
	ResidentialGrid-mediumAC	0.124824	0.124824	0.124824	0.124824	0.124824	0.124824	0.124824	0.124824	0.107186	0.106101	0.124824	0.124824	0.124824	0.124824	0.124824	0.124824	0.124824	0.124824	0.124824	0.124824
	ResidentialGrid-highAC	0.124824	0.124824	0.124824	0.124824	0.124824	0.124824	0.124824	0.124824	0.107186	0.106101	0.124824	0.124824	0.124824	0.124824	0.124824	0.124824	0.124824	0.124824	0.124824	0.124824
	ResidentialPV-lowAC	0.135443	0.135443	0.135334	0.135646	0.135334	0.135443	0.135334	0.135646	0.125019	0.124378	0.135406	0.135406	0.135443	0.135334	0.135646	0.135443	0.135443	0.135443	0.135443	0.135443
	ResidentialPV-mediumAC	0.136123	0.136123	0.136014	0.136327	0.136014	0.136123	0.136014	0.136327	0.125648	0.125003	0.136087	0.136087	0.136123	0.136014	0.136327	0.136123	0.136123	0.136123	0.136123	0.136123
	ResidentialPV-highAC	0.136123	0.136123	0.136014	0.136327	0.136014	0.136123	0.136014	0.136327	0.125648	0.125003	0.136087	0.136087	0.136123	0.136014	0.136327	0.136123	0.136123	0.136123	0.136123	0.136123
	CommercialPrivate-lowAC	0.1396	0.1396	0.1396	0.1396	0.1396	0.1396	0.1396	0.1396	0.1235	0.1224	0.1396	0.1396	0.1396	0.1396	0.1396	0.1396	0.1396	0.1396	0.1396	0.1396
	CommercialPrivate-mediumAC	0.140302	0.140302	0.140302	0.140302	0.140302	0.140302	0.140302	0.140302	0.124121	0.123015	0.140302	0.140302	0.140302	0.140302	0.140302	0.140302	0.140302	0.140302	0.140302	0.140302
	CommercialPrivate-highAC	0.140302	0.140302	0.140302	0.140302	0.140302	0.140302	0.140302	0.140302	0.124121	0.123015	0.140302	0.140302	0.140302	0.140302	0.140302	0.140302	0.140302	0.140302	0.140302	0.140302
	CommercialPrivate-DC	0.151541	0.151541	0.151541	0.151541	0.151541	0.151541	0.151541	0.151541	0.134064	0.13287	0.151541	0.151541	0.151541	0.151541	0.151541	0.151541	0.151541	0.151541	0.151541	0.151541
	CommercialPublic-mediumAC	0.140302	0.140302	0.140302	0.140302	0.140302	0.140302	0.140302	0.140302	0.124121	0.123015	0.140302	0.140302	0.140302	0.140302	0.140302	0.140302	0.140302	0.140302	0.140302	0.140302
	CommercialPublic-highAC	0.140302	0.140302	0.140302	0.140302	0.140302	0.140302	0.140302	0.140302	0.124121	0.123015	0.140302	0.140302	0.140302	0.140302	0.140302	0.140302	0.140302	0.140302	0.140302	0.140302
	CommercialPublic-DC	0.151541	0.151541	0.151541	0.151541	0.151541	0.151541	0.151541	0.151541	0.134064	0.13287	0.151541	0.151541	0.151541	0.151541	0.151541	0.151541	0.151541	0.151541	0.151541	0.151541
Denmark	ResidentialGrid-lowAC	0.2124	0.2124	0.2124	0.2124	0.2124	0.2124	0.2124	0.2124	0.20565	0.13104	0.2124	0.2124	0.2124	0.2124	0.2124	0.2124	0.2124	0.2124	0.2124	0.2124
	ResidentialGrid-mediumAC	0.213467	0.213467	0.213467	0.213467	0.213467	0.213467	0.213467	0.213467	0.206683	0.131698	0.213467	0.213467	0.213467	0.213467	0.213467	0.213467	0.213467	0.213467	0.213467	0.213467
	ResidentialGrid-highAC	0.213467	0.213467	0.213467	0.213467	0.213467	0.213467	0.213467	0.213467	0.206683	0.131698	0.213467	0.213467	0.213467	0.213467	0.213467	0.213467	0.213467	0.213467	0.213467	0.213467
	ResidentialPV-lowAC	0.181581	0.181581	0.182217	0.180451	0.182217	0.181581	0.182217	0.180451	0.177519	0.132617	0.181787	0.181787	0.181581	0.182217	0.180451	0.181581	0.181581	0.181581	0.181581	0.181581
	ResidentialPV-mediumAC	0.182494	0.182494	0.183133	0.181358	0.183133	0.182494	0.183133	0.181358	0.178411	0.133283	0.182701	0.182701	0.182494	0.183133	0.181358	0.182494	0.182494	0.182494	0.182494	0.182494
	ResidentialPV-highAC	0.182494	0.182494	0.183133	0.181358	0.183133	0.182494	0.183133	0.181358	0.178411	0.133283	0.182701	0.182701	0.182494	0.183133	0.181358	0.182494	0.182494	0.182494	0.182494	0.182494
	CommercialPrivate-lowAC	0.2092	0.2092	0.2092	0.2092	0.2092	0.2092	0.2092	0.2092	0.2027	0.0843	0.2092	0.2092	0.2092	0.2092	0.2092	0.2092	0.2092	0.2092	0.2092	0.2092
	CommercialPrivate-mediumAC	0.210251	0.210251	0.210251	0.210251	0.210251	0.210251	0.210251	0.210251	0.203719	0.0847236	0.210251	0.210251	0.210251	0.210251	0.210251	0.210251	0.210251	0.210251	0.210251	0.210251
	CommercialPrivate-highAC	0.210251	0.210251	0.210251	0.210251	0.210251	0.210251	0.210251	0.210251	0.203719	0.0847236	0.210251	0.210251	0.210251	0.210251	0.210251	0.210251	0.210251	0.210251	0.210251	0.210251
	CommercialPrivate-DC	0.227095	0.227095	0.227095	0.227095	0.227095	0.227095	0.227095	0.227095	0.220039	0.0915111	0.227095	0.227095	0.227095	0.227095	0.227095	0.227095	0.227095	0.227095	0.227095	0.227095
	CommercialPublic-mediumAC	0.210251	0.210251	0.210251	0.210251	0.210251	0.210251	0.210251	0.210251	0.203719	0.0847236	0.210251	0.210251	0.210251	0.210251	0.210251	0.210251	0.210251	0.210251	0.210251	0.210251
	CommercialPublic-highAC	0.210251	0.210251	0.210251	0.210251	0.210251	0.210251	0.210251	0.210251	0.203719	0.0847236	0.210251	0.210251	0.210251	0.210251	0.210251	0.210251	0.210251	0.210251	0.210251	0.210251
	CommercialPublic-DC	0.227095	0.227095	0.227095	0.227095	0.227095	0.227095	0.227095	0.227095	0.220039	0.0915111	0.227095	0.227095	0.227095	0.227095	0.227095	0.227095	0.227095	0.227095	0.227095	0.227095
Estonia	ResidentialGrid-lowAC	0.11781	0.11781	0.11781	0.11781	0.11781	0.11781	0.11781	0.11781	0.10845	0.1044	0.11781	0.11781	0.11781	0.11781	0.11781	0.11781	0.11781	0.11781	0.11781	0.11781
	ResidentialGrid-mediumAC	0.118402	0.118402	0.118402	0.118402	0.118402	0.118402	0.118402	0.118402	0.108995	0.104925	0.118402	0.118402	0.118402	0.118402	0.118402	0.118402	0.118402	0.118402	0.118402	0.118402
	ResidentialGrid-highAC	0.118402	0.118402	0.118402	0.118402	0.118402	0.118402	0.118402	0.118402	0.108995	0.104925	0.118402	0.118402	0.118402	0.118402	0.118402	0.118402	0.118402	0.118402	0.118402	0.118402
	ResidentialPV-lowAC	0.137064	0.137064	0.136695	0.137772	0.136695	0.137064	0.136695	0.137772	0.131523	0.129126	0.136936	0.136936	0.137064	0.136695	0.137772	0.137064	0.137064	0.137064	0.137064	0.137064
	ResidentialPV-mediumAC	0.137753	0.137753	0.137382	0.138464	0.137382	0.137753	0.137382	0.138464	0.132184	0.129774	0.137624	0.137624	0.137753	0.137382	0.138464	0.137753	0.137753	0.137753	0.137753	0.137753
	ResidentialPV-highAC	0.137753	0.137753	0.137382	0.138464	0.137382	0.137753	0.137382	0.138464	0.132184	0.129774	0.137624	0.137624	0.137753	0.137382	0.138464	0.137753	0.137753	0.137753	0.137753	0.137753
	CommercialPrivate-lowAC	0.0991	0.0991	0.0991	0.0991	0.0991	0.0991	0.0991	0.0991	0.0887	0.0842	0.0991	0.0991	0.0991	0.0991	0.0991	0.0991	0.0991	0.0991	0.0991	0.0991
	CommercialPrivate-mediumAC	0.099598	0.099598	0.099598	0.099598	0.099598	0.099598	0.099598	0.099598	0.0891457	0.0846231	0.099598	0.099598	0.099598	0.099598	0.099598	0.099598	0.099598	0.099598	0.099598	0.099598
	CommercialPrivate-highAC	0.099598	0.099598	0.099598	0.099598	0.099598	0.099598	0.099598	0.099598	0.0891457	0.0846231	0.099598	0.099598	0.099598	0.099598	0.099598	0.099598	0.099598	0.099598	0.099598	0.099598
	CommercialPrivate-DC	0.107577	0.107577	0.107577	0.107577	0.107577	0.0991196	0.0991196	0.0991196	0.0962875	0.0914025	0.107577	0.107577	0.107577	0.107577	0.107577	0.107577	0.107577	0.107577	0.107577	0.107577
	CommercialPublic-mediumAC	0.099598	0.099598	0.099598	0.099598	0.099598	0.099598	0.099598	0.099598	0.0891457	0.0846231	0.099598	0.099598	0.099598	0.099598	0.099598	0.099598	0.099598	0.099598	0.099598	0.099598
	CommercialPublic-highAC	0.099598	0.099598	0.099598	0.099598	0.099598	0.099598	0.099598	0.099598	0.0891457	0.0846231	0.099598	0.099598	0.099598	0.099598	0.099598	0.099598	0.099598	0.099598	0.099598	0.099598
	CommercialPublic-DC	0.107577	0.107577	0.107577	0.107577	0.107577	0.0991196	0.0991196	0.0991196	0.0962875	0.0914025	0.107577	0.107577	0.107577	0.107577	0.107577	0.107577	0.107577	0.107577	0.107577	0.107577
Finland	ResidentialGrid-lowAC	0.13563	0.13563	0.13563	0.13563	0.13563	0.13563	0.13563	0.13563	0.13563	0.11547	0.13563	0.13563	0.13563	0.13563	0.13563	0.13563	0.13563	0.13563	0.13563	0.13563
	ResidentialGrid-mediumAC	0.136312	0.136312	0.136312	0.136312	0.136312	0.136312	0.136312	0.136312	0.136312	0.11605	0.136312	0.136312	0.136312	0.136312	0.136312	0.136312	0.136312	0.136312	0.136312	0.136312
	ResidentialGrid-highAC	0.136312	0.136312	0.136312	0.136312	0.136312	0.136312	0.136312	0.136312	0.136312	0.11605	0.136312	0.136312	0.136312	0.136312	0.136312	0.136312	0.136312	0.136312	0.136312	0.136312
	ResidentialPV-lowAC	0.140416	0.140416	0.140306	0.140605	0.140306	0.140416	0.140306	0.140605	0.140416	0.128459	0.140378	0.140378	0.140416	0.140306	0.140605	0.140416	0.140416	0.140416	0.140416	0.140416
	ResidentialPV-mediumAC	0.141122	0.141122	0.141011	0.141312	0.141011	0.141122	0.141011	0.141312	0.141122	0.129105	0.141083	0.141083	0.141122	0.141011	0.141312	0.141122	0.141122	0.141122	0.141122	0.141122
	ResidentialPV-highAC	0.141122	0.141122	0.141011	0.141312	0.141011	0.141122	0.141011	0.141312	0.141122	0.129105	0.141083	0.141083	0.141122	0.141011	0.141312	0.141122	0.141122	0.141122	0.141122	0.141122
	CommercialPrivate-lowAC	0.0881	0.0881	0.0881	0.0881	0.0881	0.0881	0.0881	0.0881	0.0881	0.0812	0.0881	0.0881	0.0881	0.0881	0.0881	0.0881	0.0881	0.0881	0.0881	0.0881
	CommercialPrivate-mediumAC	0.0885427	0.0885427	0.0885427	0.0885427	0.0885427	0.0885427	0.0885427	0.0885427	0.0885427	0.081608	0.0885427	0.0885427	0.0885427	0.0885427	0.0885427	0.0885427	0.0885427	0.0885427	0.0885427	0.0885427
	CommercialPrivate-highAC	0.0885427	0.0885427	0.0885427	0.0885427	0.0885427	0.0885427	0.0885427	0.0885427	0.0885427	0.081608	0.0885427	0.0885427	0.0885427	0.0885427	0.0885427	0.0885427	0.0885427	0.0885427	0.0885427	0.0885427
	CommercialPrivate-DC	0.0956361	0.0956361	0.0956361	0.0956361	0.0956361	0.0956361	0.0956361	0.0956361	0.0956361	0.0881459	0.0956361	0.0956361	0.0956361	0.0956361	0.0956361	0.0956361	0.0956361	0.0956361	0.0956361	0.0956361
	CommercialPublic-mediumAC	0.0885427	0.0885427	0.0885427	0.0885427	0.0885427	0.0885427	0.0885427	0.0885427	0.0885427	0.081608	0.0885427	0.0885427	0.0885427	0.0885427	0.0885427	0.0885427	0.0885427	0.0885427	0.0885427	0.0885427
	CommercialPublic-highAC	0.0885427	0.0885427	0.0885427	0.0885427	0.0885427	0.0885427	0.0885427	0.0885427	0.0885427	0.081608	0.0885427	0.0885427	0.0885427	0.0885427	0.0885427	0.0885427	0.0885427	0.0885427	0.0885427	0.0885427
	CommercialPublic-DC	0.0956361	0.0956361	0.0956361	0.0956361	0.0956361	0.0956361	0.0956361	0.0956361	0.0956361	0.0881459	0.0956361	0.0956361	0.0956361	0.0956361	0.0956361	0.0956361	0.0956361	0.0956361	0.0956361	0.0956361
France	ResidentialGrid-lowAC	0.15048	0.15048	0.15048	0.15048	0.15048	0.15048	0.15048	0.15048	0.15048	0.12186	0.15048	0.15048	0.15048	0.15048	0.15048	0.15048	0.15048	0.15048	0.15048	0.15048
	ResidentialGrid-mediumAC	0.151236	0.151236	0.151236	0.151236	0.151236	0.151236	0.151236	0.151236	0.151236	0.122472	0.151236	0.151236	0.151236	0.151236	0.151236	0.151236	0.151236	0.151236	0.151236	0.151236
	ResidentialGrid-highAC	0.151236	0.151236	0.151236	0.151236	0.151236	0.151236	0.151236	0.151236	0.151236	0.122472	0.151236	0.151236	0.151236	0.151236	0.151236	0.151236	0.151236	0.151236	0.151236	0.151236
	ResidentialPV-lowAC	0.131653	0.131653	0.131907	0.131169	0.131907	0.131653	0.131907	0.131169	0.131653	0.116395	0.131742	0.131742	0.131653	0.131907	0.131169	0.131653	0.131653	0.131653	0.131653	0.131653
	ResidentialPV-mediumAC	0.132314	0.132314	0.13257	0.131828	0.13257	0.132314	0.13257	0.131828	0.132314	0.11698	0.132404	0.132404	0.132314	0.13257	0.131828	0.132314	0.132314	0.132314	0.132314	0.132314
	ResidentialPV-highAC	0.132314	0.132314	0.13257	0.131828	0.13257	0.132314	0.13257	0.131828	0.132314	0.11698	0.132404	0.132404	0.132314	0.13257	0.131828	0.132314	0.132314	0.132314	0.132314	0.132314
	CommercialPrivate-lowAC	0.1291	0.1291	0.1291	0.1291	0.1291	0.1291	0.1291	0.1291	0.1291	0.1023	0.1291	0.1291	0.1291	0.1291	0.1291	0.1291	0.1291	0.1291	0.1291	0.1291
	CommercialPrivate-mediumAC	0.129749	0.129749	0.129749	0.129749	0.129749	0.129749	0.129749	0.129749	0.129749	0.102814	0.129749	0.129749	0.129749	0.129749	0.129749	0.129749	0.129749	0.129749	0.129749	0.129749
	CommercialPrivate-highAC	0.129749	0.129749	0.129749	0.129749	0.129749	0.129749	0.129749	0.129749	0.129749	0.102814	0.129749	0.129749	0.129749	0.129749	0.129749	0.129749	0.129749	0.129749	0.129749	0.129749
	CommercialPrivate-DC	0.140143	0.140143	0.140143	0.140143	0.140143	0.159277	0.136803	0.304996	0.140143	0.111051	0.140143	0.140143	0.140143	0.140143	0.140143	0.140143	0.140143	0.140143	0.140143	0.140143
	CommercialPublic-mediumAC	0.129749	0.129749	0.129749	0.129749	0.129749	0.129749	0.129749	0.129749	0.129749	0.102814	0.129749	0.129749	0.129749	0.129749	0.129749	0.129749	0.129749	0.129749	0.129749	0.129749
	CommercialPublic-highAC	0.129749	0.129749	0.129749	0.129749	0.129749	0.129749	0.129749	0.129749	0.129749	0.102814	0.129749	0.129749	0.129749	0.129749	0.129749	0.129749	0.129749	0.129749	0.129749	0.129749
	CommercialPublic-DC	0.140143	0.140143	0.140143	0.140143	0.140143	0.159277	0.135116	0.253268	0.140143	0.111051	0.140143	0.140143	0.140143	0.140143	0.140143	0.140143	0.140143	0.140143	0.140143	0.140143
Germany	ResidentialGrid-lowAC	0.23796	0.23796	0.23796	0.23796	0.23796	0.23796	0.23796	0.23796	0.17775	0.1593	0.23796	0.23796	0.23796	0.23796	0.23796	0.23796	0.23796	0.23796	0.23796	0.23796
	ResidentialGrid-mediumAC	0.239156	0.239156	0.239156	0.239156	0.239156	0.239156	0.239156	0.239156	0.178643	0.160101	0.239156	0.239156	0.239156	0.239156	0.239156	0.239156	0.239156	0.239156	0.239156	0.239156
	ResidentialGrid-highAC	0.239156	0.239156	0.239156	0.239156	0.239156	0.239156	0.239156	0.239156	0.178643	0.160101	0.239156	0.239156	0.239156	0.239156	0.239156	0.239156	0.239156	0.239156	0.239156	0.239156
	ResidentialPV-lowAC	0.185277	0.185277	0.18604	0.183773	0.18604	0.185277	0.18604	0.183773	0.150134	0.139365	0.185532	0.185532	0.185277	0.18604	0.183773	0.185277	0.185277	0.185277	0.185277	0.185277
	ResidentialPV-mediumAC	0.186208	0.186208	0.186975	0.184697	0.186975	0.186208	0.186975	0.184697	0.150889	0.140066	0.186464	0.186464	0.186208	0.186975	0.184697	0.186208	0.186208	0.186208	0.186208	0.186208
	ResidentialPV-highAC	0.186208	0.186208	0.186975	0.184697	0.186975	0.186208	0.186975	0.184697	0.150889	0.140066	0.186464	0.186464	0.186208	0.186975	0.184697	0.186208	0.186208	0.186208	0.186208	0.186208
	CommercialPrivate-lowAC	0.1876	0.1876	0.1876	0.1876	0.1876	0.1876	0.1876	0.1876	0.1207	0.1002	0.1876	0.1876	0.1876	0.1876	0.1876	0.1876	0.1876	0.1876	0.1876	0.1876
	CommercialPrivate-mediumAC	0.188543	0.188543	0.188543	0.188543	0.188543	0.188543	0.188543	0.188543	0.121307	0.100704	0.188543	0.188543	0.188543	0.188543	0.188543	0.188543	0.188543	0.188543	0.188543	0.188543
	CommercialPrivate-highAC	0.188543	0.188543	0.188543	0.188543	0.188543	0.188543	0.188543	0.188543	0.121307	0.100704	0.188543	0.188543	0.188543	0.188543	0.188543	0.188543	0.188543	0.188543	0.188543	0.188543
	CommercialPrivate-DC	0.203647	0.203647	0.203647	0.203647	0.203647	0.203647	0.203647	0.203647	0.131025	0.108771	0.203647	0.203647	0.203647	0.203647	0.203647	0.203647	0.203647	0.203647	0.203647	0.203647
	CommercialPublic-mediumAC	0.188543	0.188543	0.188543	0.188543	0.188543	0.188543	0.188543	0.188543	0.121307	0.100704	0.188543	0.188543	0.188543	0.188543	0.188543	0.188543	0.188543	0.188543	0.188543	0.188543
	CommercialPublic-highAC	0.188543	0.188543	0.188543	0.188543	0.188543	0.188543	0.188543	0.188543	0.121307	0.100704	0.188543	0.188543	0.188543	0.188543	0.188543	0.188543	0.188543	0.188543	0.188543	0.188543
	CommercialPublic-DC	0.203647	0.203647	0.203647	0.203647	0.203647	0.203647	0.203647	0.203647	0.131025	0.108771	0.203647	0.203647	0.203647	0.203647	0.203647	0.203647	0.203647	0.203647	0.203647	0.203647
Greece	ResidentialGrid-lowAC	0.15282	0.15282	0.15282	0.15282	0.15282	0.15282	0.15282	0.15282	0.13752	0.13554	0.15282	0.15282	0.15282	0.15282	0.15282	0.15282	0.15282	0.15282	0.15282	0.15282
	ResidentialGrid-mediumAC	0.153588	0.153588	0.153588	0.153588	0.153588	0.153588	0.153588	0.153588	0.138211	0.136221	0.153588	0.153588	0.153588	0.153588	0.153588	0.153588	0.153588	0.153588	0.153588	0.153588
	ResidentialGrid-highAC	0.153588	0.153588	0.153588	0.153588	0.153588	0.153588	0.153588	0.153588	0.138211	0.136221	0.153588	0.153588	0.153588	0.153588	0.153588	0.153588	0.153588	0.153588	0.153588	0.153588
	ResidentialPV-lowAC	0.143893	0.143893	0.143965	0.143747	0.143965	0.143893	0.143965	0.143747	0.135329	0.13422	0.143918	0.143918	0.143893	0.143965	0.143747	0.143893	0.143893	0.143893	0.143893	0.143893
	ResidentialPV-mediumAC	0.144616	0.144616	0.144688	0.14447	0.144688	0.144616	0.144688	0.14447	0.136009	0.134895	0.144642	0.144642	0.144616	0.144688	0.14447	0.144616	0.144616	0.144616	0.144616	0.144616
	ResidentialPV-highAC	0.144616	0.144616	0.144688	0.14447	0.144688	0.144616	0.144688	0.14447	0.136009	0.134895	0.144642	0.144642	0.144616	0.144688	0.14447	0.144616	0.144616	0.144616	0.144616	0.144616
	CommercialPrivate-lowAC	0.1431	0.1431	0.1431	0.1431	0.1431	0.1431	0.1431	0.1431	0.1275	0.1225	0.1431	0.1431	0.1431	0.1431	0.1431	0.1431	0.1431	0.1431	0.1431	0.1431
	CommercialPrivate-mediumAC	0.143819	0.143819	0.143819	0.143819	0.143819	0.143819	0.143819	0.143819	0.128141	0.123116	0.143819	0.143819	0.143819	0.143819	0.143819	0.143819	0.143819	0.143819	0.143819	0.143819
	CommercialPrivate-highAC	0.143819	0.143819	0.143819	0.143819	0.143819	0.143819	0.143819	0.143819	0.128141	0.123116	0.143819	0.143819	0.143819	0.143819	0.143819	0.143819	0.143819	0.143819	0.143819	0.143819
	CommercialPrivate-DC	0.155341	0.155341	0.155341	0.155341	0.155341	0.156485	0.150524	0.195139	0.138406	0.132979	0.155341	0.155341	0.155341	0.155341	0.155341	0.155341	0.155341	0.155341	0.155341	0.155341
	CommercialPublic-mediumAC	0.143819	0.143819	0.143819	0.143819	0.143819	0.143819	0.143819	0.143819	0.128141	0.123116	0.143819	0.143819	0.143819	0.143819	0.143819	0.143819	0.143819	0.143819	0.143819	0.143819
	CommercialPublic-highAC	0.143819	0.143819	0.143819	0.143819	0.143819	0.143819	0.143819	0.143819	0.128141	0.123116	0.143819	0.143819	0.143819	0.143819	0.143819	0.143819	0.143819	0.143819	0.143819	0.143819
	CommercialPublic-DC	0.155341	0.155341	0.155341	0.155341	0.155341	0.156485	0.150076	0.181418	0.138406	0.132979	0.155341	0.155341	0.155341	0.155341	0.155341	0.155341	0.155341	0.155341	0.155341	0.155341
Hungary	ResidentialGrid-lowAC	0.09639	0.09639	0.09639	0.09639	0.09639	0.09639	0.09639	0.09639	0.09639	0.09639	0.09639	0.09639	0.09639	0.09639	0.09639	0.09639	0.09639	0.09639	0.09639	0.09639
	ResidentialGrid-mediumAC	0.0968744	0.0968744	0.0968744	0.0968744	0.0968744	0.0968744	0.0968744	0.0968744	0.0968744	0.0968744	0.0968744	0.0968744	0.0968744	0.0968744	0.0968744	0.0968744	0.0968744	0.0968744	0.0968744	0.0968744
	ResidentialGrid-highAC	0.0968744	0.0968744	0.0968744	0.0968744	0.0968744	0.0968744	0.0968744	0.0968744	0.0968744	0.0968744	0.0968744	0.0968744	0.0968744	0.0968744	0.0968744	0.0968744	0.0968744	0.0968744	0.0968744	0.0968744
	ResidentialPV-lowAC	0.121732	0.121732	0.121352	0.122531	0.121352	0.121732	0.121352	0.122531	0.121732	0.121732	0.121601	0.121601	0.121732	0.121352	0.122531	0.121732	0.121732	0.121732	0.121732	0.121732
	ResidentialPV-mediumAC	0.122344	0.122344	0.121961	0.123147	0.121961	0.122344	0.121961	0.123147	0.122344	0.122344	0.122212	0.122212	0.122344	0.121961	0.123147	0.122344	0.122344	0.122344	0.122344	0.122344
	ResidentialPV-highAC	0.122344	0.122344	0.121961	0.123147	0.121961	0.122344	0.121961	0.123147	0.122344	0.122344	0.122212	0.122212	0.122344	0.121961	0.123147	0.122344	0.122344	0.122344	0.122344	0.122344
	CommercialPrivate-lowAC	0.1112	0.1112	0.1112	0.1112	0.1112	0.1112	0.1112	0.1112	0.1046	0.1037	0.1112	0.1112	0.1112	0.1112	0.1112	0.1112	0.1112	0.1112	0.1112	0.1112
	CommercialPrivate-mediumAC	0.111759	0.111759	0.111759	0.111759	0.111759	0.111759	0.111759	0.111759	0.105126	0.104221	0.111759	0.111759	0.111759	0.111759	0.111759	0.111759	0.111759	0.111759	0.111759	0.111759
	CommercialPrivate-highAC	0.111759	0.111759	0.111759	0.111759	0.111759	0.111759	0.111759	0.111759	0.105126	0.104221	0.111759	0.111759	0.111759	0.111759	0.111759	0.111759	0.111759	0.111759	0.111759	0.111759
	CommercialPrivate-DC	0.120712	0.120712	0.120712	0.120712	0.120712	0.170616	0.122734	0.481074	0.113548	0.112571	0.120712	0.120712	0.120712	0.120712	0.120712	0.120712	0.120712	0.120712	0.120712	0.120712
	CommercialPublic-mediumAC	0.111759	0.111759	0.111759	0.111759	0.111759	0.111759	0.111759	0.111759	0.105126	0.104221	0.111759	0.111759	0.111759	0.111759	0.111759	0.111759	0.111759	0.111759	0.111759	0.111759
	CommercialPublic-highAC	0.111759	0.111759	0.111759	0.111759	0.111759	0.111759	0.111759	0.111759	0.105126	0.104221	0.111759	0.111759	0.111759	0.111759	0.111759	0.111759	0.111759	0.111759	0.111759	0.111759
	CommercialPublic-DC	0.120712	0.120712	0.120712	0.120712	0.120712	0.170616	0.11914	0.370867	0.113548	0.112571	0.120712	0.120712	0.120712	0.120712	0.120712	0.120712	0.120712	0.120712	0.120712	0.120712
Ireland	ResidentialGrid-lowAC	0.19089	0.19089	0.19089	0.19089	0.19089	0.19089	0.19089	0.19089	0.18729	0.18729	0.19089	0.19089	0.19089	0.19089	0.19089	0.19089	0.19089	0.19089	0.19089	0.19089
	ResidentialGrid-mediumAC	0.191849	0.191849	0.191849	0.191849	0.191849	0.191849	0.191849	0.191849	0.188231	0.188231	0.191849	0.191849	0.191849	0.191849	0.191849	0.191849	0.191849	0.191849	0.191849	0.191849
	ResidentialGrid-highAC	0.191849	0.191849	0.191849	0.191849	0.191849	0.191849	0.191849	0.191849	0.188231	0.188231	0.191849	0.191849	0.191849	0.191849	0.191849	0.191849	0.191849	0.191849	0.191849	0.191849
	ResidentialPV-lowAC	0.18825	0.18825	0.188291	0.188168	0.188291	0.18825	0.188291	0.188168	0.186191	0.186191	0.188264	0.188264	0.18825	0.188291	0.188168	0.18825	0.18825	0.18825	0.18825	0.18825
	ResidentialPV-mediumAC	0.189196	0.189196	0.189237	0.189114	0.189237	0.189196	0.189237	0.189114	0.187127	0.187127	0.18921	0.18921	0.189196	0.189237	0.189114	0.189196	0.189196	0.189196	0.189196	0.189196
	ResidentialPV-highAC	0.189196	0.189196	0.189237	0.189114	0.189237	0.189196	0.189237	0.189114	0.187127	0.187127	0.18921	0.18921	0.189196	0.189237	0.189114	0.189196	0.189196	0.189196	0.189196	0.189196
	CommercialPrivate-lowAC	0.1621	0.1621	0.1621	0.1621	0.1621	0.1621	0.1621	0.1621	0.1581	0.1578	0.1621	0.1621	0.1621	0.1621	0.1621	0.1621	0.1621	0.1621	0.1621	0.1621
	CommercialPrivate-mediumAC	0.162915	0.162915	0.162915	0.162915	0.162915	0.162915	0.162915	0.162915	0.158894	0.158593	0.162915	0.162915	0.162915	0.162915	0.162915	0.162915	0.162915	0.162915	0.162915	0.162915
	CommercialPrivate-highAC	0.162915	0.162915	0.162915	0.162915	0.162915	0.162915	0.162915	0.162915	0.158894	0.158593	0.162915	0.162915	0.162915	0.162915	0.162915	0.162915	0.162915	0.162915	0.162915	0.162915
	CommercialPrivate-DC	0.175966	0.175966	0.175966	0.175966	0.175966	0.175966	0.175966	0.175966	0.171624	0.171298	0.175966	0.175966	0.175966	0.175966	0.175966	0.175966	0.175966	0.175966	0.175966	0.175966
	CommercialPublic-mediumAC	0.162915	0.162915	0.162915	0.162915	0.162915	0.162915	0.162915	0.162915	0.158894	0.158593	0.162915	0.162915	0.162915	0.162915	0.162915	0.162915	0.162915	0.162915	0.162915	0.162915
	CommercialPublic-highAC	0.162915	0.162915	0.162915	0.162915	0.162915	0.162915	0.162915	0.162915	0.158894	0.158593	0.162915	0.162915	0.162915	0.162915	0.162915	0.162915	0.162915	0.162915	0.162915	0.162915
	CommercialPublic-DC	0.175966	0.175966	0.175966	0.175966	0.175966	0.175966	0.175966	0.175966	0.171624	0.171298	0.175966	0.175966	0.175966	0.175966	0.175966	0.175966	0.175966	0.175966	0.175966	0.175966
Italy	ResidentialGrid-lowAC	0.20745	0.20745	0.20745	0.20745	0.20745	0.20745	0.20745	0.20745	0.1584	0.13878	0.20745	0.20745	0.20745	0.20745	0.20745	0.20745	0.20745	0.20745	0.20745	0.20745
	ResidentialGrid-mediumAC	0.208492	0.208492	0.208492	0.208492	0.208492	0.208492	0.208492	0.208492	0.159196	0.139477	0.208492	0.208492	0.208492	0.208492	0.208492	0.208492	0.208492	0.208492	0.208492	0.208492
	ResidentialGrid-highAC	0.208492	0.208492	0.208492	0.208492	0.208492	0.208492	0.208492	0.208492	0.159196	0.139477	0.208492	0.208492	0.208492	0.208492	0.208492	0.208492	0.208492	0.208492	0.208492	0.208492
	ResidentialPV-lowAC	0.163488	0.163488	0.163954	0.162588	0.163954	0.163488	0.163954	0.162588	0.135417	0.124188	0.163652	0.163652	0.163488	0.163954	0.162588	0.163488	0.163488	0.163488	0.163488	0.163488
	ResidentialPV-mediumAC	0.16431	0.16431	0.164778	0.163405	0.164778	0.16431	0.164778	0.163405	0.136097	0.124812	0.164474	0.164474	0.16431	0.164778	0.163405	0.16431	0.16431	0.16431	0.16431	0.16431
	ResidentialPV-highAC	0.16431	0.16431	0.164778	0.163405	0.164778	0.16431	0.164778	0.163405	0.136097	0.124812	0.164474	0.164474	0.16431	0.164778	0.163405	0.16431	0.16431	0.16431	0.16431	0.16431
	CommercialPrivate-lowAC	0.1877	0.1877	0.1877	0.1877	0.1877	0.1877	0.1877	0.1877	0.1277	0.1154	0.1877	0.1877	0.1877	0.1877	0.1877	0.1877	0.1877	0.1877	0.1877	0.1877
	CommercialPrivate-mediumAC	0.188643	0.188643	0.188643	0.188643	0.188643	0.188643	0.188643	0.188643	0.128342	0.11598	0.188643	0.188643	0.188643	0.188643	0.188643	0.188643	0.188643	0.188643	0.188643	0.188643
	CommercialPrivate-highAC	0.188643	0.188643	0.188643	0.188643	0.188643	0.188643	0.188643	0.188643	0.128342	0.11598	0.188643	0.188643	0.188643	0.188643	0.188643	0.188643	0.188643	0.188643	0.188643	0.188643
	CommercialPrivate-DC	0.203756	0.203756	0.203756	0.203756	0.203756	0.233598	0.203837	0.42656	0.138624	0.125271	0.203756	0.203756	0.203756	0.203756	0.203756	0.203756	0.203756	0.203756	0.203756	0.203756
	CommercialPublic-mediumAC	0.188643	0.188643	0.188643	0.188643	0.188643	0.188643	0.188643	0.188643	0.128342	0.11598	0.188643	0.188643	0.188643	0.188643	0.188643	0.188643	0.188643	0.188643	0.188643	0.188643
	CommercialPublic-highAC	0.188643	0.188643	0.188643	0.188643	0.188643	0.188643	0.188643	0.188643	0.128342	0.11598	0.188643	0.188643	0.188643	0.188643	0.188643	0.188643	0.188643	0.188643	0.188643	0.188643
	CommercialPublic-DC	0.203756	0.203756	0.203756	0.203756	0.203756	0.233598	0.201603	0.358062	0.138624	0.125271	0.203756	0.203756	0.203756	0.203756	0.203756	0.203756	0.203756	0.203756	0.203756	0.203756
Latvia	ResidentialGrid-lowAC	0.1395	0.1395	0.1395	0.1395	0.1395	0.1395	0.1395	0.1395	0.12222	0.12222	0.1395	0.1395	0.1395	0.1395	0.1395	0.1395	0.1395	0.1395	0.1395	0.1395
	ResidentialGrid-mediumAC	0.140201	0.140201	0.140201	0.140201	0.140201	0.140201	0.140201	0.140201	0.122834	0.122834	0.140201	0.140201	0.140201	0.140201	0.140201	0.140201	0.140201	0.140201	0.140201	0.140201
	ResidentialGrid-highAC	0.140201	0.140201	0.140201	0.140201	0.140201	0.140201	0.140201	0.140201	0.122834	0.122834	0.140201	0.140201	0.140201	0.140201	0.140201	0.140201	0.140201	0.140201	0.140201	0.140201
	ResidentialPV-lowAC	0.161714	0.161714	0.161259	0.162559	0.161259	0.161714	0.161259	0.162559	0.15135	0.15135	0.161561	0.161561	0.161714	0.161259	0.162559	0.161714	0.161714	0.161714	0.161714	0.161714
	ResidentialPV-mediumAC	0.162527	0.162527	0.16207	0.163376	0.16207	0.162527	0.16207	0.163376	0.152111	0.152111	0.162373	0.162373	0.162527	0.16207	0.163376	0.162527	0.162527	0.162527	0.162527	0.162527
	ResidentialPV-highAC	0.162527	0.162527	0.16207	0.163376	0.16207	0.162527	0.16207	0.163376	0.152111	0.152111	0.162373	0.162373	0.162527	0.16207	0.163376	0.162527	0.162527	0.162527	0.162527	0.162527
	CommercialPrivate-lowAC	0.1301	0.1301	0.1301	0.1301	0.1301	0.1301	0.1301	0.1301	0.1064	0.1064	0.1301	0.1301	0.1301	0.1301	0.1301	0.1301	0.1301	0.1301	0.1301	0.1301
	CommercialPrivate-mediumAC	0.130754	0.130754	0.130754	0.130754	0.130754	0.130754	0.130754	0.130754	0.106935	0.106935	0.130754	0.130754	0.130754	0.130754	0.130754	0.130754	0.130754	0.130754	0.130754	0.130754
	CommercialPrivate-highAC	0.130754	0.130754	0.130754	0.130754	0.130754	0.130754	0.130754	0.130754	0.106935	0.106935	0.130754	0.130754	0.130754	0.130754	0.130754	0.130754	0.130754	0.130754	0.130754	0.130754
	CommercialPrivate-DC	0.141229	0.141229	0.141229	0.141229	0.141229	0.141229	0.141229	0.141229	0.115502	0.115502	0.141229	0.141229	0.141229	0.141229	0.141229	0.141229	0.141229	0.141229	0.141229	0.141229
	CommercialPublic-mediumAC	0.130754	0.130754	0.130754	0.130754	0.130754	0.130754	0.130754	0.130754	0.106935	0.106935	0.130754	0.130754	0.130754	0.130754	0.130754	0.130754	0.130754	0.130754	0.130754	0.130754
	CommercialPublic-highAC	0.130754	0.130754	0.130754	0.130754	0.130754	0.130754	0.130754	0.130754	0.106935	0.106935	0.130754	0.130754	0.130754	0.130754	0.130754	0.130754	0.130754	0.130754	0.130754	0.130754
	CommercialPublic-DC	0.141229	0.141229	0.141229	0.141229	0.141229	0.141229	0.141229	0.141229	0.115502	0.115502	0.141229	0.141229	0.141229	0.141229	0.141229	0.141229	0.141229	0.141229	0.141229	0.141229
Lithuania	ResidentialGrid-lowAC	0.10827	0.10827	0.10827	0.10827	0.10827	0.10827	0.10827	0.10827	0.10017	0.10017	0.10827	0.10827	0.10827	0.10827	0.10827	0.10827	0.10827	0.10827	0.10827	0.10827
	ResidentialGrid-mediumAC	0.108814	0.108814	0.108814	0.108814	0.108814	0.108814	0.108814	0.108814	0.100673	0.100673	0.108814	0.108814	0.108814	0.108814	0.108814	0.108814	0.108814	0.108814	0.108814	0.108814
	ResidentialGrid-highAC	0.108814	0.108814	0.108814	0.108814	0.108814	0.108814	0.108814	0.108814	0.100673	0.100673	0.108814	0.108814	0.108814	0.108814	0.108814	0.108814	0.108814	0.108814	0.108814	0.108814
	ResidentialPV-lowAC	0.132781	0.132781	0.13238	0.133605	0.13238	0.132781	0.13238	0.133605	0.128059	0.128059	0.132644	0.132644	0.132781	0.13238	0.133605	0.132781	0.132781	0.132781	0.132781	0.132781
	ResidentialPV-mediumAC	0.133449	0.133449	0.133045	0.134277	0.133045	0.133449	0.133045	0.134277	0.128702	0.128702	0.13331	0.13331	0.133449	0.133045	0.134277	0.133449	0.133449	0.133449	0.133449	0.133449
	ResidentialPV-highAC	0.133449	0.133449	0.133045	0.134277	0.133045	0.133449	0.133045	0.134277	0.128702	0.128702	0.13331	0.13331	0.133449	0.133045	0.134277	0.133449	0.133449	0.133449	0.133449	0.133449
	CommercialPrivate-lowAC	0.1047	0.1047	0.1047	0.1047	0.1047	0.1047	0.1047	0.1047	0.0957	0.0953	0.1047	0.1047	0.1047	0.1047	0.1047	0.1047	0.1047	0.1047	0.1047	0.1047
	CommercialPrivate-mediumAC	0.105226	0.105226	0.105226	0.105226	0.105226	0.105226	0.105226	0.105226	0.0961809	0.0957789	0.105226	0.105226	0.105226	0.105226	0.105226	0.105226	0.105226	0.105226	0.105226	0.105226
	CommercialPrivate-highAC	0.105226	0.105226	0.105226	0.105226	0.105226	0.105226	0.105226	0.105226	0.0961809	0.0957789	0.105226	0.105226	0.105226	0.105226	0.105226	0.105226	0.105226	0.105226	0.105226	0.105226
	CommercialPrivate-DC	0.113656	0.113656	0.113656	0.113656	0.113656	0.113656	0.113656	0.113656	0.103886	0.103452	0.113656	0.113656	0.113656	0.113656	0.113656	0.113656	0.113656	0.113656	0.113656	0.113656
	CommercialPublic-mediumAC	0.105226	0.105226	0.105226	0.105226	0.105226	0.105226	0.105226	0.105226	0.0961809	0.0957789	0.105226	0.105226	0.105226	0.105226	0.105226	0.105226	0.105226	0.105226	0.105226	0.105226
	CommercialPublic-highAC	0.105226	0.105226	0.105226	0.105226	0.105226	0.105226	0.105226	0.105226	0.0961809	0.0957789	0.105226	0.105226	0.105226	0.105226	0.105226	0.105226	0.105226	0.105226	0.105226	0.105226
	CommercialPublic-DC	0.113656	0.113656	0.113656	0.113656	0.113656	0.113656	0.113656	0.113656	0.103886	0.103452	0.113656	0.113656	0.113656	0.113656	0.113656	0.113656	0.113656	0.113656	0.113656	0.113656
Luxembourg	ResidentialGrid-lowAC	0.13977	0.13977	0.13977	0.13977	0.13977	0.13977	0.13977	0.13977	0.11007	0.10917	0.13977	0.13977	0.13977	0.13977	0.13977	0.13977	0.13977	0.13977	0.13977	0.13977
	ResidentialGrid-mediumAC	0.140472	0.140472	0.140472	0.140472	0.140472	0.140472	0.140472	0.140472	0.110623	0.109719	0.140472	0.140472	0.140472	0.140472	0.140472	0.140472	0.140472	0.140472	0.140472	0.140472
	ResidentialGrid-highAC	0.140472	0.140472	0.140472	0.140472	0.140472	0.140472	0.140472	0.140472	0.110623	0.109719	0.140472	0.140472	0.140472	0.140472	0.140472	0.140472	0.140472	0.140472	0.140472	0.140472
	ResidentialPV-lowAC	0.137636	0.137636	0.137664	0.137586	0.137664	0.137636	0.137664	0.137586	0.121225	0.120728	0.137646	0.137646	0.137636	0.137664	0.137586	0.137636	0.137636	0.137636	0.137636	0.137636
	ResidentialPV-mediumAC	0.138327	0.138327	0.138356	0.138277	0.138356	0.138327	0.138356	0.138277	0.121834	0.121334	0.138337	0.138337	0.138327	0.138356	0.138277	0.138327	0.138327	0.138327	0.138327	0.138327
	ResidentialPV-highAC	0.138327	0.138327	0.138356	0.138277	0.138356	0.138327	0.138356	0.138277	0.121834	0.121334	0.138337	0.138337	0.138327	0.138356	0.138277	0.138327	0.138327	0.138327	0.138327	0.138327
	CommercialPrivate-lowAC	0.1111	0.1111	0.1111	0.1111	0.1111	0.1111	0.1111	0.1111	0.0971	0.0965	0.1111	0.1111	0.1111	0.1111	0.1111	0.1111	0.1111	0.1111	0.1111	0.1111
	CommercialPrivate-mediumAC	0.111658	0.111658	0.111658	0.111658	0.111658	0.111658	0.111658	0.111658	0.0975879	0.0969849	0.111658	0.111658	0.111658	0.111658	0.111658	0.111658	0.111658	0.111658	0.111658	0.111658
	CommercialPrivate-highAC	0.111658	0.111658	0.111658	0.111658	0.111658	0.111658	0.111658	0.111658	0.0975879	0.0969849	0.111658	0.111658	0.111658	0.111658	0.111658	0.111658	0.111658	0.111658	0.111658	0.111658
	CommercialPrivate-DC	0.120604	0.120604	0.120604	0.120604	0.120604	0.151523	0.118403	0.366266	0.105406	0.104755	0.120604	0.120604	0.120604	0.120604	0.120604	0.120604	0.120604	0.120604	0.120604	0.120604
	CommercialPublic-mediumAC	0.111658	0.111658	0.111658	0.111658	0.111658	0.111658	0.111658	0.111658	0.0975879	0.0969849	0.111658	0.111658	0.111658	0.111658	0.111658	0.111658	0.111658	0.111658	0.111658	0.111658
	CommercialPublic-highAC	0.111658	0.111658	0.111658	0.111658	0.111658	0.111658	0.111658	0.111658	0.0975879	0.0969849	0.111658	0.111658	0.111658	0.111658	0.111658	0.111658	0.111658	0.111658	0.111658	0.111658
	CommercialPublic-DC	0.120604	0.120604	0.120604	0.120604	0.120604	0.151523	0.115916	0.290036	0.105406	0.104755	0.120604	0.120604	0.120604	0.120604	0.120604	0.120604	0.120604	0.120604	0.120604	0.120604
Malta	ResidentialGrid-lowAC	0.13581	0.13581	0.13581	0.13581	0.13581	0.13581	0.13581	0.13581	0.13581	0.13446	0.13581	0.13581	0.13581	0.13581	0.13581	0.13581	0.13581	0.13581	0.13581	0.13581
	ResidentialGrid-mediumAC	0.136492	0.136492	0.136492	0.136492	0.136492	0.136492	0.136492	0.136492	0.136492	0.135136	0.136492	0.136492	0.136492	0.136492	0.136492	0.136492	0.136492	0.136492	0.136492	0.136492
	ResidentialGrid-highAC	0.136492	0.136492	0.136492	0.136492	0.136492	0.136492	0.136492	0.136492	0.136492	0.135136	0.136492	0.136492	0.136492	0.136492	0.136492	0.136492	0.136492	0.136492	0.136492	0.136492
	ResidentialPV-lowAC	0.111036	0.111036	0.111283	0.110449	0.111283	0.111036	0.111283	0.110449	0.111036	0.110236	0.111127	0.111127	0.111036	0.111283	0.110449	0.111036	0.111036	0.111036	0.111036	0.111036
	ResidentialPV-mediumAC	0.111594	0.111594	0.111842	0.111004	0.111842	0.111594	0.111842	0.111004	0.111594	0.11079	0.111685	0.111685	0.111594	0.111842	0.111004	0.111594	0.111594	0.111594	0.111594	0.111594
	ResidentialPV-highAC	0.111594	0.111594	0.111842	0.111004	0.111842	0.111594	0.111842	0.111004	0.111594	0.11079	0.111685	0.111685	0.111594	0.111842	0.111004	0.111594	0.111594	0.111594	0.111594	0.111594
	CommercialPrivate-lowAC	0.1519	0.1519	0.1519	0.1519	0.1519	0.1519	0.1519	0.1519	0.1519	0.1504	0.1519	0.1519	0.1519	0.1519	0.1519	0.1519	0.1519	0.1519	0.1519	0.1519
	CommercialPrivate-mediumAC	0.152663	0.152663	0.152663	0.152663	0.152663	0.152663	0.152663	0.152663	0.152663	0.151156	0.152663	0.152663	0.152663	0.152663	0.152663	0.152663	0.152663	0.152663	0.152663	0.152663
	CommercialPrivate-highAC	0.152663	0.152663	0.152663	0.152663	0.152663	0.152663	0.152663	0.152663	0.152663	0.151156	0.152663	0.152663	0.152663	0.152663	0.152663	0.152663	0.152663	0.152663	0.152663	0.152663
	CommercialPrivate-DC	0.164894	0.164894	0.164894	0.164894	0.164894	0.164894	0.164894	0.164894	0.164894	0.163265	0.164894	0.164894	0.164894	0.164894	0.164894	0.164894	0.164894	0.164894	0.164894	0.164894
	CommercialPublic-mediumAC	0.152663	0.152663	0.152663	0.152663	0.152663	0.152663	0.152663	0.152663	0.152663	0.151156	0.152663	0.152663	0.152663	0.152663	0.152663	0.152663	0.152663	0.152663	0.152663	0.152663
	CommercialPublic-highAC	0.152663	0.152663	0.152663	0.152663	0.152663	0.152663	0.152663	0.152663	0.152663	0.151156	0.152663	0.152663	0.152663	0.152663	0.152663	0.152663	0.152663	0.152663	0.152663	0.152663
	CommercialPublic-DC	0.164894	0.164894	0.164894	0.164894	0.164894	0.164894	0.164894	0.164894	0.164894	0.163265	0.164894	0.164894	0.164894	0.164894	0.164894	0.164894	0.164894	0.164894	0.164894	0.164894
Netherlands	ResidentialGrid-lowAC	0.18981	0.18981	0.18981	0.18981	0.18981	0.18981	0.18981	0.18981	0.1728	0.11943	0.18981	0.18981	0.18981	0.18981	0.18981	0.18981	0.18981	0.18981	0.18981	0.18981
	ResidentialGrid-mediumAC	0.190764	0.190764	0.190764	0.190764	0.190764	0.190764	0.190764	0.190764	0.173668	0.12003	0.190764	0.190764	0.190764	0.190764	0.190764	0.190764	0.190764	0.190764	0.190764	0.190764
	ResidentialGrid-highAC	0.190764	0.190764	0.190764	0.190764	0.190764	0.190764	0.190764	0.190764	0.173668	0.12003	0.190764	0.190764	0.190764	0.190764	0.190764	0.190764	0.190764	0.190764	0.190764	0.190764
	ResidentialPV-lowAC	0.166214	0.166214	0.16655	0.165493	0.16655	0.166214	0.16655	0.165493	0.156527	0.126133	0.16633	0.16633	0.166214	0.16655	0.165493	0.166214	0.166214	0.166214	0.166214	0.166214
	ResidentialPV-mediumAC	0.16705	0.16705	0.167387	0.166324	0.167387	0.16705	0.167387	0.166324	0.157314	0.126767	0.167165	0.167165	0.16705	0.167387	0.166324	0.16705	0.16705	0.16705	0.16705	0.16705
	ResidentialPV-highAC	0.16705	0.16705	0.167387	0.166324	0.167387	0.16705	0.167387	0.166324	0.157314	0.126767	0.167165	0.167165	0.16705	0.167387	0.166324	0.16705	0.16705	0.16705	0.16705	0.16705
	CommercialPrivate-lowAC	0.1219	0.1219	0.1219	0.1219	0.1219	0.1219	0.1219	0.1219	0.1084	0.0797	0.1219	0.1219	0.1219	0.1219	0.1219	0.1219	0.1219	0.1219	0.1219	0.1219
	CommercialPrivate-mediumAC	0.122513	0.122513	0.122513	0.122513	0.122513	0.122513	0.122513	0.122513	0.108945	0.0801005	0.122513	0.122513	0.122513	0.122513	0.122513	0.122513	0.122513	0.122513	0.122513	0.122513
	CommercialPrivate-highAC	0.122513	0.122513	0.122513	0.122513	0.122513	0.122513	0.122513	0.122513	0.108945	0.0801005	0.122513	0.122513	0.122513	0.122513	0.122513	0.122513	0.122513	0.122513	0.122513	0.122513
	CommercialPrivate-DC	0.132327	0.132327	0.132327	0.132327	0.132327	0.132327	0.132327	0.132327	0.117673	0.0865176	0.132327	0.132327	0.132327	0.132327	0.132327	0.132327	0.132327	0.132327	0.132327	0.132327
	CommercialPublic-mediumAC	0.122513	0.122513	0.122513	0.122513	0.122513	0.122513	0.122513	0.122513	0.108945	0.0801005	0.122513	0.122513	0.122513	0.122513	0.122513	0.122513	0.122513	0.122513	0.122513	0.122513
	CommercialPublic-highAC	0.122513	0.122513	0.122513	0.122513	0.122513	0.122513	0.122513	0.122513	0.108945	0.0801005	0.122513	0.122513	0.122513	0.122513	0.122513	0.122513	0.122513	0.122513	0.122513	0.122513
	CommercialPublic-DC	0.132327	0.132327	0.132327	0.132327	0.132327	0.132327	0.132327	0.132327	0.117673	0.0865176	0.132327	0.132327	0.132327	0.132327	0.132327	0.132327	0.132327	0.132327	0.132327	0.132327
Poland	ResidentialGrid-lowAC	0.11412	0.11412	0.11412	0.11412	0.11412	0.11412	0.11412	0.11412	0.10908	0.10062	0.11412	0.11412	0.11412	0.11412	0.11412	0.11412	0.11412	0.11412	0.11412	0.11412
	ResidentialGrid-mediumAC	0.114693	0.114693	0.114693	0.114693	0.114693	0.114693	0.114693	0.114693	0.109628	0.101126	0.114693	0.114693	0.114693	0.114693	0.114693	0.114693	0.114693	0.114693	0.114693	0.114693
	ResidentialGrid-highAC	0.114693	0.114693	0.114693	0.114693	0.114693	0.114693	0.114693	0.114693	0.109628	0.101126	0.114693	0.114693	0.114693	0.114693	0.114693	0.114693	0.114693	0.114693	0.114693	0.114693
	ResidentialPV-lowAC	0.133834	0.133834	0.133578	0.134315	0.133578	0.133834	0.133578	0.134315	0.130747	0.125565	0.13375	0.13375	0.133834	0.133578	0.134315	0.133834	0.133834	0.133834	0.133834	0.133834
	ResidentialPV-mediumAC	0.134507	0.134507	0.134249	0.13499	0.134249	0.134507	0.134249	0.13499	0.131404	0.126196	0.134422	0.134422	0.134507	0.134249	0.13499	0.134507	0.134507	0.134507	0.134507	0.134507
	ResidentialPV-highAC	0.134507	0.134507	0.134249	0.13499	0.134249	0.134507	0.134249	0.13499	0.131404	0.126196	0.134422	0.134422	0.134507	0.134249	0.13499	0.134507	0.134507	0.134507	0.134507	0.134507
	CommercialPrivate-lowAC	0.1151	0.1151	0.1151	0.1151	0.1151	0.1151	0.1151	0.1151	0.1101	0.1001	0.1151	0.1151	0.1151	0.1151	0.1151	0.1151	0.1151	0.1151	0.1151	0.1151
	CommercialPrivate-mediumAC	0.115678	0.115678	0.115678	0.115678	0.115678	0.115678	0.115678	0.115678	0.110653	0.100603	0.115678	0.115678	0.115678	0.115678	0.115678	0.115678	0.115678	0.115678	0.115678	0.115678
	CommercialPrivate-highAC	0.115678	0.115678	0.115678	0.115678	0.115678	0.115678	0.115678	0.115678	0.110653	0.100603	0.115678	0.115678	0.115678	0.115678	0.115678	0.115678	0.115678	0.115678	0.115678	0.115678
	CommercialPrivate-DC	0.124946	0.124946	0.124946	0.124946	0.124946	0.124946	0.124946	0.124946	0.119518	0.108663	0.124946	0.124946	0.124946	0.124946	0.124946	0.124946	0.124946	0.124946	0.124946	0.124946
	CommercialPublic-mediumAC	0.115678	0.115678	0.115678	0.115678	0.115678	0.115678	0.115678	0.115678	0.110653	0.100603	0.115678	0.115678	0.115678	0.115678	0.115678	0.115678	0.115678	0.115678	0.115678	0.115678
	CommercialPublic-highAC	0.115678	0.115678	0.115678	0.115678	0.115678	0.115678	0.115678	0.115678	0.110653	0.100603	0.115678	0.115678	0.115678	0.115678	0.115678	0.115678	0.115678	0.115678	0.115678	0.115678
	CommercialPublic-DC	0.124946	0.124946	0.124946	0.124946	0.124946	0.124946	0.124946	0.124946	0.119518	0.108663	0.124946	0.124946	0.124946	0.124946	0.124946	0.124946	0.124946	0.124946	0.124946	0.124946
Portugal	ResidentialGrid-lowAC	0.18486	0.18486	0.18486	0.18486	0.18486	0.18486	0.18486	0.18486	0.14904	0.14814	0.18486	0.18486	0.18486	0.18486	0.18486	0.18486	0.18486	0.18486	0.18486	0.18486
	ResidentialGrid-mediumAC	0.185789	0.185789	0.185789	0.185789	0.185789	0.185789	0.185789	0.185789	0.149789	0.148884	0.185789	0.185789	0.185789	0.185789	0.185789	0.185789	0.185789	0.185789	0.185789	0.185789
	ResidentialGrid-highAC	0.185789	0.185789	0.185789	0.185789	0.185789	0.185789	0.185789	0.185789	0.149789	0.148884	0.185789	0.185789	0.185789	0.185789	0.185789	0.185789	0.185789	0.185789	0.185789	0.185789
	ResidentialPV-lowAC	0.148637	0.148637	0.148986	0.147946	0.148986	0.148637	0.148986	0.147946	0.128576	0.128072	0.148755	0.148755	0.148637	0.148986	0.147946	0.148637	0.148637	0.148637	0.148637	0.148637
	ResidentialPV-mediumAC	0.149384	0.149384	0.149735	0.148689	0.149735	0.149384	0.149735	0.148689	0.129223	0.128716	0.149503	0.149503	0.149384	0.149735	0.148689	0.149384	0.149384	0.149384	0.149384	0.149384
	ResidentialPV-highAC	0.149384	0.149384	0.149735	0.148689	0.149735	0.149384	0.149735	0.148689	0.129223	0.128716	0.149503	0.149503	0.149384	0.149735	0.148689	0.149384	0.149384	0.149384	0.149384	0.149384
	CommercialPrivate-lowAC	0.1442	0.1442	0.1442	0.1442	0.1442	0.1442	0.1442	0.1442	0.1355	0.1345	0.1442	0.1442	0.1442	0.1442	0.1442	0.1442	0.1442	0.1442	0.1442	0.1442
	CommercialPrivate-mediumAC	0.144925	0.144925	0.144925	0.144925	0.144925	0.144925	0.144925	0.144925	0.136181	0.135176	0.144925	0.144925	0.144925	0.144925	0.144925	0.144925	0.144925	0.144925	0.144925	0.144925
	CommercialPrivate-highAC	0.144925	0.144925	0.144925	0.144925	0.144925	0.144925	0.144925	0.144925	0.136181	0.135176	0.144925	0.144925	0.144925	0.144925	0.144925	0.144925	0.144925	0.144925	0.144925	0.144925
	CommercialPrivate-DC	0.156535	0.156535	0.156535	0.156535	0.156535	0.193515	0.156563	0.433108	0.147091	0.146005	0.156535	0.156535	0.156535	0.156535	0.156535	0.156535	0.156535	0.156535	0.156535	0.156535
	CommercialPublic-mediumAC	0.144925	0.144925	0.144925	0.144925	0.144925	0.144925	0.144925	0.144925	0.136181	0.135176	0.144925	0.144925	0.144925	0.144925	0.144925	0.144925	0.144925	0.144925	0.144925	0.144925
	CommercialPublic-highAC	0.144925	0.144925	0.144925	0.144925	0.144925	0.144925	0.144925	0.144925	0.136181	0.135176	0.144925	0.144925	0.144925	0.144925	0.144925	0.144925	0.144925	0.144925	0.144925	0.144925
	CommercialPublic-DC	0.156535	0.156535	0.156535	0.156535	0.156535	0.193515	0.153789	0.348057	0.147091	0.146005	0.156535	0.156535	0.156535	0.156535	0.156535	0.156535	0.156535	0.156535	0.156535	0.156535
Romania	ResidentialGrid-lowAC	0.12555	0.12555	0.12555	0.12555	0.12555	0.12555	0.12555	0.12555	0.11178	0.11088	0.12555	0.12555	0.12555	0.12555	0.12555	0.12555	0.12555	0.12555	0.12555	0.12555
	ResidentialGrid-mediumAC	0.126181	0.126181	0.126181	0.126181	0.126181	0.126181	0.126181	0.126181	0.112342	0.111437	0.126181	0.126181	0.126181	0.126181	0.126181	0.126181	0.126181	0.126181	0.126181	0.126181
	ResidentialGrid-highAC	0.126181	0.126181	0.126181	0.126181	0.126181	0.126181	0.126181	0.126181	0.112342	0.111437	0.126181	0.126181	0.126181	0.126181	0.126181	0.126181	0.126181	0.126181	0.126181	0.126181
	ResidentialPV-lowAC	0.137424	0.137424	0.137293	0.137701	0.137293	0.137424	0.137293	0.137701	0.12973	0.129227	0.137377	0.137377	0.137424	0.137293	0.137701	0.137424	0.137424	0.137424	0.137424	0.137424
	ResidentialPV-mediumAC	0.138114	0.138114	0.137983	0.138393	0.137983	0.138114	0.137983	0.138393	0.130382	0.129877	0.138067	0.138067	0.138114	0.137983	0.138393	0.138114	0.138114	0.138114	0.138114	0.138114
	ResidentialPV-highAC	0.138114	0.138114	0.137983	0.138393	0.137983	0.138114	0.137983	0.138393	0.130382	0.129877	0.138067	0.138067	0.138114	0.137983	0.138393	0.138114	0.138114	0.138114	0.138114	0.138114
	CommercialPrivate-lowAC	0.1098	0.1098	0.1098	0.1098	0.1098	0.1098	0.1098	0.1098	0.0948	0.0943	0.1098	0.1098	0.1098	0.1098	0.1098	0.1098	0.1098	0.1098	0.1098	0.1098
	CommercialPrivate-mediumAC	0.110352	0.110352	0.110352	0.110352	0.110352	0.110352	0.110352	0.110352	0.0952764	0.0947739	0.110352	0.110352	0.110352	0.110352	0.110352	0.110352	0.110352	0.110352	0.110352	0.110352
	CommercialPrivate-highAC	0.110352	0.110352	0.110352	0.110352	0.110352	0.110352	0.110352	0.110352	0.0952764	0.0947739	0.110352	0.110352	0.110352	0.110352	0.110352	0.110352	0.110352	0.110352	0.110352	0.110352
	CommercialPrivate-DC	0.119192	0.119192	0.119192	0.119192	0.119192	0.119192	0.119192	0.119192	0.102909	0.102366	0.119192	0.119192	0.119192	0.119192	0.119192	0.119192	0.119192	0.119192	0.119192	0.119192
	CommercialPublic-mediumAC	0.110352	0.110352	0.110352	0.110352	0.110352	0.110352	0.110352	0.110352	0.0952764	0.0947739	0.110352	0.110352	0.110352	0.110352	0.110352	0.110352	0.110352	0.110352	0.110352	0.110352
	CommercialPublic-highAC	0.110352	0.110352	0.110352	0.110352	0.110352	0.110352	0.110352	0.110352	0.0952764	0.0947739	0.110352	0.110352	0.110352	0.110352	0.110352	0.110352	0.110352	0.110352	0.110352	0.110352
	CommercialPublic-DC	0.119192	0.119192	0.119192	0.119192	0.119192	0.119192	0.119192	0.119192	0.102909	0.102366	0.119192	0.119192	0.119192	0.119192	0.119192	0.119192	0.119192	0.119192	0.119192	0.119192
Slovakia	ResidentialGrid-lowAC	0.12366	0.12366	0.12366	0.12366	0.12366	0.12366	0.12366	0.12366	0.10512	0.10512	0.12366	0.12366	0.12366	0.12366	0.12366	0.12366	0.12366	0.12366	0.12366	0.12366
	ResidentialGrid-mediumAC	0.124281	0.124281	0.124281	0.124281	0.124281	0.124281	0.124281	0.124281	0.105648	0.105648	0.124281	0.124281	0.124281	0.124281	0.124281	0.124281	0.124281	0.124281	0.124281	0.124281
	ResidentialGrid-highAC	0.124281	0.124281	0.124281	0.124281	0.124281	0.124281	0.124281	0.124281	0.105648	0.105648	0.124281	0.124281	0.124281	0.124281	0.124281	0.124281	0.124281	0.124281	0.124281	0.124281
	ResidentialPV-lowAC	0.129699	0.129699	0.12962	0.12982	0.12962	0.129699	0.12962	0.12982	0.118351	0.118351	0.129674	0.129674	0.129699	0.12962	0.12982	0.129699	0.129699	0.129699	0.129699	0.129699
	ResidentialPV-mediumAC	0.130351	0.130351	0.130271	0.130472	0.130271	0.130351	0.130271	0.130472	0.118946	0.118946	0.130325	0.130325	0.130351	0.130271	0.130472	0.130351	0.130351	0.130351	0.130351	0.130351
	ResidentialPV-highAC	0.130351	0.130351	0.130271	0.130472	0.130271	0.130351	0.130271	0.130472	0.118946	0.118946	0.130325	0.130325	0.130351	0.130271	0.130472	0.130351	0.130351	0.130351	0.130351	0.130351
	CommercialPrivate-lowAC	0.1492	0.1492	0.1492	0.1492	0.1492	0.1492	0.1492	0.1492	0.1286	0.1273	0.1492	0.1492	0.1492	0.1492	0.1492	0.1492	0.1492	0.1492	0.1492	0.1492
	CommercialPrivate-mediumAC	0.14995	0.14995	0.14995	0.14995	0.14995	0.14995	0.14995	0.14995	0.129246	0.12794	0.14995	0.14995	0.14995	0.14995	0.14995	0.14995	0.14995	0.14995	0.14995	0.14995
	CommercialPrivate-highAC	0.14995	0.14995	0.14995	0.14995	0.14995	0.14995	0.14995	0.14995	0.129246	0.12794	0.14995	0.14995	0.14995	0.14995	0.14995	0.14995	0.14995	0.14995	0.14995	0.14995
	CommercialPrivate-DC	0.161963	0.161963	0.161963	0.161963	0.161963	0.183902	0.15523	0.369808	0.139601	0.138189	0.161963	0.161963	0.161963	0.161963	0.161963	0.161963	0.161963	0.161963	0.161963	0.161963
	CommercialPublic-mediumAC	0.14995	0.14995	0.14995	0.14995	0.14995	0.14995	0.14995	0.14995	0.129246	0.12794	0.14995	0.14995	0.14995	0.14995	0.14995	0.14995	0.14995	0.14995	0.14995	0.14995
	CommercialPublic-highAC	0.14995	0.14995	0.14995	0.14995	0.14995	0.14995	0.14995	0.14995	0.129246	0.12794	0.14995	0.14995	0.14995	0.14995	0.14995	0.14995	0.14995	0.14995	0.14995	0.14995
	CommercialPublic-DC	0.161963	0.161963	0.161963	0.161963	0.161963	0.183902	0.153077	0.303815	0.139601	0.138189	0.161963	0.161963	0.161963	0.161963	0.161963	0.161963	0.161963	0.161963	0.161963	0.161963
Slovenia	ResidentialGrid-lowAC	0.12852	0.12852	0.12852	0.12852	0.12852	0.12852	0.12852	0.12852	0.11916	0.11646	0.12852	0.12852	0.12852	0.12852	0.12852	0.12852	0.12852	0.12852	0.12852	0.12852
	ResidentialGrid-mediumAC	0.129166	0.129166	0.129166	0.129166	0.129166	0.129166	0.129166	0.129166	0.119759	0.117045	0.129166	0.129166	0.129166	0.129166	0.129166	0.129166	0.129166	0.129166	0.129166	0.129166
	ResidentialGrid-highAC	0.129166	0.129166	0.129166	0.129166	0.129166	0.129166	0.129166	0.129166	0.119759	0.117045	0.129166	0.129166	0.129166	0.129166	0.129166	0.129166	0.129166	0.129166	0.129166	0.129166
	ResidentialPV-lowAC	0.143456	0.143456	0.14333	0.143693	0.14333	0.143456	0.14333	0.143693	0.137929	0.136334	0.143413	0.143413	0.143456	0.14333	0.143693	0.143456	0.143456	0.143456	0.143456	0.143456
	ResidentialPV-mediumAC	0.144177	0.144177	0.144051	0.144415	0.144051	0.144177	0.144051	0.144415	0.138622	0.137019	0.144134	0.144134	0.144177	0.144051	0.144415	0.144177	0.144177	0.144177	0.144177	0.144177
	ResidentialPV-highAC	0.144177	0.144177	0.144051	0.144415	0.144051	0.144177	0.144051	0.144415	0.138622	0.137019	0.144134	0.144134	0.144177	0.144051	0.144415	0.144177	0.144177	0.144177	0.144177	0.144177
	CommercialPrivate-lowAC	0.1133	0.1133	0.1133	0.1133	0.1133	0.1133	0.1133	0.1133	0.0989	0.0959	0.1133	0.1133	0.1133	0.1133	0.1133	0.1133	0.1133	0.1133	0.1133	0.1133
	CommercialPrivate-mediumAC	0.113869	0.113869	0.113869	0.113869	0.113869	0.113869	0.113869	0.113869	0.099397	0.0963819	0.113869	0.113869	0.113869	0.113869	0.113869	0.113869	0.113869	0.113869	0.113869	0.113869
	CommercialPrivate-highAC	0.113869	0.113869	0.113869	0.113869	0.113869	0.113869	0.113869	0.113869	0.099397	0.0963819	0.113869	0.113869	0.113869	0.113869	0.113869	0.113869	0.113869	0.113869	0.113869	0.113869
	CommercialPrivate-DC	0.122992	0.122992	0.122992	0.122992	0.122992	0.225461	0.133767	0.819994	0.10736	0.104103	0.122992	0.122992	0.122992	0.122992	0.122992	0.122992	0.122992	0.122992	0.122992	0.122992
	CommercialPublic-mediumAC	0.113869	0.113869	0.113869	0.113869	0.113869	0.113869	0.113869	0.113869	0.099397	0.0963819	0.113869	0.113869	0.113869	0.113869	0.113869	0.113869	0.113869	0.113869	0.113869	0.113869
	CommercialPublic-highAC	0.113869	0.113869	0.113869	0.113869	0.113869	0.113869	0.113869	0.113869	0.099397	0.0963819	0.113869	0.113869	0.113869	0.113869	0.113869	0.113869	0.113869	0.113869	0.113869	0.113869
	CommercialPublic-DC	0.122992	0.122992	0.122992	0.122992	0.122992	0.225461	0.126883	0.608946	0.10736	0.104103	0.122992	0.122992	0.122992	0.122992	0.122992	0.122992	0.122992	0.122992	0.122992	0.122992
Spain	ResidentialGrid-lowAC	0.17937	0.17937	0.17937	0.17937	0.17937	0.17937	0.17937	0.17937	0.15462	0.14742	0.17937	0.17937	0.17937	0.17937	0.17937	0.17937	0.17937	0.17937	0.17937	0.17937
	ResidentialGrid-mediumAC	0.180271	0.180271	0.180271	0.180271	0.180271	0.180271	0.180271	0.180271	0.155397	0.148161	0.180271	0.180271	0.180271	0.180271	0.180271	0.180271	0.180271	0.180271	0.180271	0.180271
	ResidentialGrid-highAC	0.180271	0.180271	0.180271	0.180271	0.180271	0.180271	0.180271	0.180271	0.155397	0.148161	0.180271	0.180271	0.180271	0.180271	0.180271	0.180271	0.180271	0.180271	0.180271	0.180271
	ResidentialPV-lowAC	0.144716	0.144716	0.145114	0.144097	0.145114	0.144716	0.145114	0.144097	0.132548	0.129008	0.144845	0.144845	0.144716	0.145114	0.144097	0.144716	0.144716	0.144716	0.144716	0.144716
	ResidentialPV-mediumAC	0.145444	0.145444	0.145843	0.144821	0.145843	0.145444	0.145843	0.144821	0.133214	0.129657	0.145573	0.145573	0.145444	0.145843	0.144821	0.145444	0.145444	0.145444	0.145444	0.145444
	ResidentialPV-highAC	0.145444	0.145444	0.145843	0.144821	0.145843	0.145444	0.145843	0.144821	0.133214	0.129657	0.145573	0.145573	0.145444	0.145843	0.144821	0.145444	0.145444	0.145444	0.145444	0.145444
	CommercialPrivate-lowAC	0.1438	0.1438	0.1438	0.1438	0.1438	0.1438	0.1438	0.1438	0.1258	0.1188	0.1438	0.1438	0.1438	0.1438	0.1438	0.1438	0.1438	0.1438	0.1438	0.1438
	CommercialPrivate-mediumAC	0.144523	0.144523	0.144523	0.144523	0.144523	0.144523	0.144523	0.144523	0.126432	0.119397	0.144523	0.144523	0.144523	0.144523	0.144523	0.144523	0.144523	0.144523	0.144523	0.144523
	CommercialPrivate-highAC	0.144523	0.144523	0.144523	0.144523	0.144523	0.144523	0.144523	0.144523	0.126432	0.119397	0.144523	0.144523	0.144523	0.144523	0.144523	0.144523	0.144523	0.144523	0.144523	0.144523
	CommercialPrivate-DC	0.156101	0.156101	0.156101	0.156101	0.156101	0.179804	0.142899	0.419089	0.136561	0.128962	0.156101	0.156101	0.156101	0.156101	0.156101	0.156101	0.156101	0.156101	0.156101	0.156101
	CommercialPublic-mediumAC	0.144523	0.144523	0.144523	0.144523	0.144523	0.144523	0.144523	0.144523	0.126432	0.119397	0.144523	0.144523	0.144523	0.144523	0.144523	0.144523	0.144523	0.144523	0.144523	0.144523
	CommercialPublic-highAC	0.144523	0.144523	0.144523	0.144523	0.144523	0.144523	0.144523	0.144523	0.126432	0.119397	0.144523	0.144523	0.144523	0.144523	0.144523	0.144523	0.144523	0.144523	0.144523	0.144523
	CommercialPublic-DC	0.156101	0.156101	0.156101	0.156101	0.156101	0.179804	0.140128	0.334147	0.136561	0.128962	0.156101	0.156101	0.156101	0.156101	0.156101	0.156101	0.156101	0.156101	0.156101	0.156101
Sweden	ResidentialGrid-lowAC	0.15579	0.15579	0.15579	0.15579	0.15579	0.15579	0.15579	0.15579	0.15273	0.12474	0.15579	0.15579	0.15579	0.15579	0.15579	0.15579	0.15579	0.15579	0.15579	0.15579
	ResidentialGrid-mediumAC	0.156573	0.156573	0.156573	0.156573	0.156573	0.156573	0.156573	0.156573	0.153497	0.125367	0.156573	0.156573	0.156573	0.156573	0.156573	0.156573	0.156573	0.156573	0.156573	0.156573
	ResidentialGrid-highAC	0.156573	0.156573	0.156573	0.156573	0.156573	0.156573	0.156573	0.156573	0.153497	0.125367	0.156573	0.156573	0.156573	0.156573	0.156573	0.156573	0.156573	0.156573	0.156573	0.156573
	ResidentialPV-lowAC	0.158649	0.158649	0.158597	0.158759	0.158597	0.158649	0.158597	0.158759	0.156814	0.140029	0.158631	0.158631	0.158649	0.158597	0.158759	0.158649	0.158649	0.158649	0.158649	0.158649
	ResidentialPV-mediumAC	0.159446	0.159446	0.159394	0.159556	0.159394	0.159446	0.159394	0.159556	0.157602	0.140733	0.159428	0.159428	0.159446	0.159394	0.159556	0.159446	0.159446	0.159446	0.159446	0.159446
	ResidentialPV-highAC	0.159446	0.159446	0.159394	0.159556	0.159394	0.159446	0.159394	0.159556	0.157602	0.140733	0.159428	0.159428	0.159446	0.159394	0.159556	0.159446	0.159446	0.159446	0.159446	0.159446
	CommercialPrivate-lowAC	0.0861	0.0861	0.0861	0.0861	0.0861	0.0861	0.0861	0.0861	0.0827	0.0822	0.0861	0.0861	0.0861	0.0861	0.0861	0.0861	0.0861	0.0861	0.0861	0.0861
	CommercialPrivate-mediumAC	0.0865327	0.0865327	0.0865327	0.0865327	0.0865327	0.0865327	0.0865327	0.0865327	0.0831156	0.0826131	0.0865327	0.0865327	0.0865327	0.0865327	0.0865327	0.0865327	0.0865327	0.0865327	0.0865327	0.0865327
	CommercialPrivate-highAC	0.0865327	0.0865327	0.0865327	0.0865327	0.0865327	0.0865327	0.0865327	0.0865327	0.0831156	0.0826131	0.0865327	0.0865327	0.0865327	0.0865327	0.0865327	0.0865327	0.0865327	0.0865327	0.0865327	0.0865327
	CommercialPrivate-DC	0.093465	0.093465	0.093465	0.093465	0.093465	0.093465	0.093465	0.093465	0.0897742	0.0892314	0.093465	0.093465	0.093465	0.093465	0.093465	0.093465	0.093465	0.093465	0.093465	0.093465
	CommercialPublic-mediumAC	0.0865327	0.0865327	0.0865327	0.0865327	0.0865327	0.0865327	0.0865327	0.0865327	0.0831156	0.0826131	0.0865327	0.0865327	0.0865327	0.0865327	0.0865327	0.0865327	0.0865327	0.0865327	0.0865327	0.0865327
	CommercialPublic-highAC	0.0865327	0.0865327	0.0865327	0.0865327	0.0865327	0.0865327	0.0865327	0.0865327	0.0831156	0.0826131	0.0865327	0.0865327	0.0865327	0.0865327	0.0865327	0.0865327	0.0865327	0.0865327	0.0865327	0.0865327
	CommercialPublic-DC	0.093465	0.093465	0.093465	0.093465	0.093465	0.093465	0.093465	0.093465	0.0897742	0.0892314	0.093465	0.093465	0.093465	0.093465	0.093465	0.093465	0.093465	0.093465	0.093465	0.093465
United Kingdom	ResidentialGrid-lowAC	0.17595	0.17595	0.17595	0.17595	0.17595	0.17595	0.17595	0.17595	0.15678	0.15678	0.17595	0.17595	0.17595	0.17595	0.17595	0.17595	0.17595	0.17595	0.17595	0.17595
	ResidentialGrid-mediumAC	0.176834	0.176834	0.176834	0.176834	0.176834	0.176834	0.176834	0.176834	0.157568	0.157568	0.176834	0.176834	0.176834	0.176834	0.176834	0.176834	0.176834	0.176834	0.176834	0.176834
	ResidentialGrid-highAC	0.176834	0.176834	0.176834	0.176834	0.176834	0.176834	0.176834	0.176834	0.157568	0.157568	0.176834	0.176834	0.176834	0.176834	0.176834	0.176834	0.176834	0.176834	0.176834	0.176834
	ResidentialPV-lowAC	0.164851	0.164851	0.165042	0.16447	0.165042	0.164851	0.165042	0.16447	0.153433	0.153433	0.164918	0.164918	0.164851	0.165042	0.16447	0.164851	0.164851	0.164851	0.164851	0.164851
	ResidentialPV-mediumAC	0.16568	0.16568	0.165871	0.165297	0.165871	0.16568	0.165871	0.165297	0.154204	0.154204	0.165747	0.165747	0.16568	0.165871	0.165297	0.16568	0.16568	0.16568	0.16568	0.16568
	ResidentialPV-highAC	0.16568	0.16568	0.165871	0.165297	0.165871	0.16568	0.165871	0.165297	0.154204	0.154204	0.165747	0.165747	0.16568	0.165871	0.165297	0.16568	0.16568	0.16568	0.16568	0.16568
	CommercialPrivate-lowAC	0.169	0.169	0.169	0.169	0.169	0.169	0.169	0.169	0.1481	0.1399	0.169	0.169	0.169	0.169	0.169	0.169	0.169	0.169	0.169	0.169
	CommercialPrivate-mediumAC	0.169849	0.169849	0.169849	0.169849	0.169849	0.169849	0.169849	0.169849	0.148844	0.140603	0.169849	0.169849	0.169849	0.169849	0.169849	0.169849	0.169849	0.169849	0.169849	0.169849
	CommercialPrivate-highAC	0.169849	0.169849	0.169849	0.169849	0.169849	0.169849	0.169849	0.169849	0.148844	0.140603	0.169849	0.169849	0.169849	0.169849	0.169849	0.169849	0.169849	0.169849	0.169849	0.169849
	CommercialPrivate-DC	0.183456	0.183456	0.183456	0.183456	0.183456	0.183456	0.183456	0.183456	0.160769	0.151867	0.183456	0.183456	0.183456	0.183456	0.183456	0.183456	0.183456	0.183456	0.183456	0.183456
	CommercialPublic-mediumAC	0.169849	0.169849	0.169849	0.169849	0.169849	0.169849	0.169849	0.169849	0.148844	0.140603	0.169849	0.169849	0.169849	0.169849	0.169849	0.169849	0.169849	0.169849	0.169849	0.169849
	CommercialPublic-highAC	0.169849	0.169849	0.169849	0.169849	0.169849	0.169849	0.169849	0.169849	0.148844	0.140603	0.169849	0.169849	0.169849	0.169849	0.169849	0.169849	0.169849	0.169849	0.169849	0.169849
	CommercialPublic-DC	0.183456	0.183456	0.183456	0.183456	0.183456	0.183456	0.183456	0.183456	0.160769	0.151867	0.183456	0.183456	0.183456	0.183456	0.183456	0.183456	0.183456	0.183456	0.183456	0.183456
Norway	ResidentialGrid-lowAC	0.1179	0.1179	0.1179	0.1179	0.1179	0.1179	0.1179	0.1179	0.1179	0.10305	0.1179	0.1179	0.1179	0.1179	0.1179	0.1179	0.1179	0.1179	0.1179	0.1179
	ResidentialGrid-mediumAC	0.118492	0.118492	0.118492	0.118492	0.118492	0.118492	0.118492	0.118492	0.118492	0.103568	0.118492	0.118492	0.118492	0.118492	0.118492	0.118492	0.118492	0.118492	0.118492	0.118492
	ResidentialGrid-highAC	0.118492	0.118492	0.118492	0.118492	0.118492	0.118492	0.118492	0.118492	0.118492	0.103568	0.118492	0.118492	0.118492	0.118492	0.118492	0.118492	0.118492	0.118492	0.118492	0.118492
	ResidentialPV-lowAC	0.130233	0.130233	0.129981	0.130677	0.129981	0.130233	0.129981	0.130677	0.130233	0.121593	0.130145	0.130145	0.130233	0.129981	0.130677	0.130233	0.130233	0.130233	0.130233	0.130233
	ResidentialPV-mediumAC	0.130887	0.130887	0.130634	0.131334	0.130634	0.130887	0.130634	0.131334	0.130887	0.122204	0.130799	0.130799	0.130887	0.130634	0.131334	0.130887	0.130887	0.130887	0.130887	0.130887
	ResidentialPV-highAC	0.130887	0.130887	0.130634	0.131334	0.130634	0.130887	0.130634	0.131334	0.130887	0.122204	0.130799	0.130799	0.130887	0.130634	0.131334	0.130887	0.130887	0.130887	0.130887	0.130887
	CommercialPrivate-lowAC	0.0802	0.0802	0.0802	0.0802	0.0802	0.0802	0.0802	0.0802	0.0802	0.0702	0.0802	0.0802	0.0802	0.0802	0.0802	0.0802	0.0802	0.0802	0.0802	0.0802
	CommercialPrivate-mediumAC	0.080603	0.080603	0.080603	0.080603	0.080603	0.080603	0.080603	0.080603	0.080603	0.0705528	0.080603	0.080603	0.080603	0.080603	0.080603	0.080603	0.080603	0.080603	0.080603	0.080603
	CommercialPrivate-highAC	0.080603	0.080603	0.080603	0.080603	0.080603	0.080603	0.080603	0.080603	0.080603	0.0705528	0.080603	0.080603	0.080603	0.080603	0.080603	0.080603	0.080603	0.080603	0.080603	0.080603
	CommercialPrivate-DC	0.0870604	0.0870604	0.0870604	0.0870604	0.0870604	0.0870604	0.0870604	0.0870604	0.0870604	0.076205	0.0870604	0.0870604	0.0870604	0.0870604	0.0870604	0.0870604	0.0870604	0.0870604	0.0870604	0.0870604
	CommercialPublic-mediumAC	0.080603	0.080603	0.080603	0.080603	0.080603	0.080603	0.080603	0.080603	0.080603	0.0705528	0.080603	0.080603	0.080603	0.080603	0.080603	0.080603	0.080603	0.080603	0.080603	0.080603
	CommercialPublic-highAC	0.080603	0.080603	0.080603	0.080603	0.080603	0.080603	0.080603	0.080603	0.080603	0.0705528	0.080603	0.080603	0.080603	0.080603	0.080603	0.080603	0.080603	0.080603	0.080603	0.080603
	CommercialPublic-DC	0.0870604	0.0870604	0.0870604	0.0870604	0.0870604	0.0870604	0.0870604	0.0870604	0.0870604	0.076205	0.0870604	0.0870604	0.0870604	0.0870604	0.0870604	0.0870604	0.0870604	0.0870604	0.0870604	0.0870604
Switzerland	ResidentialGrid-lowAC	0.160558	0.160558	0.160558	0.160558	0.160558	0.160558	0.160558	0.160558	0.141952	0.141952	0.160558	0.160558	0.160558	0.160558	0.160558	0.160558	0.160558	0.160558	0.160558	0.160558
	ResidentialGrid-mediumAC	0.161365	0.161365	0.161365	0.161365	0.161365	0.161365	0.161365	0.161365	0.142666	0.142666	0.161365	0.161365	0.161365	0.161365	0.161365	0.161365	0.161365	0.161365	0.161365	0.161365
	ResidentialGrid-highAC	0.161365	0.161365	0.161365	0.161365	0.161365	0.161365	0.161365	0.161365	0.142666	0.142666	0.161365	0.161365	0.161365	0.161365	0.161365	0.161365	0.161365	0.161365	0.161365	0.161365
	ResidentialPV-lowAC	0.14866	0.14866	0.148801	0.148361	0.148801	0.14866	0.148801	0.148361	0.138195	0.138195	0.14871	0.14871	0.14866	0.148801	0.148361	0.14866	0.14866	0.14866	0.14866	0.14866
	ResidentialPV-mediumAC	0.149407	0.149407	0.149548	0.149106	0.149548	0.149407	0.149548	0.149106	0.13889	0.13889	0.149457	0.149457	0.149407	0.149548	0.149106	0.149407	0.149407	0.149407	0.149407	0.149407
	ResidentialPV-highAC	0.149407	0.149407	0.149548	0.149106	0.149548	0.149407	0.149548	0.149106	0.13889	0.13889	0.149457	0.149457	0.149407	0.149548	0.149106	0.149407	0.149407	0.149407	0.149407	0.149407
	CommercialPrivate-lowAC	0.165972	0.165972	0.165972	0.165972	0.165972	0.165972	0.165972	0.165972	0.145299	0.145299	0.165972	0.165972	0.165972	0.165972	0.165972	0.165972	0.165972	0.165972	0.165972	0.165972
	CommercialPrivate-mediumAC	0.166806	0.166806	0.166806	0.166806	0.166806	0.166806	0.166806	0.166806	0.146029	0.146029	0.166806	0.166806	0.166806	0.166806	0.166806	0.166806	0.166806	0.166806	0.166806	0.166806
	CommercialPrivate-highAC	0.166806	0.166806	0.166806	0.166806	0.166806	0.166806	0.166806	0.166806	0.146029	0.146029	0.166806	0.166806	0.166806	0.166806	0.166806	0.166806	0.166806	0.166806	0.166806	0.166806
	CommercialPrivate-DC	0.180169	0.180169	0.180169	0.180169	0.180169	0.180582	0.165697	0.277099	0.157728	0.157728	0.180169	0.180169	0.180169	0.180169	0.180169	0.180169	0.180169	0.180169	0.180169	0.180169
	CommercialPublic-mediumAC	0.166806	0.166806	0.166806	0.166806	0.166806	0.166806	0.166806	0.166806	0.146029	0.146029	0.166806	0.166806	0.166806	0.166806	0.166806	0.166806	0.166806	0.166806	0.166806	0.166806
	CommercialPublic-highAC	0.166806	0.166806	0.166806	0.166806	0.166806	0.166806	0.166806	0.166806	0.146029	0.146029	0.166806	0.166806	0.166806	0.166806	0.166806	0.166806	0.166806	0.166806	0.166806	0.166806
	CommercialPublic-DC	0.180169	0.180169	0.180169	0.180169	0.180169	0.180582	0.164579	0.242837	0.157728	0.157728	0.180169	0.180169	0.180169	0.180169	0.180169	0.180169	0.180169	0.180169	0.180169	0.180169
