# Supplementary material for: Comparing the levelized cost of electric vehicle charging options in Europe
Source: Nat Commun. 2022 Sep 8;13:5277. doi: 10.1038/s41467-022-32835-7 (PMC9458728; doi:10.1038/s41467-022-32835-7)
Supplement: Supplementary file 8 — Software 1 [file 41467_2022_32835_MOESM8_ESM.zip › LCOC-Model/output/_LCOEnergy.xlsx]

## Sheet: LCOEnergy
Country	Option	BaseScenario	WithGridConnection	HighUtilization	LowUtilization	AttractiveHomeCharging	DemandChargesBase	DemandChargesHighUtil	DemandChargesLowUtil	WithoutRETaxes	WithoutREandEnvTaxes	UtilizationRate1	UtilizationRate100	GridConnectionCH	GridConnectionCHHighUtil	GridConnectionCHLowUtil	PublicInterestRate3	PublicInterestRate7	Lifetime16	Lifetime17	Lifetime18
Austria	ResidentialGrid-lowAC	0.05733	0.05733	0.05733	0.05733	0.05733	0.05733	0.05733	0.05733	0.05733	0.05733	0.05733	0.05733	0.05733	0.05733	0.05733	0.05733	0.05733	0.05733	0.05733	0.05733
	ResidentialGrid-mediumAC	0.0576181	0.0576181	0.0576181	0.0576181	0.0576181	0.0576181	0.0576181	0.0576181	0.0576181	0.0576181	0.0576181	0.0576181	0.0576181	0.0576181	0.0576181	0.0576181	0.0576181	0.0576181	0.0576181	0.0576181
	ResidentialGrid-highAC	0.0576181	0.0576181	0.0576181	0.0576181	0.0576181	0.0576181	0.0576181	0.0576181	0.0576181	0.0576181	0.0576181	0.0576181	0.0576181	0.0576181	0.0576181	0.0576181	0.0576181	0.0576181	0.0576181	0.0576181
	ResidentialPV-lowAC	0.08815	0.08815	0.0876019	0.0890183	0.0876019	0.08815	0.0876019	0.0890183	0.08815	0.08815	0.087961	0.087961	0.08815	0.0876019	0.0890183	0.08815	0.08815	0.08815	0.08815	0.08815
	ResidentialPV-mediumAC	0.088593	0.088593	0.0880421	0.0894656	0.0880421	0.088593	0.0880421	0.0894656	0.088593	0.088593	0.088403	0.088403	0.088593	0.0880421	0.0894656	0.088593	0.088593	0.088593	0.088593	0.088593
	ResidentialPV-highAC	0.088593	0.088593	0.0880421	0.0894656	0.0880421	0.088593	0.0880421	0.0894656	0.088593	0.088593	0.088403	0.088403	0.088593	0.0880421	0.0894656	0.088593	0.088593	0.088593	0.088593	0.088593
	CommercialPrivate-lowAC	0.053	0.053	0.053	0.053	0.053	0.053	0.053	0.053	0.053	0.053	0.053	0.053	0.053	0.053	0.053	0.053	0.053	0.053	0.053	0.053
	CommercialPrivate-mediumAC	0.0532663	0.0532663	0.0532663	0.0532663	0.0532663	0.0532663	0.0532663	0.0532663	0.0532663	0.0532663	0.0532663	0.0532663	0.0532663	0.0532663	0.0532663	0.0532663	0.0532663	0.0532663	0.0532663	0.0532663
	CommercialPrivate-highAC	0.0532663	0.0532663	0.0532663	0.0532663	0.0532663	0.0532663	0.0532663	0.0532663	0.0532663	0.0532663	0.0532663	0.0532663	0.0532663	0.0532663	0.0532663	0.0532663	0.0532663	0.0532663	0.0532663	0.0532663
	CommercialPrivate-DC	0.0575337	0.0575337	0.0575337	0.0575337	0.0575337	0.0575337	0.0575337	0.0575337	0.0575337	0.0575337	0.0575337	0.0575337	0.0575337	0.0575337	0.0575337	0.0575337	0.0575337	0.0575337	0.0575337	0.0575337
	CommercialPublic-mediumAC	0.0532663	0.0532663	0.0532663	0.0532663	0.0532663	0.0532663	0.0532663	0.0532663	0.0532663	0.0532663	0.0532663	0.0532663	0.0532663	0.0532663	0.0532663	0.0532663	0.0532663	0.0532663	0.0532663	0.0532663
	CommercialPublic-highAC	0.0532663	0.0532663	0.0532663	0.0532663	0.0532663	0.0532663	0.0532663	0.0532663	0.0532663	0.0532663	0.0532663	0.0532663	0.0532663	0.0532663	0.0532663	0.0532663	0.0532663	0.0532663	0.0532663	0.0532663
	CommercialPublic-DC	0.0575337	0.0575337	0.0575337	0.0575337	0.0575337	0.0575337	0.0575337	0.0575337	0.0575337	0.0575337	0.0575337	0.0575337	0.0575337	0.0575337	0.0575337	0.0575337	0.0575337	0.0575337	0.0575337	0.0575337
Belgium	ResidentialGrid-lowAC	0.0702	0.0702	0.0702	0.0702	0.0702	0.0702	0.0702	0.0702	0.0702	0.0702	0.0702	0.0702	0.0702	0.0702	0.0702	0.0702	0.0702	0.0702	0.0702	0.0702
	ResidentialGrid-mediumAC	0.0705528	0.0705528	0.0705528	0.0705528	0.0705528	0.0705528	0.0705528	0.0705528	0.0705528	0.0705528	0.0705528	0.0705528	0.0705528	0.0705528	0.0705528	0.0705528	0.0705528	0.0705528	0.0705528	0.0705528
	ResidentialGrid-highAC	0.0705528	0.0705528	0.0705528	0.0705528	0.0705528	0.0705528	0.0705528	0.0705528	0.0705528	0.0705528	0.0705528	0.0705528	0.0705528	0.0705528	0.0705528	0.0705528	0.0705528	0.0705528	0.0705528	0.0705528
	ResidentialPV-lowAC	0.0990635	0.0990635	0.0986272	0.0998261	0.0986272	0.0990635	0.0986272	0.0998261	0.0990635	0.0990635	0.0989107	0.0989107	0.0990635	0.0986272	0.0998261	0.0990635	0.0990635	0.0990635	0.0990635	0.0990635
	ResidentialPV-mediumAC	0.0995613	0.0995613	0.0991229	0.100328	0.0991229	0.0995613	0.0991229	0.100328	0.0995613	0.0995613	0.0994077	0.0994077	0.0995613	0.0991229	0.100328	0.0995613	0.0995613	0.0995613	0.0995613	0.0995613
	ResidentialPV-highAC	0.0995613	0.0995613	0.0991229	0.100328	0.0991229	0.0995613	0.0991229	0.100328	0.0995613	0.0995613	0.0994077	0.0994077	0.0995613	0.0991229	0.100328	0.0995613	0.0995613	0.0995613	0.0995613	0.0995613
	CommercialPrivate-lowAC	0.0543	0.0543	0.0543	0.0543	0.0543	0.0543	0.0543	0.0543	0.0543	0.0543	0.0543	0.0543	0.0543	0.0543	0.0543	0.0543	0.0543	0.0543	0.0543	0.0543
	CommercialPrivate-mediumAC	0.0545729	0.0545729	0.0545729	0.0545729	0.0545729	0.0545729	0.0545729	0.0545729	0.0545729	0.0545729	0.0545729	0.0545729	0.0545729	0.0545729	0.0545729	0.0545729	0.0545729	0.0545729	0.0545729	0.0545729
	CommercialPrivate-highAC	0.0545729	0.0545729	0.0545729	0.0545729	0.0545729	0.0545729	0.0545729	0.0545729	0.0545729	0.0545729	0.0545729	0.0545729	0.0545729	0.0545729	0.0545729	0.0545729	0.0545729	0.0545729	0.0545729	0.0545729
	CommercialPrivate-DC	0.0589449	0.0589449	0.0589449	0.0589449	0.0589449	0.0589449	0.0589449	0.0589449	0.0589449	0.0589449	0.0589449	0.0589449	0.0589449	0.0589449	0.0589449	0.0589449	0.0589449	0.0589449	0.0589449	0.0589449
	CommercialPublic-mediumAC	0.0545729	0.0545729	0.0545729	0.0545729	0.0545729	0.0545729	0.0545729	0.0545729	0.0545729	0.0545729	0.0545729	0.0545729	0.0545729	0.0545729	0.0545729	0.0545729	0.0545729	0.0545729	0.0545729	0.0545729
	CommercialPublic-highAC	0.0545729	0.0545729	0.0545729	0.0545729	0.0545729	0.0545729	0.0545729	0.0545729	0.0545729	0.0545729	0.0545729	0.0545729	0.0545729	0.0545729	0.0545729	0.0545729	0.0545729	0.0545729	0.0545729	0.0545729
	CommercialPublic-DC	0.0589449	0.0589449	0.0589449	0.0589449	0.0589449	0.0589449	0.0589449	0.0589449	0.0589449	0.0589449	0.0589449	0.0589449	0.0589449	0.0589449	0.0589449	0.0589449	0.0589449	0.0589449	0.0589449	0.0589449
Bulgaria	ResidentialGrid-lowAC	0.04914	0.04914	0.04914	0.04914	0.04914	0.04914	0.04914	0.04914	0.04914	0.04914	0.04914	0.04914	0.04914	0.04914	0.04914	0.04914	0.04914	0.04914	0.04914	0.04914
	ResidentialGrid-mediumAC	0.0493869	0.0493869	0.0493869	0.0493869	0.0493869	0.0493869	0.0493869	0.0493869	0.0493869	0.0493869	0.0493869	0.0493869	0.0493869	0.0493869	0.0493869	0.0493869	0.0493869	0.0493869	0.0493869	0.0493869
	ResidentialGrid-highAC	0.0493869	0.0493869	0.0493869	0.0493869	0.0493869	0.0493869	0.0493869	0.0493869	0.0493869	0.0493869	0.0493869	0.0493869	0.0493869	0.0493869	0.0493869	0.0493869	0.0493869	0.0493869	0.0493869	0.0493869
	ResidentialPV-lowAC	0.086987	0.086987	0.0867063	0.0875944	0.0867063	0.086987	0.0867063	0.0875944	0.086987	0.086987	0.0868895	0.0868895	0.086987	0.0867063	0.0875944	0.086987	0.086987	0.086987	0.086987	0.086987
	ResidentialPV-mediumAC	0.0874241	0.0874241	0.087142	0.0880345	0.087142	0.0874241	0.087142	0.0880345	0.0874241	0.0874241	0.0873261	0.0873261	0.0874241	0.087142	0.0880345	0.0874241	0.0874241	0.0874241	0.0874241	0.0874241
	ResidentialPV-highAC	0.0874241	0.0874241	0.087142	0.0880345	0.087142	0.0874241	0.087142	0.0880345	0.0874241	0.0874241	0.0873261	0.0873261	0.0874241	0.087142	0.0880345	0.0874241	0.0874241	0.0874241	0.0874241	0.0874241
	CommercialPrivate-lowAC	0.0719	0.0719	0.0719	0.0719	0.0719	0.0719	0.0719	0.0719	0.0719	0.0719	0.0719	0.0719	0.0719	0.0719	0.0719	0.0719	0.0719	0.0719	0.0719	0.0719
	CommercialPrivate-mediumAC	0.0722613	0.0722613	0.0722613	0.0722613	0.0722613	0.0722613	0.0722613	0.0722613	0.0722613	0.0722613	0.0722613	0.0722613	0.0722613	0.0722613	0.0722613	0.0722613	0.0722613	0.0722613	0.0722613	0.0722613
	CommercialPrivate-highAC	0.0722613	0.0722613	0.0722613	0.0722613	0.0722613	0.0722613	0.0722613	0.0722613	0.0722613	0.0722613	0.0722613	0.0722613	0.0722613	0.0722613	0.0722613	0.0722613	0.0722613	0.0722613	0.0722613	0.0722613
	CommercialPrivate-DC	0.0780504	0.0780504	0.0780504	0.0780504	0.0780504	0.0780504	0.0780504	0.0780504	0.0780504	0.0780504	0.0780504	0.0780504	0.0780504	0.0780504	0.0780504	0.0780504	0.0780504	0.0780504	0.0780504	0.0780504
	CommercialPublic-mediumAC	0.0722613	0.0722613	0.0722613	0.0722613	0.0722613	0.0722613	0.0722613	0.0722613	0.0722613	0.0722613	0.0722613	0.0722613	0.0722613	0.0722613	0.0722613	0.0722613	0.0722613	0.0722613	0.0722613	0.0722613
	CommercialPublic-highAC	0.0722613	0.0722613	0.0722613	0.0722613	0.0722613	0.0722613	0.0722613	0.0722613	0.0722613	0.0722613	0.0722613	0.0722613	0.0722613	0.0722613	0.0722613	0.0722613	0.0722613	0.0722613	0.0722613	0.0722613
	CommercialPublic-DC	0.0780504	0.0780504	0.0780504	0.0780504	0.0780504	0.0780504	0.0780504	0.0780504	0.0780504	0.0780504	0.0780504	0.0780504	0.0780504	0.0780504	0.0780504	0.0780504	0.0780504	0.0780504	0.0780504	0.0780504
Croatia	ResidentialGrid-lowAC	0.05121	0.05121	0.05121	0.05121	0.05121	0.05121	0.05121	0.05121	0.05121	0.05121	0.05121	0.05121	0.05121	0.05121	0.05121	0.05121	0.05121	0.05121	0.05121	0.05121
	ResidentialGrid-mediumAC	0.0514673	0.0514673	0.0514673	0.0514673	0.0514673	0.0514673	0.0514673	0.0514673	0.0514673	0.0514673	0.0514673	0.0514673	0.0514673	0.0514673	0.0514673	0.0514673	0.0514673	0.0514673	0.0514673	0.0514673
	ResidentialGrid-highAC	0.0514673	0.0514673	0.0514673	0.0514673	0.0514673	0.0514673	0.0514673	0.0514673	0.0514673	0.0514673	0.0514673	0.0514673	0.0514673	0.0514673	0.0514673	0.0514673	0.0514673	0.0514673	0.0514673	0.0514673
	ResidentialPV-lowAC	0.0930707	0.0930707	0.0924256	0.0940766	0.0924256	0.0930707	0.0924256	0.0940766	0.0930707	0.0930707	0.0928403	0.0928403	0.0930707	0.0924256	0.0940766	0.0930707	0.0930707	0.0930707	0.0930707	0.0930707
	ResidentialPV-mediumAC	0.0935384	0.0935384	0.0928901	0.0945493	0.0928901	0.0935384	0.0928901	0.0945493	0.0935384	0.0935384	0.0933069	0.0933069	0.0935384	0.0928901	0.0945493	0.0935384	0.0935384	0.0935384	0.0935384	0.0935384
	ResidentialPV-highAC	0.0935384	0.0935384	0.0928901	0.0945493	0.0928901	0.0935384	0.0928901	0.0945493	0.0935384	0.0935384	0.0933069	0.0933069	0.0935384	0.0928901	0.0945493	0.0935384	0.0935384	0.0935384	0.0935384	0.0935384
	CommercialPrivate-lowAC	0.0655	0.0655	0.0655	0.0655	0.0655	0.0655	0.0655	0.0655	0.0655	0.0655	0.0655	0.0655	0.0655	0.0655	0.0655	0.0655	0.0655	0.0655	0.0655	0.0655
	CommercialPrivate-mediumAC	0.0658291	0.0658291	0.0658291	0.0658291	0.0658291	0.0658291	0.0658291	0.0658291	0.0658291	0.0658291	0.0658291	0.0658291	0.0658291	0.0658291	0.0658291	0.0658291	0.0658291	0.0658291	0.0658291	0.0658291
	CommercialPrivate-highAC	0.0658291	0.0658291	0.0658291	0.0658291	0.0658291	0.0658291	0.0658291	0.0658291	0.0658291	0.0658291	0.0658291	0.0658291	0.0658291	0.0658291	0.0658291	0.0658291	0.0658291	0.0658291	0.0658291	0.0658291
	CommercialPrivate-DC	0.0711029	0.0711029	0.0711029	0.0711029	0.0711029	0.0711029	0.0711029	0.0711029	0.0711029	0.0711029	0.0711029	0.0711029	0.0711029	0.0711029	0.0711029	0.0711029	0.0711029	0.0711029	0.0711029	0.0711029
	CommercialPublic-mediumAC	0.0658291	0.0658291	0.0658291	0.0658291	0.0658291	0.0658291	0.0658291	0.0658291	0.0658291	0.0658291	0.0658291	0.0658291	0.0658291	0.0658291	0.0658291	0.0658291	0.0658291	0.0658291	0.0658291	0.0658291
	CommercialPublic-highAC	0.0658291	0.0658291	0.0658291	0.0658291	0.0658291	0.0658291	0.0658291	0.0658291	0.0658291	0.0658291	0.0658291	0.0658291	0.0658291	0.0658291	0.0658291	0.0658291	0.0658291	0.0658291	0.0658291	0.0658291
	CommercialPublic-DC	0.0711029	0.0711029	0.0711029	0.0711029	0.0711029	0.0711029	0.0711029	0.0711029	0.0711029	0.0711029	0.0711029	0.0711029	0.0711029	0.0711029	0.0711029	0.0711029	0.0711029	0.0711029	0.0711029	0.0711029
Cyprus	ResidentialGrid-lowAC	0.10809	0.10809	0.10809	0.10809	0.10809	0.10809	0.10809	0.10809	0.10809	0.10809	0.10809	0.10809	0.10809	0.10809	0.10809	0.10809	0.10809	0.10809	0.10809	0.10809
	ResidentialGrid-mediumAC	0.108633	0.108633	0.108633	0.108633	0.108633	0.108633	0.108633	0.108633	0.108633	0.108633	0.108633	0.108633	0.108633	0.108633	0.108633	0.108633	0.108633	0.108633	0.108633	0.108633
	ResidentialGrid-highAC	0.108633	0.108633	0.108633	0.108633	0.108633	0.108633	0.108633	0.108633	0.108633	0.108633	0.108633	0.108633	0.108633	0.108633	0.108633	0.108633	0.108633	0.108633	0.108633	0.108633
	ResidentialPV-lowAC	0.0951938	0.0951938	0.09532	0.0949219	0.09532	0.0951938	0.09532	0.0949219	0.0951938	0.0951938	0.0952387	0.0952387	0.0951938	0.09532	0.0949219	0.0951938	0.0951938	0.0951938	0.0951938	0.0951938
	ResidentialPV-mediumAC	0.0956721	0.0956721	0.095799	0.0953989	0.095799	0.0956721	0.095799	0.0953989	0.0956721	0.0956721	0.0957173	0.0957173	0.0956721	0.095799	0.0953989	0.0956721	0.0956721	0.0956721	0.0956721	0.0956721
	ResidentialPV-highAC	0.0956721	0.0956721	0.095799	0.0953989	0.095799	0.0956721	0.095799	0.0953989	0.0956721	0.0956721	0.0957173	0.0957173	0.0956721	0.095799	0.0953989	0.0956721	0.0956721	0.0956721	0.0956721	0.0956721
	CommercialPrivate-lowAC	0.1201	0.1201	0.1201	0.1201	0.1201	0.1201	0.1201	0.1201	0.1201	0.1201	0.1201	0.1201	0.1201	0.1201	0.1201	0.1201	0.1201	0.1201	0.1201	0.1201
	CommercialPrivate-mediumAC	0.120704	0.120704	0.120704	0.120704	0.120704	0.120704	0.120704	0.120704	0.120704	0.120704	0.120704	0.120704	0.120704	0.120704	0.120704	0.120704	0.120704	0.120704	0.120704	0.120704
	CommercialPrivate-highAC	0.120704	0.120704	0.120704	0.120704	0.120704	0.120704	0.120704	0.120704	0.120704	0.120704	0.120704	0.120704	0.120704	0.120704	0.120704	0.120704	0.120704	0.120704	0.120704	0.120704
	CommercialPrivate-DC	0.130373	0.130373	0.130373	0.130373	0.130373	0.130373	0.130373	0.130373	0.130373	0.130373	0.130373	0.130373	0.130373	0.130373	0.130373	0.130373	0.130373	0.130373	0.130373	0.130373
	CommercialPublic-mediumAC	0.120704	0.120704	0.120704	0.120704	0.120704	0.120704	0.120704	0.120704	0.120704	0.120704	0.120704	0.120704	0.120704	0.120704	0.120704	0.120704	0.120704	0.120704	0.120704	0.120704
	CommercialPublic-highAC	0.120704	0.120704	0.120704	0.120704	0.120704	0.120704	0.120704	0.120704	0.120704	0.120704	0.120704	0.120704	0.120704	0.120704	0.120704	0.120704	0.120704	0.120704	0.120704	0.120704
	CommercialPublic-DC	0.130373	0.130373	0.130373	0.130373	0.130373	0.130373	0.130373	0.130373	0.130373	0.130373	0.130373	0.130373	0.130373	0.130373	0.130373	0.130373	0.130373	0.130373	0.130373	0.130373
Czech Republic	ResidentialGrid-lowAC	0.0603	0.0603	0.0603	0.0603	0.0603	0.0603	0.0603	0.0603	0.0603	0.0603	0.0603	0.0603	0.0603	0.0603	0.0603	0.0603	0.0603	0.0603	0.0603	0.0603
	ResidentialGrid-mediumAC	0.060603	0.060603	0.060603	0.060603	0.060603	0.060603	0.060603	0.060603	0.060603	0.060603	0.060603	0.060603	0.060603	0.060603	0.060603	0.060603	0.060603	0.060603	0.060603	0.060603
	ResidentialGrid-highAC	0.060603	0.060603	0.060603	0.060603	0.060603	0.060603	0.060603	0.060603	0.060603	0.060603	0.060603	0.060603	0.060603	0.060603	0.060603	0.060603	0.060603	0.060603	0.060603	0.060603
	ResidentialPV-lowAC	0.0974912	0.0974912	0.0971333	0.0981628	0.0971333	0.0974912	0.0971333	0.0981628	0.0974912	0.0974912	0.0973714	0.0973714	0.0974912	0.0971333	0.0981628	0.0974912	0.0974912	0.0974912	0.0974912	0.0974912
	ResidentialPV-mediumAC	0.0979811	0.0979811	0.0976214	0.0986561	0.0976214	0.0979811	0.0976214	0.0986561	0.0979811	0.0979811	0.0978607	0.0978607	0.0979811	0.0976214	0.0986561	0.0979811	0.0979811	0.0979811	0.0979811	0.0979811
	ResidentialPV-highAC	0.0979811	0.0979811	0.0976214	0.0986561	0.0976214	0.0979811	0.0976214	0.0986561	0.0979811	0.0979811	0.0978607	0.0978607	0.0979811	0.0976214	0.0986561	0.0979811	0.0979811	0.0979811	0.0979811	0.0979811
	CommercialPrivate-lowAC	0.0648	0.0648	0.0648	0.0648	0.0648	0.0648	0.0648	0.0648	0.0648	0.0648	0.0648	0.0648	0.0648	0.0648	0.0648	0.0648	0.0648	0.0648	0.0648	0.0648
	CommercialPrivate-mediumAC	0.0651256	0.0651256	0.0651256	0.0651256	0.0651256	0.0651256	0.0651256	0.0651256	0.0651256	0.0651256	0.0651256	0.0651256	0.0651256	0.0651256	0.0651256	0.0651256	0.0651256	0.0651256	0.0651256	0.0651256
	CommercialPrivate-highAC	0.0651256	0.0651256	0.0651256	0.0651256	0.0651256	0.0651256	0.0651256	0.0651256	0.0651256	0.0651256	0.0651256	0.0651256	0.0651256	0.0651256	0.0651256	0.0651256	0.0651256	0.0651256	0.0651256	0.0651256
	CommercialPrivate-DC	0.070343	0.070343	0.070343	0.070343	0.070343	0.070343	0.070343	0.070343	0.070343	0.070343	0.070343	0.070343	0.070343	0.070343	0.070343	0.070343	0.070343	0.070343	0.070343	0.070343
	CommercialPublic-mediumAC	0.0651256	0.0651256	0.0651256	0.0651256	0.0651256	0.0651256	0.0651256	0.0651256	0.0651256	0.0651256	0.0651256	0.0651256	0.0651256	0.0651256	0.0651256	0.0651256	0.0651256	0.0651256	0.0651256	0.0651256
	CommercialPublic-highAC	0.0651256	0.0651256	0.0651256	0.0651256	0.0651256	0.0651256	0.0651256	0.0651256	0.0651256	0.0651256	0.0651256	0.0651256	0.0651256	0.0651256	0.0651256	0.0651256	0.0651256	0.0651256	0.0651256	0.0651256
	CommercialPublic-DC	0.070343	0.070343	0.070343	0.070343	0.070343	0.070343	0.070343	0.070343	0.070343	0.070343	0.070343	0.070343	0.070343	0.070343	0.070343	0.070343	0.070343	0.070343	0.070343	0.070343
Denmark	ResidentialGrid-lowAC	0.04851	0.04851	0.04851	0.04851	0.04851	0.04851	0.04851	0.04851	0.04851	0.04851	0.04851	0.04851	0.04851	0.04851	0.04851	0.04851	0.04851	0.04851	0.04851	0.04851
	ResidentialGrid-mediumAC	0.0487538	0.0487538	0.0487538	0.0487538	0.0487538	0.0487538	0.0487538	0.0487538	0.0487538	0.0487538	0.0487538	0.0487538	0.0487538	0.0487538	0.0487538	0.0487538	0.0487538	0.0487538	0.0487538	0.0487538
	ResidentialGrid-highAC	0.0487538	0.0487538	0.0487538	0.0487538	0.0487538	0.0487538	0.0487538	0.0487538	0.0487538	0.0487538	0.0487538	0.0487538	0.0487538	0.0487538	0.0487538	0.0487538	0.0487538	0.0487538	0.0487538	0.0487538
	ResidentialPV-lowAC	0.0829484	0.0829484	0.0822375	0.0842111	0.0822375	0.0829484	0.0822375	0.0842111	0.0829484	0.0829484	0.0827179	0.0827179	0.0829484	0.0822375	0.0842111	0.0829484	0.0829484	0.0829484	0.0829484	0.0829484
	ResidentialPV-mediumAC	0.0833652	0.0833652	0.0826508	0.0846343	0.0826508	0.0833652	0.0826508	0.0846343	0.0833652	0.0833652	0.0831336	0.0831336	0.0833652	0.0826508	0.0846343	0.0833652	0.0833652	0.0833652	0.0833652	0.0833652
	ResidentialPV-highAC	0.0833652	0.0833652	0.0826508	0.0846343	0.0826508	0.0833652	0.0826508	0.0846343	0.0833652	0.0833652	0.0831336	0.0831336	0.0833652	0.0826508	0.0846343	0.0833652	0.0833652	0.0833652	0.0833652	0.0833652
	CommercialPrivate-lowAC	0.0443	0.0443	0.0443	0.0443	0.0443	0.0443	0.0443	0.0443	0.0443	0.0443	0.0443	0.0443	0.0443	0.0443	0.0443	0.0443	0.0443	0.0443	0.0443	0.0443
	CommercialPrivate-mediumAC	0.0445226	0.0445226	0.0445226	0.0445226	0.0445226	0.0445226	0.0445226	0.0445226	0.0445226	0.0445226	0.0445226	0.0445226	0.0445226	0.0445226	0.0445226	0.0445226	0.0445226	0.0445226	0.0445226	0.0445226
	CommercialPrivate-highAC	0.0445226	0.0445226	0.0445226	0.0445226	0.0445226	0.0445226	0.0445226	0.0445226	0.0445226	0.0445226	0.0445226	0.0445226	0.0445226	0.0445226	0.0445226	0.0445226	0.0445226	0.0445226	0.0445226	0.0445226
	CommercialPrivate-DC	0.0480894	0.0480894	0.0480894	0.0480894	0.0480894	0.0480894	0.0480894	0.0480894	0.0480894	0.0480894	0.0480894	0.0480894	0.0480894	0.0480894	0.0480894	0.0480894	0.0480894	0.0480894	0.0480894	0.0480894
	CommercialPublic-mediumAC	0.0445226	0.0445226	0.0445226	0.0445226	0.0445226	0.0445226	0.0445226	0.0445226	0.0445226	0.0445226	0.0445226	0.0445226	0.0445226	0.0445226	0.0445226	0.0445226	0.0445226	0.0445226	0.0445226	0.0445226
	CommercialPublic-highAC	0.0445226	0.0445226	0.0445226	0.0445226	0.0445226	0.0445226	0.0445226	0.0445226	0.0445226	0.0445226	0.0445226	0.0445226	0.0445226	0.0445226	0.0445226	0.0445226	0.0445226	0.0445226	0.0445226	0.0445226
	CommercialPublic-DC	0.0480894	0.0480894	0.0480894	0.0480894	0.0480894	0.0480894	0.0480894	0.0480894	0.0480894	0.0480894	0.0480894	0.0480894	0.0480894	0.0480894	0.0480894	0.0480894	0.0480894	0.0480894	0.0480894	0.0480894
Estonia	ResidentialGrid-lowAC	0.04689	0.04689	0.04689	0.04689	0.04689	0.04689	0.04689	0.04689	0.04689	0.04689	0.04689	0.04689	0.04689	0.04689	0.04689	0.04689	0.04689	0.04689	0.04689	0.04689
	ResidentialGrid-mediumAC	0.0471256	0.0471256	0.0471256	0.0471256	0.0471256	0.0471256	0.0471256	0.0471256	0.0471256	0.0471256	0.0471256	0.0471256	0.0471256	0.0471256	0.0471256	0.0471256	0.0471256	0.0471256	0.0471256	0.0471256
	ResidentialGrid-highAC	0.0471256	0.0471256	0.0471256	0.0471256	0.0471256	0.0471256	0.0471256	0.0471256	0.0471256	0.0471256	0.0471256	0.0471256	0.0471256	0.0471256	0.0471256	0.0471256	0.0471256	0.0471256	0.0471256	0.0471256
	ResidentialPV-lowAC	0.0950804	0.0950804	0.0941561	0.0968516	0.0941561	0.0950804	0.0941561	0.0968516	0.0950804	0.0950804	0.094759	0.094759	0.0950804	0.0941561	0.0968516	0.0950804	0.0950804	0.0950804	0.0950804	0.0950804
	ResidentialPV-mediumAC	0.0955582	0.0955582	0.0946292	0.0973383	0.0946292	0.0955582	0.0946292	0.0973383	0.0955582	0.0955582	0.0952351	0.0952351	0.0955582	0.0946292	0.0973383	0.0955582	0.0955582	0.0955582	0.0955582	0.0955582
	ResidentialPV-highAC	0.0955582	0.0955582	0.0946292	0.0973383	0.0946292	0.0955582	0.0946292	0.0973383	0.0955582	0.0955582	0.0952351	0.0952351	0.0955582	0.0946292	0.0973383	0.0955582	0.0955582	0.0955582	0.0955582	0.0955582
	CommercialPrivate-lowAC	0.0471	0.0471	0.0471	0.0471	0.0471	0.0471	0.0471	0.0471	0.0471	0.0471	0.0471	0.0471	0.0471	0.0471	0.0471	0.0471	0.0471	0.0471	0.0471	0.0471
	CommercialPrivate-mediumAC	0.0473367	0.0473367	0.0473367	0.0473367	0.0473367	0.0473367	0.0473367	0.0473367	0.0473367	0.0473367	0.0473367	0.0473367	0.0473367	0.0473367	0.0473367	0.0473367	0.0473367	0.0473367	0.0473367	0.0473367
	CommercialPrivate-highAC	0.0473367	0.0473367	0.0473367	0.0473367	0.0473367	0.0473367	0.0473367	0.0473367	0.0473367	0.0473367	0.0473367	0.0473367	0.0473367	0.0473367	0.0473367	0.0473367	0.0473367	0.0473367	0.0473367	0.0473367
	CommercialPrivate-DC	0.051129	0.051129	0.051129	0.051129	0.051129	0.051129	0.051129	0.051129	0.051129	0.051129	0.051129	0.051129	0.051129	0.051129	0.051129	0.051129	0.051129	0.051129	0.051129	0.051129
	CommercialPublic-mediumAC	0.0473367	0.0473367	0.0473367	0.0473367	0.0473367	0.0473367	0.0473367	0.0473367	0.0473367	0.0473367	0.0473367	0.0473367	0.0473367	0.0473367	0.0473367	0.0473367	0.0473367	0.0473367	0.0473367	0.0473367
	CommercialPublic-highAC	0.0473367	0.0473367	0.0473367	0.0473367	0.0473367	0.0473367	0.0473367	0.0473367	0.0473367	0.0473367	0.0473367	0.0473367	0.0473367	0.0473367	0.0473367	0.0473367	0.0473367	0.0473367	0.0473367	0.0473367
	CommercialPublic-DC	0.051129	0.051129	0.051129	0.051129	0.051129	0.051129	0.051129	0.051129	0.051129	0.051129	0.051129	0.051129	0.051129	0.051129	0.051129	0.051129	0.051129	0.051129	0.051129	0.051129
Finland	ResidentialGrid-lowAC	0.04392	0.04392	0.04392	0.04392	0.04392	0.04392	0.04392	0.04392	0.04392	0.04392	0.04392	0.04392	0.04392	0.04392	0.04392	0.04392	0.04392	0.04392	0.04392	0.04392
	ResidentialGrid-mediumAC	0.0441407	0.0441407	0.0441407	0.0441407	0.0441407	0.0441407	0.0441407	0.0441407	0.0441407	0.0441407	0.0441407	0.0441407	0.0441407	0.0441407	0.0441407	0.0441407	0.0441407	0.0441407	0.0441407	0.0441407
	ResidentialGrid-highAC	0.0441407	0.0441407	0.0441407	0.0441407	0.0441407	0.0441407	0.0441407	0.0441407	0.0441407	0.0441407	0.0441407	0.0441407	0.0441407	0.0441407	0.0441407	0.0441407	0.0441407	0.0441407	0.0441407	0.0441407
	ResidentialPV-lowAC	0.0860228	0.0860228	0.0850551	0.0876874	0.0850551	0.0860228	0.0850551	0.0876874	0.0860228	0.0860228	0.085684	0.085684	0.0860228	0.0850551	0.0876874	0.0860228	0.0860228	0.0860228	0.0860228	0.0860228
	ResidentialPV-mediumAC	0.0864551	0.0864551	0.0854825	0.0881281	0.0854825	0.0864551	0.0854825	0.0881281	0.0864551	0.0864551	0.0861145	0.0861145	0.0864551	0.0854825	0.0881281	0.0864551	0.0864551	0.0864551	0.0864551	0.0864551
	ResidentialPV-highAC	0.0864551	0.0864551	0.0854825	0.0881281	0.0854825	0.0864551	0.0854825	0.0881281	0.0864551	0.0864551	0.0861145	0.0861145	0.0864551	0.0854825	0.0881281	0.0864551	0.0864551	0.0864551	0.0864551	0.0864551
	CommercialPrivate-lowAC	0.0444	0.0444	0.0444	0.0444	0.0444	0.0444	0.0444	0.0444	0.0444	0.0444	0.0444	0.0444	0.0444	0.0444	0.0444	0.0444	0.0444	0.0444	0.0444	0.0444
	CommercialPrivate-mediumAC	0.0446231	0.0446231	0.0446231	0.0446231	0.0446231	0.0446231	0.0446231	0.0446231	0.0446231	0.0446231	0.0446231	0.0446231	0.0446231	0.0446231	0.0446231	0.0446231	0.0446231	0.0446231	0.0446231	0.0446231
	CommercialPrivate-highAC	0.0446231	0.0446231	0.0446231	0.0446231	0.0446231	0.0446231	0.0446231	0.0446231	0.0446231	0.0446231	0.0446231	0.0446231	0.0446231	0.0446231	0.0446231	0.0446231	0.0446231	0.0446231	0.0446231	0.0446231
	CommercialPrivate-DC	0.048198	0.048198	0.048198	0.048198	0.048198	0.048198	0.048198	0.048198	0.048198	0.048198	0.048198	0.048198	0.048198	0.048198	0.048198	0.048198	0.048198	0.048198	0.048198	0.048198
	CommercialPublic-mediumAC	0.0446231	0.0446231	0.0446231	0.0446231	0.0446231	0.0446231	0.0446231	0.0446231	0.0446231	0.0446231	0.0446231	0.0446231	0.0446231	0.0446231	0.0446231	0.0446231	0.0446231	0.0446231	0.0446231	0.0446231
	CommercialPublic-highAC	0.0446231	0.0446231	0.0446231	0.0446231	0.0446231	0.0446231	0.0446231	0.0446231	0.0446231	0.0446231	0.0446231	0.0446231	0.0446231	0.0446231	0.0446231	0.0446231	0.0446231	0.0446231	0.0446231	0.0446231
	CommercialPublic-DC	0.048198	0.048198	0.048198	0.048198	0.048198	0.048198	0.048198	0.048198	0.048198	0.048198	0.048198	0.048198	0.048198	0.048198	0.048198	0.048198	0.048198	0.048198	0.048198	0.048198
France	ResidentialGrid-lowAC	0.05625	0.05625	0.05625	0.05625	0.05625	0.05625	0.05625	0.05625	0.05625	0.05625	0.05625	0.05625	0.05625	0.05625	0.05625	0.05625	0.05625	0.05625	0.05625	0.05625
	ResidentialGrid-mediumAC	0.0565327	0.0565327	0.0565327	0.0565327	0.0565327	0.0565327	0.0565327	0.0565327	0.0565327	0.0565327	0.0565327	0.0565327	0.0565327	0.0565327	0.0565327	0.0565327	0.0565327	0.0565327	0.0565327	0.0565327
	ResidentialGrid-highAC	0.0565327	0.0565327	0.0565327	0.0565327	0.0565327	0.0565327	0.0565327	0.0565327	0.0565327	0.0565327	0.0565327	0.0565327	0.0565327	0.0565327	0.0565327	0.0565327	0.0565327	0.0565327	0.0565327	0.0565327
	ResidentialPV-lowAC	0.0814179	0.0814179	0.0810775	0.082065	0.0810775	0.0814179	0.0810775	0.082065	0.0814179	0.0814179	0.081298	0.081298	0.0814179	0.0810775	0.082065	0.0814179	0.0814179	0.0814179	0.0814179	0.0814179
	ResidentialPV-mediumAC	0.0818271	0.0818271	0.081485	0.0824773	0.081485	0.0818271	0.081485	0.0824773	0.0818271	0.0818271	0.0817066	0.0817066	0.0818271	0.081485	0.0824773	0.0818271	0.0818271	0.0818271	0.0818271	0.0818271
	ResidentialPV-highAC	0.0818271	0.0818271	0.081485	0.0824773	0.081485	0.0818271	0.081485	0.0824773	0.0818271	0.0818271	0.0817066	0.0817066	0.0818271	0.081485	0.0824773	0.0818271	0.0818271	0.0818271	0.0818271	0.0818271
	CommercialPrivate-lowAC	0.0573	0.0573	0.0573	0.0573	0.0573	0.0573	0.0573	0.0573	0.0573	0.0573	0.0573	0.0573	0.0573	0.0573	0.0573	0.0573	0.0573	0.0573	0.0573	0.0573
	CommercialPrivate-mediumAC	0.0575879	0.0575879	0.0575879	0.0575879	0.0575879	0.0575879	0.0575879	0.0575879	0.0575879	0.0575879	0.0575879	0.0575879	0.0575879	0.0575879	0.0575879	0.0575879	0.0575879	0.0575879	0.0575879	0.0575879
	CommercialPrivate-highAC	0.0575879	0.0575879	0.0575879	0.0575879	0.0575879	0.0575879	0.0575879	0.0575879	0.0575879	0.0575879	0.0575879	0.0575879	0.0575879	0.0575879	0.0575879	0.0575879	0.0575879	0.0575879	0.0575879	0.0575879
	CommercialPrivate-DC	0.0622015	0.0622015	0.0622015	0.0622015	0.0622015	0.0622015	0.0622015	0.0622015	0.0622015	0.0622015	0.0622015	0.0622015	0.0622015	0.0622015	0.0622015	0.0622015	0.0622015	0.0622015	0.0622015	0.0622015
	CommercialPublic-mediumAC	0.0575879	0.0575879	0.0575879	0.0575879	0.0575879	0.0575879	0.0575879	0.0575879	0.0575879	0.0575879	0.0575879	0.0575879	0.0575879	0.0575879	0.0575879	0.0575879	0.0575879	0.0575879	0.0575879	0.0575879
	CommercialPublic-highAC	0.0575879	0.0575879	0.0575879	0.0575879	0.0575879	0.0575879	0.0575879	0.0575879	0.0575879	0.0575879	0.0575879	0.0575879	0.0575879	0.0575879	0.0575879	0.0575879	0.0575879	0.0575879	0.0575879	0.0575879
	CommercialPublic-DC	0.0622015	0.0622015	0.0622015	0.0622015	0.0622015	0.0622015	0.0622015	0.0622015	0.0622015	0.0622015	0.0622015	0.0622015	0.0622015	0.0622015	0.0622015	0.0622015	0.0622015	0.0622015	0.0622015	0.0622015
Germany	ResidentialGrid-lowAC	0.04923	0.04923	0.04923	0.04923	0.04923	0.04923	0.04923	0.04923	0.04923	0.04923	0.04923	0.04923	0.04923	0.04923	0.04923	0.04923	0.04923	0.04923	0.04923	0.04923
	ResidentialGrid-mediumAC	0.0494774	0.0494774	0.0494774	0.0494774	0.0494774	0.0494774	0.0494774	0.0494774	0.0494774	0.0494774	0.0494774	0.0494774	0.0494774	0.0494774	0.0494774	0.0494774	0.0494774	0.0494774	0.0494774	0.0494774
	ResidentialGrid-highAC	0.0494774	0.0494774	0.0494774	0.0494774	0.0494774	0.0494774	0.0494774	0.0494774	0.0494774	0.0494774	0.0494774	0.0494774	0.0494774	0.0494774	0.0494774	0.0494774	0.0494774	0.0494774	0.0494774	0.0494774
	ResidentialPV-lowAC	0.07512	0.07512	0.0747451	0.0758591	0.0747451	0.07512	0.0747451	0.0758591	0.07512	0.07512	0.0749947	0.0749947	0.07512	0.0747451	0.0758591	0.07512	0.07512	0.07512	0.07512	0.07512
	ResidentialPV-mediumAC	0.0754974	0.0754974	0.0751207	0.0762403	0.0751207	0.0754974	0.0751207	0.0762403	0.0754974	0.0754974	0.0753716	0.0753716	0.0754974	0.0751207	0.0762403	0.0754974	0.0754974	0.0754974	0.0754974	0.0754974
	ResidentialPV-highAC	0.0754974	0.0754974	0.0751207	0.0762403	0.0751207	0.0754974	0.0751207	0.0762403	0.0754974	0.0754974	0.0753716	0.0753716	0.0754974	0.0751207	0.0762403	0.0754974	0.0754974	0.0754974	0.0754974	0.0754974
	CommercialPrivate-lowAC	0.0347	0.0347	0.0347	0.0347	0.0347	0.0347	0.0347	0.0347	0.0347	0.0347	0.0347	0.0347	0.0347	0.0347	0.0347	0.0347	0.0347	0.0347	0.0347	0.0347
	CommercialPrivate-mediumAC	0.0348744	0.0348744	0.0348744	0.0348744	0.0348744	0.0348744	0.0348744	0.0348744	0.0348744	0.0348744	0.0348744	0.0348744	0.0348744	0.0348744	0.0348744	0.0348744	0.0348744	0.0348744	0.0348744	0.0348744
	CommercialPrivate-highAC	0.0348744	0.0348744	0.0348744	0.0348744	0.0348744	0.0348744	0.0348744	0.0348744	0.0348744	0.0348744	0.0348744	0.0348744	0.0348744	0.0348744	0.0348744	0.0348744	0.0348744	0.0348744	0.0348744	0.0348744
	CommercialPrivate-DC	0.0376683	0.0376683	0.0376683	0.0376683	0.0376683	0.0376683	0.0376683	0.0376683	0.0376683	0.0376683	0.0376683	0.0376683	0.0376683	0.0376683	0.0376683	0.0376683	0.0376683	0.0376683	0.0376683	0.0376683
	CommercialPublic-mediumAC	0.0348744	0.0348744	0.0348744	0.0348744	0.0348744	0.0348744	0.0348744	0.0348744	0.0348744	0.0348744	0.0348744	0.0348744	0.0348744	0.0348744	0.0348744	0.0348744	0.0348744	0.0348744	0.0348744	0.0348744
	CommercialPublic-highAC	0.0348744	0.0348744	0.0348744	0.0348744	0.0348744	0.0348744	0.0348744	0.0348744	0.0348744	0.0348744	0.0348744	0.0348744	0.0348744	0.0348744	0.0348744	0.0348744	0.0348744	0.0348744	0.0348744	0.0348744
	CommercialPublic-DC	0.0376683	0.0376683	0.0376683	0.0376683	0.0376683	0.0376683	0.0376683	0.0376683	0.0376683	0.0376683	0.0376683	0.0376683	0.0376683	0.0376683	0.0376683	0.0376683	0.0376683	0.0376683	0.0376683	0.0376683
Greece	ResidentialGrid-lowAC	0.08073	0.08073	0.08073	0.08073	0.08073	0.08073	0.08073	0.08073	0.08073	0.08073	0.08073	0.08073	0.08073	0.08073	0.08073	0.08073	0.08073	0.08073	0.08073	0.08073
	ResidentialGrid-mediumAC	0.0811357	0.0811357	0.0811357	0.0811357	0.0811357	0.0811357	0.0811357	0.0811357	0.0811357	0.0811357	0.0811357	0.0811357	0.0811357	0.0811357	0.0811357	0.0811357	0.0811357	0.0811357	0.0811357	0.0811357
	ResidentialGrid-highAC	0.0811357	0.0811357	0.0811357	0.0811357	0.0811357	0.0811357	0.0811357	0.0811357	0.0811357	0.0811357	0.0811357	0.0811357	0.0811357	0.0811357	0.0811357	0.0811357	0.0811357	0.0811357	0.0811357	0.0811357
	ResidentialPV-lowAC	0.10354	0.10354	0.103356	0.103912	0.103356	0.10354	0.103356	0.103912	0.10354	0.10354	0.103475	0.103475	0.10354	0.103356	0.103912	0.10354	0.10354	0.10354	0.10354	0.10354
	ResidentialPV-mediumAC	0.10406	0.10406	0.103876	0.104434	0.103876	0.10406	0.103876	0.104434	0.10406	0.10406	0.103995	0.103995	0.10406	0.103876	0.104434	0.10406	0.10406	0.10406	0.10406	0.10406
	ResidentialPV-highAC	0.10406	0.10406	0.103876	0.104434	0.103876	0.10406	0.103876	0.104434	0.10406	0.10406	0.103995	0.103995	0.10406	0.103876	0.104434	0.10406	0.10406	0.10406	0.10406	0.10406
	CommercialPrivate-lowAC	0.0799	0.0799	0.0799	0.0799	0.0799	0.0799	0.0799	0.0799	0.0799	0.0799	0.0799	0.0799	0.0799	0.0799	0.0799	0.0799	0.0799	0.0799	0.0799	0.0799
	CommercialPrivate-mediumAC	0.0803015	0.0803015	0.0803015	0.0803015	0.0803015	0.0803015	0.0803015	0.0803015	0.0803015	0.0803015	0.0803015	0.0803015	0.0803015	0.0803015	0.0803015	0.0803015	0.0803015	0.0803015	0.0803015	0.0803015
	CommercialPrivate-highAC	0.0803015	0.0803015	0.0803015	0.0803015	0.0803015	0.0803015	0.0803015	0.0803015	0.0803015	0.0803015	0.0803015	0.0803015	0.0803015	0.0803015	0.0803015	0.0803015	0.0803015	0.0803015	0.0803015	0.0803015
	CommercialPrivate-DC	0.0867347	0.0867347	0.0867347	0.0867347	0.0867347	0.0867347	0.0867347	0.0867347	0.0867347	0.0867347	0.0867347	0.0867347	0.0867347	0.0867347	0.0867347	0.0867347	0.0867347	0.0867347	0.0867347	0.0867347
	CommercialPublic-mediumAC	0.0803015	0.0803015	0.0803015	0.0803015	0.0803015	0.0803015	0.0803015	0.0803015	0.0803015	0.0803015	0.0803015	0.0803015	0.0803015	0.0803015	0.0803015	0.0803015	0.0803015	0.0803015	0.0803015	0.0803015
	CommercialPublic-highAC	0.0803015	0.0803015	0.0803015	0.0803015	0.0803015	0.0803015	0.0803015	0.0803015	0.0803015	0.0803015	0.0803015	0.0803015	0.0803015	0.0803015	0.0803015	0.0803015	0.0803015	0.0803015	0.0803015	0.0803015
	CommercialPublic-DC	0.0867347	0.0867347	0.0867347	0.0867347	0.0867347	0.0867347	0.0867347	0.0867347	0.0867347	0.0867347	0.0867347	0.0867347	0.0867347	0.0867347	0.0867347	0.0867347	0.0867347	0.0867347	0.0867347	0.0867347
Hungary	ResidentialGrid-lowAC	0.03771	0.03771	0.03771	0.03771	0.03771	0.03771	0.03771	0.03771	0.03771	0.03771	0.03771	0.03771	0.03771	0.03771	0.03771	0.03771	0.03771	0.03771	0.03771	0.03771
	ResidentialGrid-mediumAC	0.0378995	0.0378995	0.0378995	0.0378995	0.0378995	0.0378995	0.0378995	0.0378995	0.0378995	0.0378995	0.0378995	0.0378995	0.0378995	0.0378995	0.0378995	0.0378995	0.0378995	0.0378995	0.0378995	0.0378995
	ResidentialGrid-highAC	0.0378995	0.0378995	0.0378995	0.0378995	0.0378995	0.0378995	0.0378995	0.0378995	0.0378995	0.0378995	0.0378995	0.0378995	0.0378995	0.0378995	0.0378995	0.0378995	0.0378995	0.0378995	0.0378995	0.0378995
	ResidentialPV-lowAC	0.084727	0.084727	0.0840205	0.0862082	0.0840205	0.084727	0.0840205	0.0862082	0.084727	0.084727	0.0844824	0.0844824	0.084727	0.0840205	0.0862082	0.084727	0.084727	0.084727	0.084727	0.084727
	ResidentialPV-mediumAC	0.0851527	0.0851527	0.0844428	0.0866414	0.0844428	0.0851527	0.0844428	0.0866414	0.0851527	0.0851527	0.0849069	0.0849069	0.0851527	0.0844428	0.0866414	0.0851527	0.0851527	0.0851527	0.0851527	0.0851527
	ResidentialPV-highAC	0.0851527	0.0851527	0.0844428	0.0866414	0.0844428	0.0851527	0.0844428	0.0866414	0.0851527	0.0851527	0.0849069	0.0849069	0.0851527	0.0844428	0.0866414	0.0851527	0.0851527	0.0851527	0.0851527	0.0851527
	CommercialPrivate-lowAC	0.061	0.061	0.061	0.061	0.061	0.061	0.061	0.061	0.061	0.061	0.061	0.061	0.061	0.061	0.061	0.061	0.061	0.061	0.061	0.061
	CommercialPrivate-mediumAC	0.0613065	0.0613065	0.0613065	0.0613065	0.0613065	0.0613065	0.0613065	0.0613065	0.0613065	0.0613065	0.0613065	0.0613065	0.0613065	0.0613065	0.0613065	0.0613065	0.0613065	0.0613065	0.0613065	0.0613065
	CommercialPrivate-highAC	0.0613065	0.0613065	0.0613065	0.0613065	0.0613065	0.0613065	0.0613065	0.0613065	0.0613065	0.0613065	0.0613065	0.0613065	0.0613065	0.0613065	0.0613065	0.0613065	0.0613065	0.0613065	0.0613065	0.0613065
	CommercialPrivate-DC	0.066218	0.066218	0.066218	0.066218	0.066218	0.066218	0.066218	0.066218	0.066218	0.066218	0.066218	0.066218	0.066218	0.066218	0.066218	0.066218	0.066218	0.066218	0.066218	0.066218
	CommercialPublic-mediumAC	0.0613065	0.0613065	0.0613065	0.0613065	0.0613065	0.0613065	0.0613065	0.0613065	0.0613065	0.0613065	0.0613065	0.0613065	0.0613065	0.0613065	0.0613065	0.0613065	0.0613065	0.0613065	0.0613065	0.0613065
	CommercialPublic-highAC	0.0613065	0.0613065	0.0613065	0.0613065	0.0613065	0.0613065	0.0613065	0.0613065	0.0613065	0.0613065	0.0613065	0.0613065	0.0613065	0.0613065	0.0613065	0.0613065	0.0613065	0.0613065	0.0613065	0.0613065
	CommercialPublic-DC	0.066218	0.066218	0.066218	0.066218	0.066218	0.066218	0.066218	0.066218	0.066218	0.066218	0.066218	0.066218	0.066218	0.066218	0.066218	0.066218	0.066218	0.066218	0.066218	0.066218
Ireland	ResidentialGrid-lowAC	0.09972	0.09972	0.09972	0.09972	0.09972	0.09972	0.09972	0.09972	0.09972	0.09972	0.09972	0.09972	0.09972	0.09972	0.09972	0.09972	0.09972	0.09972	0.09972	0.09972
	ResidentialGrid-mediumAC	0.100221	0.100221	0.100221	0.100221	0.100221	0.100221	0.100221	0.100221	0.100221	0.100221	0.100221	0.100221	0.100221	0.100221	0.100221	0.100221	0.100221	0.100221	0.100221	0.100221
	ResidentialGrid-highAC	0.100221	0.100221	0.100221	0.100221	0.100221	0.100221	0.100221	0.100221	0.100221	0.100221	0.100221	0.100221	0.100221	0.100221	0.100221	0.100221	0.100221	0.100221	0.100221	0.100221
	ResidentialPV-lowAC	0.136107	0.136107	0.135537	0.137231	0.135537	0.136107	0.135537	0.137231	0.136107	0.136107	0.135911	0.135911	0.136107	0.135537	0.137231	0.136107	0.136107	0.136107	0.136107	0.136107
	ResidentialPV-mediumAC	0.136791	0.136791	0.136218	0.137921	0.136218	0.136791	0.136218	0.137921	0.136791	0.136791	0.136594	0.136594	0.136791	0.136218	0.137921	0.136791	0.136791	0.136791	0.136791	0.136791
	ResidentialPV-highAC	0.136791	0.136791	0.136218	0.137921	0.136218	0.136791	0.136218	0.137921	0.136791	0.136791	0.136594	0.136594	0.136791	0.136218	0.137921	0.136791	0.136791	0.136791	0.136791	0.136791
	CommercialPrivate-lowAC	0.092	0.092	0.092	0.092	0.092	0.092	0.092	0.092	0.092	0.092	0.092	0.092	0.092	0.092	0.092	0.092	0.092	0.092	0.092	0.092
	CommercialPrivate-mediumAC	0.0924623	0.0924623	0.0924623	0.0924623	0.0924623	0.0924623	0.0924623	0.0924623	0.0924623	0.0924623	0.0924623	0.0924623	0.0924623	0.0924623	0.0924623	0.0924623	0.0924623	0.0924623	0.0924623	0.0924623
	CommercialPrivate-highAC	0.0924623	0.0924623	0.0924623	0.0924623	0.0924623	0.0924623	0.0924623	0.0924623	0.0924623	0.0924623	0.0924623	0.0924623	0.0924623	0.0924623	0.0924623	0.0924623	0.0924623	0.0924623	0.0924623	0.0924623
	CommercialPrivate-DC	0.0998697	0.0998697	0.0998697	0.0998697	0.0998697	0.0998697	0.0998697	0.0998697	0.0998697	0.0998697	0.0998697	0.0998697	0.0998697	0.0998697	0.0998697	0.0998697	0.0998697	0.0998697	0.0998697	0.0998697
	CommercialPublic-mediumAC	0.0924623	0.0924623	0.0924623	0.0924623	0.0924623	0.0924623	0.0924623	0.0924623	0.0924623	0.0924623	0.0924623	0.0924623	0.0924623	0.0924623	0.0924623	0.0924623	0.0924623	0.0924623	0.0924623	0.0924623
	CommercialPublic-highAC	0.0924623	0.0924623	0.0924623	0.0924623	0.0924623	0.0924623	0.0924623	0.0924623	0.0924623	0.0924623	0.0924623	0.0924623	0.0924623	0.0924623	0.0924623	0.0924623	0.0924623	0.0924623	0.0924623	0.0924623
	CommercialPublic-DC	0.0998697	0.0998697	0.0998697	0.0998697	0.0998697	0.0998697	0.0998697	0.0998697	0.0998697	0.0998697	0.0998697	0.0998697	0.0998697	0.0998697	0.0998697	0.0998697	0.0998697	0.0998697	0.0998697	0.0998697
Italy	ResidentialGrid-lowAC	0.08046	0.08046	0.08046	0.08046	0.08046	0.08046	0.08046	0.08046	0.08046	0.08046	0.08046	0.08046	0.08046	0.08046	0.08046	0.08046	0.08046	0.08046	0.08046	0.08046
	ResidentialGrid-mediumAC	0.0808643	0.0808643	0.0808643	0.0808643	0.0808643	0.0808643	0.0808643	0.0808643	0.0808643	0.0808643	0.0808643	0.0808643	0.0808643	0.0808643	0.0808643	0.0808643	0.0808643	0.0808643	0.0808643	0.0808643
	ResidentialGrid-highAC	0.0808643	0.0808643	0.0808643	0.0808643	0.0808643	0.0808643	0.0808643	0.0808643	0.0808643	0.0808643	0.0808643	0.0808643	0.0808643	0.0808643	0.0808643	0.0808643	0.0808643	0.0808643	0.0808643	0.0808643
	ResidentialPV-lowAC	0.0908108	0.0908108	0.0907012	0.0910229	0.0907012	0.0908108	0.0907012	0.0910229	0.0908108	0.0908108	0.0907724	0.0907724	0.0908108	0.0907012	0.0910229	0.0908108	0.0908108	0.0908108	0.0908108	0.0908108
	ResidentialPV-mediumAC	0.0912671	0.0912671	0.0911569	0.0914803	0.0911569	0.0912671	0.0911569	0.0914803	0.0912671	0.0912671	0.0912285	0.0912285	0.0912671	0.0911569	0.0914803	0.0912671	0.0912671	0.0912671	0.0912671	0.0912671
	ResidentialPV-highAC	0.0912671	0.0912671	0.0911569	0.0914803	0.0911569	0.0912671	0.0911569	0.0914803	0.0912671	0.0912671	0.0912285	0.0912285	0.0912671	0.0911569	0.0914803	0.0912671	0.0912671	0.0912671	0.0912671	0.0912671
	CommercialPrivate-lowAC	0.081	0.081	0.081	0.081	0.081	0.081	0.081	0.081	0.081	0.081	0.081	0.081	0.081	0.081	0.081	0.081	0.081	0.081	0.081	0.081
	CommercialPrivate-mediumAC	0.081407	0.081407	0.081407	0.081407	0.081407	0.081407	0.081407	0.081407	0.081407	0.081407	0.081407	0.081407	0.081407	0.081407	0.081407	0.081407	0.081407	0.081407	0.081407	0.081407
	CommercialPrivate-highAC	0.081407	0.081407	0.081407	0.081407	0.081407	0.081407	0.081407	0.081407	0.081407	0.081407	0.081407	0.081407	0.081407	0.081407	0.081407	0.081407	0.081407	0.081407	0.081407	0.081407
	CommercialPrivate-DC	0.0879288	0.0879288	0.0879288	0.0879288	0.0879288	0.0879288	0.0879288	0.0879288	0.0879288	0.0879288	0.0879288	0.0879288	0.0879288	0.0879288	0.0879288	0.0879288	0.0879288	0.0879288	0.0879288	0.0879288
	CommercialPublic-mediumAC	0.081407	0.081407	0.081407	0.081407	0.081407	0.081407	0.081407	0.081407	0.081407	0.081407	0.081407	0.081407	0.081407	0.081407	0.081407	0.081407	0.081407	0.081407	0.081407	0.081407
	CommercialPublic-highAC	0.081407	0.081407	0.081407	0.081407	0.081407	0.081407	0.081407	0.081407	0.081407	0.081407	0.081407	0.081407	0.081407	0.081407	0.081407	0.081407	0.081407	0.081407	0.081407	0.081407
	CommercialPublic-DC	0.0879288	0.0879288	0.0879288	0.0879288	0.0879288	0.0879288	0.0879288	0.0879288	0.0879288	0.0879288	0.0879288	0.0879288	0.0879288	0.0879288	0.0879288	0.0879288	0.0879288	0.0879288	0.0879288	0.0879288
Latvia	ResidentialGrid-lowAC	0.0513	0.0513	0.0513	0.0513	0.0513	0.0513	0.0513	0.0513	0.0513	0.0513	0.0513	0.0513	0.0513	0.0513	0.0513	0.0513	0.0513	0.0513	0.0513	0.0513
	ResidentialGrid-mediumAC	0.0515578	0.0515578	0.0515578	0.0515578	0.0515578	0.0515578	0.0515578	0.0515578	0.0515578	0.0515578	0.0515578	0.0515578	0.0515578	0.0515578	0.0515578	0.0515578	0.0515578	0.0515578	0.0515578	0.0515578
	ResidentialGrid-highAC	0.0515578	0.0515578	0.0515578	0.0515578	0.0515578	0.0515578	0.0515578	0.0515578	0.0515578	0.0515578	0.0515578	0.0515578	0.0515578	0.0515578	0.0515578	0.0515578	0.0515578	0.0515578	0.0515578	0.0515578
	ResidentialPV-lowAC	0.108816	0.108816	0.107639	0.111005	0.107639	0.108816	0.107639	0.111005	0.108816	0.108816	0.108419	0.108419	0.108816	0.107639	0.111005	0.108816	0.108816	0.108816	0.108816	0.108816
	ResidentialPV-mediumAC	0.109363	0.109363	0.10818	0.111563	0.10818	0.109363	0.10818	0.111563	0.109363	0.109363	0.108964	0.108964	0.109363	0.10818	0.111563	0.109363	0.109363	0.109363	0.109363	0.109363
	ResidentialPV-highAC	0.109363	0.109363	0.10818	0.111563	0.10818	0.109363	0.10818	0.111563	0.109363	0.109363	0.108964	0.108964	0.109363	0.10818	0.111563	0.109363	0.109363	0.109363	0.109363	0.109363
	CommercialPrivate-lowAC	0.0492	0.0492	0.0492	0.0492	0.0492	0.0492	0.0492	0.0492	0.0492	0.0492	0.0492	0.0492	0.0492	0.0492	0.0492	0.0492	0.0492	0.0492	0.0492	0.0492
	CommercialPrivate-mediumAC	0.0494472	0.0494472	0.0494472	0.0494472	0.0494472	0.0494472	0.0494472	0.0494472	0.0494472	0.0494472	0.0494472	0.0494472	0.0494472	0.0494472	0.0494472	0.0494472	0.0494472	0.0494472	0.0494472	0.0494472
	CommercialPrivate-highAC	0.0494472	0.0494472	0.0494472	0.0494472	0.0494472	0.0494472	0.0494472	0.0494472	0.0494472	0.0494472	0.0494472	0.0494472	0.0494472	0.0494472	0.0494472	0.0494472	0.0494472	0.0494472	0.0494472	0.0494472
	CommercialPrivate-DC	0.0534086	0.0534086	0.0534086	0.0534086	0.0534086	0.0534086	0.0534086	0.0534086	0.0534086	0.0534086	0.0534086	0.0534086	0.0534086	0.0534086	0.0534086	0.0534086	0.0534086	0.0534086	0.0534086	0.0534086
	CommercialPublic-mediumAC	0.0494472	0.0494472	0.0494472	0.0494472	0.0494472	0.0494472	0.0494472	0.0494472	0.0494472	0.0494472	0.0494472	0.0494472	0.0494472	0.0494472	0.0494472	0.0494472	0.0494472	0.0494472	0.0494472	0.0494472
	CommercialPublic-highAC	0.0494472	0.0494472	0.0494472	0.0494472	0.0494472	0.0494472	0.0494472	0.0494472	0.0494472	0.0494472	0.0494472	0.0494472	0.0494472	0.0494472	0.0494472	0.0494472	0.0494472	0.0494472	0.0494472	0.0494472
	CommercialPublic-DC	0.0534086	0.0534086	0.0534086	0.0534086	0.0534086	0.0534086	0.0534086	0.0534086	0.0534086	0.0534086	0.0534086	0.0534086	0.0534086	0.0534086	0.0534086	0.0534086	0.0534086	0.0534086	0.0534086	0.0534086
Lithuania	ResidentialGrid-lowAC	0.04266	0.04266	0.04266	0.04266	0.04266	0.04266	0.04266	0.04266	0.04266	0.04266	0.04266	0.04266	0.04266	0.04266	0.04266	0.04266	0.04266	0.04266	0.04266	0.04266
	ResidentialGrid-mediumAC	0.0428744	0.0428744	0.0428744	0.0428744	0.0428744	0.0428744	0.0428744	0.0428744	0.0428744	0.0428744	0.0428744	0.0428744	0.0428744	0.0428744	0.0428744	0.0428744	0.0428744	0.0428744	0.0428744	0.0428744
	ResidentialGrid-highAC	0.0428744	0.0428744	0.0428744	0.0428744	0.0428744	0.0428744	0.0428744	0.0428744	0.0428744	0.0428744	0.0428744	0.0428744	0.0428744	0.0428744	0.0428744	0.0428744	0.0428744	0.0428744	0.0428744	0.0428744
	ResidentialPV-lowAC	0.0945294	0.0945294	0.0936795	0.096273	0.0936795	0.0945294	0.0936795	0.096273	0.0945294	0.0945294	0.0942382	0.0942382	0.0945294	0.0936795	0.096273	0.0945294	0.0945294	0.0945294	0.0945294	0.0945294
	ResidentialPV-mediumAC	0.0950044	0.0950044	0.0941503	0.0967568	0.0941503	0.0950044	0.0941503	0.0967568	0.0950044	0.0950044	0.0947118	0.0947118	0.0950044	0.0941503	0.0967568	0.0950044	0.0950044	0.0950044	0.0950044	0.0950044
	ResidentialPV-highAC	0.0950044	0.0950044	0.0941503	0.0967568	0.0941503	0.0950044	0.0941503	0.0967568	0.0950044	0.0950044	0.0947118	0.0947118	0.0950044	0.0941503	0.0967568	0.0950044	0.0950044	0.0950044	0.0950044	0.0950044
	CommercialPrivate-lowAC	0.0515	0.0515	0.0515	0.0515	0.0515	0.0515	0.0515	0.0515	0.0515	0.0515	0.0515	0.0515	0.0515	0.0515	0.0515	0.0515	0.0515	0.0515	0.0515	0.0515
	CommercialPrivate-mediumAC	0.0517588	0.0517588	0.0517588	0.0517588	0.0517588	0.0517588	0.0517588	0.0517588	0.0517588	0.0517588	0.0517588	0.0517588	0.0517588	0.0517588	0.0517588	0.0517588	0.0517588	0.0517588	0.0517588	0.0517588
	CommercialPrivate-highAC	0.0517588	0.0517588	0.0517588	0.0517588	0.0517588	0.0517588	0.0517588	0.0517588	0.0517588	0.0517588	0.0517588	0.0517588	0.0517588	0.0517588	0.0517588	0.0517588	0.0517588	0.0517588	0.0517588	0.0517588
	CommercialPrivate-DC	0.0559053	0.0559053	0.0559053	0.0559053	0.0559053	0.0559053	0.0559053	0.0559053	0.0559053	0.0559053	0.0559053	0.0559053	0.0559053	0.0559053	0.0559053	0.0559053	0.0559053	0.0559053	0.0559053	0.0559053
	CommercialPublic-mediumAC	0.0517588	0.0517588	0.0517588	0.0517588	0.0517588	0.0517588	0.0517588	0.0517588	0.0517588	0.0517588	0.0517588	0.0517588	0.0517588	0.0517588	0.0517588	0.0517588	0.0517588	0.0517588	0.0517588	0.0517588
	CommercialPublic-highAC	0.0517588	0.0517588	0.0517588	0.0517588	0.0517588	0.0517588	0.0517588	0.0517588	0.0517588	0.0517588	0.0517588	0.0517588	0.0517588	0.0517588	0.0517588	0.0517588	0.0517588	0.0517588	0.0517588	0.0517588
	CommercialPublic-DC	0.0559053	0.0559053	0.0559053	0.0559053	0.0559053	0.0559053	0.0559053	0.0559053	0.0559053	0.0559053	0.0559053	0.0559053	0.0559053	0.0559053	0.0559053	0.0559053	0.0559053	0.0559053	0.0559053	0.0559053
Luxembourg	ResidentialGrid-lowAC	0.04851	0.04851	0.04851	0.04851	0.04851	0.04851	0.04851	0.04851	0.04851	0.04851	0.04851	0.04851	0.04851	0.04851	0.04851	0.04851	0.04851	0.04851	0.04851	0.04851
	ResidentialGrid-mediumAC	0.0487538	0.0487538	0.0487538	0.0487538	0.0487538	0.0487538	0.0487538	0.0487538	0.0487538	0.0487538	0.0487538	0.0487538	0.0487538	0.0487538	0.0487538	0.0487538	0.0487538	0.0487538	0.0487538	0.0487538
	ResidentialGrid-highAC	0.0487538	0.0487538	0.0487538	0.0487538	0.0487538	0.0487538	0.0487538	0.0487538	0.0487538	0.0487538	0.0487538	0.0487538	0.0487538	0.0487538	0.0487538	0.0487538	0.0487538	0.0487538	0.0487538	0.0487538
	ResidentialPV-lowAC	0.0872101	0.0872101	0.0866946	0.0881178	0.0866946	0.0872101	0.0866946	0.0881178	0.0872101	0.0872101	0.087031	0.087031	0.0872101	0.0866946	0.0881178	0.0872101	0.0872101	0.0872101	0.0872101	0.0872101
	ResidentialPV-mediumAC	0.0876483	0.0876483	0.0871302	0.0885606	0.0871302	0.0876483	0.0871302	0.0885606	0.0876483	0.0876483	0.0874684	0.0874684	0.0876483	0.0871302	0.0885606	0.0876483	0.0876483	0.0876483	0.0876483	0.0876483
	ResidentialPV-highAC	0.0876483	0.0876483	0.0871302	0.0885606	0.0871302	0.0876483	0.0871302	0.0885606	0.0876483	0.0876483	0.0874684	0.0874684	0.0876483	0.0871302	0.0885606	0.0876483	0.0876483	0.0876483	0.0876483	0.0876483
	CommercialPrivate-lowAC	0.0549	0.0549	0.0549	0.0549	0.0549	0.0549	0.0549	0.0549	0.0549	0.0549	0.0549	0.0549	0.0549	0.0549	0.0549	0.0549	0.0549	0.0549	0.0549	0.0549
	CommercialPrivate-mediumAC	0.0551759	0.0551759	0.0551759	0.0551759	0.0551759	0.0551759	0.0551759	0.0551759	0.0551759	0.0551759	0.0551759	0.0551759	0.0551759	0.0551759	0.0551759	0.0551759	0.0551759	0.0551759	0.0551759	0.0551759
	CommercialPrivate-highAC	0.0551759	0.0551759	0.0551759	0.0551759	0.0551759	0.0551759	0.0551759	0.0551759	0.0551759	0.0551759	0.0551759	0.0551759	0.0551759	0.0551759	0.0551759	0.0551759	0.0551759	0.0551759	0.0551759	0.0551759
	CommercialPrivate-DC	0.0595962	0.0595962	0.0595962	0.0595962	0.0595962	0.0595962	0.0595962	0.0595962	0.0595962	0.0595962	0.0595962	0.0595962	0.0595962	0.0595962	0.0595962	0.0595962	0.0595962	0.0595962	0.0595962	0.0595962
	CommercialPublic-mediumAC	0.0551759	0.0551759	0.0551759	0.0551759	0.0551759	0.0551759	0.0551759	0.0551759	0.0551759	0.0551759	0.0551759	0.0551759	0.0551759	0.0551759	0.0551759	0.0551759	0.0551759	0.0551759	0.0551759	0.0551759
	CommercialPublic-highAC	0.0551759	0.0551759	0.0551759	0.0551759	0.0551759	0.0551759	0.0551759	0.0551759	0.0551759	0.0551759	0.0551759	0.0551759	0.0551759	0.0551759	0.0551759	0.0551759	0.0551759	0.0551759	0.0551759	0.0551759
	CommercialPublic-DC	0.0595962	0.0595962	0.0595962	0.0595962	0.0595962	0.0595962	0.0595962	0.0595962	0.0595962	0.0595962	0.0595962	0.0595962	0.0595962	0.0595962	0.0595962	0.0595962	0.0595962	0.0595962	0.0595962	0.0595962
Malta	ResidentialGrid-lowAC	0.10548	0.10548	0.10548	0.10548	0.10548	0.10548	0.10548	0.10548	0.10548	0.10548	0.10548	0.10548	0.10548	0.10548	0.10548	0.10548	0.10548	0.10548	0.10548	0.10548
	ResidentialGrid-mediumAC	0.10601	0.10601	0.10601	0.10601	0.10601	0.10601	0.10601	0.10601	0.10601	0.10601	0.10601	0.10601	0.10601	0.10601	0.10601	0.10601	0.10601	0.10601	0.10601	0.10601
	ResidentialGrid-highAC	0.10601	0.10601	0.10601	0.10601	0.10601	0.10601	0.10601	0.10601	0.10601	0.10601	0.10601	0.10601	0.10601	0.10601	0.10601	0.10601	0.10601	0.10601	0.10601	0.10601
	ResidentialPV-lowAC	0.0930623	0.0930623	0.0931863	0.0927681	0.0931863	0.0930623	0.0931863	0.0927681	0.0930623	0.0930623	0.0931081	0.0931081	0.0930623	0.0931863	0.0927681	0.0930623	0.0930623	0.0930623	0.0930623	0.0930623
	ResidentialPV-mediumAC	0.0935299	0.0935299	0.0936546	0.0932343	0.0936546	0.0935299	0.0936546	0.0932343	0.0935299	0.0935299	0.093576	0.093576	0.0935299	0.0936546	0.0932343	0.0935299	0.0935299	0.0935299	0.0935299	0.0935299
	ResidentialPV-highAC	0.0935299	0.0935299	0.0936546	0.0932343	0.0936546	0.0935299	0.0936546	0.0932343	0.0935299	0.0935299	0.093576	0.093576	0.0935299	0.0936546	0.0932343	0.0935299	0.0935299	0.0935299	0.0935299	0.0935299
	CommercialPrivate-lowAC	0.1254	0.1254	0.1254	0.1254	0.1254	0.1254	0.1254	0.1254	0.1254	0.1254	0.1254	0.1254	0.1254	0.1254	0.1254	0.1254	0.1254	0.1254	0.1254	0.1254
	CommercialPrivate-mediumAC	0.12603	0.12603	0.12603	0.12603	0.12603	0.12603	0.12603	0.12603	0.12603	0.12603	0.12603	0.12603	0.12603	0.12603	0.12603	0.12603	0.12603	0.12603	0.12603	0.12603
	CommercialPrivate-highAC	0.12603	0.12603	0.12603	0.12603	0.12603	0.12603	0.12603	0.12603	0.12603	0.12603	0.12603	0.12603	0.12603	0.12603	0.12603	0.12603	0.12603	0.12603	0.12603	0.12603
	CommercialPrivate-DC	0.136127	0.136127	0.136127	0.136127	0.136127	0.136127	0.136127	0.136127	0.136127	0.136127	0.136127	0.136127	0.136127	0.136127	0.136127	0.136127	0.136127	0.136127	0.136127	0.136127
	CommercialPublic-mediumAC	0.12603	0.12603	0.12603	0.12603	0.12603	0.12603	0.12603	0.12603	0.12603	0.12603	0.12603	0.12603	0.12603	0.12603	0.12603	0.12603	0.12603	0.12603	0.12603	0.12603
	CommercialPublic-highAC	0.12603	0.12603	0.12603	0.12603	0.12603	0.12603	0.12603	0.12603	0.12603	0.12603	0.12603	0.12603	0.12603	0.12603	0.12603	0.12603	0.12603	0.12603	0.12603	0.12603
	CommercialPublic-DC	0.136127	0.136127	0.136127	0.136127	0.136127	0.136127	0.136127	0.136127	0.136127	0.136127	0.136127	0.136127	0.136127	0.136127	0.136127	0.136127	0.136127	0.136127	0.136127	0.136127
Netherlands	ResidentialGrid-lowAC	0.06309	0.06309	0.06309	0.06309	0.06309	0.06309	0.06309	0.06309	0.06309	0.06309	0.06309	0.06309	0.06309	0.06309	0.06309	0.06309	0.06309	0.06309	0.06309	0.06309
	ResidentialGrid-mediumAC	0.063407	0.063407	0.063407	0.063407	0.063407	0.063407	0.063407	0.063407	0.063407	0.063407	0.063407	0.063407	0.063407	0.063407	0.063407	0.063407	0.063407	0.063407	0.063407	0.063407
	ResidentialGrid-highAC	0.063407	0.063407	0.063407	0.063407	0.063407	0.063407	0.063407	0.063407	0.063407	0.063407	0.063407	0.063407	0.063407	0.063407	0.063407	0.063407	0.063407	0.063407	0.063407	0.063407
	ResidentialPV-lowAC	0.0940471	0.0940471	0.0936071	0.0949939	0.0936071	0.0940471	0.0936071	0.0949939	0.0940471	0.0940471	0.0938959	0.0938959	0.0940471	0.0936071	0.0949939	0.0940471	0.0940471	0.0940471	0.0940471	0.0940471
	ResidentialPV-mediumAC	0.0945197	0.0945197	0.0940774	0.0954713	0.0940774	0.0945197	0.0940774	0.0954713	0.0945197	0.0945197	0.0943677	0.0943677	0.0945197	0.0940774	0.0954713	0.0945197	0.0945197	0.0945197	0.0945197	0.0945197
	ResidentialPV-highAC	0.0945197	0.0945197	0.0940774	0.0954713	0.0940774	0.0945197	0.0940774	0.0954713	0.0945197	0.0945197	0.0943677	0.0943677	0.0945197	0.0940774	0.0954713	0.0945197	0.0945197	0.0945197	0.0945197	0.0945197
	CommercialPrivate-lowAC	0.0539	0.0539	0.0539	0.0539	0.0539	0.0539	0.0539	0.0539	0.0539	0.0539	0.0539	0.0539	0.0539	0.0539	0.0539	0.0539	0.0539	0.0539	0.0539	0.0539
	CommercialPrivate-mediumAC	0.0541709	0.0541709	0.0541709	0.0541709	0.0541709	0.0541709	0.0541709	0.0541709	0.0541709	0.0541709	0.0541709	0.0541709	0.0541709	0.0541709	0.0541709	0.0541709	0.0541709	0.0541709	0.0541709	0.0541709
	CommercialPrivate-highAC	0.0541709	0.0541709	0.0541709	0.0541709	0.0541709	0.0541709	0.0541709	0.0541709	0.0541709	0.0541709	0.0541709	0.0541709	0.0541709	0.0541709	0.0541709	0.0541709	0.0541709	0.0541709	0.0541709	0.0541709
	CommercialPrivate-DC	0.0585106	0.0585106	0.0585106	0.0585106	0.0585106	0.0585106	0.0585106	0.0585106	0.0585106	0.0585106	0.0585106	0.0585106	0.0585106	0.0585106	0.0585106	0.0585106	0.0585106	0.0585106	0.0585106	0.0585106
	CommercialPublic-mediumAC	0.0541709	0.0541709	0.0541709	0.0541709	0.0541709	0.0541709	0.0541709	0.0541709	0.0541709	0.0541709	0.0541709	0.0541709	0.0541709	0.0541709	0.0541709	0.0541709	0.0541709	0.0541709	0.0541709	0.0541709
	CommercialPublic-highAC	0.0541709	0.0541709	0.0541709	0.0541709	0.0541709	0.0541709	0.0541709	0.0541709	0.0541709	0.0541709	0.0541709	0.0541709	0.0541709	0.0541709	0.0541709	0.0541709	0.0541709	0.0541709	0.0541709	0.0541709
	CommercialPublic-DC	0.0585106	0.0585106	0.0585106	0.0585106	0.0585106	0.0585106	0.0585106	0.0585106	0.0585106	0.0585106	0.0585106	0.0585106	0.0585106	0.0585106	0.0585106	0.0585106	0.0585106	0.0585106	0.0585106	0.0585106
Poland	ResidentialGrid-lowAC	0.03744	0.03744	0.03744	0.03744	0.03744	0.03744	0.03744	0.03744	0.03744	0.03744	0.03744	0.03744	0.03744	0.03744	0.03744	0.03744	0.03744	0.03744	0.03744	0.03744
	ResidentialGrid-mediumAC	0.0376281	0.0376281	0.0376281	0.0376281	0.0376281	0.0376281	0.0376281	0.0376281	0.0376281	0.0376281	0.0376281	0.0376281	0.0376281	0.0376281	0.0376281	0.0376281	0.0376281	0.0376281	0.0376281	0.0376281
	ResidentialGrid-highAC	0.0376281	0.0376281	0.0376281	0.0376281	0.0376281	0.0376281	0.0376281	0.0376281	0.0376281	0.0376281	0.0376281	0.0376281	0.0376281	0.0376281	0.0376281	0.0376281	0.0376281	0.0376281	0.0376281	0.0376281
	ResidentialPV-lowAC	0.0868645	0.0868645	0.0862224	0.0880693	0.0862224	0.0868645	0.0862224	0.0880693	0.0868645	0.0868645	0.0866532	0.0866532	0.0868645	0.0862224	0.0880693	0.0868645	0.0868645	0.0868645	0.0868645	0.0868645
	ResidentialPV-mediumAC	0.087301	0.087301	0.0866557	0.0885119	0.0866557	0.087301	0.0866557	0.0885119	0.087301	0.087301	0.0870887	0.0870887	0.087301	0.0866557	0.0885119	0.087301	0.087301	0.087301	0.087301	0.087301
	ResidentialPV-highAC	0.087301	0.087301	0.0866557	0.0885119	0.0866557	0.087301	0.0866557	0.0885119	0.087301	0.087301	0.0870887	0.0870887	0.087301	0.0866557	0.0885119	0.087301	0.087301	0.087301	0.087301	0.087301
	CommercialPrivate-lowAC	0.0497	0.0497	0.0497	0.0497	0.0497	0.0497	0.0497	0.0497	0.0497	0.0497	0.0497	0.0497	0.0497	0.0497	0.0497	0.0497	0.0497	0.0497	0.0497	0.0497
	CommercialPrivate-mediumAC	0.0499497	0.0499497	0.0499497	0.0499497	0.0499497	0.0499497	0.0499497	0.0499497	0.0499497	0.0499497	0.0499497	0.0499497	0.0499497	0.0499497	0.0499497	0.0499497	0.0499497	0.0499497	0.0499497	0.0499497
	CommercialPrivate-highAC	0.0499497	0.0499497	0.0499497	0.0499497	0.0499497	0.0499497	0.0499497	0.0499497	0.0499497	0.0499497	0.0499497	0.0499497	0.0499497	0.0499497	0.0499497	0.0499497	0.0499497	0.0499497	0.0499497	0.0499497
	CommercialPrivate-DC	0.0539514	0.0539514	0.0539514	0.0539514	0.0539514	0.0539514	0.0539514	0.0539514	0.0539514	0.0539514	0.0539514	0.0539514	0.0539514	0.0539514	0.0539514	0.0539514	0.0539514	0.0539514	0.0539514	0.0539514
	CommercialPublic-mediumAC	0.0499497	0.0499497	0.0499497	0.0499497	0.0499497	0.0499497	0.0499497	0.0499497	0.0499497	0.0499497	0.0499497	0.0499497	0.0499497	0.0499497	0.0499497	0.0499497	0.0499497	0.0499497	0.0499497	0.0499497
	CommercialPublic-highAC	0.0499497	0.0499497	0.0499497	0.0499497	0.0499497	0.0499497	0.0499497	0.0499497	0.0499497	0.0499497	0.0499497	0.0499497	0.0499497	0.0499497	0.0499497	0.0499497	0.0499497	0.0499497	0.0499497	0.0499497
	CommercialPublic-DC	0.0539514	0.0539514	0.0539514	0.0539514	0.0539514	0.0539514	0.0539514	0.0539514	0.0539514	0.0539514	0.0539514	0.0539514	0.0539514	0.0539514	0.0539514	0.0539514	0.0539514	0.0539514	0.0539514	0.0539514
Portugal	ResidentialGrid-lowAC	0.06084	0.06084	0.06084	0.06084	0.06084	0.06084	0.06084	0.06084	0.06084	0.06084	0.06084	0.06084	0.06084	0.06084	0.06084	0.06084	0.06084	0.06084	0.06084	0.06084
	ResidentialGrid-mediumAC	0.0611457	0.0611457	0.0611457	0.0611457	0.0611457	0.0611457	0.0611457	0.0611457	0.0611457	0.0611457	0.0611457	0.0611457	0.0611457	0.0611457	0.0611457	0.0611457	0.0611457	0.0611457	0.0611457	0.0611457
	ResidentialGrid-highAC	0.0611457	0.0611457	0.0611457	0.0611457	0.0611457	0.0611457	0.0611457	0.0611457	0.0611457	0.0611457	0.0611457	0.0611457	0.0611457	0.0611457	0.0611457	0.0611457	0.0611457	0.0611457	0.0611457	0.0611457
	ResidentialPV-lowAC	0.0791801	0.0791801	0.0790036	0.0795304	0.0790036	0.0791801	0.0790036	0.0795304	0.0791801	0.0791801	0.0791205	0.0791205	0.0791801	0.0790036	0.0795304	0.0791801	0.0791801	0.0791801	0.0791801	0.0791801
	ResidentialPV-mediumAC	0.079578	0.079578	0.0794006	0.07993	0.0794006	0.079578	0.0794006	0.07993	0.079578	0.079578	0.0795181	0.0795181	0.079578	0.0794006	0.07993	0.079578	0.079578	0.079578	0.079578	0.079578
	ResidentialPV-highAC	0.079578	0.079578	0.0794006	0.07993	0.0794006	0.079578	0.0794006	0.07993	0.079578	0.079578	0.0795181	0.0795181	0.079578	0.0794006	0.07993	0.079578	0.079578	0.079578	0.079578	0.079578
	CommercialPrivate-lowAC	0.0683	0.0683	0.0683	0.0683	0.0683	0.0683	0.0683	0.0683	0.0683	0.0683	0.0683	0.0683	0.0683	0.0683	0.0683	0.0683	0.0683	0.0683	0.0683	0.0683
	CommercialPrivate-mediumAC	0.0686432	0.0686432	0.0686432	0.0686432	0.0686432	0.0686432	0.0686432	0.0686432	0.0686432	0.0686432	0.0686432	0.0686432	0.0686432	0.0686432	0.0686432	0.0686432	0.0686432	0.0686432	0.0686432	0.0686432
	CommercialPrivate-highAC	0.0686432	0.0686432	0.0686432	0.0686432	0.0686432	0.0686432	0.0686432	0.0686432	0.0686432	0.0686432	0.0686432	0.0686432	0.0686432	0.0686432	0.0686432	0.0686432	0.0686432	0.0686432	0.0686432	0.0686432
	CommercialPrivate-DC	0.0741424	0.0741424	0.0741424	0.0741424	0.0741424	0.0741424	0.0741424	0.0741424	0.0741424	0.0741424	0.0741424	0.0741424	0.0741424	0.0741424	0.0741424	0.0741424	0.0741424	0.0741424	0.0741424	0.0741424
	CommercialPublic-mediumAC	0.0686432	0.0686432	0.0686432	0.0686432	0.0686432	0.0686432	0.0686432	0.0686432	0.0686432	0.0686432	0.0686432	0.0686432	0.0686432	0.0686432	0.0686432	0.0686432	0.0686432	0.0686432	0.0686432	0.0686432
	CommercialPublic-highAC	0.0686432	0.0686432	0.0686432	0.0686432	0.0686432	0.0686432	0.0686432	0.0686432	0.0686432	0.0686432	0.0686432	0.0686432	0.0686432	0.0686432	0.0686432	0.0686432	0.0686432	0.0686432	0.0686432	0.0686432
	CommercialPublic-DC	0.0741424	0.0741424	0.0741424	0.0741424	0.0741424	0.0741424	0.0741424	0.0741424	0.0741424	0.0741424	0.0741424	0.0741424	0.0741424	0.0741424	0.0741424	0.0741424	0.0741424	0.0741424	0.0741424	0.0741424
Romania	ResidentialGrid-lowAC	0.05364	0.05364	0.05364	0.05364	0.05364	0.05364	0.05364	0.05364	0.05364	0.05364	0.05364	0.05364	0.05364	0.05364	0.05364	0.05364	0.05364	0.05364	0.05364	0.05364
	ResidentialGrid-mediumAC	0.0539095	0.0539095	0.0539095	0.0539095	0.0539095	0.0539095	0.0539095	0.0539095	0.0539095	0.0539095	0.0539095	0.0539095	0.0539095	0.0539095	0.0539095	0.0539095	0.0539095	0.0539095	0.0539095	0.0539095
	ResidentialGrid-highAC	0.0539095	0.0539095	0.0539095	0.0539095	0.0539095	0.0539095	0.0539095	0.0539095	0.0539095	0.0539095	0.0539095	0.0539095	0.0539095	0.0539095	0.0539095	0.0539095	0.0539095	0.0539095	0.0539095	0.0539095
	ResidentialPV-lowAC	0.0972468	0.0972468	0.0967661	0.0982654	0.0967661	0.0972468	0.0967661	0.0982654	0.0972468	0.0972468	0.0970747	0.0970747	0.0972468	0.0967661	0.0982654	0.0972468	0.0972468	0.0972468	0.0972468	0.0972468
	ResidentialPV-mediumAC	0.0977355	0.0977355	0.0972524	0.0987592	0.0972524	0.0977355	0.0972524	0.0987592	0.0977355	0.0977355	0.0975625	0.0975625	0.0977355	0.0972524	0.0987592	0.0977355	0.0977355	0.0977355	0.0977355	0.0977355
	ResidentialPV-highAC	0.0977355	0.0977355	0.0972524	0.0987592	0.0972524	0.0977355	0.0972524	0.0987592	0.0977355	0.0977355	0.0975625	0.0975625	0.0977355	0.0972524	0.0987592	0.0977355	0.0977355	0.0977355	0.0977355	0.0977355
	CommercialPrivate-lowAC	0.0606	0.0606	0.0606	0.0606	0.0606	0.0606	0.0606	0.0606	0.0606	0.0606	0.0606	0.0606	0.0606	0.0606	0.0606	0.0606	0.0606	0.0606	0.0606	0.0606
	CommercialPrivate-mediumAC	0.0609045	0.0609045	0.0609045	0.0609045	0.0609045	0.0609045	0.0609045	0.0609045	0.0609045	0.0609045	0.0609045	0.0609045	0.0609045	0.0609045	0.0609045	0.0609045	0.0609045	0.0609045	0.0609045	0.0609045
	CommercialPrivate-highAC	0.0609045	0.0609045	0.0609045	0.0609045	0.0609045	0.0609045	0.0609045	0.0609045	0.0609045	0.0609045	0.0609045	0.0609045	0.0609045	0.0609045	0.0609045	0.0609045	0.0609045	0.0609045	0.0609045	0.0609045
	CommercialPrivate-DC	0.0657838	0.0657838	0.0657838	0.0657838	0.0657838	0.0657838	0.0657838	0.0657838	0.0657838	0.0657838	0.0657838	0.0657838	0.0657838	0.0657838	0.0657838	0.0657838	0.0657838	0.0657838	0.0657838	0.0657838
	CommercialPublic-mediumAC	0.0609045	0.0609045	0.0609045	0.0609045	0.0609045	0.0609045	0.0609045	0.0609045	0.0609045	0.0609045	0.0609045	0.0609045	0.0609045	0.0609045	0.0609045	0.0609045	0.0609045	0.0609045	0.0609045	0.0609045
	CommercialPublic-highAC	0.0609045	0.0609045	0.0609045	0.0609045	0.0609045	0.0609045	0.0609045	0.0609045	0.0609045	0.0609045	0.0609045	0.0609045	0.0609045	0.0609045	0.0609045	0.0609045	0.0609045	0.0609045	0.0609045	0.0609045
	CommercialPublic-DC	0.0657838	0.0657838	0.0657838	0.0657838	0.0657838	0.0657838	0.0657838	0.0657838	0.0657838	0.0657838	0.0657838	0.0657838	0.0657838	0.0657838	0.0657838	0.0657838	0.0657838	0.0657838	0.0657838	0.0657838
Slovakia	ResidentialGrid-lowAC	0.0459	0.0459	0.0459	0.0459	0.0459	0.0459	0.0459	0.0459	0.0459	0.0459	0.0459	0.0459	0.0459	0.0459	0.0459	0.0459	0.0459	0.0459	0.0459	0.0459
	ResidentialGrid-mediumAC	0.0461307	0.0461307	0.0461307	0.0461307	0.0461307	0.0461307	0.0461307	0.0461307	0.0461307	0.0461307	0.0461307	0.0461307	0.0461307	0.0461307	0.0461307	0.0461307	0.0461307	0.0461307	0.0461307	0.0461307
	ResidentialGrid-highAC	0.0461307	0.0461307	0.0461307	0.0461307	0.0461307	0.0461307	0.0461307	0.0461307	0.0461307	0.0461307	0.0461307	0.0461307	0.0461307	0.0461307	0.0461307	0.0461307	0.0461307	0.0461307	0.0461307	0.0461307
	ResidentialPV-lowAC	0.0821056	0.0821056	0.0816298	0.0828319	0.0816298	0.0821056	0.0816298	0.0828319	0.0821056	0.0821056	0.0819542	0.0819542	0.0821056	0.0816298	0.0828319	0.0821056	0.0821056	0.0821056	0.0821056	0.0821056
	ResidentialPV-mediumAC	0.0825182	0.0825182	0.08204	0.0832481	0.08204	0.0825182	0.08204	0.0832481	0.0825182	0.0825182	0.082366	0.082366	0.0825182	0.08204	0.0832481	0.0825182	0.0825182	0.0825182	0.0825182	0.0825182
	ResidentialPV-highAC	0.0825182	0.0825182	0.08204	0.0832481	0.08204	0.0825182	0.08204	0.0832481	0.0825182	0.0825182	0.082366	0.082366	0.0825182	0.08204	0.0832481	0.0825182	0.0825182	0.0825182	0.0825182	0.0825182
	CommercialPrivate-lowAC	0.0579	0.0579	0.0579	0.0579	0.0579	0.0579	0.0579	0.0579	0.0579	0.0579	0.0579	0.0579	0.0579	0.0579	0.0579	0.0579	0.0579	0.0579	0.0579	0.0579
	CommercialPrivate-mediumAC	0.058191	0.058191	0.058191	0.058191	0.058191	0.058191	0.058191	0.058191	0.058191	0.058191	0.058191	0.058191	0.058191	0.058191	0.058191	0.058191	0.058191	0.058191	0.058191	0.058191
	CommercialPrivate-highAC	0.058191	0.058191	0.058191	0.058191	0.058191	0.058191	0.058191	0.058191	0.058191	0.058191	0.058191	0.058191	0.058191	0.058191	0.058191	0.058191	0.058191	0.058191	0.058191	0.058191
	CommercialPrivate-DC	0.0628528	0.0628528	0.0628528	0.0628528	0.0628528	0.0628528	0.0628528	0.0628528	0.0628528	0.0628528	0.0628528	0.0628528	0.0628528	0.0628528	0.0628528	0.0628528	0.0628528	0.0628528	0.0628528	0.0628528
	CommercialPublic-mediumAC	0.058191	0.058191	0.058191	0.058191	0.058191	0.058191	0.058191	0.058191	0.058191	0.058191	0.058191	0.058191	0.058191	0.058191	0.058191	0.058191	0.058191	0.058191	0.058191	0.058191
	CommercialPublic-highAC	0.058191	0.058191	0.058191	0.058191	0.058191	0.058191	0.058191	0.058191	0.058191	0.058191	0.058191	0.058191	0.058191	0.058191	0.058191	0.058191	0.058191	0.058191	0.058191	0.058191
	CommercialPublic-DC	0.0628528	0.0628528	0.0628528	0.0628528	0.0628528	0.0628528	0.0628528	0.0628528	0.0628528	0.0628528	0.0628528	0.0628528	0.0628528	0.0628528	0.0628528	0.0628528	0.0628528	0.0628528	0.0628528	0.0628528
Slovenia	ResidentialGrid-lowAC	0.05157	0.05157	0.05157	0.05157	0.05157	0.05157	0.05157	0.05157	0.05157	0.05157	0.05157	0.05157	0.05157	0.05157	0.05157	0.05157	0.05157	0.05157	0.05157	0.05157
	ResidentialGrid-mediumAC	0.0518291	0.0518291	0.0518291	0.0518291	0.0518291	0.0518291	0.0518291	0.0518291	0.0518291	0.0518291	0.0518291	0.0518291	0.0518291	0.0518291	0.0518291	0.0518291	0.0518291	0.0518291	0.0518291	0.0518291
	ResidentialGrid-highAC	0.0518291	0.0518291	0.0518291	0.0518291	0.0518291	0.0518291	0.0518291	0.0518291	0.0518291	0.0518291	0.0518291	0.0518291	0.0518291	0.0518291	0.0518291	0.0518291	0.0518291	0.0518291	0.0518291	0.0518291
	ResidentialPV-lowAC	0.098013	0.098013	0.0976211	0.0987481	0.0976211	0.098013	0.0976211	0.0987481	0.098013	0.098013	0.0978794	0.0978794	0.098013	0.0976211	0.0987481	0.098013	0.098013	0.098013	0.098013	0.098013
	ResidentialPV-mediumAC	0.0985055	0.0985055	0.0981117	0.0992444	0.0981117	0.0985055	0.0981117	0.0992444	0.0985055	0.0985055	0.0983712	0.0983712	0.0985055	0.0981117	0.0992444	0.0985055	0.0985055	0.0985055	0.0985055	0.0985055
	ResidentialPV-highAC	0.0985055	0.0985055	0.0981117	0.0992444	0.0981117	0.0985055	0.0981117	0.0992444	0.0985055	0.0985055	0.0983712	0.0983712	0.0985055	0.0981117	0.0992444	0.0985055	0.0985055	0.0985055	0.0985055	0.0985055
	CommercialPrivate-lowAC	0.0587	0.0587	0.0587	0.0587	0.0587	0.0587	0.0587	0.0587	0.0587	0.0587	0.0587	0.0587	0.0587	0.0587	0.0587	0.0587	0.0587	0.0587	0.0587	0.0587
	CommercialPrivate-mediumAC	0.058995	0.058995	0.058995	0.058995	0.058995	0.058995	0.058995	0.058995	0.058995	0.058995	0.058995	0.058995	0.058995	0.058995	0.058995	0.058995	0.058995	0.058995	0.058995	0.058995
	CommercialPrivate-highAC	0.058995	0.058995	0.058995	0.058995	0.058995	0.058995	0.058995	0.058995	0.058995	0.058995	0.058995	0.058995	0.058995	0.058995	0.058995	0.058995	0.058995	0.058995	0.058995	0.058995
	CommercialPrivate-DC	0.0637212	0.0637212	0.0637212	0.0637212	0.0637212	0.0637212	0.0637212	0.0637212	0.0637212	0.0637212	0.0637212	0.0637212	0.0637212	0.0637212	0.0637212	0.0637212	0.0637212	0.0637212	0.0637212	0.0637212
	CommercialPublic-mediumAC	0.058995	0.058995	0.058995	0.058995	0.058995	0.058995	0.058995	0.058995	0.058995	0.058995	0.058995	0.058995	0.058995	0.058995	0.058995	0.058995	0.058995	0.058995	0.058995	0.058995
	CommercialPublic-highAC	0.058995	0.058995	0.058995	0.058995	0.058995	0.058995	0.058995	0.058995	0.058995	0.058995	0.058995	0.058995	0.058995	0.058995	0.058995	0.058995	0.058995	0.058995	0.058995	0.058995
	CommercialPublic-DC	0.0637212	0.0637212	0.0637212	0.0637212	0.0637212	0.0637212	0.0637212	0.0637212	0.0637212	0.0637212	0.0637212	0.0637212	0.0637212	0.0637212	0.0637212	0.0637212	0.0637212	0.0637212	0.0637212	0.0637212
Spain	ResidentialGrid-lowAC	0.06309	0.06309	0.06309	0.06309	0.06309	0.06309	0.06309	0.06309	0.06309	0.06309	0.06309	0.06309	0.06309	0.06309	0.06309	0.06309	0.06309	0.06309	0.06309	0.06309
	ResidentialGrid-mediumAC	0.063407	0.063407	0.063407	0.063407	0.063407	0.063407	0.063407	0.063407	0.063407	0.063407	0.063407	0.063407	0.063407	0.063407	0.063407	0.063407	0.063407	0.063407	0.063407	0.063407
	ResidentialGrid-highAC	0.063407	0.063407	0.063407	0.063407	0.063407	0.063407	0.063407	0.063407	0.063407	0.063407	0.063407	0.063407	0.063407	0.063407	0.063407	0.063407	0.063407	0.063407	0.063407	0.063407
	ResidentialPV-lowAC	0.087548	0.087548	0.0872672	0.0879854	0.0872672	0.087548	0.0872672	0.0879854	0.087548	0.087548	0.0874569	0.0874569	0.087548	0.0872672	0.0879854	0.087548	0.087548	0.087548	0.087548	0.087548
	ResidentialPV-mediumAC	0.087988	0.087988	0.0877057	0.0884275	0.0877057	0.087988	0.0877057	0.0884275	0.087988	0.087988	0.0878964	0.0878964	0.087988	0.0877057	0.0884275	0.087988	0.087988	0.087988	0.087988	0.087988
	ResidentialPV-highAC	0.087988	0.087988	0.0877057	0.0884275	0.0877057	0.087988	0.0877057	0.0884275	0.087988	0.087988	0.0878964	0.0878964	0.087988	0.0877057	0.0884275	0.087988	0.087988	0.087988	0.087988	0.087988
	CommercialPrivate-lowAC	0.0802	0.0802	0.0802	0.0802	0.0802	0.0802	0.0802	0.0802	0.0802	0.0802	0.0802	0.0802	0.0802	0.0802	0.0802	0.0802	0.0802	0.0802	0.0802	0.0802
	CommercialPrivate-mediumAC	0.080603	0.080603	0.080603	0.080603	0.080603	0.080603	0.080603	0.080603	0.080603	0.080603	0.080603	0.080603	0.080603	0.080603	0.080603	0.080603	0.080603	0.080603	0.080603	0.080603
	CommercialPrivate-highAC	0.080603	0.080603	0.080603	0.080603	0.080603	0.080603	0.080603	0.080603	0.080603	0.080603	0.080603	0.080603	0.080603	0.080603	0.080603	0.080603	0.080603	0.080603	0.080603	0.080603
	CommercialPrivate-DC	0.0870604	0.0870604	0.0870604	0.0870604	0.0870604	0.0870604	0.0870604	0.0870604	0.0870604	0.0870604	0.0870604	0.0870604	0.0870604	0.0870604	0.0870604	0.0870604	0.0870604	0.0870604	0.0870604	0.0870604
	CommercialPublic-mediumAC	0.080603	0.080603	0.080603	0.080603	0.080603	0.080603	0.080603	0.080603	0.080603	0.080603	0.080603	0.080603	0.080603	0.080603	0.080603	0.080603	0.080603	0.080603	0.080603	0.080603
	CommercialPublic-highAC	0.080603	0.080603	0.080603	0.080603	0.080603	0.080603	0.080603	0.080603	0.080603	0.080603	0.080603	0.080603	0.080603	0.080603	0.080603	0.080603	0.080603	0.080603	0.080603	0.080603
	CommercialPublic-DC	0.0870604	0.0870604	0.0870604	0.0870604	0.0870604	0.0870604	0.0870604	0.0870604	0.0870604	0.0870604	0.0870604	0.0870604	0.0870604	0.0870604	0.0870604	0.0870604	0.0870604	0.0870604	0.0870604	0.0870604
Sweden	ResidentialGrid-lowAC	0.04464	0.04464	0.04464	0.04464	0.04464	0.04464	0.04464	0.04464	0.04464	0.04464	0.04464	0.04464	0.04464	0.04464	0.04464	0.04464	0.04464	0.04464	0.04464	0.04464
	ResidentialGrid-mediumAC	0.0448643	0.0448643	0.0448643	0.0448643	0.0448643	0.0448643	0.0448643	0.0448643	0.0448643	0.0448643	0.0448643	0.0448643	0.0448643	0.0448643	0.0448643	0.0448643	0.0448643	0.0448643	0.0448643	0.0448643
	ResidentialGrid-highAC	0.0448643	0.0448643	0.0448643	0.0448643	0.0448643	0.0448643	0.0448643	0.0448643	0.0448643	0.0448643	0.0448643	0.0448643	0.0448643	0.0448643	0.0448643	0.0448643	0.0448643	0.0448643	0.0448643	0.0448643
	ResidentialPV-lowAC	0.0919937	0.0919937	0.0911268	0.0938061	0.0911268	0.0919937	0.0911268	0.0938061	0.0919937	0.0919937	0.0916873	0.0916873	0.0919937	0.0911268	0.0938061	0.0919937	0.0919937	0.0919937	0.0919937	0.0919937
	ResidentialPV-mediumAC	0.092456	0.092456	0.0915847	0.0942775	0.0915847	0.092456	0.0915847	0.0942775	0.092456	0.092456	0.092148	0.092148	0.092456	0.0915847	0.0942775	0.092456	0.092456	0.092456	0.092456	0.092456
	ResidentialPV-highAC	0.092456	0.092456	0.0915847	0.0942775	0.0915847	0.092456	0.0915847	0.0942775	0.092456	0.092456	0.092148	0.092148	0.092456	0.0915847	0.0942775	0.092456	0.092456	0.092456	0.092456	0.092456
	CommercialPrivate-lowAC	0.0441	0.0441	0.0441	0.0441	0.0441	0.0441	0.0441	0.0441	0.0441	0.0441	0.0441	0.0441	0.0441	0.0441	0.0441	0.0441	0.0441	0.0441	0.0441	0.0441
	CommercialPrivate-mediumAC	0.0443216	0.0443216	0.0443216	0.0443216	0.0443216	0.0443216	0.0443216	0.0443216	0.0443216	0.0443216	0.0443216	0.0443216	0.0443216	0.0443216	0.0443216	0.0443216	0.0443216	0.0443216	0.0443216	0.0443216
	CommercialPrivate-highAC	0.0443216	0.0443216	0.0443216	0.0443216	0.0443216	0.0443216	0.0443216	0.0443216	0.0443216	0.0443216	0.0443216	0.0443216	0.0443216	0.0443216	0.0443216	0.0443216	0.0443216	0.0443216	0.0443216	0.0443216
	CommercialPrivate-DC	0.0478723	0.0478723	0.0478723	0.0478723	0.0478723	0.0478723	0.0478723	0.0478723	0.0478723	0.0478723	0.0478723	0.0478723	0.0478723	0.0478723	0.0478723	0.0478723	0.0478723	0.0478723	0.0478723	0.0478723
	CommercialPublic-mediumAC	0.0443216	0.0443216	0.0443216	0.0443216	0.0443216	0.0443216	0.0443216	0.0443216	0.0443216	0.0443216	0.0443216	0.0443216	0.0443216	0.0443216	0.0443216	0.0443216	0.0443216	0.0443216	0.0443216	0.0443216
	CommercialPublic-highAC	0.0443216	0.0443216	0.0443216	0.0443216	0.0443216	0.0443216	0.0443216	0.0443216	0.0443216	0.0443216	0.0443216	0.0443216	0.0443216	0.0443216	0.0443216	0.0443216	0.0443216	0.0443216	0.0443216	0.0443216
	CommercialPublic-DC	0.0478723	0.0478723	0.0478723	0.0478723	0.0478723	0.0478723	0.0478723	0.0478723	0.0478723	0.0478723	0.0478723	0.0478723	0.0478723	0.0478723	0.0478723	0.0478723	0.0478723	0.0478723	0.0478723	0.0478723
United Kingdom	ResidentialGrid-lowAC	0.08064	0.08064	0.08064	0.08064	0.08064	0.08064	0.08064	0.08064	0.08064	0.08064	0.08064	0.08064	0.08064	0.08064	0.08064	0.08064	0.08064	0.08064	0.08064	0.08064
	ResidentialGrid-mediumAC	0.0810452	0.0810452	0.0810452	0.0810452	0.0810452	0.0810452	0.0810452	0.0810452	0.0810452	0.0810452	0.0810452	0.0810452	0.0810452	0.0810452	0.0810452	0.0810452	0.0810452	0.0810452	0.0810452	0.0810452
	ResidentialGrid-highAC	0.0810452	0.0810452	0.0810452	0.0810452	0.0810452	0.0810452	0.0810452	0.0810452	0.0810452	0.0810452	0.0810452	0.0810452	0.0810452	0.0810452	0.0810452	0.0810452	0.0810452	0.0810452	0.0810452	0.0810452
	ResidentialPV-lowAC	0.108082	0.108082	0.107612	0.109025	0.107612	0.108082	0.107612	0.109025	0.108082	0.108082	0.107918	0.107918	0.108082	0.107612	0.109025	0.108082	0.108082	0.108082	0.108082	0.108082
	ResidentialPV-mediumAC	0.108625	0.108625	0.108153	0.109573	0.108153	0.108625	0.108153	0.109573	0.108625	0.108625	0.10846	0.10846	0.108625	0.108153	0.109573	0.108625	0.108625	0.108625	0.108625	0.108625
	ResidentialPV-highAC	0.108625	0.108625	0.108153	0.109573	0.108153	0.108625	0.108153	0.109573	0.108625	0.108625	0.10846	0.10846	0.108625	0.108153	0.109573	0.108625	0.108625	0.108625	0.108625	0.108625
	CommercialPrivate-lowAC	0.0801	0.0801	0.0801	0.0801	0.0801	0.0801	0.0801	0.0801	0.0801	0.0801	0.0801	0.0801	0.0801	0.0801	0.0801	0.0801	0.0801	0.0801	0.0801	0.0801
	CommercialPrivate-mediumAC	0.0805025	0.0805025	0.0805025	0.0805025	0.0805025	0.0805025	0.0805025	0.0805025	0.0805025	0.0805025	0.0805025	0.0805025	0.0805025	0.0805025	0.0805025	0.0805025	0.0805025	0.0805025	0.0805025	0.0805025
	CommercialPrivate-highAC	0.0805025	0.0805025	0.0805025	0.0805025	0.0805025	0.0805025	0.0805025	0.0805025	0.0805025	0.0805025	0.0805025	0.0805025	0.0805025	0.0805025	0.0805025	0.0805025	0.0805025	0.0805025	0.0805025	0.0805025
	CommercialPrivate-DC	0.0869518	0.0869518	0.0869518	0.0869518	0.0869518	0.0869518	0.0869518	0.0869518	0.0869518	0.0869518	0.0869518	0.0869518	0.0869518	0.0869518	0.0869518	0.0869518	0.0869518	0.0869518	0.0869518	0.0869518
	CommercialPublic-mediumAC	0.0805025	0.0805025	0.0805025	0.0805025	0.0805025	0.0805025	0.0805025	0.0805025	0.0805025	0.0805025	0.0805025	0.0805025	0.0805025	0.0805025	0.0805025	0.0805025	0.0805025	0.0805025	0.0805025	0.0805025
	CommercialPublic-highAC	0.0805025	0.0805025	0.0805025	0.0805025	0.0805025	0.0805025	0.0805025	0.0805025	0.0805025	0.0805025	0.0805025	0.0805025	0.0805025	0.0805025	0.0805025	0.0805025	0.0805025	0.0805025	0.0805025	0.0805025
	CommercialPublic-DC	0.0869518	0.0869518	0.0869518	0.0869518	0.0869518	0.0869518	0.0869518	0.0869518	0.0869518	0.0869518	0.0869518	0.0869518	0.0869518	0.0869518	0.0869518	0.0869518	0.0869518	0.0869518	0.0869518	0.0869518
Norway	ResidentialGrid-lowAC	0.04527	0.04527	0.04527	0.04527	0.04527	0.04527	0.04527	0.04527	0.04527	0.04527	0.04527	0.04527	0.04527	0.04527	0.04527	0.04527	0.04527	0.04527	0.04527	0.04527
	ResidentialGrid-mediumAC	0.0454975	0.0454975	0.0454975	0.0454975	0.0454975	0.0454975	0.0454975	0.0454975	0.0454975	0.0454975	0.0454975	0.0454975	0.0454975	0.0454975	0.0454975	0.0454975	0.0454975	0.0454975	0.0454975	0.0454975
	ResidentialGrid-highAC	0.0454975	0.0454975	0.0454975	0.0454975	0.0454975	0.0454975	0.0454975	0.0454975	0.0454975	0.0454975	0.0454975	0.0454975	0.0454975	0.0454975	0.0454975	0.0454975	0.0454975	0.0454975	0.0454975	0.0454975
	ResidentialPV-lowAC	0.0879753	0.0879753	0.0871016	0.0895125	0.0871016	0.0879753	0.0871016	0.0895125	0.0879753	0.0879753	0.0876691	0.0876691	0.0879753	0.0871016	0.0895125	0.0879753	0.0879753	0.0879753	0.0879753	0.0879753
	ResidentialPV-mediumAC	0.0884174	0.0884174	0.0875393	0.0899623	0.0875393	0.0884174	0.0875393	0.0899623	0.0884174	0.0884174	0.0881096	0.0881096	0.0884174	0.0875393	0.0899623	0.0884174	0.0884174	0.0884174	0.0884174	0.0884174
	ResidentialPV-highAC	0.0884174	0.0884174	0.0875393	0.0899623	0.0875393	0.0884174	0.0875393	0.0899623	0.0884174	0.0884174	0.0881096	0.0881096	0.0884174	0.0875393	0.0899623	0.0884174	0.0884174	0.0884174	0.0884174	0.0884174
	CommercialPrivate-lowAC	0.0434	0.0434	0.0434	0.0434	0.0434	0.0434	0.0434	0.0434	0.0434	0.0434	0.0434	0.0434	0.0434	0.0434	0.0434	0.0434	0.0434	0.0434	0.0434	0.0434
	CommercialPrivate-mediumAC	0.0436181	0.0436181	0.0436181	0.0436181	0.0436181	0.0436181	0.0436181	0.0436181	0.0436181	0.0436181	0.0436181	0.0436181	0.0436181	0.0436181	0.0436181	0.0436181	0.0436181	0.0436181	0.0436181	0.0436181
	CommercialPrivate-highAC	0.0436181	0.0436181	0.0436181	0.0436181	0.0436181	0.0436181	0.0436181	0.0436181	0.0436181	0.0436181	0.0436181	0.0436181	0.0436181	0.0436181	0.0436181	0.0436181	0.0436181	0.0436181	0.0436181	0.0436181
	CommercialPrivate-DC	0.0471125	0.0471125	0.0471125	0.0471125	0.0471125	0.0471125	0.0471125	0.0471125	0.0471125	0.0471125	0.0471125	0.0471125	0.0471125	0.0471125	0.0471125	0.0471125	0.0471125	0.0471125	0.0471125	0.0471125
	CommercialPublic-mediumAC	0.0436181	0.0436181	0.0436181	0.0436181	0.0436181	0.0436181	0.0436181	0.0436181	0.0436181	0.0436181	0.0436181	0.0436181	0.0436181	0.0436181	0.0436181	0.0436181	0.0436181	0.0436181	0.0436181	0.0436181
	CommercialPublic-highAC	0.0436181	0.0436181	0.0436181	0.0436181	0.0436181	0.0436181	0.0436181	0.0436181	0.0436181	0.0436181	0.0436181	0.0436181	0.0436181	0.0436181	0.0436181	0.0436181	0.0436181	0.0436181	0.0436181	0.0436181
	CommercialPublic-DC	0.0471125	0.0471125	0.0471125	0.0471125	0.0471125	0.0471125	0.0471125	0.0471125	0.0471125	0.0471125	0.0471125	0.0471125	0.0471125	0.0471125	0.0471125	0.0471125	0.0471125	0.0471125	0.0471125	0.0471125
Switzerland	ResidentialGrid-lowAC	0.0576807	0.0576807	0.0576807	0.0576807	0.0576807	0.0576807	0.0576807	0.0576807	0.0576807	0.0576807	0.0576807	0.0576807	0.0576807	0.0576807	0.0576807	0.0576807	0.0576807	0.0576807	0.0576807	0.0576807
	ResidentialGrid-mediumAC	0.0579706	0.0579706	0.0579706	0.0579706	0.0579706	0.0579706	0.0579706	0.0579706	0.0579706	0.0579706	0.0579706	0.0579706	0.0579706	0.0579706	0.0579706	0.0579706	0.0579706	0.0579706	0.0579706	0.0579706
	ResidentialGrid-highAC	0.0579706	0.0579706	0.0579706	0.0579706	0.0579706	0.0579706	0.0579706	0.0579706	0.0579706	0.0579706	0.0579706	0.0579706	0.0579706	0.0579706	0.0579706	0.0579706	0.0579706	0.0579706	0.0579706	0.0579706
	ResidentialPV-lowAC	0.0907978	0.0907978	0.0904055	0.0916304	0.0904055	0.0907978	0.0904055	0.0916304	0.0907978	0.0907978	0.0906579	0.0906579	0.0907978	0.0904055	0.0916304	0.0907978	0.0907978	0.0907978	0.0907978	0.0907978
	ResidentialPV-mediumAC	0.091254	0.091254	0.0908598	0.0920908	0.0908598	0.091254	0.0908598	0.0920908	0.091254	0.091254	0.0911135	0.0911135	0.091254	0.0908598	0.0920908	0.091254	0.091254	0.091254	0.091254	0.091254
	ResidentialPV-highAC	0.091254	0.091254	0.0908598	0.0920908	0.0908598	0.091254	0.0908598	0.0920908	0.091254	0.091254	0.0911135	0.0911135	0.091254	0.0908598	0.0920908	0.091254	0.091254	0.091254	0.091254	0.091254
	CommercialPrivate-lowAC	0.0646186	0.0646186	0.0646186	0.0646186	0.0646186	0.0646186	0.0646186	0.0646186	0.0646186	0.0646186	0.0646186	0.0646186	0.0646186	0.0646186	0.0646186	0.0646186	0.0646186	0.0646186	0.0646186	0.0646186
	CommercialPrivate-mediumAC	0.0649433	0.0649433	0.0649433	0.0649433	0.0649433	0.0649433	0.0649433	0.0649433	0.0649433	0.0649433	0.0649433	0.0649433	0.0649433	0.0649433	0.0649433	0.0649433	0.0649433	0.0649433	0.0649433	0.0649433
	CommercialPrivate-highAC	0.0649433	0.0649433	0.0649433	0.0649433	0.0649433	0.0649433	0.0649433	0.0649433	0.0649433	0.0649433	0.0649433	0.0649433	0.0649433	0.0649433	0.0649433	0.0649433	0.0649433	0.0649433	0.0649433	0.0649433
	CommercialPrivate-DC	0.0701461	0.0701461	0.0701461	0.0701461	0.0701461	0.0701461	0.0701461	0.0701461	0.0701461	0.0701461	0.0701461	0.0701461	0.0701461	0.0701461	0.0701461	0.0701461	0.0701461	0.0701461	0.0701461	0.0701461
	CommercialPublic-mediumAC	0.0649433	0.0649433	0.0649433	0.0649433	0.0649433	0.0649433	0.0649433	0.0649433	0.0649433	0.0649433	0.0649433	0.0649433	0.0649433	0.0649433	0.0649433	0.0649433	0.0649433	0.0649433	0.0649433	0.0649433
	CommercialPublic-highAC	0.0649433	0.0649433	0.0649433	0.0649433	0.0649433	0.0649433	0.0649433	0.0649433	0.0649433	0.0649433	0.0649433	0.0649433	0.0649433	0.0649433	0.0649433	0.0649433	0.0649433	0.0649433	0.0649433	0.0649433
	CommercialPublic-DC	0.0701461	0.0701461	0.0701461	0.0701461	0.0701461	0.0701461	0.0701461	0.0701461	0.0701461	0.0701461	0.0701461	0.0701461	0.0701461	0.0701461	0.0701461	0.0701461	0.0701461	0.0701461	0.0701461	0.0701461
