# Supplementary material for: Comparing the levelized cost of electric vehicle charging options in Europe
Source: Nat Commun. 2022 Sep 8;13:5277. doi: 10.1038/s41467-022-32835-7 (PMC9458728; doi:10.1038/s41467-022-32835-7)
Supplement: Supplementary file 8 — Software 1 [file 41467_2022_32835_MOESM8_ESM.zip › LCOC-Model/output/_LCOEquipment.xlsx]

## Sheet: LCOEquipment
Country	Option	BaseScenario	WithGridConnection	HighUtilization	LowUtilization	AttractiveHomeCharging	DemandChargesBase	DemandChargesHighUtil	DemandChargesLowUtil	WithoutRETaxes	WithoutREandEnvTaxes	UtilizationRate1	UtilizationRate100	GridConnectionCH	GridConnectionCHHighUtil	GridConnectionCHLowUtil	PublicInterestRate3	PublicInterestRate7	Lifetime16	Lifetime17	Lifetime18
Austria	ResidentialGrid-lowAC	0	0	0	0	0	0	0	0	0	0	0	0	0	0	0	0	0	0	0	0
	ResidentialGrid-mediumAC	0.0329317	0.0329317	0.0274431	0.0493976	0.0274431	0.0329317	0.0274431	0.0493976	0.0329317	0.0329317	0.0308735	0.0308735	0.0329317	0.0274431	0.0493976	0.0329317	0.0329317	0.031298	0.0298597	0.0285845
	ResidentialGrid-highAC	0.0446532	0.0446532	0.037211	0.0669798	0.037211	0.0446532	0.037211	0.0669798	0.0446532	0.0446532	0.0418624	0.0418624	0.0446532	0.037211	0.0669798	0.0446532	0.0446532	0.0424379	0.0404878	0.0387586
	ResidentialPV-lowAC	0	0	0	0	0	0	0	0	0	0	0	0	0	0	0	0	0	0	0	0
	ResidentialPV-mediumAC	0.0329317	0.0329317	0.0274431	0.0493976	0.0274431	0.0329317	0.0274431	0.0493976	0.0329317	0.0329317	0.0308735	0.0308735	0.0329317	0.0274431	0.0493976	0.0329317	0.0329317	0.031298	0.0298597	0.0285845
	ResidentialPV-highAC	0.0446532	0.0446532	0.037211	0.0669798	0.037211	0.0446532	0.037211	0.0669798	0.0446532	0.0446532	0.0418624	0.0418624	0.0446532	0.037211	0.0669798	0.0446532	0.0446532	0.0424379	0.0404878	0.0387586
	CommercialPrivate-lowAC	0	0	0	0	0	0	0	0	0	0	0	0	0	0	0	0	0	0	0	0
	CommercialPrivate-mediumAC	0.0481159	0.0481159	0.0109063	0.0962318	0.0962318	0.0481159	0.0109063	0.0962318	0.0481159	0.0481159	2.52366	0.0252366	0.0481159	0.0109063	0.0962318	0.0481159	0.0481159	0.0463906	0.0448863	0.0435661
	CommercialPrivate-highAC	0.0364518	0.0364518	0.0081004	0.0729036	0.0729036	0.0364518	0.0081004	0.0729036	0.0364518	0.0364518	0.94572	0.0094572	0.0364518	0.0081004	0.0729036	0.0364518	0.0364518	0.0351447	0.0340052	0.033005
	CommercialPrivate-DC	0.160094	0.160094	0.0328399	0.985196	0.985196	0.160094	0.0328399	0.985196	0.160094	0.160094	2.9241	0.029241	0.160094	0.0328399	0.985196	0.160094	0.160094	0.154354	0.149349	0.144956
	CommercialPublic-mediumAC	0.069429	0.069429	0.0107299	0.131144	0.131144	0.069429	0.0107299	0.131144	0.069429	0.069429	3.64153	0.0364153	0.069429	0.0107299	0.131144	0.05297	0.0609223	0.0669394	0.0647689	0.0628639
	CommercialPublic-highAC	0.0524818	0.0524818	0.00718929	0.0728914	0.0728914	0.0524818	0.00718929	0.0728914	0.0524818	0.0524818	1.36161	0.0136161	0.0524818	0.00718929	0.0728914	0.0400404	0.0460516	0.0506	0.0489592	0.0475192
	CommercialPublic-DC	0.160094	0.160094	0.0232864	0.6923	0.6923	0.160094	0.0232864	0.6923	0.160094	0.160094	2.9241	0.029241	0.160094	0.0232864	0.6923	0.122142	0.140479	0.154354	0.149349	0.144956
Belgium	ResidentialGrid-lowAC	0	0	0	0	0	0	0	0	0	0	0	0	0	0	0	0	0	0	0	0
	ResidentialGrid-mediumAC	0.0309625	0.0309625	0.0258021	0.0464437	0.0258021	0.0309625	0.0258021	0.0464437	0.0309625	0.0309625	0.0290273	0.0290273	0.0309625	0.0258021	0.0464437	0.0309625	0.0309625	0.0294264	0.0280742	0.0268752
	ResidentialGrid-highAC	0.041983	0.041983	0.0349859	0.0629746	0.0349859	0.041983	0.0349859	0.0629746	0.041983	0.041983	0.0393591	0.0393591	0.041983	0.0349859	0.0629746	0.041983	0.041983	0.0399002	0.0380667	0.0364409
	ResidentialPV-lowAC	0	0	0	0	0	0	0	0	0	0	0	0	0	0	0	0	0	0	0	0
	ResidentialPV-mediumAC	0.0309625	0.0309625	0.0258021	0.0464437	0.0258021	0.0309625	0.0258021	0.0464437	0.0309625	0.0309625	0.0290273	0.0290273	0.0309625	0.0258021	0.0464437	0.0309625	0.0309625	0.0294264	0.0280742	0.0268752
	ResidentialPV-highAC	0.041983	0.041983	0.0349859	0.0629746	0.0349859	0.041983	0.0349859	0.0629746	0.041983	0.041983	0.0393591	0.0393591	0.041983	0.0349859	0.0629746	0.041983	0.041983	0.0399002	0.0380667	0.0364409
	CommercialPrivate-lowAC	0	0	0	0	0	0	0	0	0	0	0	0	0	0	0	0	0	0	0	0
	CommercialPrivate-mediumAC	0.0481159	0.0481159	0.0109063	0.0962318	0.0962318	0.0481159	0.0109063	0.0962318	0.0481159	0.0481159	2.52366	0.0252366	0.0481159	0.0109063	0.0962318	0.0481159	0.0481159	0.0463906	0.0448863	0.0435661
	CommercialPrivate-highAC	0.0364518	0.0364518	0.0081004	0.0729036	0.0729036	0.0364518	0.0081004	0.0729036	0.0364518	0.0364518	0.94572	0.0094572	0.0364518	0.0081004	0.0729036	0.0364518	0.0364518	0.0351447	0.0340052	0.033005
	CommercialPrivate-DC	0.160094	0.160094	0.0328399	0.985196	0.985196	0.160094	0.0328399	0.985196	0.160094	0.160094	2.9241	0.029241	0.160094	0.0328399	0.985196	0.160094	0.160094	0.154354	0.149349	0.144956
	CommercialPublic-mediumAC	0.069429	0.069429	0.0107299	0.131144	0.131144	0.069429	0.0107299	0.131144	0.069429	0.069429	3.64153	0.0364153	0.069429	0.0107299	0.131144	0.05297	0.0609223	0.0669394	0.0647689	0.0628639
	CommercialPublic-highAC	0.0524818	0.0524818	0.00718929	0.0728914	0.0728914	0.0524818	0.00718929	0.0728914	0.0524818	0.0524818	1.36161	0.0136161	0.0524818	0.00718929	0.0728914	0.0400404	0.0460516	0.0506	0.0489592	0.0475192
	CommercialPublic-DC	0.160094	0.160094	0.0232864	0.6923	0.6923	0.160094	0.0232864	0.6923	0.160094	0.160094	2.9241	0.029241	0.160094	0.0232864	0.6923	0.122142	0.140479	0.154354	0.149349	0.144956
Bulgaria	ResidentialGrid-lowAC	0	0	0	0	0	0	0	0	0	0	0	0	0	0	0	0	0	0	0	0
	ResidentialGrid-mediumAC	0.0568072	0.0568072	0.0473394	0.0852108	0.0473394	0.0568072	0.0473394	0.0852108	0.0568072	0.0568072	0.0532568	0.0532568	0.0568072	0.0473394	0.0852108	0.0568072	0.0568072	0.053989	0.051508	0.0493082
	ResidentialGrid-highAC	0.0770267	0.0770267	0.064189	0.11554	0.064189	0.0770267	0.064189	0.11554	0.0770267	0.0770267	0.0722126	0.0722126	0.0770267	0.064189	0.11554	0.0770267	0.0770267	0.0732054	0.0698414	0.0668586
	ResidentialPV-lowAC	0	0	0	0	0	0	0	0	0	0	0	0	0	0	0	0	0	0	0	0
	ResidentialPV-mediumAC	0.0568072	0.0568072	0.0473394	0.0852108	0.0473394	0.0568072	0.0473394	0.0852108	0.0568072	0.0568072	0.0532568	0.0532568	0.0568072	0.0473394	0.0852108	0.0568072	0.0568072	0.053989	0.051508	0.0493082
	ResidentialPV-highAC	0.0770267	0.0770267	0.064189	0.11554	0.064189	0.0770267	0.064189	0.11554	0.0770267	0.0770267	0.0722126	0.0722126	0.0770267	0.064189	0.11554	0.0770267	0.0770267	0.0732054	0.0698414	0.0668586
	CommercialPrivate-lowAC	0	0	0	0	0	0	0	0	0	0	0	0	0	0	0	0	0	0	0	0
	CommercialPrivate-mediumAC	0.0481159	0.0481159	0.0109063	0.0962318	0.0962318	0.0481159	0.0109063	0.0962318	0.0481159	0.0481159	2.52366	0.0252366	0.0481159	0.0109063	0.0962318	0.0481159	0.0481159	0.0463906	0.0448863	0.0435661
	CommercialPrivate-highAC	0.0364518	0.0364518	0.0081004	0.0729036	0.0729036	0.0364518	0.0081004	0.0729036	0.0364518	0.0364518	0.94572	0.0094572	0.0364518	0.0081004	0.0729036	0.0364518	0.0364518	0.0351447	0.0340052	0.033005
	CommercialPrivate-DC	0.160094	0.160094	0.0328399	0.985196	0.985196	0.160094	0.0328399	0.985196	0.160094	0.160094	2.9241	0.029241	0.160094	0.0328399	0.985196	0.160094	0.160094	0.154354	0.149349	0.144956
	CommercialPublic-mediumAC	0.069429	0.069429	0.0107299	0.131144	0.131144	0.069429	0.0107299	0.131144	0.069429	0.069429	3.64153	0.0364153	0.069429	0.0107299	0.131144	0.05297	0.0609223	0.0669394	0.0647689	0.0628639
	CommercialPublic-highAC	0.0524818	0.0524818	0.00718929	0.0728914	0.0728914	0.0524818	0.00718929	0.0728914	0.0524818	0.0524818	1.36161	0.0136161	0.0524818	0.00718929	0.0728914	0.0400404	0.0460516	0.0506	0.0489592	0.0475192
	CommercialPublic-DC	0.160094	0.160094	0.0232864	0.6923	0.6923	0.160094	0.0232864	0.6923	0.160094	0.160094	2.9241	0.029241	0.160094	0.0232864	0.6923	0.122142	0.140479	0.154354	0.149349	0.144956
Croatia	ResidentialGrid-lowAC	0	0	0	0	0	0	0	0	0	0	0	0	0	0	0	0	0	0	0	0
	ResidentialGrid-mediumAC	0.0378715	0.0378715	0.0315596	0.0568072	0.0315596	0.0378715	0.0315596	0.0568072	0.0378715	0.0378715	0.0355045	0.0355045	0.0378715	0.0315596	0.0568072	0.0378715	0.0378715	0.0359926	0.0343387	0.0328721
	ResidentialGrid-highAC	0.0513512	0.0513512	0.0427926	0.0770267	0.0427926	0.0513512	0.0427926	0.0770267	0.0513512	0.0513512	0.0481417	0.0481417	0.0513512	0.0427926	0.0770267	0.0513512	0.0513512	0.0488036	0.0465609	0.0445724
	ResidentialPV-lowAC	0	0	0	0	0	0	0	0	0	0	0	0	0	0	0	0	0	0	0	0
	ResidentialPV-mediumAC	0.0378715	0.0378715	0.0315596	0.0568072	0.0315596	0.0378715	0.0315596	0.0568072	0.0378715	0.0378715	0.0355045	0.0355045	0.0378715	0.0315596	0.0568072	0.0378715	0.0378715	0.0359926	0.0343387	0.0328721
	ResidentialPV-highAC	0.0513512	0.0513512	0.0427926	0.0770267	0.0427926	0.0513512	0.0427926	0.0770267	0.0513512	0.0513512	0.0481417	0.0481417	0.0513512	0.0427926	0.0770267	0.0513512	0.0513512	0.0488036	0.0465609	0.0445724
	CommercialPrivate-lowAC	0	0	0	0	0	0	0	0	0	0	0	0	0	0	0	0	0	0	0	0
	CommercialPrivate-mediumAC	0.0481159	0.0481159	0.0109063	0.0962318	0.0962318	0.0481159	0.0109063	0.0962318	0.0481159	0.0481159	2.52366	0.0252366	0.0481159	0.0109063	0.0962318	0.0481159	0.0481159	0.0463906	0.0448863	0.0435661
	CommercialPrivate-highAC	0.0364518	0.0364518	0.0081004	0.0729036	0.0729036	0.0364518	0.0081004	0.0729036	0.0364518	0.0364518	0.94572	0.0094572	0.0364518	0.0081004	0.0729036	0.0364518	0.0364518	0.0351447	0.0340052	0.033005
	CommercialPrivate-DC	0.160094	0.160094	0.0328399	0.985196	0.985196	0.160094	0.0328399	0.985196	0.160094	0.160094	2.9241	0.029241	0.160094	0.0328399	0.985196	0.160094	0.160094	0.154354	0.149349	0.144956
	CommercialPublic-mediumAC	0.069429	0.069429	0.0107299	0.131144	0.131144	0.069429	0.0107299	0.131144	0.069429	0.069429	3.64153	0.0364153	0.069429	0.0107299	0.131144	0.05297	0.0609223	0.0669394	0.0647689	0.0628639
	CommercialPublic-highAC	0.0524818	0.0524818	0.00718929	0.0728914	0.0728914	0.0524818	0.00718929	0.0728914	0.0524818	0.0524818	1.36161	0.0136161	0.0524818	0.00718929	0.0728914	0.0400404	0.0460516	0.0506	0.0489592	0.0475192
	CommercialPublic-DC	0.160094	0.160094	0.0232864	0.6923	0.6923	0.160094	0.0232864	0.6923	0.160094	0.160094	2.9241	0.029241	0.160094	0.0232864	0.6923	0.122142	0.140479	0.154354	0.149349	0.144956
Cyprus	ResidentialGrid-lowAC	0	0	0	0	0	0	0	0	0	0	0	0	0	0	0	0	0	0	0	0
	ResidentialGrid-mediumAC	0.0450671	0.0450671	0.0375559	0.0676006	0.0375559	0.0450671	0.0375559	0.0676006	0.0450671	0.0450671	0.0422504	0.0422504	0.0450671	0.0375559	0.0676006	0.0450671	0.0450671	0.0428312	0.040863	0.0391178
	ResidentialGrid-highAC	0.0611079	0.0611079	0.0509232	0.0916618	0.0509232	0.0611079	0.0509232	0.0916618	0.0611079	0.0611079	0.0572886	0.0572886	0.0611079	0.0509232	0.0916618	0.0611079	0.0611079	0.0580763	0.0554075	0.0530411
	ResidentialPV-lowAC	0	0	0	0	0	0	0	0	0	0	0	0	0	0	0	0	0	0	0	0
	ResidentialPV-mediumAC	0.0450671	0.0450671	0.0375559	0.0676006	0.0375559	0.0450671	0.0375559	0.0676006	0.0450671	0.0450671	0.0422504	0.0422504	0.0450671	0.0375559	0.0676006	0.0450671	0.0450671	0.0428312	0.040863	0.0391178
	ResidentialPV-highAC	0.0611079	0.0611079	0.0509232	0.0916618	0.0509232	0.0611079	0.0509232	0.0916618	0.0611079	0.0611079	0.0572886	0.0572886	0.0611079	0.0509232	0.0916618	0.0611079	0.0611079	0.0580763	0.0554075	0.0530411
	CommercialPrivate-lowAC	0	0	0	0	0	0	0	0	0	0	0	0	0	0	0	0	0	0	0	0
	CommercialPrivate-mediumAC	0.0481159	0.0481159	0.0109063	0.0962318	0.0962318	0.0481159	0.0109063	0.0962318	0.0481159	0.0481159	2.52366	0.0252366	0.0481159	0.0109063	0.0962318	0.0481159	0.0481159	0.0463906	0.0448863	0.0435661
	CommercialPrivate-highAC	0.0364518	0.0364518	0.0081004	0.0729036	0.0729036	0.0364518	0.0081004	0.0729036	0.0364518	0.0364518	0.94572	0.0094572	0.0364518	0.0081004	0.0729036	0.0364518	0.0364518	0.0351447	0.0340052	0.033005
	CommercialPrivate-DC	0.160094	0.160094	0.0328399	0.985196	0.985196	0.160094	0.0328399	0.985196	0.160094	0.160094	2.9241	0.029241	0.160094	0.0328399	0.985196	0.160094	0.160094	0.154354	0.149349	0.144956
	CommercialPublic-mediumAC	0.069429	0.069429	0.0107299	0.131144	0.131144	0.069429	0.0107299	0.131144	0.069429	0.069429	3.64153	0.0364153	0.069429	0.0107299	0.131144	0.05297	0.0609223	0.0669394	0.0647689	0.0628639
	CommercialPublic-highAC	0.0524818	0.0524818	0.00718929	0.0728914	0.0728914	0.0524818	0.00718929	0.0728914	0.0524818	0.0524818	1.36161	0.0136161	0.0524818	0.00718929	0.0728914	0.0400404	0.0460516	0.0506	0.0489592	0.0475192
	CommercialPublic-DC	0.160094	0.160094	0.0232864	0.6923	0.6923	0.160094	0.0232864	0.6923	0.160094	0.160094	2.9241	0.029241	0.160094	0.0232864	0.6923	0.122142	0.140479	0.154354	0.149349	0.144956
Czech Republic	ResidentialGrid-lowAC	0	0	0	0	0	0	0	0	0	0	0	0	0	0	0	0	0	0	0	0
	ResidentialGrid-mediumAC	0.0572806	0.0572806	0.0477338	0.0859209	0.0477338	0.0572806	0.0477338	0.0859209	0.0572806	0.0572806	0.0537006	0.0537006	0.0572806	0.0477338	0.0859209	0.0572806	0.0572806	0.0544389	0.0519373	0.0497191
	ResidentialGrid-highAC	0.0776686	0.0776686	0.0647239	0.116503	0.0647239	0.0776686	0.0647239	0.116503	0.0776686	0.0776686	0.0728143	0.0728143	0.0776686	0.0647239	0.116503	0.0776686	0.0776686	0.0738154	0.0704234	0.0674157
	ResidentialPV-lowAC	0	0	0	0	0	0	0	0	0	0	0	0	0	0	0	0	0	0	0	0
	ResidentialPV-mediumAC	0.0572806	0.0572806	0.0477338	0.0859209	0.0477338	0.0572806	0.0477338	0.0859209	0.0572806	0.0572806	0.0537006	0.0537006	0.0572806	0.0477338	0.0859209	0.0572806	0.0572806	0.0544389	0.0519373	0.0497191
	ResidentialPV-highAC	0.0776686	0.0776686	0.0647239	0.116503	0.0647239	0.0776686	0.0647239	0.116503	0.0776686	0.0776686	0.0728143	0.0728143	0.0776686	0.0647239	0.116503	0.0776686	0.0776686	0.0738154	0.0704234	0.0674157
	CommercialPrivate-lowAC	0	0	0	0	0	0	0	0	0	0	0	0	0	0	0	0	0	0	0	0
	CommercialPrivate-mediumAC	0.0481159	0.0481159	0.0109063	0.0962318	0.0962318	0.0481159	0.0109063	0.0962318	0.0481159	0.0481159	2.52366	0.0252366	0.0481159	0.0109063	0.0962318	0.0481159	0.0481159	0.0463906	0.0448863	0.0435661
	CommercialPrivate-highAC	0.0364518	0.0364518	0.0081004	0.0729036	0.0729036	0.0364518	0.0081004	0.0729036	0.0364518	0.0364518	0.94572	0.0094572	0.0364518	0.0081004	0.0729036	0.0364518	0.0364518	0.0351447	0.0340052	0.033005
	CommercialPrivate-DC	0.160094	0.160094	0.0328399	0.985196	0.985196	0.160094	0.0328399	0.985196	0.160094	0.160094	2.9241	0.029241	0.160094	0.0328399	0.985196	0.160094	0.160094	0.154354	0.149349	0.144956
	CommercialPublic-mediumAC	0.069429	0.069429	0.0107299	0.131144	0.131144	0.069429	0.0107299	0.131144	0.069429	0.069429	3.64153	0.0364153	0.069429	0.0107299	0.131144	0.05297	0.0609223	0.0669394	0.0647689	0.0628639
	CommercialPublic-highAC	0.0524818	0.0524818	0.00718929	0.0728914	0.0728914	0.0524818	0.00718929	0.0728914	0.0524818	0.0524818	1.36161	0.0136161	0.0524818	0.00718929	0.0728914	0.0400404	0.0460516	0.0506	0.0489592	0.0475192
	CommercialPublic-DC	0.160094	0.160094	0.0232864	0.6923	0.6923	0.160094	0.0232864	0.6923	0.160094	0.160094	2.9241	0.029241	0.160094	0.0232864	0.6923	0.122142	0.140479	0.154354	0.149349	0.144956
Denmark	ResidentialGrid-lowAC	0	0	0	0	0	0	0	0	0	0	0	0	0	0	0	0	0	0	0	0
	ResidentialGrid-mediumAC	0.0297732	0.0297732	0.024811	0.0446598	0.024811	0.0297732	0.024811	0.0446598	0.0297732	0.0297732	0.0279124	0.0279124	0.0297732	0.024811	0.0446598	0.0297732	0.0297732	0.0282961	0.0269958	0.0258429
	ResidentialGrid-highAC	0.0403704	0.0403704	0.033642	0.0605556	0.033642	0.0403704	0.033642	0.0605556	0.0403704	0.0403704	0.0378473	0.0378473	0.0403704	0.033642	0.0605556	0.0403704	0.0403704	0.0383676	0.0366045	0.0350412
	ResidentialPV-lowAC	0	0	0	0	0	0	0	0	0	0	0	0	0	0	0	0	0	0	0	0
	ResidentialPV-mediumAC	0.0297732	0.0297732	0.024811	0.0446598	0.024811	0.0297732	0.024811	0.0446598	0.0297732	0.0297732	0.0279124	0.0279124	0.0297732	0.024811	0.0446598	0.0297732	0.0297732	0.0282961	0.0269958	0.0258429
	ResidentialPV-highAC	0.0403704	0.0403704	0.033642	0.0605556	0.033642	0.0403704	0.033642	0.0605556	0.0403704	0.0403704	0.0378473	0.0378473	0.0403704	0.033642	0.0605556	0.0403704	0.0403704	0.0383676	0.0366045	0.0350412
	CommercialPrivate-lowAC	0	0	0	0	0	0	0	0	0	0	0	0	0	0	0	0	0	0	0	0
	CommercialPrivate-mediumAC	0.0481159	0.0481159	0.0109063	0.0962318	0.0962318	0.0481159	0.0109063	0.0962318	0.0481159	0.0481159	2.52366	0.0252366	0.0481159	0.0109063	0.0962318	0.0481159	0.0481159	0.0463906	0.0448863	0.0435661
	CommercialPrivate-highAC	0.0364518	0.0364518	0.0081004	0.0729036	0.0729036	0.0364518	0.0081004	0.0729036	0.0364518	0.0364518	0.94572	0.0094572	0.0364518	0.0081004	0.0729036	0.0364518	0.0364518	0.0351447	0.0340052	0.033005
	CommercialPrivate-DC	0.160094	0.160094	0.0328399	0.985196	0.985196	0.160094	0.0328399	0.985196	0.160094	0.160094	2.9241	0.029241	0.160094	0.0328399	0.985196	0.160094	0.160094	0.154354	0.149349	0.144956
	CommercialPublic-mediumAC	0.069429	0.069429	0.0107299	0.131144	0.131144	0.069429	0.0107299	0.131144	0.069429	0.069429	3.64153	0.0364153	0.069429	0.0107299	0.131144	0.05297	0.0609223	0.0669394	0.0647689	0.0628639
	CommercialPublic-highAC	0.0524818	0.0524818	0.00718929	0.0728914	0.0728914	0.0524818	0.00718929	0.0728914	0.0524818	0.0524818	1.36161	0.0136161	0.0524818	0.00718929	0.0728914	0.0400404	0.0460516	0.0506	0.0489592	0.0475192
	CommercialPublic-DC	0.160094	0.160094	0.0232864	0.6923	0.6923	0.160094	0.0232864	0.6923	0.160094	0.160094	2.9241	0.029241	0.160094	0.0232864	0.6923	0.122142	0.140479	0.154354	0.149349	0.144956
Estonia	ResidentialGrid-lowAC	0	0	0	0	0	0	0	0	0	0	0	0	0	0	0	0	0	0	0	0
	ResidentialGrid-mediumAC	0.0309155	0.0309155	0.0257629	0.0463732	0.0257629	0.0309155	0.0257629	0.0463732	0.0309155	0.0309155	0.0289833	0.0289833	0.0309155	0.0257629	0.0463732	0.0309155	0.0309155	0.0293818	0.0280316	0.0268344
	ResidentialGrid-highAC	0.0419193	0.0419193	0.0349328	0.062879	0.0349328	0.0419193	0.0349328	0.062879	0.0419193	0.0419193	0.0392994	0.0392994	0.0419193	0.0349328	0.062879	0.0419193	0.0419193	0.0398397	0.0380089	0.0363856
	ResidentialPV-lowAC	0	0	0	0	0	0	0	0	0	0	0	0	0	0	0	0	0	0	0	0
	ResidentialPV-mediumAC	0.0309155	0.0309155	0.0257629	0.0463732	0.0257629	0.0309155	0.0257629	0.0463732	0.0309155	0.0309155	0.0289833	0.0289833	0.0309155	0.0257629	0.0463732	0.0309155	0.0309155	0.0293818	0.0280316	0.0268344
	ResidentialPV-highAC	0.0419193	0.0419193	0.0349328	0.062879	0.0349328	0.0419193	0.0349328	0.062879	0.0419193	0.0419193	0.0392994	0.0392994	0.0419193	0.0349328	0.062879	0.0419193	0.0419193	0.0398397	0.0380089	0.0363856
	CommercialPrivate-lowAC	0	0	0	0	0	0	0	0	0	0	0	0	0	0	0	0	0	0	0	0
	CommercialPrivate-mediumAC	0.0481159	0.0481159	0.0109063	0.0962318	0.0962318	0.0481159	0.0109063	0.0962318	0.0481159	0.0481159	2.52366	0.0252366	0.0481159	0.0109063	0.0962318	0.0481159	0.0481159	0.0463906	0.0448863	0.0435661
	CommercialPrivate-highAC	0.0364518	0.0364518	0.0081004	0.0729036	0.0729036	0.0364518	0.0081004	0.0729036	0.0364518	0.0364518	0.94572	0.0094572	0.0364518	0.0081004	0.0729036	0.0364518	0.0364518	0.0351447	0.0340052	0.033005
	CommercialPrivate-DC	0.160094	0.160094	0.0328399	0.985196	0.985196	0.160094	0.0328399	0.985196	0.160094	0.160094	2.9241	0.029241	0.160094	0.0328399	0.985196	0.160094	0.160094	0.154354	0.149349	0.144956
	CommercialPublic-mediumAC	0.069429	0.069429	0.0107299	0.131144	0.131144	0.069429	0.0107299	0.131144	0.069429	0.069429	3.64153	0.0364153	0.069429	0.0107299	0.131144	0.05297	0.0609223	0.0669394	0.0647689	0.0628639
	CommercialPublic-highAC	0.0524818	0.0524818	0.00718929	0.0728914	0.0728914	0.0524818	0.00718929	0.0728914	0.0524818	0.0524818	1.36161	0.0136161	0.0524818	0.00718929	0.0728914	0.0400404	0.0460516	0.0506	0.0489592	0.0475192
	CommercialPublic-DC	0.160094	0.160094	0.0232864	0.6923	0.6923	0.160094	0.0232864	0.6923	0.160094	0.160094	2.9241	0.029241	0.160094	0.0232864	0.6923	0.122142	0.140479	0.154354	0.149349	0.144956
Finland	ResidentialGrid-lowAC	0	0	0	0	0	0	0	0	0	0	0	0	0	0	0	0	0	0	0	0
	ResidentialGrid-mediumAC	0.0345299	0.0345299	0.0287749	0.0517948	0.0287749	0.0345299	0.0287749	0.0517948	0.0345299	0.0345299	0.0323718	0.0323718	0.0345299	0.0287749	0.0517948	0.0345299	0.0345299	0.0328168	0.0313088	0.0299716
	ResidentialGrid-highAC	0.0468202	0.0468202	0.0390168	0.0702303	0.0390168	0.0468202	0.0390168	0.0702303	0.0468202	0.0468202	0.0438939	0.0438939	0.0468202	0.0390168	0.0702303	0.0468202	0.0468202	0.0444974	0.0424526	0.0406395
	ResidentialPV-lowAC	0	0	0	0	0	0	0	0	0	0	0	0	0	0	0	0	0	0	0	0
	ResidentialPV-mediumAC	0.0345299	0.0345299	0.0287749	0.0517948	0.0287749	0.0345299	0.0287749	0.0517948	0.0345299	0.0345299	0.0323718	0.0323718	0.0345299	0.0287749	0.0517948	0.0345299	0.0345299	0.0328168	0.0313088	0.0299716
	ResidentialPV-highAC	0.0468202	0.0468202	0.0390168	0.0702303	0.0390168	0.0468202	0.0390168	0.0702303	0.0468202	0.0468202	0.0438939	0.0438939	0.0468202	0.0390168	0.0702303	0.0468202	0.0468202	0.0444974	0.0424526	0.0406395
	CommercialPrivate-lowAC	0	0	0	0	0	0	0	0	0	0	0	0	0	0	0	0	0	0	0	0
	CommercialPrivate-mediumAC	0.0481159	0.0481159	0.0109063	0.0962318	0.0962318	0.0481159	0.0109063	0.0962318	0.0481159	0.0481159	2.52366	0.0252366	0.0481159	0.0109063	0.0962318	0.0481159	0.0481159	0.0463906	0.0448863	0.0435661
	CommercialPrivate-highAC	0.0364518	0.0364518	0.0081004	0.0729036	0.0729036	0.0364518	0.0081004	0.0729036	0.0364518	0.0364518	0.94572	0.0094572	0.0364518	0.0081004	0.0729036	0.0364518	0.0364518	0.0351447	0.0340052	0.033005
	CommercialPrivate-DC	0.160094	0.160094	0.0328399	0.985196	0.985196	0.160094	0.0328399	0.985196	0.160094	0.160094	2.9241	0.029241	0.160094	0.0328399	0.985196	0.160094	0.160094	0.154354	0.149349	0.144956
	CommercialPublic-mediumAC	0.069429	0.069429	0.0107299	0.131144	0.131144	0.069429	0.0107299	0.131144	0.069429	0.069429	3.64153	0.0364153	0.069429	0.0107299	0.131144	0.05297	0.0609223	0.0669394	0.0647689	0.0628639
	CommercialPublic-highAC	0.0524818	0.0524818	0.00718929	0.0728914	0.0728914	0.0524818	0.00718929	0.0728914	0.0524818	0.0524818	1.36161	0.0136161	0.0524818	0.00718929	0.0728914	0.0400404	0.0460516	0.0506	0.0489592	0.0475192
	CommercialPublic-DC	0.160094	0.160094	0.0232864	0.6923	0.6923	0.160094	0.0232864	0.6923	0.160094	0.160094	2.9241	0.029241	0.160094	0.0232864	0.6923	0.122142	0.140479	0.154354	0.149349	0.144956
France	ResidentialGrid-lowAC	0	0	0	0	0	0	0	0	0	0	0	0	0	0	0	0	0	0	0	0
	ResidentialGrid-mediumAC	0.0346914	0.0346914	0.0289095	0.0520371	0.0289095	0.0346914	0.0289095	0.0520371	0.0346914	0.0346914	0.0325232	0.0325232	0.0346914	0.0289095	0.0520371	0.0346914	0.0346914	0.0329704	0.0314553	0.0301119
	ResidentialGrid-highAC	0.0470392	0.0470392	0.0391994	0.0705588	0.0391994	0.0470392	0.0391994	0.0705588	0.0470392	0.0470392	0.0440993	0.0440993	0.0470392	0.0391994	0.0705588	0.0470392	0.0470392	0.0447056	0.0426512	0.0408297
	ResidentialPV-lowAC	0	0	0	0	0	0	0	0	0	0	0	0	0	0	0	0	0	0	0	0
	ResidentialPV-mediumAC	0.0346914	0.0346914	0.0289095	0.0520371	0.0289095	0.0346914	0.0289095	0.0520371	0.0346914	0.0346914	0.0325232	0.0325232	0.0346914	0.0289095	0.0520371	0.0346914	0.0346914	0.0329704	0.0314553	0.0301119
	ResidentialPV-highAC	0.0470392	0.0470392	0.0391994	0.0705588	0.0391994	0.0470392	0.0391994	0.0705588	0.0470392	0.0470392	0.0440993	0.0440993	0.0470392	0.0391994	0.0705588	0.0470392	0.0470392	0.0447056	0.0426512	0.0408297
	CommercialPrivate-lowAC	0	0	0	0	0	0	0	0	0	0	0	0	0	0	0	0	0	0	0	0
	CommercialPrivate-mediumAC	0.0481159	0.0481159	0.0109063	0.0962318	0.0962318	0.0481159	0.0109063	0.0962318	0.0481159	0.0481159	2.52366	0.0252366	0.0481159	0.0109063	0.0962318	0.0481159	0.0481159	0.0463906	0.0448863	0.0435661
	CommercialPrivate-highAC	0.0364518	0.0364518	0.0081004	0.0729036	0.0729036	0.0364518	0.0081004	0.0729036	0.0364518	0.0364518	0.94572	0.0094572	0.0364518	0.0081004	0.0729036	0.0364518	0.0364518	0.0351447	0.0340052	0.033005
	CommercialPrivate-DC	0.160094	0.160094	0.0328399	0.985196	0.985196	0.160094	0.0328399	0.985196	0.160094	0.160094	2.9241	0.029241	0.160094	0.0328399	0.985196	0.160094	0.160094	0.154354	0.149349	0.144956
	CommercialPublic-mediumAC	0.069429	0.069429	0.0107299	0.131144	0.131144	0.069429	0.0107299	0.131144	0.069429	0.069429	3.64153	0.0364153	0.069429	0.0107299	0.131144	0.05297	0.0609223	0.0669394	0.0647689	0.0628639
	CommercialPublic-highAC	0.0524818	0.0524818	0.00718929	0.0728914	0.0728914	0.0524818	0.00718929	0.0728914	0.0524818	0.0524818	1.36161	0.0136161	0.0524818	0.00718929	0.0728914	0.0400404	0.0460516	0.0506	0.0489592	0.0475192
	CommercialPublic-DC	0.160094	0.160094	0.0232864	0.6923	0.6923	0.160094	0.0232864	0.6923	0.160094	0.160094	2.9241	0.029241	0.160094	0.0232864	0.6923	0.122142	0.140479	0.154354	0.149349	0.144956
Germany	ResidentialGrid-lowAC	0	0	0	0	0	0	0	0	0	0	0	0	0	0	0	0	0	0	0	0
	ResidentialGrid-mediumAC	0.0326573	0.0326573	0.0272144	0.0489859	0.0272144	0.0326573	0.0272144	0.0489859	0.0326573	0.0326573	0.0306162	0.0306162	0.0326573	0.0272144	0.0489859	0.0326573	0.0326573	0.0310371	0.0296109	0.0283463
	ResidentialGrid-highAC	0.0442811	0.0442811	0.0369009	0.0664216	0.0369009	0.0442811	0.0369009	0.0664216	0.0442811	0.0442811	0.0415135	0.0415135	0.0442811	0.0369009	0.0664216	0.0442811	0.0442811	0.0420843	0.0401504	0.0384356
	ResidentialPV-lowAC	0	0	0	0	0	0	0	0	0	0	0	0	0	0	0	0	0	0	0	0
	ResidentialPV-mediumAC	0.0326573	0.0326573	0.0272144	0.0489859	0.0272144	0.0326573	0.0272144	0.0489859	0.0326573	0.0326573	0.0306162	0.0306162	0.0326573	0.0272144	0.0489859	0.0326573	0.0326573	0.0310371	0.0296109	0.0283463
	ResidentialPV-highAC	0.0442811	0.0442811	0.0369009	0.0664216	0.0369009	0.0442811	0.0369009	0.0664216	0.0442811	0.0442811	0.0415135	0.0415135	0.0442811	0.0369009	0.0664216	0.0442811	0.0442811	0.0420843	0.0401504	0.0384356
	CommercialPrivate-lowAC	0	0	0	0	0	0	0	0	0	0	0	0	0	0	0	0	0	0	0	0
	CommercialPrivate-mediumAC	0.0481159	0.0481159	0.0109063	0.0962318	0.0962318	0.0481159	0.0109063	0.0962318	0.0481159	0.0481159	2.52366	0.0252366	0.0481159	0.0109063	0.0962318	0.0481159	0.0481159	0.0463906	0.0448863	0.0435661
	CommercialPrivate-highAC	0.0364518	0.0364518	0.0081004	0.0729036	0.0729036	0.0364518	0.0081004	0.0729036	0.0364518	0.0364518	0.94572	0.0094572	0.0364518	0.0081004	0.0729036	0.0364518	0.0364518	0.0351447	0.0340052	0.033005
	CommercialPrivate-DC	0.160094	0.160094	0.0328399	0.985196	0.985196	0.160094	0.0328399	0.985196	0.160094	0.160094	2.9241	0.029241	0.160094	0.0328399	0.985196	0.160094	0.160094	0.154354	0.149349	0.144956
	CommercialPublic-mediumAC	0.069429	0.069429	0.0107299	0.131144	0.131144	0.069429	0.0107299	0.131144	0.069429	0.069429	3.64153	0.0364153	0.069429	0.0107299	0.131144	0.05297	0.0609223	0.0669394	0.0647689	0.0628639
	CommercialPublic-highAC	0.0524818	0.0524818	0.00718929	0.0728914	0.0728914	0.0524818	0.00718929	0.0728914	0.0524818	0.0524818	1.36161	0.0136161	0.0524818	0.00718929	0.0728914	0.0400404	0.0460516	0.0506	0.0489592	0.0475192
	CommercialPublic-DC	0.160094	0.160094	0.0232864	0.6923	0.6923	0.160094	0.0232864	0.6923	0.160094	0.160094	2.9241	0.029241	0.160094	0.0232864	0.6923	0.122142	0.140479	0.154354	0.149349	0.144956
Greece	ResidentialGrid-lowAC	0	0	0	0	0	0	0	0	0	0	0	0	0	0	0	0	0	0	0	0
	ResidentialGrid-mediumAC	0.0469606	0.0469606	0.0391339	0.070441	0.0391339	0.0469606	0.0391339	0.070441	0.0469606	0.0469606	0.0440256	0.0440256	0.0469606	0.0391339	0.070441	0.0469606	0.0469606	0.0446309	0.04258	0.0407614
	ResidentialGrid-highAC	0.0636754	0.0636754	0.0530629	0.0955132	0.0530629	0.0636754	0.0530629	0.0955132	0.0636754	0.0636754	0.0596957	0.0596957	0.0636754	0.0530629	0.0955132	0.0636754	0.0636754	0.0605164	0.0577356	0.0552698
	ResidentialPV-lowAC	0	0	0	0	0	0	0	0	0	0	0	0	0	0	0	0	0	0	0	0
	ResidentialPV-mediumAC	0.0469606	0.0469606	0.0391339	0.070441	0.0391339	0.0469606	0.0391339	0.070441	0.0469606	0.0469606	0.0440256	0.0440256	0.0469606	0.0391339	0.070441	0.0469606	0.0469606	0.0446309	0.04258	0.0407614
	ResidentialPV-highAC	0.0636754	0.0636754	0.0530629	0.0955132	0.0530629	0.0636754	0.0530629	0.0955132	0.0636754	0.0636754	0.0596957	0.0596957	0.0636754	0.0530629	0.0955132	0.0636754	0.0636754	0.0605164	0.0577356	0.0552698
	CommercialPrivate-lowAC	0	0	0	0	0	0	0	0	0	0	0	0	0	0	0	0	0	0	0	0
	CommercialPrivate-mediumAC	0.0481159	0.0481159	0.0109063	0.0962318	0.0962318	0.0481159	0.0109063	0.0962318	0.0481159	0.0481159	2.52366	0.0252366	0.0481159	0.0109063	0.0962318	0.0481159	0.0481159	0.0463906	0.0448863	0.0435661
	CommercialPrivate-highAC	0.0364518	0.0364518	0.0081004	0.0729036	0.0729036	0.0364518	0.0081004	0.0729036	0.0364518	0.0364518	0.94572	0.0094572	0.0364518	0.0081004	0.0729036	0.0364518	0.0364518	0.0351447	0.0340052	0.033005
	CommercialPrivate-DC	0.160094	0.160094	0.0328399	0.985196	0.985196	0.160094	0.0328399	0.985196	0.160094	0.160094	2.9241	0.029241	0.160094	0.0328399	0.985196	0.160094	0.160094	0.154354	0.149349	0.144956
	CommercialPublic-mediumAC	0.069429	0.069429	0.0107299	0.131144	0.131144	0.069429	0.0107299	0.131144	0.069429	0.069429	3.64153	0.0364153	0.069429	0.0107299	0.131144	0.05297	0.0609223	0.0669394	0.0647689	0.0628639
	CommercialPublic-highAC	0.0524818	0.0524818	0.00718929	0.0728914	0.0728914	0.0524818	0.00718929	0.0728914	0.0524818	0.0524818	1.36161	0.0136161	0.0524818	0.00718929	0.0728914	0.0400404	0.0460516	0.0506	0.0489592	0.0475192
	CommercialPublic-DC	0.160094	0.160094	0.0232864	0.6923	0.6923	0.160094	0.0232864	0.6923	0.160094	0.160094	2.9241	0.029241	0.160094	0.0232864	0.6923	0.122142	0.140479	0.154354	0.149349	0.144956
Hungary	ResidentialGrid-lowAC	0	0	0	0	0	0	0	0	0	0	0	0	0	0	0	0	0	0	0	0
	ResidentialGrid-mediumAC	0.0282922	0.0282922	0.0235769	0.0424383	0.0235769	0.0282922	0.0235769	0.0424383	0.0282922	0.0282922	0.026524	0.026524	0.0282922	0.0235769	0.0424383	0.0282922	0.0282922	0.0268886	0.025653	0.0245574
	ResidentialGrid-highAC	0.0383623	0.0383623	0.0319686	0.0575435	0.0319686	0.0383623	0.0319686	0.0575435	0.0383623	0.0383623	0.0359647	0.0359647	0.0383623	0.0319686	0.0575435	0.0383623	0.0383623	0.0364591	0.0347838	0.0332982
	ResidentialPV-lowAC	0	0	0	0	0	0	0	0	0	0	0	0	0	0	0	0	0	0	0	0
	ResidentialPV-mediumAC	0.0282922	0.0282922	0.0235769	0.0424383	0.0235769	0.0282922	0.0235769	0.0424383	0.0282922	0.0282922	0.026524	0.026524	0.0282922	0.0235769	0.0424383	0.0282922	0.0282922	0.0268886	0.025653	0.0245574
	ResidentialPV-highAC	0.0383623	0.0383623	0.0319686	0.0575435	0.0319686	0.0383623	0.0319686	0.0575435	0.0383623	0.0383623	0.0359647	0.0359647	0.0383623	0.0319686	0.0575435	0.0383623	0.0383623	0.0364591	0.0347838	0.0332982
	CommercialPrivate-lowAC	0	0	0	0	0	0	0	0	0	0	0	0	0	0	0	0	0	0	0	0
	CommercialPrivate-mediumAC	0.0481159	0.0481159	0.0109063	0.0962318	0.0962318	0.0481159	0.0109063	0.0962318	0.0481159	0.0481159	2.52366	0.0252366	0.0481159	0.0109063	0.0962318	0.0481159	0.0481159	0.0463906	0.0448863	0.0435661
	CommercialPrivate-highAC	0.0364518	0.0364518	0.0081004	0.0729036	0.0729036	0.0364518	0.0081004	0.0729036	0.0364518	0.0364518	0.94572	0.0094572	0.0364518	0.0081004	0.0729036	0.0364518	0.0364518	0.0351447	0.0340052	0.033005
	CommercialPrivate-DC	0.160094	0.160094	0.0328399	0.985196	0.985196	0.160094	0.0328399	0.985196	0.160094	0.160094	2.9241	0.029241	0.160094	0.0328399	0.985196	0.160094	0.160094	0.154354	0.149349	0.144956
	CommercialPublic-mediumAC	0.069429	0.069429	0.0107299	0.131144	0.131144	0.069429	0.0107299	0.131144	0.069429	0.069429	3.64153	0.0364153	0.069429	0.0107299	0.131144	0.05297	0.0609223	0.0669394	0.0647689	0.0628639
	CommercialPublic-highAC	0.0524818	0.0524818	0.00718929	0.0728914	0.0728914	0.0524818	0.00718929	0.0728914	0.0524818	0.0524818	1.36161	0.0136161	0.0524818	0.00718929	0.0728914	0.0400404	0.0460516	0.0506	0.0489592	0.0475192
	CommercialPublic-DC	0.160094	0.160094	0.0232864	0.6923	0.6923	0.160094	0.0232864	0.6923	0.160094	0.160094	2.9241	0.029241	0.160094	0.0232864	0.6923	0.122142	0.140479	0.154354	0.149349	0.144956
Ireland	ResidentialGrid-lowAC	0	0	0	0	0	0	0	0	0	0	0	0	0	0	0	0	0	0	0	0
	ResidentialGrid-mediumAC	0.0369698	0.0369698	0.0308081	0.0554547	0.0308081	0.0369698	0.0308081	0.0554547	0.0369698	0.0369698	0.0346592	0.0346592	0.0369698	0.0308081	0.0554547	0.0369698	0.0369698	0.0351357	0.0335211	0.0320895
	ResidentialGrid-highAC	0.0501285	0.0501285	0.0417738	0.0751928	0.0417738	0.0501285	0.0417738	0.0751928	0.0501285	0.0501285	0.0469955	0.0469955	0.0501285	0.0417738	0.0751928	0.0501285	0.0501285	0.0476416	0.0454523	0.0435111
	ResidentialPV-lowAC	0	0	0	0	0	0	0	0	0	0	0	0	0	0	0	0	0	0	0	0
	ResidentialPV-mediumAC	0.0369698	0.0369698	0.0308081	0.0554547	0.0308081	0.0369698	0.0308081	0.0554547	0.0369698	0.0369698	0.0346592	0.0346592	0.0369698	0.0308081	0.0554547	0.0369698	0.0369698	0.0351357	0.0335211	0.0320895
	ResidentialPV-highAC	0.0501285	0.0501285	0.0417738	0.0751928	0.0417738	0.0501285	0.0417738	0.0751928	0.0501285	0.0501285	0.0469955	0.0469955	0.0501285	0.0417738	0.0751928	0.0501285	0.0501285	0.0476416	0.0454523	0.0435111
	CommercialPrivate-lowAC	0	0	0	0	0	0	0	0	0	0	0	0	0	0	0	0	0	0	0	0
	CommercialPrivate-mediumAC	0.0481159	0.0481159	0.0109063	0.0962318	0.0962318	0.0481159	0.0109063	0.0962318	0.0481159	0.0481159	2.52366	0.0252366	0.0481159	0.0109063	0.0962318	0.0481159	0.0481159	0.0463906	0.0448863	0.0435661
	CommercialPrivate-highAC	0.0364518	0.0364518	0.0081004	0.0729036	0.0729036	0.0364518	0.0081004	0.0729036	0.0364518	0.0364518	0.94572	0.0094572	0.0364518	0.0081004	0.0729036	0.0364518	0.0364518	0.0351447	0.0340052	0.033005
	CommercialPrivate-DC	0.160094	0.160094	0.0328399	0.985196	0.985196	0.160094	0.0328399	0.985196	0.160094	0.160094	2.9241	0.029241	0.160094	0.0328399	0.985196	0.160094	0.160094	0.154354	0.149349	0.144956
	CommercialPublic-mediumAC	0.069429	0.069429	0.0107299	0.131144	0.131144	0.069429	0.0107299	0.131144	0.069429	0.069429	3.64153	0.0364153	0.069429	0.0107299	0.131144	0.05297	0.0609223	0.0669394	0.0647689	0.0628639
	CommercialPublic-highAC	0.0524818	0.0524818	0.00718929	0.0728914	0.0728914	0.0524818	0.00718929	0.0728914	0.0524818	0.0524818	1.36161	0.0136161	0.0524818	0.00718929	0.0728914	0.0400404	0.0460516	0.0506	0.0489592	0.0475192
	CommercialPublic-DC	0.160094	0.160094	0.0232864	0.6923	0.6923	0.160094	0.0232864	0.6923	0.160094	0.160094	2.9241	0.029241	0.160094	0.0232864	0.6923	0.122142	0.140479	0.154354	0.149349	0.144956
Italy	ResidentialGrid-lowAC	0	0	0	0	0	0	0	0	0	0	0	0	0	0	0	0	0	0	0	0
	ResidentialGrid-mediumAC	0.048635	0.048635	0.0405291	0.0729524	0.0405291	0.048635	0.0405291	0.0729524	0.048635	0.048635	0.0455953	0.0455953	0.048635	0.0405291	0.0729524	0.048635	0.048635	0.0462221	0.0440981	0.0422147
	ResidentialGrid-highAC	0.0659457	0.0659457	0.0549548	0.0989186	0.0549548	0.0659457	0.0549548	0.0989186	0.0659457	0.0659457	0.0618241	0.0618241	0.0659457	0.0549548	0.0989186	0.0659457	0.0659457	0.0626741	0.059794	0.0572403
	ResidentialPV-lowAC	0	0	0	0	0	0	0	0	0	0	0	0	0	0	0	0	0	0	0	0
	ResidentialPV-mediumAC	0.048635	0.048635	0.0405291	0.0729524	0.0405291	0.048635	0.0405291	0.0729524	0.048635	0.048635	0.0455953	0.0455953	0.048635	0.0405291	0.0729524	0.048635	0.048635	0.0462221	0.0440981	0.0422147
	ResidentialPV-highAC	0.0659457	0.0659457	0.0549548	0.0989186	0.0549548	0.0659457	0.0549548	0.0989186	0.0659457	0.0659457	0.0618241	0.0618241	0.0659457	0.0549548	0.0989186	0.0659457	0.0659457	0.0626741	0.059794	0.0572403
	CommercialPrivate-lowAC	0	0	0	0	0	0	0	0	0	0	0	0	0	0	0	0	0	0	0	0
	CommercialPrivate-mediumAC	0.0481159	0.0481159	0.0109063	0.0962318	0.0962318	0.0481159	0.0109063	0.0962318	0.0481159	0.0481159	2.52366	0.0252366	0.0481159	0.0109063	0.0962318	0.0481159	0.0481159	0.0463906	0.0448863	0.0435661
	CommercialPrivate-highAC	0.0364518	0.0364518	0.0081004	0.0729036	0.0729036	0.0364518	0.0081004	0.0729036	0.0364518	0.0364518	0.94572	0.0094572	0.0364518	0.0081004	0.0729036	0.0364518	0.0364518	0.0351447	0.0340052	0.033005
	CommercialPrivate-DC	0.160094	0.160094	0.0328399	0.985196	0.985196	0.160094	0.0328399	0.985196	0.160094	0.160094	2.9241	0.029241	0.160094	0.0328399	0.985196	0.160094	0.160094	0.154354	0.149349	0.144956
	CommercialPublic-mediumAC	0.069429	0.069429	0.0107299	0.131144	0.131144	0.069429	0.0107299	0.131144	0.069429	0.069429	3.64153	0.0364153	0.069429	0.0107299	0.131144	0.05297	0.0609223	0.0669394	0.0647689	0.0628639
	CommercialPublic-highAC	0.0524818	0.0524818	0.00718929	0.0728914	0.0728914	0.0524818	0.00718929	0.0728914	0.0524818	0.0524818	1.36161	0.0136161	0.0524818	0.00718929	0.0728914	0.0400404	0.0460516	0.0506	0.0489592	0.0475192
	CommercialPublic-DC	0.160094	0.160094	0.0232864	0.6923	0.6923	0.160094	0.0232864	0.6923	0.160094	0.160094	2.9241	0.029241	0.160094	0.0232864	0.6923	0.122142	0.140479	0.154354	0.149349	0.144956
Latvia	ResidentialGrid-lowAC	0	0	0	0	0	0	0	0	0	0	0	0	0	0	0	0	0	0	0	0
	ResidentialGrid-mediumAC	0.0311731	0.0311731	0.0259776	0.0467597	0.0259776	0.0311731	0.0259776	0.0467597	0.0311731	0.0311731	0.0292248	0.0292248	0.0311731	0.0259776	0.0467597	0.0311731	0.0311731	0.0296266	0.0282652	0.027058
	ResidentialGrid-highAC	0.0422686	0.0422686	0.0352239	0.063403	0.0352239	0.0422686	0.0352239	0.063403	0.0422686	0.0422686	0.0396269	0.0396269	0.0422686	0.0352239	0.063403	0.0422686	0.0422686	0.0401717	0.0383257	0.0366888
	ResidentialPV-lowAC	0	0	0	0	0	0	0	0	0	0	0	0	0	0	0	0	0	0	0	0
	ResidentialPV-mediumAC	0.0311731	0.0311731	0.0259776	0.0467597	0.0259776	0.0311731	0.0259776	0.0467597	0.0311731	0.0311731	0.0292248	0.0292248	0.0311731	0.0259776	0.0467597	0.0311731	0.0311731	0.0296266	0.0282652	0.027058
	ResidentialPV-highAC	0.0422686	0.0422686	0.0352239	0.063403	0.0352239	0.0422686	0.0352239	0.063403	0.0422686	0.0422686	0.0396269	0.0396269	0.0422686	0.0352239	0.063403	0.0422686	0.0422686	0.0401717	0.0383257	0.0366888
	CommercialPrivate-lowAC	0	0	0	0	0	0	0	0	0	0	0	0	0	0	0	0	0	0	0	0
	CommercialPrivate-mediumAC	0.0481159	0.0481159	0.0109063	0.0962318	0.0962318	0.0481159	0.0109063	0.0962318	0.0481159	0.0481159	2.52366	0.0252366	0.0481159	0.0109063	0.0962318	0.0481159	0.0481159	0.0463906	0.0448863	0.0435661
	CommercialPrivate-highAC	0.0364518	0.0364518	0.0081004	0.0729036	0.0729036	0.0364518	0.0081004	0.0729036	0.0364518	0.0364518	0.94572	0.0094572	0.0364518	0.0081004	0.0729036	0.0364518	0.0364518	0.0351447	0.0340052	0.033005
	CommercialPrivate-DC	0.160094	0.160094	0.0328399	0.985196	0.985196	0.160094	0.0328399	0.985196	0.160094	0.160094	2.9241	0.029241	0.160094	0.0328399	0.985196	0.160094	0.160094	0.154354	0.149349	0.144956
	CommercialPublic-mediumAC	0.069429	0.069429	0.0107299	0.131144	0.131144	0.069429	0.0107299	0.131144	0.069429	0.069429	3.64153	0.0364153	0.069429	0.0107299	0.131144	0.05297	0.0609223	0.0669394	0.0647689	0.0628639
	CommercialPublic-highAC	0.0524818	0.0524818	0.00718929	0.0728914	0.0728914	0.0524818	0.00718929	0.0728914	0.0524818	0.0524818	1.36161	0.0136161	0.0524818	0.00718929	0.0728914	0.0400404	0.0460516	0.0506	0.0489592	0.0475192
	CommercialPublic-DC	0.160094	0.160094	0.0232864	0.6923	0.6923	0.160094	0.0232864	0.6923	0.160094	0.160094	2.9241	0.029241	0.160094	0.0232864	0.6923	0.122142	0.140479	0.154354	0.149349	0.144956
Lithuania	ResidentialGrid-lowAC	0	0	0	0	0	0	0	0	0	0	0	0	0	0	0	0	0	0	0	0
	ResidentialGrid-mediumAC	0.0311731	0.0311731	0.0259776	0.0467597	0.0259776	0.0311731	0.0259776	0.0467597	0.0311731	0.0311731	0.0292248	0.0292248	0.0311731	0.0259776	0.0467597	0.0311731	0.0311731	0.0296266	0.0282652	0.027058
	ResidentialGrid-highAC	0.0422686	0.0422686	0.0352239	0.063403	0.0352239	0.0422686	0.0352239	0.063403	0.0422686	0.0422686	0.0396269	0.0396269	0.0422686	0.0352239	0.063403	0.0422686	0.0422686	0.0401717	0.0383257	0.0366888
	ResidentialPV-lowAC	0	0	0	0	0	0	0	0	0	0	0	0	0	0	0	0	0	0	0	0
	ResidentialPV-mediumAC	0.0311731	0.0311731	0.0259776	0.0467597	0.0259776	0.0311731	0.0259776	0.0467597	0.0311731	0.0311731	0.0292248	0.0292248	0.0311731	0.0259776	0.0467597	0.0311731	0.0311731	0.0296266	0.0282652	0.027058
	ResidentialPV-highAC	0.0422686	0.0422686	0.0352239	0.063403	0.0352239	0.0422686	0.0352239	0.063403	0.0422686	0.0422686	0.0396269	0.0396269	0.0422686	0.0352239	0.063403	0.0422686	0.0422686	0.0401717	0.0383257	0.0366888
	CommercialPrivate-lowAC	0	0	0	0	0	0	0	0	0	0	0	0	0	0	0	0	0	0	0	0
	CommercialPrivate-mediumAC	0.0481159	0.0481159	0.0109063	0.0962318	0.0962318	0.0481159	0.0109063	0.0962318	0.0481159	0.0481159	2.52366	0.0252366	0.0481159	0.0109063	0.0962318	0.0481159	0.0481159	0.0463906	0.0448863	0.0435661
	CommercialPrivate-highAC	0.0364518	0.0364518	0.0081004	0.0729036	0.0729036	0.0364518	0.0081004	0.0729036	0.0364518	0.0364518	0.94572	0.0094572	0.0364518	0.0081004	0.0729036	0.0364518	0.0364518	0.0351447	0.0340052	0.033005
	CommercialPrivate-DC	0.160094	0.160094	0.0328399	0.985196	0.985196	0.160094	0.0328399	0.985196	0.160094	0.160094	2.9241	0.029241	0.160094	0.0328399	0.985196	0.160094	0.160094	0.154354	0.149349	0.144956
	CommercialPublic-mediumAC	0.069429	0.069429	0.0107299	0.131144	0.131144	0.069429	0.0107299	0.131144	0.069429	0.069429	3.64153	0.0364153	0.069429	0.0107299	0.131144	0.05297	0.0609223	0.0669394	0.0647689	0.0628639
	CommercialPublic-highAC	0.0524818	0.0524818	0.00718929	0.0728914	0.0728914	0.0524818	0.00718929	0.0728914	0.0524818	0.0524818	1.36161	0.0136161	0.0524818	0.00718929	0.0728914	0.0400404	0.0460516	0.0506	0.0489592	0.0475192
	CommercialPublic-DC	0.160094	0.160094	0.0232864	0.6923	0.6923	0.160094	0.0232864	0.6923	0.160094	0.160094	2.9241	0.029241	0.160094	0.0232864	0.6923	0.122142	0.140479	0.154354	0.149349	0.144956
Luxembourg	ResidentialGrid-lowAC	0	0	0	0	0	0	0	0	0	0	0	0	0	0	0	0	0	0	0	0
	ResidentialGrid-mediumAC	0.0340843	0.0340843	0.0284036	0.0511265	0.0284036	0.0340843	0.0284036	0.0511265	0.0340843	0.0340843	0.0319541	0.0319541	0.0340843	0.0284036	0.0511265	0.0340843	0.0340843	0.0323934	0.0309048	0.0295849
	ResidentialGrid-highAC	0.046216	0.046216	0.0385134	0.0693241	0.0385134	0.046216	0.0385134	0.0693241	0.046216	0.046216	0.0433275	0.0433275	0.046216	0.0385134	0.0693241	0.046216	0.046216	0.0439232	0.0419048	0.0401151
	ResidentialPV-lowAC	0	0	0	0	0	0	0	0	0	0	0	0	0	0	0	0	0	0	0	0
	ResidentialPV-mediumAC	0.0340843	0.0340843	0.0284036	0.0511265	0.0284036	0.0340843	0.0284036	0.0511265	0.0340843	0.0340843	0.0319541	0.0319541	0.0340843	0.0284036	0.0511265	0.0340843	0.0340843	0.0323934	0.0309048	0.0295849
	ResidentialPV-highAC	0.046216	0.046216	0.0385134	0.0693241	0.0385134	0.046216	0.0385134	0.0693241	0.046216	0.046216	0.0433275	0.0433275	0.046216	0.0385134	0.0693241	0.046216	0.046216	0.0439232	0.0419048	0.0401151
	CommercialPrivate-lowAC	0	0	0	0	0	0	0	0	0	0	0	0	0	0	0	0	0	0	0	0
	CommercialPrivate-mediumAC	0.0481159	0.0481159	0.0109063	0.0962318	0.0962318	0.0481159	0.0109063	0.0962318	0.0481159	0.0481159	2.52366	0.0252366	0.0481159	0.0109063	0.0962318	0.0481159	0.0481159	0.0463906	0.0448863	0.0435661
	CommercialPrivate-highAC	0.0364518	0.0364518	0.0081004	0.0729036	0.0729036	0.0364518	0.0081004	0.0729036	0.0364518	0.0364518	0.94572	0.0094572	0.0364518	0.0081004	0.0729036	0.0364518	0.0364518	0.0351447	0.0340052	0.033005
	CommercialPrivate-DC	0.160094	0.160094	0.0328399	0.985196	0.985196	0.160094	0.0328399	0.985196	0.160094	0.160094	2.9241	0.029241	0.160094	0.0328399	0.985196	0.160094	0.160094	0.154354	0.149349	0.144956
	CommercialPublic-mediumAC	0.069429	0.069429	0.0107299	0.131144	0.131144	0.069429	0.0107299	0.131144	0.069429	0.069429	3.64153	0.0364153	0.069429	0.0107299	0.131144	0.05297	0.0609223	0.0669394	0.0647689	0.0628639
	CommercialPublic-highAC	0.0524818	0.0524818	0.00718929	0.0728914	0.0728914	0.0524818	0.00718929	0.0728914	0.0524818	0.0524818	1.36161	0.0136161	0.0524818	0.00718929	0.0728914	0.0400404	0.0460516	0.0506	0.0489592	0.0475192
	CommercialPublic-DC	0.160094	0.160094	0.0232864	0.6923	0.6923	0.160094	0.0232864	0.6923	0.160094	0.160094	2.9241	0.029241	0.160094	0.0232864	0.6923	0.122142	0.140479	0.154354	0.149349	0.144956
Malta	ResidentialGrid-lowAC	0	0	0	0	0	0	0	0	0	0	0	0	0	0	0	0	0	0	0	0
	ResidentialGrid-mediumAC	0.0446883	0.0446883	0.0372403	0.0670325	0.0372403	0.0446883	0.0372403	0.0670325	0.0446883	0.0446883	0.0418953	0.0418953	0.0446883	0.0372403	0.0670325	0.0446883	0.0446883	0.0424713	0.0405197	0.0387891
	ResidentialGrid-highAC	0.0605944	0.0605944	0.0504953	0.0908916	0.0504953	0.0605944	0.0504953	0.0908916	0.0605944	0.0605944	0.0568072	0.0568072	0.0605944	0.0504953	0.0908916	0.0605944	0.0605944	0.0575882	0.0549419	0.0525954
	ResidentialPV-lowAC	0	0	0	0	0	0	0	0	0	0	0	0	0	0	0	0	0	0	0	0
	ResidentialPV-mediumAC	0.0446883	0.0446883	0.0372403	0.0670325	0.0372403	0.0446883	0.0372403	0.0670325	0.0446883	0.0446883	0.0418953	0.0418953	0.0446883	0.0372403	0.0670325	0.0446883	0.0446883	0.0424713	0.0405197	0.0387891
	ResidentialPV-highAC	0.0605944	0.0605944	0.0504953	0.0908916	0.0504953	0.0605944	0.0504953	0.0908916	0.0605944	0.0605944	0.0568072	0.0568072	0.0605944	0.0504953	0.0908916	0.0605944	0.0605944	0.0575882	0.0549419	0.0525954
	CommercialPrivate-lowAC	0	0	0	0	0	0	0	0	0	0	0	0	0	0	0	0	0	0	0	0
	CommercialPrivate-mediumAC	0.0481159	0.0481159	0.0109063	0.0962318	0.0962318	0.0481159	0.0109063	0.0962318	0.0481159	0.0481159	2.52366	0.0252366	0.0481159	0.0109063	0.0962318	0.0481159	0.0481159	0.0463906	0.0448863	0.0435661
	CommercialPrivate-highAC	0.0364518	0.0364518	0.0081004	0.0729036	0.0729036	0.0364518	0.0081004	0.0729036	0.0364518	0.0364518	0.94572	0.0094572	0.0364518	0.0081004	0.0729036	0.0364518	0.0364518	0.0351447	0.0340052	0.033005
	CommercialPrivate-DC	0.160094	0.160094	0.0328399	0.985196	0.985196	0.160094	0.0328399	0.985196	0.160094	0.160094	2.9241	0.029241	0.160094	0.0328399	0.985196	0.160094	0.160094	0.154354	0.149349	0.144956
	CommercialPublic-mediumAC	0.069429	0.069429	0.0107299	0.131144	0.131144	0.069429	0.0107299	0.131144	0.069429	0.069429	3.64153	0.0364153	0.069429	0.0107299	0.131144	0.05297	0.0609223	0.0669394	0.0647689	0.0628639
	CommercialPublic-highAC	0.0524818	0.0524818	0.00718929	0.0728914	0.0728914	0.0524818	0.00718929	0.0728914	0.0524818	0.0524818	1.36161	0.0136161	0.0524818	0.00718929	0.0728914	0.0400404	0.0460516	0.0506	0.0489592	0.0475192
	CommercialPublic-DC	0.160094	0.160094	0.0232864	0.6923	0.6923	0.160094	0.0232864	0.6923	0.160094	0.160094	2.9241	0.029241	0.160094	0.0232864	0.6923	0.122142	0.140479	0.154354	0.149349	0.144956
Netherlands	ResidentialGrid-lowAC	0	0	0	0	0	0	0	0	0	0	0	0	0	0	0	0	0	0	0	0
	ResidentialGrid-mediumAC	0.0352496	0.0352496	0.0293747	0.0528744	0.0293747	0.0352496	0.0293747	0.0528744	0.0352496	0.0352496	0.0330465	0.0330465	0.0352496	0.0293747	0.0528744	0.0352496	0.0352496	0.0335008	0.0319614	0.0305964
	ResidentialGrid-highAC	0.0477961	0.0477961	0.0398301	0.0716941	0.0398301	0.0477961	0.0398301	0.0716941	0.0477961	0.0477961	0.0448088	0.0448088	0.0477961	0.0398301	0.0716941	0.0477961	0.0477961	0.0454249	0.0433375	0.0414866
	ResidentialPV-lowAC	0	0	0	0	0	0	0	0	0	0	0	0	0	0	0	0	0	0	0	0
	ResidentialPV-mediumAC	0.0352496	0.0352496	0.0293747	0.0528744	0.0293747	0.0352496	0.0293747	0.0528744	0.0352496	0.0352496	0.0330465	0.0330465	0.0352496	0.0293747	0.0528744	0.0352496	0.0352496	0.0335008	0.0319614	0.0305964
	ResidentialPV-highAC	0.0477961	0.0477961	0.0398301	0.0716941	0.0398301	0.0477961	0.0398301	0.0716941	0.0477961	0.0477961	0.0448088	0.0448088	0.0477961	0.0398301	0.0716941	0.0477961	0.0477961	0.0454249	0.0433375	0.0414866
	CommercialPrivate-lowAC	0	0	0	0	0	0	0	0	0	0	0	0	0	0	0	0	0	0	0	0
	CommercialPrivate-mediumAC	0.0481159	0.0481159	0.0109063	0.0962318	0.0962318	0.0481159	0.0109063	0.0962318	0.0481159	0.0481159	2.52366	0.0252366	0.0481159	0.0109063	0.0962318	0.0481159	0.0481159	0.0463906	0.0448863	0.0435661
	CommercialPrivate-highAC	0.0364518	0.0364518	0.0081004	0.0729036	0.0729036	0.0364518	0.0081004	0.0729036	0.0364518	0.0364518	0.94572	0.0094572	0.0364518	0.0081004	0.0729036	0.0364518	0.0364518	0.0351447	0.0340052	0.033005
	CommercialPrivate-DC	0.160094	0.160094	0.0328399	0.985196	0.985196	0.160094	0.0328399	0.985196	0.160094	0.160094	2.9241	0.029241	0.160094	0.0328399	0.985196	0.160094	0.160094	0.154354	0.149349	0.144956
	CommercialPublic-mediumAC	0.069429	0.069429	0.0107299	0.131144	0.131144	0.069429	0.0107299	0.131144	0.069429	0.069429	3.64153	0.0364153	0.069429	0.0107299	0.131144	0.05297	0.0609223	0.0669394	0.0647689	0.0628639
	CommercialPublic-highAC	0.0524818	0.0524818	0.00718929	0.0728914	0.0728914	0.0524818	0.00718929	0.0728914	0.0524818	0.0524818	1.36161	0.0136161	0.0524818	0.00718929	0.0728914	0.0400404	0.0460516	0.0506	0.0489592	0.0475192
	CommercialPublic-DC	0.160094	0.160094	0.0232864	0.6923	0.6923	0.160094	0.0232864	0.6923	0.160094	0.160094	2.9241	0.029241	0.160094	0.0232864	0.6923	0.122142	0.140479	0.154354	0.149349	0.144956
Poland	ResidentialGrid-lowAC	0	0	0	0	0	0	0	0	0	0	0	0	0	0	0	0	0	0	0	0
	ResidentialGrid-mediumAC	0.0582274	0.0582274	0.0485228	0.0873411	0.0485228	0.0582274	0.0485228	0.0873411	0.0582274	0.0582274	0.0545882	0.0545882	0.0582274	0.0485228	0.0873411	0.0582274	0.0582274	0.0553387	0.0527957	0.0505409
	ResidentialGrid-highAC	0.0789524	0.0789524	0.0657937	0.118429	0.0657937	0.0789524	0.0657937	0.118429	0.0789524	0.0789524	0.0740179	0.0740179	0.0789524	0.0657937	0.118429	0.0789524	0.0789524	0.0750355	0.0715874	0.06853
	ResidentialPV-lowAC	0	0	0	0	0	0	0	0	0	0	0	0	0	0	0	0	0	0	0	0
	ResidentialPV-mediumAC	0.0582274	0.0582274	0.0485228	0.0873411	0.0485228	0.0582274	0.0485228	0.0873411	0.0582274	0.0582274	0.0545882	0.0545882	0.0582274	0.0485228	0.0873411	0.0582274	0.0582274	0.0553387	0.0527957	0.0505409
	ResidentialPV-highAC	0.0789524	0.0789524	0.0657937	0.118429	0.0657937	0.0789524	0.0657937	0.118429	0.0789524	0.0789524	0.0740179	0.0740179	0.0789524	0.0657937	0.118429	0.0789524	0.0789524	0.0750355	0.0715874	0.06853
	CommercialPrivate-lowAC	0	0	0	0	0	0	0	0	0	0	0	0	0	0	0	0	0	0	0	0
	CommercialPrivate-mediumAC	0.0481159	0.0481159	0.0109063	0.0962318	0.0962318	0.0481159	0.0109063	0.0962318	0.0481159	0.0481159	2.52366	0.0252366	0.0481159	0.0109063	0.0962318	0.0481159	0.0481159	0.0463906	0.0448863	0.0435661
	CommercialPrivate-highAC	0.0364518	0.0364518	0.0081004	0.0729036	0.0729036	0.0364518	0.0081004	0.0729036	0.0364518	0.0364518	0.94572	0.0094572	0.0364518	0.0081004	0.0729036	0.0364518	0.0364518	0.0351447	0.0340052	0.033005
	CommercialPrivate-DC	0.160094	0.160094	0.0328399	0.985196	0.985196	0.160094	0.0328399	0.985196	0.160094	0.160094	2.9241	0.029241	0.160094	0.0328399	0.985196	0.160094	0.160094	0.154354	0.149349	0.144956
	CommercialPublic-mediumAC	0.069429	0.069429	0.0107299	0.131144	0.131144	0.069429	0.0107299	0.131144	0.069429	0.069429	3.64153	0.0364153	0.069429	0.0107299	0.131144	0.05297	0.0609223	0.0669394	0.0647689	0.0628639
	CommercialPublic-highAC	0.0524818	0.0524818	0.00718929	0.0728914	0.0728914	0.0524818	0.00718929	0.0728914	0.0524818	0.0524818	1.36161	0.0136161	0.0524818	0.00718929	0.0728914	0.0400404	0.0460516	0.0506	0.0489592	0.0475192
	CommercialPublic-DC	0.160094	0.160094	0.0232864	0.6923	0.6923	0.160094	0.0232864	0.6923	0.160094	0.160094	2.9241	0.029241	0.160094	0.0232864	0.6923	0.122142	0.140479	0.154354	0.149349	0.144956
Portugal	ResidentialGrid-lowAC	0	0	0	0	0	0	0	0	0	0	0	0	0	0	0	0	0	0	0	0
	ResidentialGrid-mediumAC	0.0352893	0.0352893	0.0294078	0.052934	0.0294078	0.0352893	0.0294078	0.052934	0.0352893	0.0352893	0.0330838	0.0330838	0.0352893	0.0294078	0.052934	0.0352893	0.0352893	0.0335386	0.0319974	0.0306308
	ResidentialGrid-highAC	0.0478499	0.0478499	0.039875	0.0717749	0.039875	0.0478499	0.039875	0.0717749	0.0478499	0.0478499	0.0448593	0.0448593	0.0478499	0.039875	0.0717749	0.0478499	0.0478499	0.0454761	0.0433863	0.0415334
	ResidentialPV-lowAC	0	0	0	0	0	0	0	0	0	0	0	0	0	0	0	0	0	0	0	0
	ResidentialPV-mediumAC	0.0352893	0.0352893	0.0294078	0.052934	0.0294078	0.0352893	0.0294078	0.052934	0.0352893	0.0352893	0.0330838	0.0330838	0.0352893	0.0294078	0.052934	0.0352893	0.0352893	0.0335386	0.0319974	0.0306308
	ResidentialPV-highAC	0.0478499	0.0478499	0.039875	0.0717749	0.039875	0.0478499	0.039875	0.0717749	0.0478499	0.0478499	0.0448593	0.0448593	0.0478499	0.039875	0.0717749	0.0478499	0.0478499	0.0454761	0.0433863	0.0415334
	CommercialPrivate-lowAC	0	0	0	0	0	0	0	0	0	0	0	0	0	0	0	0	0	0	0	0
	CommercialPrivate-mediumAC	0.0481159	0.0481159	0.0109063	0.0962318	0.0962318	0.0481159	0.0109063	0.0962318	0.0481159	0.0481159	2.52366	0.0252366	0.0481159	0.0109063	0.0962318	0.0481159	0.0481159	0.0463906	0.0448863	0.0435661
	CommercialPrivate-highAC	0.0364518	0.0364518	0.0081004	0.0729036	0.0729036	0.0364518	0.0081004	0.0729036	0.0364518	0.0364518	0.94572	0.0094572	0.0364518	0.0081004	0.0729036	0.0364518	0.0364518	0.0351447	0.0340052	0.033005
	CommercialPrivate-DC	0.160094	0.160094	0.0328399	0.985196	0.985196	0.160094	0.0328399	0.985196	0.160094	0.160094	2.9241	0.029241	0.160094	0.0328399	0.985196	0.160094	0.160094	0.154354	0.149349	0.144956
	CommercialPublic-mediumAC	0.069429	0.069429	0.0107299	0.131144	0.131144	0.069429	0.0107299	0.131144	0.069429	0.069429	3.64153	0.0364153	0.069429	0.0107299	0.131144	0.05297	0.0609223	0.0669394	0.0647689	0.0628639
	CommercialPublic-highAC	0.0524818	0.0524818	0.00718929	0.0728914	0.0728914	0.0524818	0.00718929	0.0728914	0.0524818	0.0524818	1.36161	0.0136161	0.0524818	0.00718929	0.0728914	0.0400404	0.0460516	0.0506	0.0489592	0.0475192
	CommercialPublic-DC	0.160094	0.160094	0.0232864	0.6923	0.6923	0.160094	0.0232864	0.6923	0.160094	0.160094	2.9241	0.029241	0.160094	0.0232864	0.6923	0.122142	0.140479	0.154354	0.149349	0.144956
Romania	ResidentialGrid-lowAC	0	0	0	0	0	0	0	0	0	0	0	0	0	0	0	0	0	0	0	0
	ResidentialGrid-mediumAC	0.0563338	0.0563338	0.0469449	0.0845007	0.0469449	0.0563338	0.0469449	0.0845007	0.0563338	0.0563338	0.052813	0.052813	0.0563338	0.0469449	0.0845007	0.0563338	0.0563338	0.0535391	0.0510788	0.0488973
	ResidentialGrid-highAC	0.0763849	0.0763849	0.063654	0.114577	0.063654	0.0763849	0.063654	0.114577	0.0763849	0.0763849	0.0716108	0.0716108	0.0763849	0.063654	0.114577	0.0763849	0.0763849	0.0725953	0.0692594	0.0663014
	ResidentialPV-lowAC	0	0	0	0	0	0	0	0	0	0	0	0	0	0	0	0	0	0	0	0
	ResidentialPV-mediumAC	0.0563338	0.0563338	0.0469449	0.0845007	0.0469449	0.0563338	0.0469449	0.0845007	0.0563338	0.0563338	0.052813	0.052813	0.0563338	0.0469449	0.0845007	0.0563338	0.0563338	0.0535391	0.0510788	0.0488973
	ResidentialPV-highAC	0.0763849	0.0763849	0.063654	0.114577	0.063654	0.0763849	0.063654	0.114577	0.0763849	0.0763849	0.0716108	0.0716108	0.0763849	0.063654	0.114577	0.0763849	0.0763849	0.0725953	0.0692594	0.0663014
	CommercialPrivate-lowAC	0	0	0	0	0	0	0	0	0	0	0	0	0	0	0	0	0	0	0	0
	CommercialPrivate-mediumAC	0.0481159	0.0481159	0.0109063	0.0962318	0.0962318	0.0481159	0.0109063	0.0962318	0.0481159	0.0481159	2.52366	0.0252366	0.0481159	0.0109063	0.0962318	0.0481159	0.0481159	0.0463906	0.0448863	0.0435661
	CommercialPrivate-highAC	0.0364518	0.0364518	0.0081004	0.0729036	0.0729036	0.0364518	0.0081004	0.0729036	0.0364518	0.0364518	0.94572	0.0094572	0.0364518	0.0081004	0.0729036	0.0364518	0.0364518	0.0351447	0.0340052	0.033005
	CommercialPrivate-DC	0.160094	0.160094	0.0328399	0.985196	0.985196	0.160094	0.0328399	0.985196	0.160094	0.160094	2.9241	0.029241	0.160094	0.0328399	0.985196	0.160094	0.160094	0.154354	0.149349	0.144956
	CommercialPublic-mediumAC	0.069429	0.069429	0.0107299	0.131144	0.131144	0.069429	0.0107299	0.131144	0.069429	0.069429	3.64153	0.0364153	0.069429	0.0107299	0.131144	0.05297	0.0609223	0.0669394	0.0647689	0.0628639
	CommercialPublic-highAC	0.0524818	0.0524818	0.00718929	0.0728914	0.0728914	0.0524818	0.00718929	0.0728914	0.0524818	0.0524818	1.36161	0.0136161	0.0524818	0.00718929	0.0728914	0.0400404	0.0460516	0.0506	0.0489592	0.0475192
	CommercialPublic-DC	0.160094	0.160094	0.0232864	0.6923	0.6923	0.160094	0.0232864	0.6923	0.160094	0.160094	2.9241	0.029241	0.160094	0.0232864	0.6923	0.122142	0.140479	0.154354	0.149349	0.144956
Slovakia	ResidentialGrid-lowAC	0	0	0	0	0	0	0	0	0	0	0	0	0	0	0	0	0	0	0	0
	ResidentialGrid-mediumAC	0.0568072	0.0568072	0.0473394	0.0852108	0.0473394	0.0568072	0.0473394	0.0852108	0.0568072	0.0568072	0.0532568	0.0532568	0.0568072	0.0473394	0.0852108	0.0568072	0.0568072	0.053989	0.051508	0.0493082
	ResidentialGrid-highAC	0.0770267	0.0770267	0.064189	0.11554	0.064189	0.0770267	0.064189	0.11554	0.0770267	0.0770267	0.0722126	0.0722126	0.0770267	0.064189	0.11554	0.0770267	0.0770267	0.0732054	0.0698414	0.0668586
	ResidentialPV-lowAC	0	0	0	0	0	0	0	0	0	0	0	0	0	0	0	0	0	0	0	0
	ResidentialPV-mediumAC	0.0568072	0.0568072	0.0473394	0.0852108	0.0473394	0.0568072	0.0473394	0.0852108	0.0568072	0.0568072	0.0532568	0.0532568	0.0568072	0.0473394	0.0852108	0.0568072	0.0568072	0.053989	0.051508	0.0493082
	ResidentialPV-highAC	0.0770267	0.0770267	0.064189	0.11554	0.064189	0.0770267	0.064189	0.11554	0.0770267	0.0770267	0.0722126	0.0722126	0.0770267	0.064189	0.11554	0.0770267	0.0770267	0.0732054	0.0698414	0.0668586
	CommercialPrivate-lowAC	0	0	0	0	0	0	0	0	0	0	0	0	0	0	0	0	0	0	0	0
	CommercialPrivate-mediumAC	0.0481159	0.0481159	0.0109063	0.0962318	0.0962318	0.0481159	0.0109063	0.0962318	0.0481159	0.0481159	2.52366	0.0252366	0.0481159	0.0109063	0.0962318	0.0481159	0.0481159	0.0463906	0.0448863	0.0435661
	CommercialPrivate-highAC	0.0364518	0.0364518	0.0081004	0.0729036	0.0729036	0.0364518	0.0081004	0.0729036	0.0364518	0.0364518	0.94572	0.0094572	0.0364518	0.0081004	0.0729036	0.0364518	0.0364518	0.0351447	0.0340052	0.033005
	CommercialPrivate-DC	0.160094	0.160094	0.0328399	0.985196	0.985196	0.160094	0.0328399	0.985196	0.160094	0.160094	2.9241	0.029241	0.160094	0.0328399	0.985196	0.160094	0.160094	0.154354	0.149349	0.144956
	CommercialPublic-mediumAC	0.069429	0.069429	0.0107299	0.131144	0.131144	0.069429	0.0107299	0.131144	0.069429	0.069429	3.64153	0.0364153	0.069429	0.0107299	0.131144	0.05297	0.0609223	0.0669394	0.0647689	0.0628639
	CommercialPublic-highAC	0.0524818	0.0524818	0.00718929	0.0728914	0.0728914	0.0524818	0.00718929	0.0728914	0.0524818	0.0524818	1.36161	0.0136161	0.0524818	0.00718929	0.0728914	0.0400404	0.0460516	0.0506	0.0489592	0.0475192
	CommercialPublic-DC	0.160094	0.160094	0.0232864	0.6923	0.6923	0.160094	0.0232864	0.6923	0.160094	0.160094	2.9241	0.029241	0.160094	0.0232864	0.6923	0.122142	0.140479	0.154354	0.149349	0.144956
Slovenia	ResidentialGrid-lowAC	0	0	0	0	0	0	0	0	0	0	0	0	0	0	0	0	0	0	0	0
	ResidentialGrid-mediumAC	0.057754	0.057754	0.0481283	0.086631	0.0481283	0.057754	0.0481283	0.086631	0.057754	0.057754	0.0541444	0.0541444	0.057754	0.0481283	0.086631	0.057754	0.057754	0.0548888	0.0523665	0.05013
	ResidentialGrid-highAC	0.0783105	0.0783105	0.0652588	0.117466	0.0652588	0.0783105	0.0652588	0.117466	0.0783105	0.0783105	0.0734161	0.0734161	0.0783105	0.0652588	0.117466	0.0783105	0.0783105	0.0744255	0.0710054	0.0679729
	ResidentialPV-lowAC	0	0	0	0	0	0	0	0	0	0	0	0	0	0	0	0	0	0	0	0
	ResidentialPV-mediumAC	0.057754	0.057754	0.0481283	0.086631	0.0481283	0.057754	0.0481283	0.086631	0.057754	0.057754	0.0541444	0.0541444	0.057754	0.0481283	0.086631	0.057754	0.057754	0.0548888	0.0523665	0.05013
	ResidentialPV-highAC	0.0783105	0.0783105	0.0652588	0.117466	0.0652588	0.0783105	0.0652588	0.117466	0.0783105	0.0783105	0.0734161	0.0734161	0.0783105	0.0652588	0.117466	0.0783105	0.0783105	0.0744255	0.0710054	0.0679729
	CommercialPrivate-lowAC	0	0	0	0	0	0	0	0	0	0	0	0	0	0	0	0	0	0	0	0
	CommercialPrivate-mediumAC	0.0481159	0.0481159	0.0109063	0.0962318	0.0962318	0.0481159	0.0109063	0.0962318	0.0481159	0.0481159	2.52366	0.0252366	0.0481159	0.0109063	0.0962318	0.0481159	0.0481159	0.0463906	0.0448863	0.0435661
	CommercialPrivate-highAC	0.0364518	0.0364518	0.0081004	0.0729036	0.0729036	0.0364518	0.0081004	0.0729036	0.0364518	0.0364518	0.94572	0.0094572	0.0364518	0.0081004	0.0729036	0.0364518	0.0364518	0.0351447	0.0340052	0.033005
	CommercialPrivate-DC	0.160094	0.160094	0.0328399	0.985196	0.985196	0.160094	0.0328399	0.985196	0.160094	0.160094	2.9241	0.029241	0.160094	0.0328399	0.985196	0.160094	0.160094	0.154354	0.149349	0.144956
	CommercialPublic-mediumAC	0.069429	0.069429	0.0107299	0.131144	0.131144	0.069429	0.0107299	0.131144	0.069429	0.069429	3.64153	0.0364153	0.069429	0.0107299	0.131144	0.05297	0.0609223	0.0669394	0.0647689	0.0628639
	CommercialPublic-highAC	0.0524818	0.0524818	0.00718929	0.0728914	0.0728914	0.0524818	0.00718929	0.0728914	0.0524818	0.0524818	1.36161	0.0136161	0.0524818	0.00718929	0.0728914	0.0400404	0.0460516	0.0506	0.0489592	0.0475192
	CommercialPublic-DC	0.160094	0.160094	0.0232864	0.6923	0.6923	0.160094	0.0232864	0.6923	0.160094	0.160094	2.9241	0.029241	0.160094	0.0232864	0.6923	0.122142	0.140479	0.154354	0.149349	0.144956
Spain	ResidentialGrid-lowAC	0	0	0	0	0	0	0	0	0	0	0	0	0	0	0	0	0	0	0	0
	ResidentialGrid-mediumAC	0.0347155	0.0347155	0.0289296	0.0520733	0.0289296	0.0347155	0.0289296	0.0520733	0.0347155	0.0347155	0.0325458	0.0325458	0.0347155	0.0289296	0.0520733	0.0347155	0.0347155	0.0329933	0.0314771	0.0301328
	ResidentialGrid-highAC	0.0470719	0.0470719	0.0392266	0.0706078	0.0392266	0.0470719	0.0392266	0.0706078	0.0470719	0.0470719	0.0441299	0.0441299	0.0470719	0.0392266	0.0706078	0.0470719	0.0470719	0.0447366	0.0426809	0.040858
	ResidentialPV-lowAC	0	0	0	0	0	0	0	0	0	0	0	0	0	0	0	0	0	0	0	0
	ResidentialPV-mediumAC	0.0347155	0.0347155	0.0289296	0.0520733	0.0289296	0.0347155	0.0289296	0.0520733	0.0347155	0.0347155	0.0325458	0.0325458	0.0347155	0.0289296	0.0520733	0.0347155	0.0347155	0.0329933	0.0314771	0.0301328
	ResidentialPV-highAC	0.0470719	0.0470719	0.0392266	0.0706078	0.0392266	0.0470719	0.0392266	0.0706078	0.0470719	0.0470719	0.0441299	0.0441299	0.0470719	0.0392266	0.0706078	0.0470719	0.0470719	0.0447366	0.0426809	0.040858
	CommercialPrivate-lowAC	0	0	0	0	0	0	0	0	0	0	0	0	0	0	0	0	0	0	0	0
	CommercialPrivate-mediumAC	0.0481159	0.0481159	0.0109063	0.0962318	0.0962318	0.0481159	0.0109063	0.0962318	0.0481159	0.0481159	2.52366	0.0252366	0.0481159	0.0109063	0.0962318	0.0481159	0.0481159	0.0463906	0.0448863	0.0435661
	CommercialPrivate-highAC	0.0364518	0.0364518	0.0081004	0.0729036	0.0729036	0.0364518	0.0081004	0.0729036	0.0364518	0.0364518	0.94572	0.0094572	0.0364518	0.0081004	0.0729036	0.0364518	0.0364518	0.0351447	0.0340052	0.033005
	CommercialPrivate-DC	0.160094	0.160094	0.0328399	0.985196	0.985196	0.160094	0.0328399	0.985196	0.160094	0.160094	2.9241	0.029241	0.160094	0.0328399	0.985196	0.160094	0.160094	0.154354	0.149349	0.144956
	CommercialPublic-mediumAC	0.069429	0.069429	0.0107299	0.131144	0.131144	0.069429	0.0107299	0.131144	0.069429	0.069429	3.64153	0.0364153	0.069429	0.0107299	0.131144	0.05297	0.0609223	0.0669394	0.0647689	0.0628639
	CommercialPublic-highAC	0.0524818	0.0524818	0.00718929	0.0728914	0.0728914	0.0524818	0.00718929	0.0728914	0.0524818	0.0524818	1.36161	0.0136161	0.0524818	0.00718929	0.0728914	0.0400404	0.0460516	0.0506	0.0489592	0.0475192
	CommercialPublic-DC	0.160094	0.160094	0.0232864	0.6923	0.6923	0.160094	0.0232864	0.6923	0.160094	0.160094	2.9241	0.029241	0.160094	0.0232864	0.6923	0.122142	0.140479	0.154354	0.149349	0.144956
Sweden	ResidentialGrid-lowAC	0	0	0	0	0	0	0	0	0	0	0	0	0	0	0	0	0	0	0	0
	ResidentialGrid-mediumAC	0.040461	0.040461	0.0337175	0.0606915	0.0337175	0.040461	0.0337175	0.0606915	0.040461	0.040461	0.0379322	0.0379322	0.040461	0.0337175	0.0606915	0.040461	0.040461	0.0384537	0.0366866	0.0351198
	ResidentialGrid-highAC	0.0548624	0.0548624	0.0457186	0.0822935	0.0457186	0.0548624	0.0457186	0.0822935	0.0548624	0.0548624	0.0514335	0.0514335	0.0548624	0.0457186	0.0822935	0.0548624	0.0548624	0.0521406	0.0497446	0.0476201
	ResidentialPV-lowAC	0	0	0	0	0	0	0	0	0	0	0	0	0	0	0	0	0	0	0	0
	ResidentialPV-mediumAC	0.040461	0.040461	0.0337175	0.0606915	0.0337175	0.040461	0.0337175	0.0606915	0.040461	0.040461	0.0379322	0.0379322	0.040461	0.0337175	0.0606915	0.040461	0.040461	0.0384537	0.0366866	0.0351198
	ResidentialPV-highAC	0.0548624	0.0548624	0.0457186	0.0822935	0.0457186	0.0548624	0.0457186	0.0822935	0.0548624	0.0548624	0.0514335	0.0514335	0.0548624	0.0457186	0.0822935	0.0548624	0.0548624	0.0521406	0.0497446	0.0476201
	CommercialPrivate-lowAC	0	0	0	0	0	0	0	0	0	0	0	0	0	0	0	0	0	0	0	0
	CommercialPrivate-mediumAC	0.0481159	0.0481159	0.0109063	0.0962318	0.0962318	0.0481159	0.0109063	0.0962318	0.0481159	0.0481159	2.52366	0.0252366	0.0481159	0.0109063	0.0962318	0.0481159	0.0481159	0.0463906	0.0448863	0.0435661
	CommercialPrivate-highAC	0.0364518	0.0364518	0.0081004	0.0729036	0.0729036	0.0364518	0.0081004	0.0729036	0.0364518	0.0364518	0.94572	0.0094572	0.0364518	0.0081004	0.0729036	0.0364518	0.0364518	0.0351447	0.0340052	0.033005
	CommercialPrivate-DC	0.160094	0.160094	0.0328399	0.985196	0.985196	0.160094	0.0328399	0.985196	0.160094	0.160094	2.9241	0.029241	0.160094	0.0328399	0.985196	0.160094	0.160094	0.154354	0.149349	0.144956
	CommercialPublic-mediumAC	0.069429	0.069429	0.0107299	0.131144	0.131144	0.069429	0.0107299	0.131144	0.069429	0.069429	3.64153	0.0364153	0.069429	0.0107299	0.131144	0.05297	0.0609223	0.0669394	0.0647689	0.0628639
	CommercialPublic-highAC	0.0524818	0.0524818	0.00718929	0.0728914	0.0728914	0.0524818	0.00718929	0.0728914	0.0524818	0.0524818	1.36161	0.0136161	0.0524818	0.00718929	0.0728914	0.0400404	0.0460516	0.0506	0.0489592	0.0475192
	CommercialPublic-DC	0.160094	0.160094	0.0232864	0.6923	0.6923	0.160094	0.0232864	0.6923	0.160094	0.160094	2.9241	0.029241	0.160094	0.0232864	0.6923	0.122142	0.140479	0.154354	0.149349	0.144956
United Kingdom	ResidentialGrid-lowAC	0	0	0	0	0	0	0	0	0	0	0	0	0	0	0	0	0	0	0	0
	ResidentialGrid-mediumAC	0.0360681	0.0360681	0.0300567	0.0541021	0.0300567	0.0360681	0.0300567	0.0541021	0.0360681	0.0360681	0.0338138	0.0338138	0.0360681	0.0300567	0.0541021	0.0360681	0.0360681	0.0342787	0.0327035	0.0313068
	ResidentialGrid-highAC	0.0489059	0.0489059	0.0407549	0.0733588	0.0407549	0.0489059	0.0407549	0.0733588	0.0489059	0.0489059	0.0458493	0.0458493	0.0489059	0.0407549	0.0733588	0.0489059	0.0489059	0.0464796	0.0443438	0.0424499
	ResidentialPV-lowAC	0	0	0	0	0	0	0	0	0	0	0	0	0	0	0	0	0	0	0	0
	ResidentialPV-mediumAC	0.0360681	0.0360681	0.0300567	0.0541021	0.0300567	0.0360681	0.0300567	0.0541021	0.0360681	0.0360681	0.0338138	0.0338138	0.0360681	0.0300567	0.0541021	0.0360681	0.0360681	0.0342787	0.0327035	0.0313068
	ResidentialPV-highAC	0.0489059	0.0489059	0.0407549	0.0733588	0.0407549	0.0489059	0.0407549	0.0733588	0.0489059	0.0489059	0.0458493	0.0458493	0.0489059	0.0407549	0.0733588	0.0489059	0.0489059	0.0464796	0.0443438	0.0424499
	CommercialPrivate-lowAC	0	0	0	0	0	0	0	0	0	0	0	0	0	0	0	0	0	0	0	0
	CommercialPrivate-mediumAC	0.0481159	0.0481159	0.0109063	0.0962318	0.0962318	0.0481159	0.0109063	0.0962318	0.0481159	0.0481159	2.52366	0.0252366	0.0481159	0.0109063	0.0962318	0.0481159	0.0481159	0.0463906	0.0448863	0.0435661
	CommercialPrivate-highAC	0.0364518	0.0364518	0.0081004	0.0729036	0.0729036	0.0364518	0.0081004	0.0729036	0.0364518	0.0364518	0.94572	0.0094572	0.0364518	0.0081004	0.0729036	0.0364518	0.0364518	0.0351447	0.0340052	0.033005
	CommercialPrivate-DC	0.160094	0.160094	0.0328399	0.985196	0.985196	0.160094	0.0328399	0.985196	0.160094	0.160094	2.9241	0.029241	0.160094	0.0328399	0.985196	0.160094	0.160094	0.154354	0.149349	0.144956
	CommercialPublic-mediumAC	0.069429	0.069429	0.0107299	0.131144	0.131144	0.069429	0.0107299	0.131144	0.069429	0.069429	3.64153	0.0364153	0.069429	0.0107299	0.131144	0.05297	0.0609223	0.0669394	0.0647689	0.0628639
	CommercialPublic-highAC	0.0524818	0.0524818	0.00718929	0.0728914	0.0728914	0.0524818	0.00718929	0.0728914	0.0524818	0.0524818	1.36161	0.0136161	0.0524818	0.00718929	0.0728914	0.0400404	0.0460516	0.0506	0.0489592	0.0475192
	CommercialPublic-DC	0.160094	0.160094	0.0232864	0.6923	0.6923	0.160094	0.0232864	0.6923	0.160094	0.160094	2.9241	0.029241	0.160094	0.0232864	0.6923	0.122142	0.140479	0.154354	0.149349	0.144956
Norway	ResidentialGrid-lowAC	0	0	0	0	0	0	0	0	0	0	0	0	0	0	0	0	0	0	0	0
	ResidentialGrid-mediumAC	0.0381769	0.0381769	0.0318141	0.0572653	0.0318141	0.0381769	0.0318141	0.0572653	0.0381769	0.0381769	0.0357908	0.0357908	0.0381769	0.0318141	0.0572653	0.0381769	0.0381769	0.0362829	0.0346156	0.0331372
	ResidentialGrid-highAC	0.0517653	0.0517653	0.0431377	0.0776479	0.0431377	0.0517653	0.0431377	0.0776479	0.0517653	0.0517653	0.04853	0.04853	0.0517653	0.0431377	0.0776479	0.0517653	0.0517653	0.0491972	0.0469364	0.0449318
	ResidentialPV-lowAC	0	0	0	0	0	0	0	0	0	0	0	0	0	0	0	0	0	0	0	0
	ResidentialPV-mediumAC	0.0381769	0.0381769	0.0318141	0.0572653	0.0318141	0.0381769	0.0318141	0.0572653	0.0381769	0.0381769	0.0357908	0.0357908	0.0381769	0.0318141	0.0572653	0.0381769	0.0381769	0.0362829	0.0346156	0.0331372
	ResidentialPV-highAC	0.0517653	0.0517653	0.0431377	0.0776479	0.0431377	0.0517653	0.0431377	0.0776479	0.0517653	0.0517653	0.04853	0.04853	0.0517653	0.0431377	0.0776479	0.0517653	0.0517653	0.0491972	0.0469364	0.0449318
	CommercialPrivate-lowAC	0	0	0	0	0	0	0	0	0	0	0	0	0	0	0	0	0	0	0	0
	CommercialPrivate-mediumAC	0.0481159	0.0481159	0.0109063	0.0962318	0.0962318	0.0481159	0.0109063	0.0962318	0.0481159	0.0481159	2.52366	0.0252366	0.0481159	0.0109063	0.0962318	0.0481159	0.0481159	0.0463906	0.0448863	0.0435661
	CommercialPrivate-highAC	0.0364518	0.0364518	0.0081004	0.0729036	0.0729036	0.0364518	0.0081004	0.0729036	0.0364518	0.0364518	0.94572	0.0094572	0.0364518	0.0081004	0.0729036	0.0364518	0.0364518	0.0351447	0.0340052	0.033005
	CommercialPrivate-DC	0.160094	0.160094	0.0328399	0.985196	0.985196	0.160094	0.0328399	0.985196	0.160094	0.160094	2.9241	0.029241	0.160094	0.0328399	0.985196	0.160094	0.160094	0.154354	0.149349	0.144956
	CommercialPublic-mediumAC	0.069429	0.069429	0.0107299	0.131144	0.131144	0.069429	0.0107299	0.131144	0.069429	0.069429	3.64153	0.0364153	0.069429	0.0107299	0.131144	0.05297	0.0609223	0.0669394	0.0647689	0.0628639
	CommercialPublic-highAC	0.0524818	0.0524818	0.00718929	0.0728914	0.0728914	0.0524818	0.00718929	0.0728914	0.0524818	0.0524818	1.36161	0.0136161	0.0524818	0.00718929	0.0728914	0.0400404	0.0460516	0.0506	0.0489592	0.0475192
	CommercialPublic-DC	0.160094	0.160094	0.0232864	0.6923	0.6923	0.160094	0.0232864	0.6923	0.160094	0.160094	2.9241	0.029241	0.160094	0.0232864	0.6923	0.122142	0.140479	0.154354	0.149349	0.144956
Switzerland	ResidentialGrid-lowAC	0	0	0	0	0	0	0	0	0	0	0	0	0	0	0	0	0	0	0	0
	ResidentialGrid-mediumAC	0.0370796	0.0370796	0.0308997	0.0556194	0.0308997	0.0370796	0.0308997	0.0556194	0.0370796	0.0370796	0.0347621	0.0347621	0.0370796	0.0308997	0.0556194	0.0370796	0.0370796	0.0352401	0.0336207	0.0321848
	ResidentialGrid-highAC	0.0502775	0.0502775	0.0418979	0.0754162	0.0418979	0.0502775	0.0418979	0.0754162	0.0502775	0.0502775	0.0471351	0.0471351	0.0502775	0.0418979	0.0754162	0.0502775	0.0502775	0.0477831	0.0455874	0.0436404
	ResidentialPV-lowAC	0	0	0	0	0	0	0	0	0	0	0	0	0	0	0	0	0	0	0	0
	ResidentialPV-mediumAC	0.0370796	0.0370796	0.0308997	0.0556194	0.0308997	0.0370796	0.0308997	0.0556194	0.0370796	0.0370796	0.0347621	0.0347621	0.0370796	0.0308997	0.0556194	0.0370796	0.0370796	0.0352401	0.0336207	0.0321848
	ResidentialPV-highAC	0.0502775	0.0502775	0.0418979	0.0754162	0.0418979	0.0502775	0.0418979	0.0754162	0.0502775	0.0502775	0.0471351	0.0471351	0.0502775	0.0418979	0.0754162	0.0502775	0.0502775	0.0477831	0.0455874	0.0436404
	CommercialPrivate-lowAC	0	0	0	0	0	0	0	0	0	0	0	0	0	0	0	0	0	0	0	0
	CommercialPrivate-mediumAC	0.0481159	0.0481159	0.0109063	0.0962318	0.0962318	0.0481159	0.0109063	0.0962318	0.0481159	0.0481159	2.52366	0.0252366	0.0481159	0.0109063	0.0962318	0.0481159	0.0481159	0.0463906	0.0448863	0.0435661
	CommercialPrivate-highAC	0.0364518	0.0364518	0.0081004	0.0729036	0.0729036	0.0364518	0.0081004	0.0729036	0.0364518	0.0364518	0.94572	0.0094572	0.0364518	0.0081004	0.0729036	0.0364518	0.0364518	0.0351447	0.0340052	0.033005
	CommercialPrivate-DC	0.160094	0.160094	0.0328399	0.985196	0.985196	0.160094	0.0328399	0.985196	0.160094	0.160094	2.9241	0.029241	0.160094	0.0328399	0.985196	0.160094	0.160094	0.154354	0.149349	0.144956
	CommercialPublic-mediumAC	0.069429	0.069429	0.0107299	0.131144	0.131144	0.069429	0.0107299	0.131144	0.069429	0.069429	3.64153	0.0364153	0.069429	0.0107299	0.131144	0.05297	0.0609223	0.0669394	0.0647689	0.0628639
	CommercialPublic-highAC	0.0524818	0.0524818	0.00718929	0.0728914	0.0728914	0.0524818	0.00718929	0.0728914	0.0524818	0.0524818	1.36161	0.0136161	0.0524818	0.00718929	0.0728914	0.0400404	0.0460516	0.0506	0.0489592	0.0475192
	CommercialPublic-DC	0.160094	0.160094	0.0232864	0.6923	0.6923	0.160094	0.0232864	0.6923	0.160094	0.160094	2.9241	0.029241	0.160094	0.0232864	0.6923	0.122142	0.140479	0.154354	0.149349	0.144956
