# Supplementary material for: Comparing the levelized cost of electric vehicle charging options in Europe
Source: Nat Commun. 2022 Sep 8;13:5277. doi: 10.1038/s41467-022-32835-7 (PMC9458728; doi:10.1038/s41467-022-32835-7)
Supplement: Supplementary file 8 — Software 1 [file 41467_2022_32835_MOESM8_ESM.zip › LCOC-Model/output/_LCOInfrastructure.xlsx]

## Sheet: LCOInfrastructure
Country	Option	BaseScenario	WithGridConnection	HighUtilization	LowUtilization	AttractiveHomeCharging	DemandChargesBase	DemandChargesHighUtil	DemandChargesLowUtil	WithoutRETaxes	WithoutREandEnvTaxes	UtilizationRate1	UtilizationRate100	GridConnectionCH	GridConnectionCHHighUtil	GridConnectionCHLowUtil	PublicInterestRate3	PublicInterestRate7	Lifetime16	Lifetime17	Lifetime18
Austria	ResidentialGrid-lowAC	0	0	0	0	0	0	0	0	0	0	0	0	0	0	0	0	0	0	0	0
	ResidentialGrid-mediumAC	0.114304	0.114304	0.0952536	0.171456	0.0952536	0.114304	0.0952536	0.171456	0.114304	0.114304	0.10716	0.10716	0.114304	0.0952536	0.171456	0.114304	0.114304	0.109024	0.104375	0.100253
	ResidentialGrid-highAC	0.135507	0.135507	0.112923	0.203261	0.112923	0.135507	0.112923	0.203261	0.135507	0.135507	0.127038	0.127038	0.135507	0.112923	0.203261	0.135507	0.135507	0.129313	0.123861	0.119026
	ResidentialPV-lowAC	0	0	0	0	0	0	0	0	0	0	0	0	0	0	0	0	0	0	0	0
	ResidentialPV-mediumAC	0.114304	0.114304	0.0952536	0.171456	0.0952536	0.114304	0.0952536	0.171456	0.114304	0.114304	0.10716	0.10716	0.114304	0.0952536	0.171456	0.114304	0.114304	0.109024	0.104375	0.100253
	ResidentialPV-highAC	0.135507	0.135507	0.112923	0.203261	0.112923	0.135507	0.112923	0.203261	0.135507	0.135507	0.127038	0.127038	0.135507	0.112923	0.203261	0.135507	0.135507	0.129313	0.123861	0.119026
	CommercialPrivate-lowAC	0	0	0	0	0	0	0	0	0	0	0	0	0	0	0	0	0	0	0	0
	CommercialPrivate-mediumAC	0.148946	0.148946	0.0337611	0.297892	0.297892	0.148946	0.0337611	0.297892	0.148946	0.148946	7.81217	0.0781217	0.148946	0.0337611	0.297892	0.148946	0.148946	0.143919	0.139537	0.135691
	CommercialPrivate-highAC	0.119924	0.119924	0.0266499	0.239849	0.239849	0.119924	0.0266499	0.239849	0.119924	0.119924	3.11137	0.0311137	0.119924	0.0266499	0.239849	0.119924	0.119924	0.115862	0.112321	0.109212
	CommercialPrivate-DC	0.361695	0.378851	0.0741939	2.22582	2.22582	0.361695	0.0741939	2.22582	0.361695	0.361695	6.60631	0.0660631	0.387429	0.0794725	2.38418	0.361695	0.361695	0.349772	0.339376	0.330252
	CommercialPublic-mediumAC	0.241131	0.241131	0.0372657	0.45547	0.45547	0.241131	0.0372657	0.45547	0.241131	0.241131	12.6472	0.126472	0.241131	0.0372657	0.45547	0.202515	0.221173	0.23529	0.230197	0.225728
	CommercialPublic-highAC	0.185604	0.185604	0.0254252	0.257783	0.257783	0.185604	0.0254252	0.257783	0.185604	0.185604	4.81538	0.0481538	0.185604	0.0254252	0.257783	0.154671	0.169617	0.180925	0.176846	0.173266
	CommercialPublic-DC	0.402108	0.419263	0.0584884	1.73885	1.73885	0.402108	0.0584884	1.73885	0.402108	0.402108	7.34444	0.0734444	0.427841	0.0622314	1.85012	0.323277	0.361365	0.390184	0.379788	0.370664
Belgium	ResidentialGrid-lowAC	0	0	0	0	0	0	0	0	0	0	0	0	0	0	0	0	0	0	0	0
	ResidentialGrid-mediumAC	0.108258	0.108258	0.0902154	0.162388	0.0902154	0.108258	0.0902154	0.162388	0.108258	0.108258	0.101492	0.101492	0.108258	0.0902154	0.162388	0.108258	0.108258	0.103254	0.0988493	0.0949433
	ResidentialGrid-highAC	0.128265	0.128265	0.106888	0.192398	0.106888	0.128265	0.106888	0.192398	0.128265	0.128265	0.120249	0.120249	0.128265	0.106888	0.192398	0.128265	0.128265	0.122399	0.117235	0.112656
	ResidentialPV-lowAC	0	0	0	0	0	0	0	0	0	0	0	0	0	0	0	0	0	0	0	0
	ResidentialPV-mediumAC	0.108258	0.108258	0.0902154	0.162388	0.0902154	0.108258	0.0902154	0.162388	0.108258	0.108258	0.101492	0.101492	0.108258	0.0902154	0.162388	0.108258	0.108258	0.103254	0.0988493	0.0949433
	ResidentialPV-highAC	0.128265	0.128265	0.106888	0.192398	0.106888	0.128265	0.106888	0.192398	0.128265	0.128265	0.120249	0.120249	0.128265	0.106888	0.192398	0.128265	0.128265	0.122399	0.117235	0.112656
	CommercialPrivate-lowAC	0	0	0	0	0	0	0	0	0	0	0	0	0	0	0	0	0	0	0	0
	CommercialPrivate-mediumAC	0.150403	0.150403	0.0340913	0.300806	0.300806	0.150403	0.0340913	0.300806	0.150403	0.150403	7.88858	0.0788858	0.150403	0.0340913	0.300806	0.150403	0.150403	0.145324	0.140896	0.13701
	CommercialPrivate-highAC	0.12114	0.12114	0.0269201	0.242281	0.242281	0.12114	0.0269201	0.242281	0.12114	0.12114	3.14291	0.0314291	0.12114	0.0269201	0.242281	0.12114	0.12114	0.117035	0.113455	0.110313
	CommercialPrivate-DC	0.364135	0.38129	0.0746943	2.24083	2.24083	0.364135	0.0746943	2.24083	0.364135	0.364135	6.65086	0.0665086	0.389868	0.0799729	2.39919	0.364135	0.364135	0.352123	0.341651	0.33246
	CommercialPublic-mediumAC	0.242685	0.242685	0.0375059	0.458405	0.458405	0.242685	0.0375059	0.458405	0.242685	0.242685	12.7288	0.127288	0.242685	0.0375059	0.458405	0.2037	0.222536	0.236788	0.231647	0.227135
	CommercialPublic-highAC	0.186901	0.186901	0.0256029	0.259585	0.259585	0.186901	0.0256029	0.259585	0.186901	0.186901	4.84903	0.0484903	0.186901	0.0256029	0.259585	0.155661	0.170755	0.182176	0.178056	0.17444
	CommercialPublic-DC	0.404547	0.421703	0.0588432	1.74939	1.74939	0.404547	0.0588432	1.74939	0.404547	0.404547	7.38899	0.0738899	0.43028	0.0625862	1.86067	0.325138	0.363506	0.392536	0.382064	0.372873
Bulgaria	ResidentialGrid-lowAC	0	0	0	0	0	0	0	0	0	0	0	0	0	0	0	0	0	0	0	0
	ResidentialGrid-mediumAC	0.133049	0.133049	0.110874	0.199573	0.110874	0.133049	0.110874	0.199573	0.133049	0.133049	0.124733	0.124733	0.133049	0.110874	0.199573	0.133049	0.133049	0.127121	0.121903	0.117276
	ResidentialGrid-highAC	0.163794	0.163794	0.136495	0.245691	0.136495	0.163794	0.136495	0.245691	0.163794	0.163794	0.153557	0.153557	0.163794	0.136495	0.245691	0.163794	0.163794	0.15658	0.15023	0.144599
	ResidentialPV-lowAC	0	0	0	0	0	0	0	0	0	0	0	0	0	0	0	0	0	0	0	0
	ResidentialPV-mediumAC	0.133049	0.133049	0.110874	0.199573	0.110874	0.133049	0.110874	0.199573	0.133049	0.133049	0.124733	0.124733	0.133049	0.110874	0.199573	0.133049	0.133049	0.127121	0.121903	0.117276
	ResidentialPV-highAC	0.163794	0.163794	0.136495	0.245691	0.136495	0.163794	0.136495	0.245691	0.163794	0.163794	0.153557	0.153557	0.163794	0.136495	0.245691	0.163794	0.163794	0.15658	0.15023	0.144599
	CommercialPrivate-lowAC	0	0	0	0	0	0	0	0	0	0	0	0	0	0	0	0	0	0	0	0
	CommercialPrivate-mediumAC	0.0844238	0.0844238	0.0191361	0.168848	0.168848	0.0844238	0.0191361	0.168848	0.0844238	0.0844238	4.42801	0.0442801	0.0844238	0.0191361	0.168848	0.0844238	0.0844238	0.0817109	0.0793456	0.0772696
	CommercialPrivate-highAC	0.0660779	0.0660779	0.014684	0.132156	0.132156	0.0660779	0.014684	0.132156	0.0660779	0.0660779	1.71435	0.0171435	0.0660779	0.014684	0.132156	0.0660779	0.0660779	0.0639466	0.0620884	0.0604576
	CommercialPrivate-DC	0.25367	0.270825	0.0520349	1.56105	1.56105	0.25367	0.0520349	1.56105	0.25367	0.25367	4.63324	0.0463324	0.279403	0.0573135	1.7194	0.25367	0.25367	0.24562	0.238601	0.232441
	CommercialPublic-mediumAC	0.172307	0.172307	0.0266293	0.32547	0.32547	0.172307	0.0266293	0.32547	0.172307	0.172307	9.03748	0.0903748	0.172307	0.0266293	0.32547	0.150007	0.160782	0.168934	0.165993	0.163412
	CommercialPublic-highAC	0.128168	0.128168	0.0175572	0.178011	0.178011	0.128168	0.0175572	0.178011	0.128168	0.128168	3.32523	0.0332523	0.128168	0.0175572	0.178011	0.110851	0.119218	0.125548	0.123265	0.12126
	CommercialPublic-DC	0.294082	0.311238	0.0427756	1.27171	1.27171	0.294082	0.0427756	1.27171	0.294082	0.294082	5.37137	0.0537137	0.319816	0.0465186	1.38299	0.24086	0.266575	0.286032	0.279014	0.272853
Croatia	ResidentialGrid-lowAC	0	0	0	0	0	0	0	0	0	0	0	0	0	0	0	0	0	0	0	0
	ResidentialGrid-mediumAC	0.0958702	0.0958702	0.0798919	0.143805	0.0798919	0.0958702	0.0798919	0.143805	0.0958702	0.0958702	0.0898783	0.0898783	0.0958702	0.0798919	0.143805	0.0958702	0.0958702	0.0915626	0.0877706	0.0844082
	ResidentialGrid-highAC	0.117019	0.117019	0.0975158	0.175528	0.0975158	0.117019	0.0975158	0.175528	0.117019	0.117019	0.109705	0.109705	0.117019	0.0975158	0.175528	0.117019	0.117019	0.111822	0.107247	0.10319
	ResidentialPV-lowAC	0	0	0	0	0	0	0	0	0	0	0	0	0	0	0	0	0	0	0	0
	ResidentialPV-mediumAC	0.0958702	0.0958702	0.0798919	0.143805	0.0798919	0.0958702	0.0798919	0.143805	0.0958702	0.0958702	0.0898783	0.0898783	0.0958702	0.0798919	0.143805	0.0958702	0.0958702	0.0915626	0.0877706	0.0844082
	ResidentialPV-highAC	0.117019	0.117019	0.0975158	0.175528	0.0975158	0.117019	0.0975158	0.175528	0.117019	0.117019	0.109705	0.109705	0.117019	0.0975158	0.175528	0.117019	0.117019	0.111822	0.107247	0.10319
	CommercialPrivate-lowAC	0	0	0	0	0	0	0	0	0	0	0	0	0	0	0	0	0	0	0	0
	CommercialPrivate-mediumAC	0.0952469	0.0952469	0.0215893	0.190494	0.190494	0.0952469	0.0215893	0.190494	0.0952469	0.0952469	4.99567	0.0499567	0.0952469	0.0215893	0.190494	0.0952469	0.0952469	0.0921458	0.0894422	0.0870693
	CommercialPrivate-highAC	0.0751102	0.0751102	0.0166912	0.15022	0.15022	0.0751102	0.0166912	0.15022	0.0751102	0.0751102	1.94869	0.0194869	0.0751102	0.0166912	0.15022	0.0751102	0.0751102	0.0726551	0.0705145	0.0686358
	CommercialPrivate-DC	0.27179	0.288946	0.0557519	1.67256	1.67256	0.27179	0.0557519	1.67256	0.27179	0.27179	4.96421	0.0496421	0.297524	0.0610305	1.83091	0.27179	0.27179	0.26309	0.255505	0.248848
	CommercialPublic-mediumAC	0.183852	0.183852	0.0284135	0.347276	0.347276	0.183852	0.0284135	0.347276	0.183852	0.183852	9.64299	0.0964299	0.183852	0.0284135	0.347276	0.158814	0.170912	0.180065	0.176763	0.173865
	CommercialPublic-highAC	0.137802	0.137802	0.018877	0.191392	0.191392	0.137802	0.018877	0.191392	0.137802	0.137802	3.57519	0.0357519	0.137802	0.018877	0.191392	0.118201	0.127672	0.134837	0.132253	0.129984
	CommercialPublic-DC	0.312203	0.329358	0.0454113	1.35007	1.35007	0.312203	0.0454113	1.35007	0.312203	0.312203	5.70234	0.0570234	0.337936	0.0491543	1.46134	0.254685	0.282475	0.303503	0.295918	0.28926
Cyprus	ResidentialGrid-lowAC	0	0	0	0	0	0	0	0	0	0	0	0	0	0	0	0	0	0	0	0
	ResidentialGrid-mediumAC	0.115773	0.115773	0.0964772	0.173659	0.0964772	0.115773	0.0964772	0.173659	0.115773	0.115773	0.108537	0.108537	0.115773	0.0964772	0.173659	0.115773	0.115773	0.110563	0.105977	0.10191
	ResidentialGrid-highAC	0.141093	0.141093	0.117577	0.211639	0.117577	0.141093	0.117577	0.211639	0.141093	0.141093	0.132275	0.132275	0.141093	0.117577	0.211639	0.141093	0.141093	0.134817	0.129292	0.124394
	ResidentialPV-lowAC	0	0	0	0	0	0	0	0	0	0	0	0	0	0	0	0	0	0	0	0
	ResidentialPV-mediumAC	0.115773	0.115773	0.0964772	0.173659	0.0964772	0.115773	0.0964772	0.173659	0.115773	0.115773	0.108537	0.108537	0.115773	0.0964772	0.173659	0.115773	0.115773	0.110563	0.105977	0.10191
	ResidentialPV-highAC	0.141093	0.141093	0.117577	0.211639	0.117577	0.141093	0.117577	0.211639	0.141093	0.141093	0.132275	0.132275	0.141093	0.117577	0.211639	0.141093	0.141093	0.134817	0.129292	0.124394
	CommercialPrivate-lowAC	0	0	0	0	0	0	0	0	0	0	0	0	0	0	0	0	0	0	0	0
	CommercialPrivate-mediumAC	0.0973866	0.0973866	0.0220743	0.194773	0.194773	0.0973866	0.0220743	0.194773	0.0973866	0.0973866	5.1079	0.051079	0.0973866	0.0220743	0.194773	0.0973866	0.0973866	0.0942089	0.0914383	0.0890067
	CommercialPrivate-highAC	0.0768959	0.0768959	0.017088	0.153792	0.153792	0.0768959	0.017088	0.153792	0.0768959	0.0768959	1.99502	0.0199502	0.0768959	0.017088	0.153792	0.0768959	0.0768959	0.0743767	0.0721804	0.0702526
	CommercialPrivate-DC	0.275373	0.292528	0.0564867	1.6946	1.6946	0.275373	0.0564867	1.6946	0.275373	0.275373	5.02964	0.0502964	0.301106	0.0617653	1.85296	0.275373	0.275373	0.266544	0.258847	0.252092
	CommercialPublic-mediumAC	0.186134	0.186134	0.0287662	0.351587	0.351587	0.186134	0.0287662	0.351587	0.186134	0.186134	9.7627	0.097627	0.186134	0.0287662	0.351587	0.160556	0.172914	0.182265	0.178892	0.175932
	CommercialPublic-highAC	0.139707	0.139707	0.0191379	0.194037	0.194037	0.139707	0.0191379	0.194037	0.139707	0.139707	3.62461	0.0362461	0.139707	0.0191379	0.194037	0.119655	0.129343	0.136674	0.134029	0.131709
	CommercialPublic-DC	0.315785	0.332941	0.0459324	1.36556	1.36556	0.315785	0.0459324	1.36556	0.315785	0.315785	5.76777	0.0576777	0.341518	0.0496754	1.47684	0.257418	0.285619	0.306957	0.29926	0.292504
Czech Republic	ResidentialGrid-lowAC	0	0	0	0	0	0	0	0	0	0	0	0	0	0	0	0	0	0	0	0
	ResidentialGrid-mediumAC	0.149593	0.149593	0.12466	0.224389	0.12466	0.149593	0.12466	0.224389	0.149593	0.149593	0.140243	0.140243	0.149593	0.12466	0.224389	0.149593	0.149593	0.14285	0.136914	0.13165
	ResidentialGrid-highAC	0.181997	0.181997	0.151664	0.272996	0.151664	0.181997	0.151664	0.272996	0.181997	0.181997	0.170622	0.170622	0.181997	0.151664	0.272996	0.181997	0.181997	0.173888	0.16675	0.16042
	ResidentialPV-lowAC	0	0	0	0	0	0	0	0	0	0	0	0	0	0	0	0	0	0	0	0
	ResidentialPV-mediumAC	0.149593	0.149593	0.12466	0.224389	0.12466	0.149593	0.12466	0.224389	0.149593	0.149593	0.140243	0.140243	0.149593	0.12466	0.224389	0.149593	0.149593	0.14285	0.136914	0.13165
	ResidentialPV-highAC	0.181997	0.181997	0.151664	0.272996	0.151664	0.181997	0.151664	0.272996	0.181997	0.181997	0.170622	0.170622	0.181997	0.151664	0.272996	0.181997	0.181997	0.173888	0.16675	0.16042
	CommercialPrivate-lowAC	0	0	0	0	0	0	0	0	0	0	0	0	0	0	0	0	0	0	0	0
	CommercialPrivate-mediumAC	0.0998259	0.0998259	0.0226272	0.199652	0.199652	0.0998259	0.0226272	0.199652	0.0998259	0.0998259	5.23584	0.0523584	0.0998259	0.0226272	0.199652	0.0998259	0.0998259	0.0965606	0.0937138	0.0912153
	CommercialPrivate-highAC	0.0789316	0.0789316	0.0175404	0.157863	0.157863	0.0789316	0.0175404	0.157863	0.0789316	0.0789316	2.04783	0.0204783	0.0789316	0.0175404	0.157863	0.0789316	0.0789316	0.0763394	0.0740794	0.0720958
	CommercialPrivate-DC	0.279457	0.296612	0.0573245	1.71973	1.71973	0.279457	0.0573245	1.71973	0.279457	0.279457	5.10423	0.0510423	0.30519	0.062603	1.87809	0.279457	0.279457	0.270482	0.262657	0.255789
	CommercialPublic-mediumAC	0.188736	0.188736	0.0291683	0.356502	0.356502	0.188736	0.0291683	0.356502	0.188736	0.188736	9.89917	0.0989917	0.188736	0.0291683	0.356502	0.162541	0.175197	0.184774	0.181319	0.178287
	CommercialPublic-highAC	0.141878	0.141878	0.0194354	0.197053	0.197053	0.141878	0.0194354	0.197053	0.141878	0.141878	3.68094	0.0368094	0.141878	0.0194354	0.197053	0.121311	0.131248	0.138767	0.136055	0.133675
	CommercialPublic-DC	0.319869	0.337025	0.0465264	1.38322	1.38322	0.319869	0.0465264	1.38322	0.319869	0.319869	5.84236	0.0584236	0.345602	0.0502694	1.4945	0.260534	0.289202	0.310894	0.303069	0.296202
Denmark	ResidentialGrid-lowAC	0	0	0	0	0	0	0	0	0	0	0	0	0	0	0	0	0	0	0	0
	ResidentialGrid-mediumAC	0.109738	0.109738	0.0914481	0.164607	0.0914481	0.109738	0.0914481	0.164607	0.109738	0.109738	0.102879	0.102879	0.109738	0.0914481	0.164607	0.109738	0.109738	0.104646	0.100164	0.0961899
	ResidentialGrid-highAC	0.129488	0.129488	0.107907	0.194233	0.107907	0.129488	0.107907	0.194233	0.129488	0.129488	0.121395	0.121395	0.129488	0.107907	0.194233	0.129488	0.129488	0.123543	0.118308	0.113667
	ResidentialPV-lowAC	0	0	0	0	0	0	0	0	0	0	0	0	0	0	0	0	0	0	0	0
	ResidentialPV-mediumAC	0.109738	0.109738	0.0914481	0.164607	0.0914481	0.109738	0.0914481	0.164607	0.109738	0.109738	0.102879	0.102879	0.109738	0.0914481	0.164607	0.109738	0.109738	0.104646	0.100164	0.0961899
	ResidentialPV-highAC	0.129488	0.129488	0.107907	0.194233	0.107907	0.129488	0.107907	0.194233	0.129488	0.129488	0.121395	0.121395	0.129488	0.107907	0.194233	0.129488	0.129488	0.123543	0.118308	0.113667
	CommercialPrivate-lowAC	0	0	0	0	0	0	0	0	0	0	0	0	0	0	0	0	0	0	0	0
	CommercialPrivate-mediumAC	0.161226	0.161226	0.0365445	0.322452	0.322452	0.161226	0.0365445	0.322452	0.161226	0.161226	8.45625	0.0845625	0.161226	0.0365445	0.322452	0.161226	0.161226	0.155759	0.150993	0.146809
	CommercialPrivate-highAC	0.130173	0.130173	0.0289273	0.260345	0.260345	0.130173	0.0289273	0.260345	0.130173	0.130173	3.37725	0.0337725	0.130173	0.0289273	0.260345	0.130173	0.130173	0.125743	0.121881	0.118492
	CommercialPrivate-DC	0.382255	0.399411	0.0784113	2.35234	2.35234	0.382255	0.0784113	2.35234	0.382255	0.382255	6.98183	0.0698183	0.407988	0.0836899	2.5107	0.382255	0.382255	0.369594	0.358556	0.348867
	CommercialPublic-mediumAC	0.25423	0.25423	0.03929	0.480212	0.480212	0.25423	0.03929	0.480212	0.25423	0.25423	13.3343	0.133343	0.25423	0.03929	0.480212	0.212508	0.232666	0.247919	0.242417	0.237588
	CommercialPublic-highAC	0.196535	0.196535	0.0269227	0.272966	0.272966	0.196535	0.0269227	0.272966	0.196535	0.196535	5.09899	0.0509899	0.196535	0.0269227	0.272966	0.163011	0.179209	0.191465	0.187044	0.183163
	CommercialPublic-DC	0.422668	0.439823	0.0614789	1.82775	1.82775	0.422668	0.0614789	1.82775	0.422668	0.422668	7.71996	0.0771996	0.448401	0.0652219	1.93903	0.338963	0.379406	0.410007	0.398968	0.38928
Estonia	ResidentialGrid-lowAC	0	0	0	0	0	0	0	0	0	0	0	0	0	0	0	0	0	0	0	0
	ResidentialGrid-mediumAC	0.0835525	0.0835525	0.0696271	0.125329	0.0696271	0.0835525	0.0696271	0.125329	0.0835525	0.0835525	0.0783305	0.0783305	0.0835525	0.0696271	0.125329	0.0835525	0.0835525	0.0797736	0.076447	0.0734973
	ResidentialGrid-highAC	0.101298	0.101298	0.0844148	0.151947	0.0844148	0.101298	0.0844148	0.151947	0.101298	0.101298	0.0949666	0.0949666	0.101298	0.0844148	0.151947	0.101298	0.101298	0.0967688	0.092782	0.0892468
	ResidentialPV-lowAC	0	0	0	0	0	0	0	0	0	0	0	0	0	0	0	0	0	0	0	0
	ResidentialPV-mediumAC	0.0835525	0.0835525	0.0696271	0.125329	0.0696271	0.0835525	0.0696271	0.125329	0.0835525	0.0835525	0.0783305	0.0783305	0.0835525	0.0696271	0.125329	0.0835525	0.0835525	0.0797736	0.076447	0.0734973
	ResidentialPV-highAC	0.101298	0.101298	0.0844148	0.151947	0.0844148	0.101298	0.0844148	0.151947	0.101298	0.101298	0.0949666	0.0949666	0.101298	0.0844148	0.151947	0.101298	0.101298	0.0967688	0.092782	0.0892468
	CommercialPrivate-lowAC	0	0	0	0	0	0	0	0	0	0	0	0	0	0	0	0	0	0	0	0
	CommercialPrivate-mediumAC	0.105029	0.105029	0.0238066	0.210059	0.210059	0.105029	0.0238066	0.210059	0.105029	0.105029	5.50875	0.0550875	0.105029	0.0238066	0.210059	0.105029	0.105029	0.101577	0.098568	0.0959266
	CommercialPrivate-highAC	0.0832741	0.0832741	0.0185053	0.166548	0.166548	0.0832741	0.0185053	0.166548	0.0832741	0.0832741	2.16049	0.0216049	0.0832741	0.0185053	0.166548	0.0832741	0.0832741	0.0805262	0.0781304	0.0760277
	CommercialPrivate-DC	0.288168	0.305324	0.0591115	1.77334	1.77334	0.288168	0.0591115	1.77334	0.288168	0.288168	5.26335	0.0526335	0.313902	0.0643901	1.9317	0.288168	0.288168	0.278881	0.270784	0.263677
	CommercialPublic-mediumAC	0.194287	0.194287	0.0300261	0.366986	0.366986	0.194287	0.0300261	0.366986	0.194287	0.194287	10.1903	0.101903	0.194287	0.0300261	0.366986	0.166775	0.180068	0.190125	0.186497	0.183313
	CommercialPublic-highAC	0.14651	0.14651	0.0200699	0.203487	0.203487	0.14651	0.0200699	0.203487	0.14651	0.14651	3.80112	0.0380112	0.14651	0.0200699	0.203487	0.124845	0.135313	0.143233	0.140376	0.137869
	CommercialPublic-DC	0.328581	0.345736	0.0477936	1.42089	1.42089	0.328581	0.0477936	1.42089	0.328581	0.328581	6.00148	0.0600148	0.354314	0.0515366	1.53217	0.267181	0.296847	0.319294	0.311196	0.30409
Finland	ResidentialGrid-lowAC	0	0	0	0	0	0	0	0	0	0	0	0	0	0	0	0	0	0	0	0
	ResidentialGrid-mediumAC	0.118971	0.118971	0.0991427	0.178457	0.0991427	0.118971	0.0991427	0.178457	0.118971	0.118971	0.111536	0.111536	0.118971	0.0991427	0.178457	0.118971	0.118971	0.113478	0.108642	0.104354
	ResidentialGrid-highAC	0.141123	0.141123	0.117603	0.211685	0.117603	0.141123	0.117603	0.211685	0.141123	0.141123	0.132303	0.132303	0.141123	0.117603	0.211685	0.141123	0.141123	0.134676	0.129001	0.123969
	ResidentialPV-lowAC	0	0	0	0	0	0	0	0	0	0	0	0	0	0	0	0	0	0	0	0
	ResidentialPV-mediumAC	0.118971	0.118971	0.0991427	0.178457	0.0991427	0.118971	0.0991427	0.178457	0.118971	0.118971	0.111536	0.111536	0.118971	0.0991427	0.178457	0.118971	0.118971	0.113478	0.108642	0.104354
	ResidentialPV-highAC	0.141123	0.141123	0.117603	0.211685	0.117603	0.141123	0.117603	0.211685	0.141123	0.141123	0.132303	0.132303	0.141123	0.117603	0.211685	0.141123	0.141123	0.134676	0.129001	0.123969
	CommercialPrivate-lowAC	0	0	0	0	0	0	0	0	0	0	0	0	0	0	0	0	0	0	0	0
	CommercialPrivate-mediumAC	0.147489	0.147489	0.0334308	0.294978	0.294978	0.147489	0.0334308	0.294978	0.147489	0.147489	7.73575	0.0773575	0.147489	0.0334308	0.294978	0.147489	0.147489	0.142515	0.138178	0.134371
	CommercialPrivate-highAC	0.118709	0.118709	0.0263797	0.237417	0.237417	0.118709	0.0263797	0.237417	0.118709	0.118709	3.07982	0.0307982	0.118709	0.0263797	0.237417	0.118709	0.118709	0.11469	0.111187	0.108112
	CommercialPrivate-DC	0.359256	0.376412	0.0736936	2.21081	2.21081	0.359256	0.0736936	2.21081	0.359256	0.359256	6.56176	0.0656176	0.384989	0.0789722	2.36916	0.359256	0.359256	0.34742	0.3371	0.328043
	CommercialPublic-mediumAC	0.239577	0.239577	0.0370255	0.452534	0.452534	0.239577	0.0370255	0.452534	0.239577	0.239577	12.5657	0.125657	0.239577	0.0370255	0.452534	0.201329	0.219809	0.233792	0.228748	0.224321
	CommercialPublic-highAC	0.184307	0.184307	0.0252475	0.255982	0.255982	0.184307	0.0252475	0.255982	0.184307	0.184307	4.78173	0.0478173	0.184307	0.0252475	0.255982	0.153682	0.168479	0.179675	0.175636	0.172091
	CommercialPublic-DC	0.399669	0.416824	0.0581336	1.7283	1.7283	0.399669	0.0581336	1.7283	0.399669	0.399669	7.29988	0.0729988	0.425402	0.0618766	1.83958	0.321416	0.359225	0.387832	0.377513	0.368455
France	ResidentialGrid-lowAC	0	0	0	0	0	0	0	0	0	0	0	0	0	0	0	0	0	0	0	0
	ResidentialGrid-mediumAC	0.117507	0.117507	0.0979222	0.17626	0.0979222	0.117507	0.0979222	0.17626	0.117507	0.117507	0.110163	0.110163	0.117507	0.0979222	0.17626	0.117507	0.117507	0.112088	0.107318	0.103088
	ResidentialGrid-highAC	0.139578	0.139578	0.116315	0.209367	0.116315	0.139578	0.116315	0.209367	0.139578	0.139578	0.130855	0.130855	0.139578	0.116315	0.209367	0.139578	0.139578	0.133211	0.127606	0.122635
	ResidentialPV-lowAC	0	0	0	0	0	0	0	0	0	0	0	0	0	0	0	0	0	0	0	0
	ResidentialPV-mediumAC	0.117507	0.117507	0.0979222	0.17626	0.0979222	0.117507	0.0979222	0.17626	0.117507	0.117507	0.110163	0.110163	0.117507	0.0979222	0.17626	0.117507	0.117507	0.112088	0.107318	0.103088
	ResidentialPV-highAC	0.139578	0.139578	0.116315	0.209367	0.116315	0.139578	0.116315	0.209367	0.139578	0.139578	0.130855	0.130855	0.139578	0.116315	0.209367	0.139578	0.139578	0.133211	0.127606	0.122635
	CommercialPrivate-lowAC	0	0	0	0	0	0	0	0	0	0	0	0	0	0	0	0	0	0	0	0
	CommercialPrivate-mediumAC	0.144159	0.144159	0.032676	0.288317	0.288317	0.144159	0.032676	0.288317	0.144159	0.144159	7.56108	0.0756108	0.144159	0.032676	0.288317	0.144159	0.144159	0.139304	0.135071	0.131356
	CommercialPrivate-highAC	0.115929	0.115929	0.0257621	0.231859	0.231859	0.115929	0.0257621	0.231859	0.115929	0.115929	3.00772	0.0300772	0.115929	0.0257621	0.231859	0.115929	0.115929	0.112011	0.108594	0.105595
	CommercialPrivate-DC	0.353681	0.370836	0.0725499	2.1765	2.1765	0.353681	0.0725499	2.1765	0.353681	0.353681	6.45992	0.0645992	0.379414	0.0778285	2.33485	0.353681	0.353681	0.342044	0.331899	0.322995
	CommercialPublic-mediumAC	0.236025	0.236025	0.0364765	0.445824	0.445824	0.236025	0.0364765	0.445824	0.236025	0.236025	12.3794	0.123794	0.236025	0.0364765	0.445824	0.198619	0.216692	0.230367	0.225434	0.221104
	CommercialPublic-highAC	0.181343	0.181343	0.0248415	0.251865	0.251865	0.181343	0.0248415	0.251865	0.181343	0.181343	4.70482	0.0470482	0.181343	0.0248415	0.251865	0.15142	0.165878	0.176817	0.172871	0.169407
	CommercialPublic-DC	0.394093	0.411249	0.0573226	1.70419	1.70419	0.394093	0.0573226	1.70419	0.394093	0.394093	7.19805	0.0719805	0.419826	0.0610656	1.81547	0.317163	0.354332	0.382457	0.372311	0.363407
Germany	ResidentialGrid-lowAC	0	0	0	0	0	0	0	0	0	0	0	0	0	0	0	0	0	0	0	0
	ResidentialGrid-mediumAC	0.106098	0.106098	0.0884148	0.159147	0.0884148	0.106098	0.0884148	0.159147	0.106098	0.106098	0.0994666	0.0994666	0.106098	0.0884148	0.159147	0.106098	0.106098	0.101221	0.0969279	0.0931212
	ResidentialGrid-highAC	0.126464	0.126464	0.105387	0.189697	0.105387	0.126464	0.105387	0.189697	0.126464	0.126464	0.11856	0.11856	0.126464	0.105387	0.189697	0.126464	0.126464	0.120715	0.115654	0.111166
	ResidentialPV-lowAC	0	0	0	0	0	0	0	0	0	0	0	0	0	0	0	0	0	0	0	0
	ResidentialPV-mediumAC	0.106098	0.106098	0.0884148	0.159147	0.0884148	0.106098	0.0884148	0.159147	0.106098	0.106098	0.0994666	0.0994666	0.106098	0.0884148	0.159147	0.106098	0.106098	0.101221	0.0969279	0.0931212
	ResidentialPV-highAC	0.126464	0.126464	0.105387	0.189697	0.105387	0.126464	0.105387	0.189697	0.126464	0.126464	0.11856	0.11856	0.126464	0.105387	0.189697	0.126464	0.126464	0.120715	0.115654	0.111166
	CommercialPrivate-lowAC	0	0	0	0	0	0	0	0	0	0	0	0	0	0	0	0	0	0	0	0
	CommercialPrivate-mediumAC	0.13625	0.13625	0.0308832	0.272499	0.272499	0.13625	0.0308832	0.272499	0.13625	0.13625	7.14625	0.0714625	0.13625	0.0308832	0.272499	0.13625	0.13625	0.131678	0.127693	0.124195
	CommercialPrivate-highAC	0.109329	0.109329	0.0242953	0.218658	0.218658	0.109329	0.0242953	0.218658	0.109329	0.109329	2.83647	0.0283647	0.109329	0.0242953	0.218658	0.109329	0.109329	0.105647	0.102436	0.0996187
	CommercialPrivate-DC	0.340439	0.357594	0.0698336	2.09501	2.09501	0.340439	0.0698336	2.09501	0.340439	0.340439	6.21806	0.0621806	0.366172	0.0751122	2.25337	0.340439	0.340439	0.329277	0.319546	0.311005
	CommercialPublic-mediumAC	0.227588	0.227588	0.0351727	0.429889	0.429889	0.227588	0.0351727	0.429889	0.227588	0.227588	11.9369	0.119369	0.227588	0.0351727	0.429889	0.192182	0.209289	0.222233	0.217564	0.213466
	CommercialPublic-highAC	0.174302	0.174302	0.023877	0.242086	0.242086	0.174302	0.023877	0.242086	0.174302	0.174302	4.52216	0.0452216	0.174302	0.023877	0.242086	0.146049	0.1597	0.170028	0.166303	0.163032
	CommercialPublic-DC	0.380851	0.398007	0.0553966	1.64692	1.64692	0.380851	0.0553966	1.64692	0.380851	0.380851	6.95619	0.0695619	0.406584	0.0591396	1.7582	0.30706	0.342713	0.36969	0.359958	0.351417
Greece	ResidentialGrid-lowAC	0	0	0	0	0	0	0	0	0	0	0	0	0	0	0	0	0	0	0	0
	ResidentialGrid-mediumAC	0.119563	0.119563	0.0996359	0.179345	0.0996359	0.119563	0.0996359	0.179345	0.119563	0.119563	0.11209	0.11209	0.119563	0.0996359	0.179345	0.119563	0.119563	0.114188	0.109456	0.10526
	ResidentialGrid-highAC	0.14585	0.14585	0.121541	0.218774	0.121541	0.14585	0.121541	0.218774	0.14585	0.14585	0.136734	0.136734	0.14585	0.121541	0.218774	0.14585	0.14585	0.139368	0.133662	0.128603
	ResidentialPV-lowAC	0	0	0	0	0	0	0	0	0	0	0	0	0	0	0	0	0	0	0	0
	ResidentialPV-mediumAC	0.119563	0.119563	0.0996359	0.179345	0.0996359	0.119563	0.0996359	0.179345	0.119563	0.119563	0.11209	0.11209	0.119563	0.0996359	0.179345	0.119563	0.119563	0.114188	0.109456	0.10526
	ResidentialPV-highAC	0.14585	0.14585	0.121541	0.218774	0.121541	0.14585	0.121541	0.218774	0.14585	0.14585	0.136734	0.136734	0.14585	0.121541	0.218774	0.14585	0.14585	0.139368	0.133662	0.128603
	CommercialPrivate-lowAC	0	0	0	0	0	0	0	0	0	0	0	0	0	0	0	0	0	0	0	0
	CommercialPrivate-mediumAC	0.0960794	0.0960794	0.021778	0.192159	0.192159	0.0960794	0.021778	0.192159	0.0960794	0.0960794	5.03934	0.0503934	0.0960794	0.021778	0.192159	0.0960794	0.0960794	0.0929485	0.0902189	0.0878231
	CommercialPrivate-highAC	0.075805	0.075805	0.0168456	0.15161	0.15161	0.075805	0.0168456	0.15161	0.075805	0.075805	1.96671	0.0196671	0.075805	0.0168456	0.15161	0.075805	0.075805	0.0733249	0.0711627	0.0692649
	CommercialPrivate-DC	0.273184	0.29034	0.0560378	1.68113	1.68113	0.273184	0.0560378	1.68113	0.273184	0.273184	4.98967	0.0498967	0.298917	0.0613164	1.83949	0.273184	0.273184	0.264434	0.256805	0.25011
	CommercialPublic-mediumAC	0.18474	0.18474	0.0285507	0.348954	0.348954	0.18474	0.0285507	0.348954	0.18474	0.18474	9.68957	0.0968957	0.18474	0.0285507	0.348954	0.159492	0.171691	0.180921	0.177591	0.174669
	CommercialPublic-highAC	0.138543	0.138543	0.0189785	0.192421	0.192421	0.138543	0.0189785	0.192421	0.138543	0.138543	3.59442	0.0359442	0.138543	0.0189785	0.192421	0.118767	0.128322	0.135552	0.132944	0.130655
	CommercialPublic-DC	0.313597	0.330752	0.0456141	1.35609	1.35609	0.313597	0.0456141	1.35609	0.313597	0.313597	5.72779	0.0572779	0.33933	0.0493571	1.46737	0.255749	0.283699	0.304847	0.297218	0.290522
Hungary	ResidentialGrid-lowAC	0	0	0	0	0	0	0	0	0	0	0	0	0	0	0	0	0	0	0	0
	ResidentialGrid-mediumAC	0.0699723	0.0699723	0.0583103	0.104958	0.0583103	0.0699723	0.0583103	0.104958	0.0699723	0.0699723	0.0655991	0.0655991	0.0699723	0.0583103	0.104958	0.0699723	0.0699723	0.0668361	0.0640752	0.0616271
	ResidentialGrid-highAC	0.0856218	0.0856218	0.0713515	0.128433	0.0713515	0.0856218	0.0713515	0.128433	0.0856218	0.0856218	0.0802704	0.0802704	0.0856218	0.0713515	0.128433	0.0856218	0.0856218	0.0818284	0.0784891	0.0755281
	ResidentialPV-lowAC	0	0	0	0	0	0	0	0	0	0	0	0	0	0	0	0	0	0	0	0
	ResidentialPV-mediumAC	0.0699723	0.0699723	0.0583103	0.104958	0.0583103	0.0699723	0.0583103	0.104958	0.0699723	0.0699723	0.0655991	0.0655991	0.0699723	0.0583103	0.104958	0.0699723	0.0699723	0.0668361	0.0640752	0.0616271
	ResidentialPV-highAC	0.0856218	0.0856218	0.0713515	0.128433	0.0713515	0.0856218	0.0713515	0.128433	0.0856218	0.0856218	0.0802704	0.0802704	0.0856218	0.0713515	0.128433	0.0856218	0.0856218	0.0818284	0.0784891	0.0755281
	CommercialPrivate-lowAC	0	0	0	0	0	0	0	0	0	0	0	0	0	0	0	0	0	0	0	0
	CommercialPrivate-mediumAC	0.0919167	0.0919167	0.0208345	0.183833	0.183833	0.0919167	0.0208345	0.183833	0.0919167	0.0919167	4.82101	0.0482101	0.0919167	0.0208345	0.183833	0.0919167	0.0919167	0.0889351	0.0863356	0.084054
	CommercialPrivate-highAC	0.0723311	0.0723311	0.0160736	0.144662	0.144662	0.0723311	0.0160736	0.144662	0.0723311	0.0723311	1.87658	0.0187658	0.0723311	0.0160736	0.144662	0.0723311	0.0723311	0.0699755	0.0679219	0.0661194
	CommercialPrivate-DC	0.266215	0.28337	0.0546082	1.63825	1.63825	0.266215	0.0546082	1.63825	0.266215	0.266215	4.86237	0.0486237	0.291948	0.0598868	1.7966	0.266215	0.266215	0.257715	0.250304	0.2438
	CommercialPublic-mediumAC	0.1803	0.1803	0.0278645	0.340566	0.340566	0.1803	0.0278645	0.340566	0.1803	0.1803	9.45668	0.0945668	0.1803	0.0278645	0.340566	0.156104	0.167795	0.17664	0.173449	0.170649
	CommercialPublic-highAC	0.134838	0.134838	0.0184709	0.187275	0.187275	0.134838	0.0184709	0.187275	0.134838	0.134838	3.49828	0.0349828	0.134838	0.0184709	0.187275	0.11594	0.125071	0.131979	0.129487	0.1273
	CommercialPublic-DC	0.306627	0.323783	0.0446003	1.32596	1.32596	0.306627	0.0446003	1.32596	0.306627	0.306627	5.6005	0.056005	0.33236	0.0483433	1.43723	0.250431	0.277583	0.298127	0.290716	0.284212
Ireland	ResidentialGrid-lowAC	0	0	0	0	0	0	0	0	0	0	0	0	0	0	0	0	0	0	0	0
	ResidentialGrid-mediumAC	0.117685	0.117685	0.0980709	0.176528	0.0980709	0.117685	0.0980709	0.176528	0.117685	0.117685	0.11033	0.11033	0.117685	0.0980709	0.176528	0.117685	0.117685	0.112284	0.10753	0.103315
	ResidentialGrid-highAC	0.140521	0.140521	0.117101	0.210781	0.117101	0.140521	0.117101	0.210781	0.140521	0.140521	0.131738	0.131738	0.140521	0.117101	0.210781	0.140521	0.140521	0.134143	0.128529	0.123551
	ResidentialPV-lowAC	0	0	0	0	0	0	0	0	0	0	0	0	0	0	0	0	0	0	0	0
	ResidentialPV-mediumAC	0.117685	0.117685	0.0980709	0.176528	0.0980709	0.117685	0.0980709	0.176528	0.117685	0.117685	0.11033	0.11033	0.117685	0.0980709	0.176528	0.117685	0.117685	0.112284	0.10753	0.103315
	ResidentialPV-highAC	0.140521	0.140521	0.117101	0.210781	0.117101	0.140521	0.117101	0.210781	0.140521	0.140521	0.131738	0.131738	0.140521	0.117101	0.210781	0.140521	0.140521	0.134143	0.128529	0.123551
	CommercialPrivate-lowAC	0	0	0	0	0	0	0	0	0	0	0	0	0	0	0	0	0	0	0	0
	CommercialPrivate-mediumAC	0.132503	0.132503	0.030034	0.265006	0.265006	0.132503	0.030034	0.265006	0.132503	0.132503	6.94975	0.0694975	0.132503	0.030034	0.265006	0.132503	0.132503	0.128066	0.124198	0.120803
	CommercialPrivate-highAC	0.106202	0.106202	0.0236005	0.212405	0.212405	0.106202	0.0236005	0.212405	0.106202	0.106202	2.75535	0.0275535	0.106202	0.0236005	0.212405	0.106202	0.106202	0.102632	0.0995196	0.0967878
	CommercialPrivate-DC	0.334166	0.351322	0.068547	2.05641	2.05641	0.334166	0.068547	2.05641	0.334166	0.334166	6.1035	0.061035	0.3599	0.0738255	2.21477	0.334166	0.334166	0.32323	0.313694	0.305326
	CommercialPublic-mediumAC	0.223592	0.223592	0.0345551	0.422341	0.422341	0.223592	0.0345551	0.422341	0.223592	0.223592	11.7273	0.117273	0.223592	0.0345551	0.422341	0.189134	0.205783	0.21838	0.213836	0.209847
	CommercialPublic-highAC	0.170967	0.170967	0.0234201	0.237454	0.237454	0.170967	0.0234201	0.237454	0.170967	0.170967	4.43563	0.0443563	0.170967	0.0234201	0.237454	0.143504	0.156773	0.166813	0.163191	0.160013
	CommercialPublic-DC	0.374579	0.391734	0.0544842	1.6198	1.6198	0.374579	0.0544842	1.6198	0.374579	0.374579	6.84162	0.0684162	0.400312	0.0582272	1.73108	0.302274	0.337209	0.363642	0.354107	0.345738
Italy	ResidentialGrid-lowAC	0	0	0	0	0	0	0	0	0	0	0	0	0	0	0	0	0	0	0	0
	ResidentialGrid-mediumAC	0.148089	0.148089	0.123407	0.222133	0.123407	0.148089	0.123407	0.222133	0.148089	0.148089	0.138833	0.138833	0.148089	0.123407	0.222133	0.148089	0.148089	0.141318	0.135358	0.130073
	ResidentialGrid-highAC	0.177518	0.177518	0.147932	0.266277	0.147932	0.177518	0.147932	0.266277	0.177518	0.177518	0.166423	0.166423	0.177518	0.147932	0.266277	0.177518	0.177518	0.169492	0.162427	0.156163
	ResidentialPV-lowAC	0	0	0	0	0	0	0	0	0	0	0	0	0	0	0	0	0	0	0	0
	ResidentialPV-mediumAC	0.148089	0.148089	0.123407	0.222133	0.123407	0.148089	0.123407	0.222133	0.148089	0.148089	0.138833	0.138833	0.148089	0.123407	0.222133	0.148089	0.148089	0.141318	0.135358	0.130073
	ResidentialPV-highAC	0.177518	0.177518	0.147932	0.266277	0.147932	0.177518	0.147932	0.266277	0.177518	0.177518	0.166423	0.166423	0.177518	0.147932	0.266277	0.177518	0.177518	0.169492	0.162427	0.156163
	CommercialPrivate-lowAC	0	0	0	0	0	0	0	0	0	0	0	0	0	0	0	0	0	0	0	0
	CommercialPrivate-mediumAC	0.124594	0.124594	0.0282413	0.249188	0.249188	0.124594	0.0282413	0.249188	0.124594	0.124594	6.53492	0.0653492	0.124594	0.0282413	0.249188	0.124594	0.124594	0.120441	0.11682	0.113641
	CommercialPrivate-highAC	0.0996017	0.0996017	0.0221337	0.199203	0.199203	0.0996017	0.0221337	0.199203	0.0996017	0.0996017	2.5841	0.025841	0.0996017	0.0221337	0.199203	0.0996017	0.0996017	0.0962683	0.0933621	0.0908114
	CommercialPrivate-DC	0.320925	0.33808	0.0658307	1.97492	1.97492	0.320925	0.0658307	1.97492	0.320925	0.320925	5.86164	0.0586164	0.346658	0.0711093	2.13328	0.320925	0.320925	0.310463	0.301341	0.293336
	CommercialPublic-mediumAC	0.215156	0.215156	0.0332513	0.406405	0.406405	0.215156	0.0332513	0.406405	0.215156	0.215156	11.2849	0.112849	0.215156	0.0332513	0.406405	0.182697	0.19838	0.210246	0.205966	0.202209
	CommercialPublic-highAC	0.163926	0.163926	0.0224557	0.227676	0.227676	0.163926	0.0224557	0.227676	0.163926	0.163926	4.25297	0.0425297	0.163926	0.0224557	0.227676	0.138133	0.150595	0.160025	0.156623	0.153638
	CommercialPublic-DC	0.361337	0.378492	0.0525581	1.56254	1.56254	0.361337	0.0525581	1.56254	0.361337	0.361337	6.59976	0.0659976	0.38707	0.0563011	1.67382	0.292172	0.32559	0.350875	0.341754	0.333748
Latvia	ResidentialGrid-lowAC	0	0	0	0	0	0	0	0	0	0	0	0	0	0	0	0	0	0	0	0
	ResidentialGrid-mediumAC	0.0794812	0.0794812	0.0662343	0.119222	0.0662343	0.0794812	0.0662343	0.119222	0.0794812	0.0794812	0.0745136	0.0745136	0.0794812	0.0662343	0.119222	0.0794812	0.0794812	0.0759073	0.0727612	0.0699715
	ResidentialGrid-highAC	0.0969409	0.0969409	0.080784	0.145411	0.080784	0.0969409	0.080784	0.145411	0.0969409	0.0969409	0.0908821	0.0908821	0.0969409	0.080784	0.145411	0.0969409	0.0969409	0.0926322	0.0888393	0.0854761
	ResidentialPV-lowAC	0	0	0	0	0	0	0	0	0	0	0	0	0	0	0	0	0	0	0	0
	ResidentialPV-mediumAC	0.0794812	0.0794812	0.0662343	0.119222	0.0662343	0.0794812	0.0662343	0.119222	0.0794812	0.0794812	0.0745136	0.0745136	0.0794812	0.0662343	0.119222	0.0794812	0.0794812	0.0759073	0.0727612	0.0699715
	ResidentialPV-highAC	0.0969409	0.0969409	0.080784	0.145411	0.080784	0.0969409	0.080784	0.145411	0.0969409	0.0969409	0.0908821	0.0908821	0.0969409	0.080784	0.145411	0.0969409	0.0969409	0.0926322	0.0888393	0.0854761
	CommercialPrivate-lowAC	0	0	0	0	0	0	0	0	0	0	0	0	0	0	0	0	0	0	0	0
	CommercialPrivate-mediumAC	0.0962876	0.0962876	0.0218252	0.192575	0.192575	0.0962876	0.0218252	0.192575	0.0962876	0.0962876	5.05026	0.0505026	0.0962876	0.0218252	0.192575	0.0962876	0.0962876	0.0931492	0.090413	0.0880115
	CommercialPrivate-highAC	0.0759787	0.0759787	0.0168842	0.151957	0.151957	0.0759787	0.0168842	0.151957	0.0759787	0.0759787	1.97122	0.0197122	0.0759787	0.0168842	0.151957	0.0759787	0.0759787	0.0734924	0.0713247	0.0694222
	CommercialPrivate-DC	0.273533	0.290688	0.0561093	1.68328	1.68328	0.273533	0.0561093	1.68328	0.273533	0.273533	4.99603	0.0499603	0.299266	0.0613879	1.84164	0.273533	0.273533	0.26477	0.257131	0.250425
	CommercialPublic-mediumAC	0.184962	0.184962	0.0285851	0.349373	0.349373	0.184962	0.0285851	0.349373	0.184962	0.184962	9.70121	0.0970121	0.184962	0.0285851	0.349373	0.159661	0.171886	0.181135	0.177799	0.17487
	CommercialPublic-highAC	0.138729	0.138729	0.0190039	0.192679	0.192679	0.138729	0.0190039	0.192679	0.138729	0.138729	3.59923	0.0359923	0.138729	0.0190039	0.192679	0.118908	0.128485	0.135731	0.133117	0.130823
	CommercialPublic-DC	0.313945	0.331101	0.0456648	1.3576	1.3576	0.313945	0.0456648	1.3576	0.313945	0.313945	5.73416	0.0573416	0.339678	0.0494078	1.46888	0.256015	0.284004	0.305183	0.297543	0.290838
Lithuania	ResidentialGrid-lowAC	0	0	0	0	0	0	0	0	0	0	0	0	0	0	0	0	0	0	0	0
	ResidentialGrid-mediumAC	0.0772109	0.0772109	0.0643424	0.115816	0.0643424	0.0772109	0.0643424	0.115816	0.0772109	0.0772109	0.0723852	0.0723852	0.0772109	0.0643424	0.115816	0.0772109	0.0772109	0.0737496	0.0707027	0.0680009
	ResidentialGrid-highAC	0.0944642	0.0944642	0.0787201	0.141696	0.0787201	0.0944642	0.0787201	0.141696	0.0944642	0.0944642	0.0885602	0.0885602	0.0944642	0.0787201	0.141696	0.0944642	0.0944642	0.0902784	0.0865936	0.0833264
	ResidentialPV-lowAC	0	0	0	0	0	0	0	0	0	0	0	0	0	0	0	0	0	0	0	0
	ResidentialPV-mediumAC	0.0772109	0.0772109	0.0643424	0.115816	0.0643424	0.0772109	0.0643424	0.115816	0.0772109	0.0772109	0.0723852	0.0723852	0.0772109	0.0643424	0.115816	0.0772109	0.0772109	0.0737496	0.0707027	0.0680009
	ResidentialPV-highAC	0.0944642	0.0944642	0.0787201	0.141696	0.0787201	0.0944642	0.0787201	0.141696	0.0944642	0.0944642	0.0885602	0.0885602	0.0944642	0.0787201	0.141696	0.0944642	0.0944642	0.0902784	0.0865936	0.0833264
	CommercialPrivate-lowAC	0	0	0	0	0	0	0	0	0	0	0	0	0	0	0	0	0	0	0	0
	CommercialPrivate-mediumAC	0.0921249	0.0921249	0.0208816	0.18425	0.18425	0.0921249	0.0208816	0.18425	0.0921249	0.0921249	4.83192	0.0483192	0.0921249	0.0208816	0.18425	0.0921249	0.0921249	0.0891358	0.0865297	0.0842424
	CommercialPrivate-highAC	0.0725048	0.0725048	0.0161122	0.14501	0.14501	0.0725048	0.0161122	0.14501	0.0725048	0.0725048	1.88109	0.0188109	0.0725048	0.0161122	0.14501	0.0725048	0.0725048	0.070143	0.0680839	0.0662767
	CommercialPrivate-DC	0.266563	0.283719	0.0546797	1.64039	1.64039	0.266563	0.0546797	1.64039	0.266563	0.266563	4.86874	0.0486874	0.292296	0.0599583	1.79875	0.266563	0.266563	0.258051	0.250629	0.244115
	CommercialPublic-mediumAC	0.180522	0.180522	0.0278988	0.340986	0.340986	0.180522	0.0278988	0.340986	0.180522	0.180522	9.46832	0.0946832	0.180522	0.0278988	0.340986	0.156274	0.167989	0.176854	0.173656	0.17085
	CommercialPublic-highAC	0.135023	0.135023	0.0184963	0.187532	0.187532	0.135023	0.0184963	0.187532	0.135023	0.135023	3.50309	0.0350309	0.135023	0.0184963	0.187532	0.116081	0.125233	0.132158	0.12966	0.127468
	CommercialPublic-DC	0.306976	0.324131	0.044651	1.32746	1.32746	0.306976	0.044651	1.32746	0.306976	0.306976	5.60686	0.0560686	0.332709	0.048394	1.43874	0.250697	0.277889	0.298463	0.291041	0.284528
Luxembourg	ResidentialGrid-lowAC	0	0	0	0	0	0	0	0	0	0	0	0	0	0	0	0	0	0	0	0
	ResidentialGrid-mediumAC	0.108748	0.108748	0.0906234	0.163122	0.0906234	0.108748	0.0906234	0.163122	0.108748	0.108748	0.101951	0.101951	0.108748	0.0906234	0.163122	0.108748	0.108748	0.103757	0.0993628	0.0954667
	ResidentialGrid-highAC	0.129824	0.129824	0.108187	0.194736	0.108187	0.129824	0.108187	0.194736	0.129824	0.129824	0.12171	0.12171	0.129824	0.108187	0.194736	0.129824	0.129824	0.123931	0.118743	0.114143
	ResidentialPV-lowAC	0	0	0	0	0	0	0	0	0	0	0	0	0	0	0	0	0	0	0	0
	ResidentialPV-mediumAC	0.108748	0.108748	0.0906234	0.163122	0.0906234	0.108748	0.0906234	0.163122	0.108748	0.108748	0.101951	0.101951	0.108748	0.0906234	0.163122	0.108748	0.108748	0.103757	0.0993628	0.0954667
	ResidentialPV-highAC	0.129824	0.129824	0.108187	0.194736	0.108187	0.129824	0.108187	0.194736	0.129824	0.129824	0.12171	0.12171	0.129824	0.108187	0.194736	0.129824	0.129824	0.123931	0.118743	0.114143
	CommercialPrivate-lowAC	0	0	0	0	0	0	0	0	0	0	0	0	0	0	0	0	0	0	0	0
	CommercialPrivate-mediumAC	0.132919	0.132919	0.0301284	0.265839	0.265839	0.132919	0.0301284	0.265839	0.132919	0.132919	6.97158	0.0697158	0.132919	0.0301284	0.265839	0.132919	0.132919	0.128468	0.124586	0.12118
	CommercialPrivate-highAC	0.10655	0.10655	0.0236777	0.213099	0.213099	0.10655	0.0236777	0.213099	0.10655	0.10655	2.76436	0.0276436	0.10655	0.0236777	0.213099	0.10655	0.10655	0.102967	0.0998437	0.0971024
	CommercialPrivate-DC	0.334863	0.352019	0.0686899	2.0607	2.0607	0.334863	0.0686899	2.0607	0.334863	0.334863	6.11623	0.0611623	0.360596	0.0739685	2.21906	0.334863	0.334863	0.323902	0.314345	0.305957
	CommercialPublic-mediumAC	0.224036	0.224036	0.0346238	0.423179	0.423179	0.224036	0.0346238	0.423179	0.224036	0.224036	11.7506	0.117506	0.224036	0.0346238	0.423179	0.189472	0.206172	0.218808	0.21425	0.210249
	CommercialPublic-highAC	0.171338	0.171338	0.0234709	0.237969	0.237969	0.171338	0.0234709	0.237969	0.171338	0.171338	4.44525	0.0444525	0.171338	0.0234709	0.237969	0.143787	0.157098	0.16717	0.163537	0.160348
	CommercialPublic-DC	0.375276	0.392431	0.0545856	1.62281	1.62281	0.375276	0.0545856	1.62281	0.375276	0.375276	6.85435	0.0685435	0.401009	0.0583286	1.73409	0.302806	0.337821	0.364314	0.354757	0.346369
Malta	ResidentialGrid-lowAC	0	0	0	0	0	0	0	0	0	0	0	0	0	0	0	0	0	0	0	0
	ResidentialGrid-mediumAC	0.115242	0.115242	0.0960353	0.172864	0.0960353	0.115242	0.0960353	0.172864	0.115242	0.115242	0.10804	0.10804	0.115242	0.0960353	0.172864	0.115242	0.115242	0.110054	0.105487	0.101438
	ResidentialGrid-highAC	0.14039	0.14039	0.116992	0.210585	0.116992	0.14039	0.116992	0.210585	0.14039	0.14039	0.131616	0.131616	0.14039	0.116992	0.210585	0.14039	0.14039	0.134143	0.128644	0.123767
	ResidentialPV-lowAC	0	0	0	0	0	0	0	0	0	0	0	0	0	0	0	0	0	0	0	0
	ResidentialPV-mediumAC	0.115242	0.115242	0.0960353	0.172864	0.0960353	0.115242	0.0960353	0.172864	0.115242	0.115242	0.10804	0.10804	0.115242	0.0960353	0.172864	0.115242	0.115242	0.110054	0.105487	0.101438
	ResidentialPV-highAC	0.14039	0.14039	0.116992	0.210585	0.116992	0.14039	0.116992	0.210585	0.14039	0.14039	0.131616	0.131616	0.14039	0.116992	0.210585	0.14039	0.14039	0.134143	0.128644	0.123767
	CommercialPrivate-lowAC	0	0	0	0	0	0	0	0	0	0	0	0	0	0	0	0	0	0	0	0
	CommercialPrivate-mediumAC	0.0979527	0.0979527	0.0222026	0.195905	0.195905	0.0979527	0.0222026	0.195905	0.0979527	0.0979527	5.13759	0.0513759	0.0979527	0.0222026	0.195905	0.0979527	0.0979527	0.0947546	0.0919663	0.0895192
	CommercialPrivate-highAC	0.0773683	0.0773683	0.017193	0.154737	0.154737	0.0773683	0.017193	0.154737	0.0773683	0.0773683	2.00727	0.0200727	0.0773683	0.017193	0.154737	0.0773683	0.0773683	0.0748322	0.072621	0.0706804
	CommercialPrivate-DC	0.27632	0.293476	0.0566811	1.70043	1.70043	0.27632	0.0566811	1.70043	0.27632	0.27632	5.04695	0.0504695	0.302054	0.0619597	1.85879	0.27632	0.27632	0.267458	0.259731	0.25295
	CommercialPublic-mediumAC	0.186738	0.186738	0.0288595	0.352728	0.352728	0.186738	0.0288595	0.352728	0.186738	0.186738	9.79437	0.0979437	0.186738	0.0288595	0.352728	0.161016	0.173444	0.182848	0.179455	0.176478
	CommercialPublic-highAC	0.140211	0.140211	0.019207	0.194737	0.194737	0.140211	0.019207	0.194737	0.140211	0.140211	3.63768	0.0363768	0.140211	0.019207	0.194737	0.120039	0.129785	0.13716	0.1345	0.132165
	CommercialPublic-DC	0.316733	0.333888	0.0460703	1.36966	1.36966	0.316733	0.0460703	1.36966	0.316733	0.316733	5.78508	0.0578508	0.342466	0.0498133	1.48093	0.258141	0.286451	0.30787	0.300144	0.293362
Netherlands	ResidentialGrid-lowAC	0	0	0	0	0	0	0	0	0	0	0	0	0	0	0	0	0	0	0	0
	ResidentialGrid-mediumAC	0.124147	0.124147	0.103456	0.18622	0.103456	0.124147	0.103456	0.18622	0.124147	0.124147	0.116387	0.116387	0.124147	0.103456	0.18622	0.124147	0.124147	0.118405	0.113351	0.108869
	ResidentialGrid-highAC	0.147005	0.147005	0.122504	0.220508	0.122504	0.147005	0.122504	0.220508	0.147005	0.147005	0.137817	0.137817	0.147005	0.122504	0.220508	0.147005	0.147005	0.140278	0.134356	0.129106
	ResidentialPV-lowAC	0	0	0	0	0	0	0	0	0	0	0	0	0	0	0	0	0	0	0	0
	ResidentialPV-mediumAC	0.124147	0.124147	0.103456	0.18622	0.103456	0.124147	0.103456	0.18622	0.124147	0.124147	0.116387	0.116387	0.124147	0.103456	0.18622	0.124147	0.124147	0.118405	0.113351	0.108869
	ResidentialPV-highAC	0.147005	0.147005	0.122504	0.220508	0.122504	0.147005	0.122504	0.220508	0.147005	0.147005	0.137817	0.137817	0.147005	0.122504	0.220508	0.147005	0.147005	0.140278	0.134356	0.129106
	CommercialPrivate-lowAC	0	0	0	0	0	0	0	0	0	0	0	0	0	0	0	0	0	0	0	0
	CommercialPrivate-mediumAC	0.15186	0.15186	0.0344215	0.303719	0.303719	0.15186	0.0344215	0.303719	0.15186	0.15186	7.965	0.07965	0.15186	0.0344215	0.303719	0.15186	0.15186	0.146729	0.142255	0.138329
	CommercialPrivate-highAC	0.122356	0.122356	0.0271903	0.244712	0.244712	0.122356	0.0271903	0.244712	0.122356	0.122356	3.17446	0.0317446	0.122356	0.0271903	0.244712	0.122356	0.122356	0.118207	0.114589	0.111414
	CommercialPrivate-DC	0.366574	0.383729	0.0751947	2.25584	2.25584	0.366574	0.0751947	2.25584	0.366574	0.366574	6.69542	0.0669542	0.392307	0.0804733	2.4142	0.366574	0.366574	0.354475	0.343927	0.334669
	CommercialPublic-mediumAC	0.244239	0.244239	0.037746	0.461341	0.461341	0.244239	0.037746	0.461341	0.244239	0.244239	12.8103	0.128103	0.244239	0.037746	0.461341	0.204886	0.2239	0.238287	0.233097	0.228542
	CommercialPublic-highAC	0.188198	0.188198	0.0257805	0.261386	0.261386	0.188198	0.0257805	0.261386	0.188198	0.188198	4.88268	0.0488268	0.188198	0.0257805	0.261386	0.15665	0.171893	0.183426	0.179266	0.175614
	CommercialPublic-DC	0.406987	0.424142	0.059198	1.75994	1.75994	0.406987	0.059198	1.75994	0.406987	0.406987	7.43354	0.0743354	0.43272	0.062941	1.87122	0.326999	0.365646	0.394888	0.384339	0.375081
Poland	ResidentialGrid-lowAC	0	0	0	0	0	0	0	0	0	0	0	0	0	0	0	0	0	0	0	0
	ResidentialGrid-mediumAC	0.147825	0.147825	0.123187	0.221737	0.123187	0.147825	0.123187	0.221737	0.147825	0.147825	0.138586	0.138586	0.147825	0.123187	0.221737	0.147825	0.147825	0.141181	0.135332	0.130146
	ResidentialGrid-highAC	0.180379	0.180379	0.150316	0.270569	0.150316	0.180379	0.150316	0.270569	0.180379	0.180379	0.169105	0.169105	0.180379	0.150316	0.270569	0.180379	0.180379	0.172366	0.165311	0.159056
	ResidentialPV-lowAC	0	0	0	0	0	0	0	0	0	0	0	0	0	0	0	0	0	0	0	0
	ResidentialPV-mediumAC	0.147825	0.147825	0.123187	0.221737	0.123187	0.147825	0.123187	0.221737	0.147825	0.147825	0.138586	0.138586	0.147825	0.123187	0.221737	0.147825	0.147825	0.141181	0.135332	0.130146
	ResidentialPV-highAC	0.180379	0.180379	0.150316	0.270569	0.150316	0.180379	0.150316	0.270569	0.180379	0.180379	0.169105	0.169105	0.180379	0.150316	0.270569	0.180379	0.180379	0.172366	0.165311	0.159056
	CommercialPrivate-lowAC	0	0	0	0	0	0	0	0	0	0	0	0	0	0	0	0	0	0	0	0
	CommercialPrivate-mediumAC	0.0956632	0.0956632	0.0216837	0.191326	0.191326	0.0956632	0.0216837	0.191326	0.0956632	0.0956632	5.01751	0.0501751	0.0956632	0.0216837	0.191326	0.0956632	0.0956632	0.0925472	0.0898305	0.0874462
	CommercialPrivate-highAC	0.0754576	0.0754576	0.0167684	0.150915	0.150915	0.0754576	0.0167684	0.150915	0.0754576	0.0754576	1.9577	0.019577	0.0754576	0.0167684	0.150915	0.0754576	0.0754576	0.07299	0.0708386	0.0689503
	CommercialPrivate-DC	0.272487	0.289643	0.0558948	1.67685	1.67685	0.272487	0.0558948	1.67685	0.272487	0.272487	4.97694	0.0497694	0.29822	0.0611734	1.8352	0.272487	0.272487	0.263762	0.256155	0.249479
	CommercialPublic-mediumAC	0.184296	0.184296	0.0284821	0.348115	0.348115	0.184296	0.0284821	0.348115	0.184296	0.184296	9.66628	0.0966628	0.184296	0.0284821	0.348115	0.159153	0.171301	0.180493	0.177177	0.174267
	CommercialPublic-highAC	0.138173	0.138173	0.0189278	0.191907	0.191907	0.138173	0.0189278	0.191907	0.138173	0.138173	3.58481	0.0358481	0.138173	0.0189278	0.191907	0.118484	0.127997	0.135195	0.132598	0.130319
	CommercialPublic-DC	0.3129	0.330055	0.0455127	1.35308	1.35308	0.3129	0.0455127	1.35308	0.3129	0.3129	5.71507	0.0571507	0.338633	0.0492557	1.46436	0.255217	0.283087	0.304175	0.296568	0.289891
Portugal	ResidentialGrid-lowAC	0	0	0	0	0	0	0	0	0	0	0	0	0	0	0	0	0	0	0	0
	ResidentialGrid-mediumAC	0.0897191	0.0897191	0.074766	0.134579	0.074766	0.0897191	0.074766	0.134579	0.0897191	0.0897191	0.0841117	0.0841117	0.0897191	0.074766	0.134579	0.0897191	0.0897191	0.0856861	0.0821358	0.0789877
	ResidentialGrid-highAC	0.109461	0.109461	0.0912174	0.164191	0.0912174	0.109461	0.0912174	0.164191	0.109461	0.109461	0.10262	0.10262	0.109461	0.0912174	0.164191	0.109461	0.109461	0.104597	0.100316	0.0965193
	ResidentialPV-lowAC	0	0	0	0	0	0	0	0	0	0	0	0	0	0	0	0	0	0	0	0
	ResidentialPV-mediumAC	0.0897191	0.0897191	0.074766	0.134579	0.074766	0.0897191	0.074766	0.134579	0.0897191	0.0897191	0.0841117	0.0841117	0.0897191	0.074766	0.134579	0.0897191	0.0897191	0.0856861	0.0821358	0.0789877
	ResidentialPV-highAC	0.109461	0.109461	0.0912174	0.164191	0.0912174	0.109461	0.0912174	0.164191	0.109461	0.109461	0.10262	0.10262	0.109461	0.0912174	0.164191	0.109461	0.109461	0.104597	0.100316	0.0965193
	CommercialPrivate-lowAC	0	0	0	0	0	0	0	0	0	0	0	0	0	0	0	0	0	0	0	0
	CommercialPrivate-mediumAC	0.0958713	0.0958713	0.0217308	0.191743	0.191743	0.0958713	0.0217308	0.191743	0.0958713	0.0958713	5.02842	0.0502842	0.0958713	0.0217308	0.191743	0.0958713	0.0958713	0.0927479	0.0900247	0.0876346
	CommercialPrivate-highAC	0.0756313	0.0756313	0.016807	0.151263	0.151263	0.0756313	0.016807	0.151263	0.0756313	0.0756313	1.96221	0.0196221	0.0756313	0.016807	0.151263	0.0756313	0.0756313	0.0731575	0.0710006	0.0691076
	CommercialPrivate-DC	0.272836	0.289991	0.0559663	1.67899	1.67899	0.272836	0.0559663	1.67899	0.272836	0.272836	4.9833	0.049833	0.298569	0.0612449	1.83735	0.272836	0.272836	0.264098	0.25648	0.249794
	CommercialPublic-mediumAC	0.184518	0.184518	0.0285164	0.348534	0.348534	0.184518	0.0285164	0.348534	0.184518	0.184518	9.67792	0.0967792	0.184518	0.0285164	0.348534	0.159323	0.171496	0.180707	0.177384	0.174468
	CommercialPublic-highAC	0.138358	0.138358	0.0189532	0.192164	0.192164	0.138358	0.0189532	0.192164	0.138358	0.138358	3.58961	0.0358961	0.138358	0.0189532	0.192164	0.118626	0.128159	0.135373	0.132771	0.130487
	CommercialPublic-DC	0.313248	0.330404	0.0455634	1.35459	1.35459	0.313248	0.0455634	1.35459	0.313248	0.313248	5.72143	0.0572143	0.338981	0.0493064	1.46587	0.255483	0.283393	0.304511	0.296893	0.290207
Romania	ResidentialGrid-lowAC	0	0	0	0	0	0	0	0	0	0	0	0	0	0	0	0	0	0	0	0
	ResidentialGrid-mediumAC	0.134812	0.134812	0.112343	0.202218	0.112343	0.134812	0.112343	0.202218	0.134812	0.134812	0.126386	0.126386	0.134812	0.112343	0.202218	0.134812	0.134812	0.128791	0.123491	0.118791
	ResidentialGrid-highAC	0.165562	0.165562	0.137968	0.248343	0.137968	0.165562	0.137968	0.248343	0.165562	0.165562	0.155214	0.155214	0.165562	0.137968	0.248343	0.165562	0.165562	0.158253	0.151819	0.146114
	ResidentialPV-lowAC	0	0	0	0	0	0	0	0	0	0	0	0	0	0	0	0	0	0	0	0
	ResidentialPV-mediumAC	0.134812	0.134812	0.112343	0.202218	0.112343	0.134812	0.112343	0.202218	0.134812	0.134812	0.126386	0.126386	0.134812	0.112343	0.202218	0.134812	0.134812	0.128791	0.123491	0.118791
	ResidentialPV-highAC	0.165562	0.165562	0.137968	0.248343	0.137968	0.165562	0.137968	0.248343	0.165562	0.165562	0.155214	0.155214	0.165562	0.137968	0.248343	0.165562	0.165562	0.158253	0.151819	0.146114
	CommercialPrivate-lowAC	0	0	0	0	0	0	0	0	0	0	0	0	0	0	0	0	0	0	0	0
	CommercialPrivate-mediumAC	0.0873377	0.0873377	0.0197966	0.174675	0.174675	0.0873377	0.0197966	0.174675	0.0873377	0.0873377	4.58084	0.0458084	0.0873377	0.0197966	0.174675	0.0873377	0.0873377	0.0845203	0.0820639	0.079908
	CommercialPrivate-highAC	0.0685097	0.0685097	0.0152244	0.137019	0.137019	0.0685097	0.0152244	0.137019	0.0685097	0.0685097	1.77744	0.0177744	0.0685097	0.0152244	0.137019	0.0685097	0.0685097	0.0662912	0.064357	0.0626594
	CommercialPrivate-DC	0.258549	0.275704	0.0530356	1.59107	1.59107	0.258549	0.0530356	1.59107	0.258549	0.258549	4.72235	0.0472235	0.284282	0.0583142	1.74943	0.258549	0.258549	0.250323	0.243152	0.236858
	CommercialPublic-mediumAC	0.175416	0.175416	0.0271097	0.331341	0.331341	0.175416	0.0271097	0.331341	0.175416	0.175416	9.2005	0.092005	0.175416	0.0271097	0.331341	0.152378	0.163509	0.171931	0.168893	0.166226
	CommercialPublic-highAC	0.130762	0.130762	0.0179126	0.181613	0.181613	0.130762	0.0179126	0.181613	0.130762	0.130762	3.39253	0.0339253	0.130762	0.0179126	0.181613	0.11283	0.121494	0.128049	0.125685	0.123609
	CommercialPublic-DC	0.298961	0.316116	0.0434852	1.2928	1.2928	0.298961	0.0434852	1.2928	0.298961	0.298961	5.46048	0.0546048	0.324694	0.0472282	1.40408	0.244583	0.270856	0.290736	0.283565	0.277271
Slovakia	ResidentialGrid-lowAC	0	0	0	0	0	0	0	0	0	0	0	0	0	0	0	0	0	0	0	0
	ResidentialGrid-mediumAC	0.144633	0.144633	0.120527	0.216949	0.120527	0.144633	0.120527	0.216949	0.144633	0.144633	0.135593	0.135593	0.144633	0.120527	0.216949	0.144633	0.144633	0.13813	0.132406	0.127331
	ResidentialGrid-highAC	0.176431	0.176431	0.147026	0.264647	0.147026	0.176431	0.147026	0.264647	0.176431	0.176431	0.165404	0.165404	0.176431	0.147026	0.264647	0.176431	0.176431	0.168591	0.161688	0.155568
	ResidentialPV-lowAC	0	0	0	0	0	0	0	0	0	0	0	0	0	0	0	0	0	0	0	0
	ResidentialPV-mediumAC	0.144633	0.144633	0.120527	0.216949	0.120527	0.144633	0.120527	0.216949	0.144633	0.144633	0.135593	0.135593	0.144633	0.120527	0.216949	0.144633	0.144633	0.13813	0.132406	0.127331
	ResidentialPV-highAC	0.176431	0.176431	0.147026	0.264647	0.147026	0.176431	0.147026	0.264647	0.176431	0.176431	0.165404	0.165404	0.176431	0.147026	0.264647	0.176431	0.176431	0.168591	0.161688	0.155568
	CommercialPrivate-lowAC	0	0	0	0	0	0	0	0	0	0	0	0	0	0	0	0	0	0	0	0
	CommercialPrivate-mediumAC	0.0960794	0.0960794	0.021778	0.192159	0.192159	0.0960794	0.021778	0.192159	0.0960794	0.0960794	5.03934	0.0503934	0.0960794	0.021778	0.192159	0.0960794	0.0960794	0.0929485	0.0902189	0.0878231
	CommercialPrivate-highAC	0.075805	0.075805	0.0168456	0.15161	0.15161	0.075805	0.0168456	0.15161	0.075805	0.075805	1.96671	0.0196671	0.075805	0.0168456	0.15161	0.075805	0.075805	0.0733249	0.0711627	0.0692649
	CommercialPrivate-DC	0.273184	0.29034	0.0560378	1.68113	1.68113	0.273184	0.0560378	1.68113	0.273184	0.273184	4.98967	0.0498967	0.298917	0.0613164	1.83949	0.273184	0.273184	0.264434	0.256805	0.25011
	CommercialPublic-mediumAC	0.18474	0.18474	0.0285507	0.348954	0.348954	0.18474	0.0285507	0.348954	0.18474	0.18474	9.68957	0.0968957	0.18474	0.0285507	0.348954	0.159492	0.171691	0.180921	0.177591	0.174669
	CommercialPublic-highAC	0.138543	0.138543	0.0189785	0.192421	0.192421	0.138543	0.0189785	0.192421	0.138543	0.138543	3.59442	0.0359442	0.138543	0.0189785	0.192421	0.118767	0.128322	0.135552	0.132944	0.130655
	CommercialPublic-DC	0.313597	0.330752	0.0456141	1.35609	1.35609	0.313597	0.0456141	1.35609	0.313597	0.313597	5.72779	0.0572779	0.33933	0.0493571	1.46737	0.255749	0.283699	0.304847	0.297218	0.290522
Slovenia	ResidentialGrid-lowAC	0	0	0	0	0	0	0	0	0	0	0	0	0	0	0	0	0	0	0	0
	ResidentialGrid-mediumAC	0.157559	0.157559	0.131299	0.236338	0.131299	0.157559	0.131299	0.236338	0.157559	0.157559	0.147711	0.147711	0.157559	0.131299	0.236338	0.157559	0.157559	0.150426	0.144147	0.13858
	ResidentialGrid-highAC	0.190843	0.190843	0.159036	0.286264	0.159036	0.190843	0.159036	0.286264	0.190843	0.190843	0.178915	0.178915	0.190843	0.159036	0.286264	0.190843	0.190843	0.182303	0.174784	0.168118
	ResidentialPV-lowAC	0	0	0	0	0	0	0	0	0	0	0	0	0	0	0	0	0	0	0	0
	ResidentialPV-mediumAC	0.157559	0.157559	0.131299	0.236338	0.131299	0.157559	0.131299	0.236338	0.157559	0.157559	0.147711	0.147711	0.157559	0.131299	0.236338	0.157559	0.157559	0.150426	0.144147	0.13858
	ResidentialPV-highAC	0.190843	0.190843	0.159036	0.286264	0.159036	0.190843	0.159036	0.286264	0.190843	0.190843	0.178915	0.178915	0.190843	0.159036	0.286264	0.190843	0.190843	0.182303	0.174784	0.168118
	CommercialPrivate-lowAC	0	0	0	0	0	0	0	0	0	0	0	0	0	0	0	0	0	0	0	0
	CommercialPrivate-mediumAC	0.106486	0.106486	0.0241369	0.212972	0.212972	0.106486	0.0241369	0.212972	0.106486	0.106486	5.58517	0.0558517	0.106486	0.0241369	0.212972	0.106486	0.106486	0.102982	0.0999271	0.0972458
	CommercialPrivate-highAC	0.08449	0.08449	0.0187755	0.16898	0.16898	0.08449	0.0187755	0.16898	0.08449	0.08449	2.19204	0.0219204	0.08449	0.0187755	0.16898	0.08449	0.08449	0.0816984	0.0792647	0.0771286
	CommercialPrivate-DC	0.290608	0.307763	0.0596118	1.78836	1.78836	0.290608	0.0596118	1.78836	0.290608	0.290608	5.3079	0.053079	0.316341	0.0648904	1.94671	0.290608	0.290608	0.281233	0.273059	0.265886
	CommercialPublic-mediumAC	0.195841	0.195841	0.0302663	0.369921	0.369921	0.195841	0.0302663	0.369921	0.195841	0.195841	10.2718	0.102718	0.195841	0.0302663	0.369921	0.167961	0.181431	0.191624	0.187947	0.18472
	CommercialPublic-highAC	0.147807	0.147807	0.0202476	0.205288	0.205288	0.147807	0.0202476	0.205288	0.147807	0.147807	3.83477	0.0383477	0.147807	0.0202476	0.205288	0.125835	0.136451	0.144484	0.141586	0.139043
	CommercialPublic-DC	0.33102	0.348176	0.0481484	1.43144	1.43144	0.33102	0.0481484	1.43144	0.33102	0.33102	6.04603	0.0604603	0.356753	0.0518914	1.54272	0.269042	0.298987	0.321645	0.313472	0.306298
Spain	ResidentialGrid-lowAC	0	0	0	0	0	0	0	0	0	0	0	0	0	0	0	0	0	0	0	0
	ResidentialGrid-mediumAC	0.100902	0.100902	0.0840847	0.151353	0.0840847	0.100902	0.0840847	0.151353	0.100902	0.100902	0.0945953	0.0945953	0.100902	0.0840847	0.151353	0.100902	0.100902	0.0963071	0.0922624	0.088676
	ResidentialGrid-highAC	0.121472	0.121472	0.101226	0.182207	0.101226	0.121472	0.101226	0.182207	0.121472	0.121472	0.11388	0.11388	0.121472	0.101226	0.182207	0.121472	0.121472	0.116003	0.111189	0.10692
	ResidentialPV-lowAC	0	0	0	0	0	0	0	0	0	0	0	0	0	0	0	0	0	0	0	0
	ResidentialPV-mediumAC	0.100902	0.100902	0.0840847	0.151353	0.0840847	0.100902	0.0840847	0.151353	0.100902	0.100902	0.0945953	0.0945953	0.100902	0.0840847	0.151353	0.100902	0.100902	0.0963071	0.0922624	0.088676
	ResidentialPV-highAC	0.121472	0.121472	0.101226	0.182207	0.101226	0.121472	0.101226	0.182207	0.121472	0.121472	0.11388	0.11388	0.121472	0.101226	0.182207	0.121472	0.121472	0.116003	0.111189	0.10692
	CommercialPrivate-lowAC	0	0	0	0	0	0	0	0	0	0	0	0	0	0	0	0	0	0	0	0
	CommercialPrivate-mediumAC	0.116685	0.116685	0.0264486	0.23337	0.23337	0.116685	0.0264486	0.23337	0.116685	0.116685	6.12009	0.0612009	0.116685	0.0264486	0.23337	0.116685	0.116685	0.112815	0.109441	0.10648
	CommercialPrivate-highAC	0.0930012	0.0930012	0.0206669	0.186002	0.186002	0.0930012	0.0206669	0.186002	0.0930012	0.0930012	2.41286	0.0241286	0.0930012	0.0206669	0.186002	0.0930012	0.0930012	0.0899045	0.0872046	0.084835
	CommercialPrivate-DC	0.307683	0.324838	0.0631144	1.89343	1.89343	0.307683	0.0631144	1.89343	0.307683	0.307683	5.61978	0.0561978	0.333416	0.068393	2.05179	0.307683	0.307683	0.297696	0.288988	0.281346
	CommercialPublic-mediumAC	0.206719	0.206719	0.0319475	0.39047	0.39047	0.206719	0.0319475	0.39047	0.206719	0.206719	10.8424	0.108424	0.206719	0.0319475	0.39047	0.176261	0.190977	0.202112	0.198095	0.19457
	CommercialPublic-highAC	0.156886	0.156886	0.0214912	0.217897	0.217897	0.156886	0.0214912	0.217897	0.156886	0.156886	4.07031	0.0407031	0.156886	0.0214912	0.217897	0.132761	0.144417	0.153237	0.150055	0.147263
	CommercialPublic-DC	0.348095	0.365251	0.050632	1.50528	1.50528	0.348095	0.050632	1.50528	0.348095	0.348095	6.3579	0.063579	0.373828	0.054375	1.61655	0.282069	0.31397	0.338108	0.329401	0.321759
Sweden	ResidentialGrid-lowAC	0	0	0	0	0	0	0	0	0	0	0	0	0	0	0	0	0	0	0	0
	ResidentialGrid-mediumAC	0.141617	0.141617	0.118014	0.212425	0.118014	0.141617	0.118014	0.212425	0.141617	0.141617	0.132766	0.132766	0.141617	0.118014	0.212425	0.141617	0.141617	0.13507	0.129307	0.124197
	ResidentialGrid-highAC	0.167774	0.167774	0.139812	0.251661	0.139812	0.167774	0.139812	0.251661	0.167774	0.167774	0.157288	0.157288	0.167774	0.139812	0.251661	0.167774	0.167774	0.160101	0.153346	0.147356
	ResidentialPV-lowAC	0	0	0	0	0	0	0	0	0	0	0	0	0	0	0	0	0	0	0	0
	ResidentialPV-mediumAC	0.141617	0.141617	0.118014	0.212425	0.118014	0.141617	0.118014	0.212425	0.141617	0.141617	0.132766	0.132766	0.141617	0.118014	0.212425	0.141617	0.141617	0.13507	0.129307	0.124197
	ResidentialPV-highAC	0.167774	0.167774	0.139812	0.251661	0.139812	0.167774	0.139812	0.251661	0.167774	0.167774	0.157288	0.157288	0.167774	0.139812	0.251661	0.167774	0.167774	0.160101	0.153346	0.147356
	CommercialPrivate-lowAC	0	0	0	0	0	0	0	0	0	0	0	0	0	0	0	0	0	0	0	0
	CommercialPrivate-mediumAC	0.150611	0.150611	0.0341385	0.301222	0.301222	0.150611	0.0341385	0.301222	0.150611	0.150611	7.8995	0.078995	0.150611	0.0341385	0.301222	0.150611	0.150611	0.145525	0.14109	0.137198
	CommercialPrivate-highAC	0.121314	0.121314	0.0269587	0.242628	0.242628	0.121314	0.0269587	0.242628	0.121314	0.121314	3.14742	0.0314742	0.121314	0.0269587	0.242628	0.121314	0.121314	0.117202	0.113617	0.110471
	CommercialPrivate-DC	0.364483	0.381639	0.0747658	2.24297	2.24297	0.364483	0.0747658	2.24297	0.364483	0.364483	6.65723	0.0665723	0.390216	0.0800444	2.40133	0.364483	0.364483	0.352459	0.341976	0.332776
	CommercialPublic-mediumAC	0.242907	0.242907	0.0375402	0.458824	0.458824	0.242907	0.0375402	0.458824	0.242907	0.242907	12.7404	0.127404	0.242907	0.0375402	0.458824	0.20387	0.222731	0.237002	0.231854	0.227336
	CommercialPublic-highAC	0.187086	0.187086	0.0256283	0.259842	0.259842	0.187086	0.0256283	0.259842	0.187086	0.187086	4.85384	0.0485384	0.187086	0.0256283	0.259842	0.155802	0.170917	0.182354	0.178229	0.174608
	CommercialPublic-DC	0.404896	0.422051	0.0588939	1.7509	1.7509	0.404896	0.0588939	1.7509	0.404896	0.404896	7.39536	0.0739536	0.430629	0.0626369	1.86218	0.325404	0.363811	0.392872	0.382389	0.373188
United Kingdom	ResidentialGrid-lowAC	0	0	0	0	0	0	0	0	0	0	0	0	0	0	0	0	0	0	0	0
	ResidentialGrid-mediumAC	0.114815	0.114815	0.0956789	0.172222	0.0956789	0.114815	0.0956789	0.172222	0.114815	0.114815	0.107639	0.107639	0.114815	0.0956789	0.172222	0.114815	0.114815	0.109546	0.104908	0.100795
	ResidentialGrid-highAC	0.137094	0.137094	0.114245	0.20564	0.114245	0.137094	0.114245	0.20564	0.137094	0.137094	0.128525	0.128525	0.137094	0.114245	0.20564	0.137094	0.137094	0.130871	0.125394	0.120537
	ResidentialPV-lowAC	0	0	0	0	0	0	0	0	0	0	0	0	0	0	0	0	0	0	0	0
	ResidentialPV-mediumAC	0.114815	0.114815	0.0956789	0.172222	0.0956789	0.114815	0.0956789	0.172222	0.114815	0.114815	0.107639	0.107639	0.114815	0.0956789	0.172222	0.114815	0.114815	0.109546	0.104908	0.100795
	ResidentialPV-highAC	0.137094	0.137094	0.114245	0.20564	0.114245	0.137094	0.114245	0.20564	0.137094	0.137094	0.128525	0.128525	0.137094	0.114245	0.20564	0.137094	0.137094	0.130871	0.125394	0.120537
	CommercialPrivate-lowAC	0	0	0	0	0	0	0	0	0	0	0	0	0	0	0	0	0	0	0	0
	CommercialPrivate-mediumAC	0.132503	0.132503	0.030034	0.265006	0.265006	0.132503	0.030034	0.265006	0.132503	0.132503	6.94975	0.0694975	0.132503	0.030034	0.265006	0.132503	0.132503	0.128066	0.124198	0.120803
	CommercialPrivate-highAC	0.106202	0.106202	0.0236005	0.212405	0.212405	0.106202	0.0236005	0.212405	0.106202	0.106202	2.75535	0.0275535	0.106202	0.0236005	0.212405	0.106202	0.106202	0.102632	0.0995196	0.0967878
	CommercialPrivate-DC	0.334166	0.351322	0.068547	2.05641	2.05641	0.334166	0.068547	2.05641	0.334166	0.334166	6.1035	0.061035	0.3599	0.0738255	2.21477	0.334166	0.334166	0.32323	0.313694	0.305326
	CommercialPublic-mediumAC	0.223592	0.223592	0.0345551	0.422341	0.422341	0.223592	0.0345551	0.422341	0.223592	0.223592	11.7273	0.117273	0.223592	0.0345551	0.422341	0.189134	0.205783	0.21838	0.213836	0.209847
	CommercialPublic-highAC	0.170967	0.170967	0.0234201	0.237454	0.237454	0.170967	0.0234201	0.237454	0.170967	0.170967	4.43563	0.0443563	0.170967	0.0234201	0.237454	0.143504	0.156773	0.166813	0.163191	0.160013
	CommercialPublic-DC	0.374579	0.391734	0.0544842	1.6198	1.6198	0.374579	0.0544842	1.6198	0.374579	0.374579	6.84162	0.0684162	0.400312	0.0582272	1.73108	0.302274	0.337209	0.363642	0.354107	0.345738
Norway	ResidentialGrid-lowAC	0	0	0	0	0	0	0	0	0	0	0	0	0	0	0	0	0	0	0	0
	ResidentialGrid-mediumAC	0.141546	0.141546	0.117955	0.212319	0.117955	0.141546	0.117955	0.212319	0.141546	0.141546	0.1327	0.1327	0.141546	0.117955	0.212319	0.141546	0.141546	0.134976	0.129193	0.124064
	ResidentialGrid-highAC	0.166948	0.166948	0.139123	0.250421	0.139123	0.166948	0.139123	0.250421	0.166948	0.166948	0.156513	0.156513	0.166948	0.139123	0.250421	0.166948	0.166948	0.159278	0.152527	0.146541
	ResidentialPV-lowAC	0	0	0	0	0	0	0	0	0	0	0	0	0	0	0	0	0	0	0	0
	ResidentialPV-mediumAC	0.141546	0.141546	0.117955	0.212319	0.117955	0.141546	0.117955	0.212319	0.141546	0.141546	0.1327	0.1327	0.141546	0.117955	0.212319	0.141546	0.141546	0.134976	0.129193	0.124064
	ResidentialPV-highAC	0.166948	0.166948	0.139123	0.250421	0.139123	0.166948	0.139123	0.250421	0.166948	0.166948	0.156513	0.156513	0.166948	0.139123	0.250421	0.166948	0.166948	0.159278	0.152527	0.146541
	CommercialPrivate-lowAC	0	0	0	0	0	0	0	0	0	0	0	0	0	0	0	0	0	0	0	0
	CommercialPrivate-mediumAC	0.162475	0.162475	0.0368276	0.324949	0.324949	0.162475	0.0368276	0.324949	0.162475	0.162475	8.52175	0.0852175	0.162475	0.0368276	0.324949	0.162475	0.162475	0.156963	0.152158	0.14794
	CommercialPrivate-highAC	0.131215	0.131215	0.0291589	0.26243	0.26243	0.131215	0.0291589	0.26243	0.131215	0.131215	3.40429	0.0340429	0.131215	0.0291589	0.26243	0.131215	0.131215	0.126748	0.122853	0.119435
	CommercialPrivate-DC	0.384346	0.401501	0.0788402	2.36521	2.36521	0.384346	0.0788402	2.36521	0.384346	0.384346	7.02002	0.0702002	0.410079	0.0841188	2.52356	0.384346	0.384346	0.37161	0.360506	0.35076
	CommercialPublic-mediumAC	0.255562	0.255562	0.0394959	0.482728	0.482728	0.255562	0.0394959	0.482728	0.255562	0.255562	13.4041	0.134041	0.255562	0.0394959	0.482728	0.213524	0.233835	0.249203	0.24366	0.238794
	CommercialPublic-highAC	0.197647	0.197647	0.027075	0.27451	0.27451	0.197647	0.027075	0.27451	0.197647	0.197647	5.12783	0.0512783	0.197647	0.027075	0.27451	0.163859	0.180184	0.192536	0.188081	0.18417
	CommercialPublic-DC	0.424758	0.441914	0.061783	1.83679	1.83679	0.424758	0.061783	1.83679	0.424758	0.424758	7.75815	0.0775815	0.450492	0.065526	1.94807	0.340558	0.38124	0.412022	0.400918	0.391173
Switzerland	ResidentialGrid-lowAC	0	0	0	0	0	0	0	0	0	0	0	0	0	0	0	0	0	0	0	0
	ResidentialGrid-mediumAC	0.145469	0.145469	0.121224	0.218203	0.121224	0.145469	0.121224	0.218203	0.145469	0.145469	0.136377	0.136377	0.145469	0.121224	0.218203	0.145469	0.145469	0.138691	0.132725	0.127434
	ResidentialGrid-highAC	0.170866	0.170866	0.142389	0.256299	0.142389	0.170866	0.142389	0.256299	0.170866	0.170866	0.160187	0.160187	0.170866	0.142389	0.256299	0.170866	0.170866	0.162985	0.156047	0.149895
	ResidentialPV-lowAC	0	0	0	0	0	0	0	0	0	0	0	0	0	0	0	0	0	0	0	0
	ResidentialPV-mediumAC	0.145469	0.145469	0.121224	0.218203	0.121224	0.145469	0.121224	0.218203	0.145469	0.145469	0.136377	0.136377	0.145469	0.121224	0.218203	0.145469	0.145469	0.138691	0.132725	0.127434
	ResidentialPV-highAC	0.170866	0.170866	0.142389	0.256299	0.142389	0.170866	0.142389	0.256299	0.170866	0.170866	0.160187	0.160187	0.170866	0.142389	0.256299	0.170866	0.170866	0.162985	0.156047	0.149895
	CommercialPrivate-lowAC	0	0	0	0	0	0	0	0	0	0	0	0	0	0	0	0	0	0	0	0
	CommercialPrivate-mediumAC	0.174792	0.174792	0.0396196	0.349584	0.349584	0.174792	0.0396196	0.349584	0.174792	0.174792	9.1678	0.091678	0.174792	0.0396196	0.349584	0.174792	0.174792	0.168839	0.163648	0.159093
	CommercialPrivate-highAC	0.141494	0.141494	0.0314432	0.282989	0.282989	0.141494	0.0314432	0.282989	0.141494	0.141494	3.67098	0.0367098	0.141494	0.0314432	0.282989	0.141494	0.141494	0.136659	0.132443	0.128743
	CommercialPrivate-DC	0.404968	0.422124	0.0830705	2.49211	2.49211	0.404968	0.0830705	2.49211	0.404968	0.404968	7.39668	0.0739668	0.497494	0.10205	3.0615	0.404968	0.404968	0.391493	0.379744	0.369433
	CommercialPublic-mediumAC	0.2687	0.2687	0.0415264	0.507545	0.507545	0.2687	0.0415264	0.507545	0.2687	0.2687	14.0933	0.140933	0.2687	0.0415264	0.507545	0.223548	0.245364	0.261871	0.255916	0.25069
	CommercialPublic-highAC	0.208612	0.208612	0.028577	0.289739	0.289739	0.208612	0.028577	0.289739	0.208612	0.208612	5.41231	0.0541231	0.208612	0.028577	0.289739	0.172225	0.189806	0.203108	0.19831	0.194098
	CommercialPublic-DC	0.445381	0.462536	0.0647827	1.92597	1.92597	0.445381	0.0647827	1.92597	0.445381	0.445381	8.13481	0.0813481	0.537907	0.078241	2.32608	0.356292	0.399336	0.431905	0.420157	0.409845
