# Supplementary material for: Comparing the levelized cost of electric vehicle charging options in Europe
Source: Nat Commun. 2022 Sep 8;13:5277. doi: 10.1038/s41467-022-32835-7 (PMC9458728; doi:10.1038/s41467-022-32835-7)
Supplement: Supplementary file 8 — Software 1 [file 41467_2022_32835_MOESM8_ESM.zip › LCOC-Model/output/_LCOInstallation.xlsx]

## Sheet: LCOInstallation
Country	Option	BaseScenario	WithGridConnection	HighUtilization	LowUtilization	AttractiveHomeCharging	DemandChargesBase	DemandChargesHighUtil	DemandChargesLowUtil	WithoutRETaxes	WithoutREandEnvTaxes	UtilizationRate1	UtilizationRate100	GridConnectionCH	GridConnectionCHHighUtil	GridConnectionCHLowUtil	PublicInterestRate3	PublicInterestRate7	Lifetime16	Lifetime17	Lifetime18
Austria	ResidentialGrid-lowAC	0	0	0	0	0	0	0	0	0	0	0	0	0	0	0	0	0	0	0	0
	ResidentialGrid-mediumAC	0.0735099	0.0735099	0.0612582	0.110265	0.0612582	0.0735099	0.0612582	0.110265	0.0735099	0.0735099	0.0689155	0.0689155	0.0735099	0.0612582	0.110265	0.0735099	0.0735099	0.069863	0.0666526	0.063806
	ResidentialGrid-highAC	0.0801926	0.0801926	0.0668272	0.120289	0.0668272	0.0801926	0.0668272	0.120289	0.0801926	0.0801926	0.0751805	0.0751805	0.0801926	0.0668272	0.120289	0.0801926	0.0801926	0.0762142	0.0727119	0.0696065
	ResidentialPV-lowAC	0	0	0	0	0	0	0	0	0	0	0	0	0	0	0	0	0	0	0	0
	ResidentialPV-mediumAC	0.0735099	0.0735099	0.0612582	0.110265	0.0612582	0.0735099	0.0612582	0.110265	0.0735099	0.0735099	0.0689155	0.0689155	0.0735099	0.0612582	0.110265	0.0735099	0.0735099	0.069863	0.0666526	0.063806
	ResidentialPV-highAC	0.0801926	0.0801926	0.0668272	0.120289	0.0668272	0.0801926	0.0668272	0.120289	0.0801926	0.0801926	0.0751805	0.0751805	0.0801926	0.0668272	0.120289	0.0801926	0.0801926	0.0762142	0.0727119	0.0696065
	CommercialPrivate-lowAC	0	0	0	0	0	0	0	0	0	0	0	0	0	0	0	0	0	0	0	0
	CommercialPrivate-mediumAC	0.0920653	0.0920653	0.0208681	0.184131	0.184131	0.0920653	0.0208681	0.184131	0.0920653	0.0920653	4.8288	0.048288	0.0920653	0.0208681	0.184131	0.0920653	0.0920653	0.088764	0.0858858	0.0833597
	CommercialPrivate-highAC	0.0768326	0.0768326	0.0170739	0.153665	0.153665	0.0768326	0.0170739	0.153665	0.0768326	0.0768326	1.99338	0.0199338	0.0768326	0.0170739	0.153665	0.0768326	0.0768326	0.0740776	0.0716756	0.0695675
	CommercialPrivate-DC	0.172439	0.189594	0.035372	1.06116	1.06116	0.172439	0.035372	1.06116	0.172439	0.172439	3.14956	0.0314956	0.198172	0.0406506	1.21952	0.172439	0.172439	0.166255	0.160865	0.156133
	CommercialPublic-mediumAC	0.0934667	0.0934667	0.0144449	0.176548	0.176548	0.0934667	0.0144449	0.176548	0.0934667	0.0934667	4.9023	0.049023	0.0934667	0.0144449	0.176548	0.0713094	0.0820149	0.0901152	0.0871932	0.0846286
	CommercialPublic-highAC	0.0780022	0.0780022	0.0106852	0.108336	0.108336	0.0780022	0.0106852	0.108336	0.0780022	0.0780022	2.02372	0.0202372	0.0780022	0.0106852	0.108336	0.0595109	0.0684452	0.0752052	0.0727667	0.0706264
	CommercialPublic-DC	0.172439	0.189594	0.025082	0.745681	0.745681	0.172439	0.025082	0.745681	0.172439	0.172439	3.14956	0.0314956	0.198172	0.028825	0.856959	0.13156	0.151311	0.166255	0.160865	0.156133
Belgium	ResidentialGrid-lowAC	0	0	0	0	0	0	0	0	0	0	0	0	0	0	0	0	0	0	0	0
	ResidentialGrid-mediumAC	0.0699034	0.0699034	0.0582528	0.104855	0.0582528	0.0699034	0.0582528	0.104855	0.0699034	0.0699034	0.0655344	0.0655344	0.0699034	0.0582528	0.104855	0.0699034	0.0699034	0.0664354	0.0633826	0.0606756
	ResidentialGrid-highAC	0.0762583	0.0762583	0.0635486	0.114387	0.0635486	0.0762583	0.0635486	0.114387	0.0762583	0.0762583	0.0714921	0.0714921	0.0762583	0.0635486	0.114387	0.0762583	0.0762583	0.072475	0.0691446	0.0661915
	ResidentialPV-lowAC	0	0	0	0	0	0	0	0	0	0	0	0	0	0	0	0	0	0	0	0
	ResidentialPV-mediumAC	0.0699034	0.0699034	0.0582528	0.104855	0.0582528	0.0699034	0.0582528	0.104855	0.0699034	0.0699034	0.0655344	0.0655344	0.0699034	0.0582528	0.104855	0.0699034	0.0699034	0.0664354	0.0633826	0.0606756
	ResidentialPV-highAC	0.0762583	0.0762583	0.0635486	0.114387	0.0635486	0.0762583	0.0635486	0.114387	0.0762583	0.0762583	0.0714921	0.0714921	0.0762583	0.0635486	0.114387	0.0762583	0.0762583	0.072475	0.0691446	0.0661915
	CommercialPrivate-lowAC	0	0	0	0	0	0	0	0	0	0	0	0	0	0	0	0	0	0	0	0
	CommercialPrivate-mediumAC	0.0935222	0.0935222	0.0211984	0.187044	0.187044	0.0935222	0.0211984	0.187044	0.0935222	0.0935222	4.90521	0.0490521	0.0935222	0.0211984	0.187044	0.0935222	0.0935222	0.0901687	0.087245	0.0846789
	CommercialPrivate-highAC	0.0780485	0.0780485	0.0173441	0.156097	0.156097	0.0780485	0.0173441	0.156097	0.0780485	0.0780485	2.02492	0.0202492	0.0780485	0.0173441	0.156097	0.0780485	0.0780485	0.0752499	0.0728099	0.0706684
	CommercialPrivate-DC	0.174878	0.192033	0.0358724	1.07617	1.07617	0.174878	0.0358724	1.07617	0.174878	0.174878	3.19412	0.0319412	0.200611	0.041151	1.23453	0.174878	0.174878	0.168607	0.16314	0.158342
	CommercialPublic-mediumAC	0.0950208	0.0950208	0.014685	0.179484	0.179484	0.0950208	0.014685	0.179484	0.0950208	0.0950208	4.98381	0.0498381	0.0950208	0.014685	0.179484	0.072495	0.0833786	0.0916136	0.088643	0.0860358
	CommercialPublic-highAC	0.0792992	0.0792992	0.0108629	0.110138	0.110138	0.0792992	0.0108629	0.110138	0.0792992	0.0792992	2.05737	0.0205737	0.0792992	0.0108629	0.110138	0.0605004	0.0695832	0.0764557	0.0739766	0.0718008
	CommercialPublic-DC	0.174878	0.192033	0.0254368	0.756229	0.756229	0.174878	0.0254368	0.756229	0.174878	0.174878	3.19412	0.0319412	0.200611	0.0291798	0.867507	0.133421	0.153451	0.168607	0.16314	0.158342
Bulgaria	ResidentialGrid-lowAC	0	0	0	0	0	0	0	0	0	0	0	0	0	0	0	0	0	0	0	0
	ResidentialGrid-mediumAC	0.0626783	0.0626783	0.0522319	0.0940174	0.0522319	0.0626783	0.0522319	0.0940174	0.0626783	0.0626783	0.0587609	0.0587609	0.0626783	0.0522319	0.0940174	0.0626783	0.0626783	0.0595687	0.0568314	0.0544042
	ResidentialGrid-highAC	0.0683763	0.0683763	0.0569802	0.102564	0.0569802	0.0683763	0.0569802	0.102564	0.0683763	0.0683763	0.0641028	0.0641028	0.0683763	0.0569802	0.102564	0.0683763	0.0683763	0.0649841	0.0619979	0.05935
	ResidentialPV-lowAC	0	0	0	0	0	0	0	0	0	0	0	0	0	0	0	0	0	0	0	0
	ResidentialPV-mediumAC	0.0626783	0.0626783	0.0522319	0.0940174	0.0522319	0.0626783	0.0522319	0.0940174	0.0626783	0.0626783	0.0587609	0.0587609	0.0626783	0.0522319	0.0940174	0.0626783	0.0626783	0.0595687	0.0568314	0.0544042
	ResidentialPV-highAC	0.0683763	0.0683763	0.0569802	0.102564	0.0569802	0.0683763	0.0569802	0.102564	0.0683763	0.0683763	0.0641028	0.0641028	0.0683763	0.0569802	0.102564	0.0683763	0.0683763	0.0649841	0.0619979	0.05935
	CommercialPrivate-lowAC	0	0	0	0	0	0	0	0	0	0	0	0	0	0	0	0	0	0	0	0
	CommercialPrivate-mediumAC	0.0275433	0.0275433	0.00624314	0.0550865	0.0550865	0.0275433	0.00624314	0.0550865	0.0275433	0.0275433	1.44464	0.0144464	0.0275433	0.00624314	0.0550865	0.0275433	0.0275433	0.0265556	0.0256946	0.0249388
	CommercialPrivate-highAC	0.0229861	0.0229861	0.00510802	0.0459722	0.0459722	0.0229861	0.00510802	0.0459722	0.0229861	0.0229861	0.59636	0.0059636	0.0229861	0.00510802	0.0459722	0.0229861	0.0229861	0.0221619	0.0214433	0.0208126
	CommercialPrivate-DC	0.0644132	0.0815686	0.013213	0.396389	0.396389	0.0644132	0.013213	0.396389	0.0644132	0.0644132	1.1765	0.011765	0.0901463	0.0184916	0.554747	0.0644132	0.0644132	0.0621035	0.0600898	0.0583224
	CommercialPublic-mediumAC	0.0246432	0.0246432	0.0038085	0.0465483	0.0465483	0.0246432	0.0038085	0.0465483	0.0246432	0.0246432	1.29253	0.0129253	0.0246432	0.0038085	0.0465483	0.0188013	0.0216239	0.0237596	0.0229892	0.022313
	CommercialPublic-highAC	0.0205659	0.0205659	0.00281725	0.0285638	0.0285638	0.0205659	0.00281725	0.0285638	0.0205659	0.0205659	0.53357	0.0053357	0.0205659	0.00281725	0.0285638	0.0156905	0.0180461	0.0198285	0.0191855	0.0186212
	CommercialPublic-DC	0.0644132	0.0815686	0.00936919	0.278544	0.278544	0.0644132	0.00936919	0.278544	0.0644132	0.0644132	1.1765	0.011765	0.0901463	0.0131122	0.389822	0.0491433	0.0565211	0.0621035	0.0600898	0.0583224
Croatia	ResidentialGrid-lowAC	0	0	0	0	0	0	0	0	0	0	0	0	0	0	0	0	0	0	0	0
	ResidentialGrid-mediumAC	0.0489566	0.0489566	0.0407972	0.0734349	0.0407972	0.0489566	0.0407972	0.0734349	0.0489566	0.0489566	0.0458968	0.0458968	0.0489566	0.0407972	0.0734349	0.0489566	0.0489566	0.0465278	0.0443898	0.0424939
	ResidentialGrid-highAC	0.0534072	0.0534072	0.044506	0.0801108	0.044506	0.0534072	0.044506	0.0801108	0.0534072	0.0534072	0.0500693	0.0500693	0.0534072	0.044506	0.0801108	0.0534072	0.0534072	0.0507576	0.0484252	0.046357
	ResidentialPV-lowAC	0	0	0	0	0	0	0	0	0	0	0	0	0	0	0	0	0	0	0	0
	ResidentialPV-mediumAC	0.0489566	0.0489566	0.0407972	0.0734349	0.0407972	0.0489566	0.0407972	0.0734349	0.0489566	0.0489566	0.0458968	0.0458968	0.0489566	0.0407972	0.0734349	0.0489566	0.0489566	0.0465278	0.0443898	0.0424939
	ResidentialPV-highAC	0.0534072	0.0534072	0.044506	0.0801108	0.044506	0.0534072	0.044506	0.0801108	0.0534072	0.0534072	0.0500693	0.0500693	0.0534072	0.044506	0.0801108	0.0534072	0.0534072	0.0507576	0.0484252	0.046357
	CommercialPrivate-lowAC	0	0	0	0	0	0	0	0	0	0	0	0	0	0	0	0	0	0	0	0
	CommercialPrivate-mediumAC	0.0383663	0.0383663	0.00869636	0.0767326	0.0767326	0.0383663	0.00869636	0.0767326	0.0383663	0.0383663	2.0123	0.020123	0.0383663	0.00869636	0.0767326	0.0383663	0.0383663	0.0369906	0.0357912	0.0347384
	CommercialPrivate-highAC	0.0320184	0.0320184	0.00711521	0.0640369	0.0640369	0.0320184	0.00711521	0.0640369	0.0320184	0.0320184	0.830698	0.00830698	0.0320184	0.00711521	0.0640369	0.0320184	0.0320184	0.0308703	0.0298693	0.0289908
	CommercialPrivate-DC	0.0825336	0.099689	0.01693	0.507899	0.507899	0.0825336	0.01693	0.507899	0.0825336	0.0825336	1.50746	0.0150746	0.108267	0.0222086	0.666257	0.0825336	0.0825336	0.0795741	0.0769939	0.0747293
	CommercialPublic-mediumAC	0.0361878	0.0361878	0.00559266	0.0683548	0.0683548	0.0361878	0.00559266	0.0683548	0.0361878	0.0361878	1.89804	0.0189804	0.0361878	0.00559266	0.0683548	0.0276091	0.031754	0.0348902	0.0337589	0.032766
	CommercialPublic-highAC	0.0302004	0.0302004	0.00413704	0.041945	0.041945	0.0302004	0.00413704	0.041945	0.0302004	0.0302004	0.78353	0.0078353	0.0302004	0.00413704	0.041945	0.023041	0.0265002	0.0291175	0.0281733	0.0273447
	CommercialPublic-DC	0.0825336	0.099689	0.0120049	0.356902	0.356902	0.0825336	0.0120049	0.356902	0.0825336	0.0825336	1.50746	0.0150746	0.108267	0.0157479	0.46818	0.0629681	0.0724214	0.0795741	0.0769939	0.0747293
Cyprus	ResidentialGrid-lowAC	0	0	0	0	0	0	0	0	0	0	0	0	0	0	0	0	0	0	0	0
	ResidentialGrid-mediumAC	0.0599455	0.0599455	0.0499546	0.0899182	0.0499546	0.0599455	0.0499546	0.0899182	0.0599455	0.0599455	0.0561989	0.0561989	0.0599455	0.0499546	0.0899182	0.0599455	0.0599455	0.0569715	0.0543535	0.0520322
	ResidentialGrid-highAC	0.0653951	0.0653951	0.0544959	0.0980926	0.0544959	0.0653951	0.0544959	0.0980926	0.0653951	0.0653951	0.0613079	0.0613079	0.0653951	0.0544959	0.0980926	0.0653951	0.0653951	0.0621508	0.0592948	0.0567624
	ResidentialPV-lowAC	0	0	0	0	0	0	0	0	0	0	0	0	0	0	0	0	0	0	0	0
	ResidentialPV-mediumAC	0.0599455	0.0599455	0.0499546	0.0899182	0.0499546	0.0599455	0.0499546	0.0899182	0.0599455	0.0599455	0.0561989	0.0561989	0.0599455	0.0499546	0.0899182	0.0599455	0.0599455	0.0569715	0.0543535	0.0520322
	ResidentialPV-highAC	0.0653951	0.0653951	0.0544959	0.0980926	0.0544959	0.0653951	0.0544959	0.0980926	0.0653951	0.0653951	0.0613079	0.0613079	0.0653951	0.0544959	0.0980926	0.0653951	0.0653951	0.0621508	0.0592948	0.0567624
	CommercialPrivate-lowAC	0	0	0	0	0	0	0	0	0	0	0	0	0	0	0	0	0	0	0	0
	CommercialPrivate-mediumAC	0.040506	0.040506	0.00918137	0.0810121	0.0810121	0.040506	0.00918137	0.0810121	0.040506	0.040506	2.12453	0.0212453	0.040506	0.00918137	0.0810121	0.040506	0.040506	0.0390536	0.0377873	0.0366758
	CommercialPrivate-highAC	0.0338041	0.0338041	0.00751203	0.0676083	0.0676083	0.0338041	0.00751203	0.0676083	0.0338041	0.0338041	0.877027	0.00877027	0.0338041	0.00751203	0.0676083	0.0338041	0.0338041	0.032592	0.0315352	0.0306077
	CommercialPrivate-DC	0.086116	0.103271	0.0176648	0.529945	0.529945	0.086116	0.0176648	0.529945	0.086116	0.086116	1.5729	0.015729	0.111849	0.0229434	0.688302	0.086116	0.086116	0.0830281	0.0803359	0.077973
	CommercialPublic-mediumAC	0.0384702	0.0384702	0.0059454	0.0726659	0.0726659	0.0384702	0.0059454	0.0726659	0.0384702	0.0384702	2.01775	0.0201775	0.0384702	0.0059454	0.0726659	0.0293504	0.0337567	0.0370908	0.0358881	0.0348325
	CommercialPublic-highAC	0.0321051	0.0321051	0.00439796	0.0445905	0.0445905	0.0321051	0.00439796	0.0445905	0.0321051	0.0321051	0.832948	0.00832948	0.0321051	0.00439796	0.0445905	0.0244943	0.0281715	0.0309539	0.0299502	0.0290693
	CommercialPublic-DC	0.086116	0.103271	0.012526	0.372394	0.372394	0.086116	0.012526	0.372394	0.086116	0.086116	1.5729	0.015729	0.111849	0.016269	0.483672	0.0657013	0.0755649	0.0830281	0.0803359	0.077973
Czech Republic	ResidentialGrid-lowAC	0	0	0	0	0	0	0	0	0	0	0	0	0	0	0	0	0	0	0	0
	ResidentialGrid-mediumAC	0.0786357	0.0786357	0.0655297	0.117954	0.0655297	0.0786357	0.0655297	0.117954	0.0786357	0.0786357	0.073721	0.073721	0.0786357	0.0655297	0.117954	0.0786357	0.0786357	0.0747345	0.0713003	0.0682551
	ResidentialGrid-highAC	0.0857844	0.0857844	0.071487	0.128677	0.071487	0.0857844	0.071487	0.128677	0.0857844	0.0857844	0.0804229	0.0804229	0.0857844	0.071487	0.128677	0.0857844	0.0857844	0.0815286	0.0777821	0.0744601
	ResidentialPV-lowAC	0	0	0	0	0	0	0	0	0	0	0	0	0	0	0	0	0	0	0	0
	ResidentialPV-mediumAC	0.0786357	0.0786357	0.0655297	0.117954	0.0655297	0.0786357	0.0655297	0.117954	0.0786357	0.0786357	0.073721	0.073721	0.0786357	0.0655297	0.117954	0.0786357	0.0786357	0.0747345	0.0713003	0.0682551
	ResidentialPV-highAC	0.0857844	0.0857844	0.071487	0.128677	0.071487	0.0857844	0.071487	0.128677	0.0857844	0.0857844	0.0804229	0.0804229	0.0857844	0.071487	0.128677	0.0857844	0.0857844	0.0815286	0.0777821	0.0744601
	CommercialPrivate-lowAC	0	0	0	0	0	0	0	0	0	0	0	0	0	0	0	0	0	0	0	0
	CommercialPrivate-mediumAC	0.0429453	0.0429453	0.00973427	0.0858906	0.0858906	0.0429453	0.00973427	0.0858906	0.0429453	0.0429453	2.25247	0.0225247	0.0429453	0.00973427	0.0858906	0.0429453	0.0429453	0.0414054	0.0400628	0.0388844
	CommercialPrivate-highAC	0.0358398	0.0358398	0.0079644	0.0716796	0.0716796	0.0358398	0.0079644	0.0716796	0.0358398	0.0358398	0.929841	0.00929841	0.0358398	0.0079644	0.0716796	0.0358398	0.0358398	0.0345547	0.0334342	0.0324508
	CommercialPrivate-DC	0.0901999	0.107355	0.0185025	0.555076	0.555076	0.0901999	0.0185025	0.555076	0.0901999	0.0901999	1.64749	0.0164749	0.115933	0.0237811	0.713434	0.0901999	0.0901999	0.0869656	0.0841457	0.0816708
	CommercialPublic-mediumAC	0.0410721	0.0410721	0.0063475	0.0775806	0.0775806	0.0410721	0.0063475	0.0775806	0.0410721	0.0410721	2.15422	0.0215422	0.0410721	0.0063475	0.0775806	0.0313355	0.0360398	0.0395993	0.0383153	0.0371884
	CommercialPublic-highAC	0.0342765	0.0342765	0.00469541	0.0476063	0.0476063	0.0342765	0.00469541	0.0476063	0.0342765	0.0342765	0.889283	0.00889283	0.0342765	0.00469541	0.0476063	0.0261509	0.0300769	0.0330474	0.0319759	0.0310354
	CommercialPublic-DC	0.0901999	0.107355	0.01312	0.390054	0.390054	0.0901999	0.01312	0.390054	0.0901999	0.0901999	1.64749	0.0164749	0.115933	0.016863	0.501332	0.068817	0.0791484	0.0869656	0.0841457	0.0816708
Denmark	ResidentialGrid-lowAC	0	0	0	0	0	0	0	0	0	0	0	0	0	0	0	0	0	0	0	0
	ResidentialGrid-mediumAC	0.072856	0.072856	0.0607133	0.109284	0.0607133	0.072856	0.0607133	0.109284	0.072856	0.072856	0.0683025	0.0683025	0.072856	0.0607133	0.109284	0.072856	0.072856	0.0692415	0.0660597	0.0632384
	ResidentialGrid-highAC	0.0794792	0.0794792	0.0662327	0.119219	0.0662327	0.0794792	0.0662327	0.119219	0.0794792	0.0794792	0.0745118	0.0745118	0.0794792	0.0662327	0.119219	0.0794792	0.0794792	0.0755362	0.0720651	0.0689873
	ResidentialPV-lowAC	0	0	0	0	0	0	0	0	0	0	0	0	0	0	0	0	0	0	0	0
	ResidentialPV-mediumAC	0.072856	0.072856	0.0607133	0.109284	0.0607133	0.072856	0.0607133	0.109284	0.072856	0.072856	0.0683025	0.0683025	0.072856	0.0607133	0.109284	0.072856	0.072856	0.0692415	0.0660597	0.0632384
	ResidentialPV-highAC	0.0794792	0.0794792	0.0662327	0.119219	0.0662327	0.0794792	0.0662327	0.119219	0.0794792	0.0794792	0.0745118	0.0745118	0.0794792	0.0662327	0.119219	0.0794792	0.0794792	0.0755362	0.0720651	0.0689873
	CommercialPrivate-lowAC	0	0	0	0	0	0	0	0	0	0	0	0	0	0	0	0	0	0	0	0
	CommercialPrivate-mediumAC	0.104345	0.104345	0.0236516	0.208691	0.208691	0.104345	0.0236516	0.208691	0.104345	0.104345	5.47288	0.0547288	0.104345	0.0236516	0.208691	0.104345	0.104345	0.100604	0.0973416	0.0944785
	CommercialPrivate-highAC	0.0870809	0.0870809	0.0193513	0.174162	0.174162	0.0870809	0.0193513	0.174162	0.0870809	0.0870809	2.25926	0.0225926	0.0870809	0.0193513	0.174162	0.0870809	0.0870809	0.0839583	0.081236	0.0788466
	CommercialPrivate-DC	0.192998	0.210154	0.0395894	1.18768	1.18768	0.192998	0.0395894	1.18768	0.192998	0.192998	3.52508	0.0352508	0.218731	0.044868	1.34604	0.192998	0.192998	0.186078	0.180044	0.174749
	CommercialPublic-mediumAC	0.106565	0.106565	0.0164692	0.20129	0.20129	0.106565	0.0164692	0.20129	0.106565	0.106565	5.58932	0.0558932	0.106565	0.0164692	0.20129	0.0813029	0.0935087	0.102744	0.0994127	0.0964887
	CommercialPublic-highAC	0.0889336	0.0889336	0.0121827	0.123519	0.123519	0.0889336	0.0121827	0.123519	0.0889336	0.0889336	2.30733	0.0230733	0.0889336	0.0121827	0.123519	0.0678509	0.0780373	0.0857447	0.0829644	0.0805242
	CommercialPublic-DC	0.192998	0.210154	0.0280725	0.834588	0.834588	0.192998	0.0280725	0.834588	0.192998	0.192998	3.52508	0.0352508	0.218731	0.0318155	0.945866	0.147246	0.169352	0.186078	0.180044	0.174749
Estonia	ResidentialGrid-lowAC	0	0	0	0	0	0	0	0	0	0	0	0	0	0	0	0	0	0	0	0
	ResidentialGrid-mediumAC	0.0452557	0.0452557	0.0377131	0.0678835	0.0377131	0.0452557	0.0377131	0.0678835	0.0452557	0.0452557	0.0424272	0.0424272	0.0452557	0.0377131	0.0678835	0.0452557	0.0452557	0.0430105	0.0410341	0.0392815
	ResidentialGrid-highAC	0.0493698	0.0493698	0.0411415	0.0740547	0.0411415	0.0493698	0.0411415	0.0740547	0.0493698	0.0493698	0.0462842	0.0462842	0.0493698	0.0411415	0.0740547	0.0493698	0.0493698	0.0469205	0.0447644	0.0428526
	ResidentialPV-lowAC	0	0	0	0	0	0	0	0	0	0	0	0	0	0	0	0	0	0	0	0
	ResidentialPV-mediumAC	0.0452557	0.0452557	0.0377131	0.0678835	0.0377131	0.0452557	0.0377131	0.0678835	0.0452557	0.0452557	0.0424272	0.0424272	0.0452557	0.0377131	0.0678835	0.0452557	0.0452557	0.0430105	0.0410341	0.0392815
	ResidentialPV-highAC	0.0493698	0.0493698	0.0411415	0.0740547	0.0411415	0.0493698	0.0411415	0.0740547	0.0493698	0.0493698	0.0462842	0.0462842	0.0493698	0.0411415	0.0740547	0.0493698	0.0493698	0.0469205	0.0447644	0.0428526
	CommercialPrivate-lowAC	0	0	0	0	0	0	0	0	0	0	0	0	0	0	0	0	0	0	0	0
	CommercialPrivate-mediumAC	0.0481487	0.0481487	0.0109137	0.0962974	0.0962974	0.0481487	0.0109137	0.0962974	0.0481487	0.0481487	2.52538	0.0252538	0.0481487	0.0109137	0.0962974	0.0481487	0.0481487	0.0464222	0.0449169	0.0435958
	CommercialPrivate-highAC	0.0401823	0.0401823	0.00892939	0.0803645	0.0803645	0.0401823	0.00892939	0.0803645	0.0401823	0.0401823	1.0425	0.010425	0.0401823	0.00892939	0.0803645	0.0401823	0.0401823	0.0387414	0.0374852	0.0363827
	CommercialPrivate-DC	0.0989117	0.116067	0.0202896	0.608687	0.608687	0.0989117	0.0202896	0.608687	0.0989117	0.0989117	1.80661	0.0180661	0.124645	0.0255682	0.767045	0.0989117	0.0989117	0.0953649	0.0922727	0.0895587
	CommercialPublic-mediumAC	0.0466223	0.0466223	0.00720527	0.0880644	0.0880644	0.0466223	0.00720527	0.0880644	0.0466223	0.0466223	2.44533	0.0244533	0.0466223	0.00720527	0.0880644	0.03557	0.0409101	0.0449506	0.0434931	0.0422138
	CommercialPublic-highAC	0.0389085	0.0389085	0.00532993	0.0540395	0.0540395	0.0389085	0.00532993	0.0540395	0.0389085	0.0389085	1.00946	0.0100946	0.0389085	0.00532993	0.0540395	0.0296848	0.0341413	0.0375133	0.0362969	0.0352293
	CommercialPublic-DC	0.0989117	0.116067	0.0143872	0.427726	0.427726	0.0989117	0.0143872	0.427726	0.0989117	0.0989117	1.80661	0.0180661	0.124645	0.0181301	0.539004	0.0754635	0.0867927	0.0953649	0.0922727	0.0895587
Finland	ResidentialGrid-lowAC	0	0	0	0	0	0	0	0	0	0	0	0	0	0	0	0	0	0	0	0
	ResidentialGrid-mediumAC	0.0761971	0.0761971	0.0634976	0.114296	0.0634976	0.0761971	0.0634976	0.114296	0.0761971	0.0761971	0.0714348	0.0714348	0.0761971	0.0634976	0.114296	0.0761971	0.0761971	0.0724169	0.0690892	0.0661384
	ResidentialGrid-highAC	0.0831241	0.0831241	0.0692701	0.124686	0.0692701	0.0831241	0.0692701	0.124686	0.0831241	0.0831241	0.0779288	0.0779288	0.0831241	0.0692701	0.124686	0.0831241	0.0831241	0.0790002	0.07537	0.072151
	ResidentialPV-lowAC	0	0	0	0	0	0	0	0	0	0	0	0	0	0	0	0	0	0	0	0
	ResidentialPV-mediumAC	0.0761971	0.0761971	0.0634976	0.114296	0.0634976	0.0761971	0.0634976	0.114296	0.0761971	0.0761971	0.0714348	0.0714348	0.0761971	0.0634976	0.114296	0.0761971	0.0761971	0.0724169	0.0690892	0.0661384
	ResidentialPV-highAC	0.0831241	0.0831241	0.0692701	0.124686	0.0692701	0.0831241	0.0692701	0.124686	0.0831241	0.0831241	0.0779288	0.0779288	0.0831241	0.0692701	0.124686	0.0831241	0.0831241	0.0790002	0.07537	0.072151
	CommercialPrivate-lowAC	0	0	0	0	0	0	0	0	0	0	0	0	0	0	0	0	0	0	0	0
	CommercialPrivate-mediumAC	0.0906083	0.0906083	0.0205379	0.181217	0.181217	0.0906083	0.0205379	0.181217	0.0906083	0.0906083	4.75238	0.0475238	0.0906083	0.0205379	0.181217	0.0906083	0.0906083	0.0873593	0.0845267	0.0820405
	CommercialPrivate-highAC	0.0756168	0.0756168	0.0168037	0.151234	0.151234	0.0756168	0.0168037	0.151234	0.0756168	0.0756168	1.96183	0.0196183	0.0756168	0.0168037	0.151234	0.0756168	0.0756168	0.0729053	0.0705414	0.0684665
	CommercialPrivate-DC	0.169999	0.187155	0.0348717	1.04615	1.04615	0.169999	0.0348717	1.04615	0.169999	0.169999	3.10501	0.0310501	0.195733	0.0401503	1.20451	0.169999	0.169999	0.163904	0.158589	0.153924
	CommercialPublic-mediumAC	0.0919126	0.0919126	0.0142047	0.173613	0.173613	0.0919126	0.0142047	0.173613	0.0919126	0.0919126	4.82079	0.0482079	0.0919126	0.0142047	0.173613	0.0701237	0.0806512	0.0886169	0.0857434	0.0832215
	CommercialPublic-highAC	0.0767053	0.0767053	0.0105076	0.106535	0.106535	0.0767053	0.0105076	0.106535	0.0767053	0.0767053	1.99007	0.0199007	0.0767053	0.0105076	0.106535	0.0585214	0.0673071	0.0739548	0.0715568	0.0694521
	CommercialPublic-DC	0.169999	0.187155	0.0247272	0.735133	0.735133	0.169999	0.0247272	0.735133	0.169999	0.169999	3.10501	0.0310501	0.195733	0.0284702	0.846411	0.129699	0.149171	0.163904	0.158589	0.153924
France	ResidentialGrid-lowAC	0	0	0	0	0	0	0	0	0	0	0	0	0	0	0	0	0	0	0	0
	ResidentialGrid-mediumAC	0.0745324	0.0745324	0.0621103	0.111799	0.0621103	0.0745324	0.0621103	0.111799	0.0745324	0.0745324	0.0698741	0.0698741	0.0745324	0.0621103	0.111799	0.0745324	0.0745324	0.0708348	0.0675797	0.0646935
	ResidentialGrid-highAC	0.081308	0.081308	0.0677567	0.121962	0.0677567	0.081308	0.0677567	0.121962	0.081308	0.081308	0.0762263	0.0762263	0.081308	0.0677567	0.121962	0.081308	0.081308	0.0772743	0.0737233	0.0705747
	ResidentialPV-lowAC	0	0	0	0	0	0	0	0	0	0	0	0	0	0	0	0	0	0	0	0
	ResidentialPV-mediumAC	0.0745324	0.0745324	0.0621103	0.111799	0.0621103	0.0745324	0.0621103	0.111799	0.0745324	0.0745324	0.0698741	0.0698741	0.0745324	0.0621103	0.111799	0.0745324	0.0745324	0.0708348	0.0675797	0.0646935
	ResidentialPV-highAC	0.081308	0.081308	0.0677567	0.121962	0.0677567	0.081308	0.0677567	0.121962	0.081308	0.081308	0.0762263	0.0762263	0.081308	0.0677567	0.121962	0.081308	0.081308	0.0772743	0.0737233	0.0705747
	CommercialPrivate-lowAC	0	0	0	0	0	0	0	0	0	0	0	0	0	0	0	0	0	0	0	0
	CommercialPrivate-mediumAC	0.0872781	0.0872781	0.019783	0.174556	0.174556	0.0872781	0.019783	0.174556	0.0872781	0.0872781	4.57771	0.0457771	0.0872781	0.019783	0.174556	0.0872781	0.0872781	0.0841486	0.08142	0.0790253
	CommercialPrivate-highAC	0.0728376	0.0728376	0.0161861	0.145675	0.145675	0.0728376	0.0161861	0.145675	0.0728376	0.0728376	1.88973	0.0188973	0.0728376	0.0161861	0.145675	0.0728376	0.0728376	0.0702258	0.0679487	0.0659502
	CommercialPrivate-DC	0.164424	0.181579	0.033728	1.01184	1.01184	0.164424	0.033728	1.01184	0.164424	0.164424	3.00318	0.0300318	0.190157	0.0390066	1.1702	0.164424	0.164424	0.158528	0.153388	0.148876
	CommercialPublic-mediumAC	0.0883605	0.0883605	0.0136557	0.166903	0.166903	0.0883605	0.0136557	0.166903	0.0883605	0.0883605	4.63448	0.0463448	0.0883605	0.0136557	0.166903	0.0674136	0.0775343	0.0851921	0.0824297	0.0800052
	CommercialPublic-highAC	0.0737408	0.0737408	0.0101015	0.102418	0.102418	0.0737408	0.0101015	0.102418	0.0737408	0.0737408	1.91316	0.0191316	0.0737408	0.0101015	0.102418	0.0562597	0.0647059	0.0710966	0.0687913	0.066768
	CommercialPublic-DC	0.164424	0.181579	0.0239162	0.711022	0.711022	0.164424	0.0239162	0.711022	0.164424	0.164424	3.00318	0.0300318	0.190157	0.0276592	0.822301	0.125445	0.144278	0.158528	0.153388	0.148876
Germany	ResidentialGrid-lowAC	0	0	0	0	0	0	0	0	0	0	0	0	0	0	0	0	0	0	0	0
	ResidentialGrid-mediumAC	0.0656432	0.0656432	0.0547027	0.0984648	0.0547027	0.0656432	0.0547027	0.0984648	0.0656432	0.0656432	0.0615405	0.0615405	0.0656432	0.0547027	0.0984648	0.0656432	0.0656432	0.0623866	0.0595198	0.0569778
	ResidentialGrid-highAC	0.0716108	0.0716108	0.0596757	0.107416	0.0596757	0.0716108	0.0596757	0.107416	0.0716108	0.0716108	0.0671351	0.0671351	0.0716108	0.0596757	0.107416	0.0716108	0.0716108	0.0680581	0.0649307	0.0621576
	ResidentialPV-lowAC	0	0	0	0	0	0	0	0	0	0	0	0	0	0	0	0	0	0	0	0
	ResidentialPV-mediumAC	0.0656432	0.0656432	0.0547027	0.0984648	0.0547027	0.0656432	0.0547027	0.0984648	0.0656432	0.0656432	0.0615405	0.0615405	0.0656432	0.0547027	0.0984648	0.0656432	0.0656432	0.0623866	0.0595198	0.0569778
	ResidentialPV-highAC	0.0716108	0.0716108	0.0596757	0.107416	0.0596757	0.0716108	0.0596757	0.107416	0.0716108	0.0716108	0.0671351	0.0671351	0.0716108	0.0596757	0.107416	0.0716108	0.0716108	0.0680581	0.0649307	0.0621576
	CommercialPrivate-lowAC	0	0	0	0	0	0	0	0	0	0	0	0	0	0	0	0	0	0	0	0
	CommercialPrivate-mediumAC	0.079369	0.079369	0.0179903	0.158738	0.158738	0.079369	0.0179903	0.158738	0.079369	0.079369	4.16288	0.0416288	0.079369	0.0179903	0.158738	0.079369	0.079369	0.076523	0.0740417	0.071864
	CommercialPrivate-highAC	0.066237	0.066237	0.0147193	0.132474	0.132474	0.066237	0.0147193	0.132474	0.066237	0.066237	1.71848	0.0171848	0.066237	0.0147193	0.132474	0.066237	0.066237	0.0638619	0.0617912	0.0599738
	CommercialPrivate-DC	0.151182	0.168337	0.0310117	0.930351	0.930351	0.151182	0.0310117	0.930351	0.151182	0.151182	2.76132	0.0276132	0.176915	0.0362903	1.08871	0.151182	0.151182	0.145761	0.141035	0.136886
	CommercialPublic-mediumAC	0.079924	0.079924	0.0123519	0.150968	0.150968	0.079924	0.0123519	0.150968	0.079924	0.079924	4.19199	0.0419199	0.079924	0.0123519	0.150968	0.0609771	0.0701315	0.0770581	0.0745595	0.0723665
	CommercialPublic-highAC	0.0667002	0.0667002	0.00913702	0.0926392	0.0926392	0.0667002	0.00913702	0.0926392	0.0667002	0.0667002	1.7305	0.017305	0.0667002	0.00913702	0.0926392	0.0508882	0.0585279	0.0643085	0.0622233	0.0603932
	CommercialPublic-DC	0.151182	0.168337	0.0219901	0.65376	0.65376	0.151182	0.0219901	0.65376	0.151182	0.151182	2.76132	0.0276132	0.176915	0.0257331	0.765039	0.115343	0.132659	0.145761	0.141035	0.136886
Greece	ResidentialGrid-lowAC	0	0	0	0	0	0	0	0	0	0	0	0	0	0	0	0	0	0	0	0
	ResidentialGrid-mediumAC	0.0613902	0.0613902	0.0511585	0.0920853	0.0511585	0.0613902	0.0511585	0.0920853	0.0613902	0.0613902	0.0575533	0.0575533	0.0613902	0.0511585	0.0920853	0.0613902	0.0613902	0.0583446	0.0556635	0.0532862
	ResidentialGrid-highAC	0.0669711	0.0669711	0.0558093	0.100457	0.0558093	0.0669711	0.0558093	0.100457	0.0669711	0.0669711	0.0627854	0.0627854	0.0669711	0.0558093	0.100457	0.0669711	0.0669711	0.0636486	0.0607238	0.0581304
	ResidentialPV-lowAC	0	0	0	0	0	0	0	0	0	0	0	0	0	0	0	0	0	0	0	0
	ResidentialPV-mediumAC	0.0613902	0.0613902	0.0511585	0.0920853	0.0511585	0.0613902	0.0511585	0.0920853	0.0613902	0.0613902	0.0575533	0.0575533	0.0613902	0.0511585	0.0920853	0.0613902	0.0613902	0.0583446	0.0556635	0.0532862
	ResidentialPV-highAC	0.0669711	0.0669711	0.0558093	0.100457	0.0558093	0.0669711	0.0558093	0.100457	0.0669711	0.0669711	0.0627854	0.0627854	0.0669711	0.0558093	0.100457	0.0669711	0.0669711	0.0636486	0.0607238	0.0581304
	CommercialPrivate-lowAC	0	0	0	0	0	0	0	0	0	0	0	0	0	0	0	0	0	0	0	0
	CommercialPrivate-mediumAC	0.0391989	0.0391989	0.00888507	0.0783977	0.0783977	0.0391989	0.00888507	0.0783977	0.0391989	0.0391989	2.05597	0.0205597	0.0391989	0.00888507	0.0783977	0.0391989	0.0391989	0.0377933	0.0365678	0.0354923
	CommercialPrivate-highAC	0.0327132	0.0327132	0.00726961	0.0654264	0.0654264	0.0327132	0.00726961	0.0654264	0.0327132	0.0327132	0.848724	0.00848724	0.0327132	0.00726961	0.0654264	0.0327132	0.0327132	0.0315402	0.0305175	0.0296199
	CommercialPrivate-DC	0.0839275	0.101083	0.0172159	0.516477	0.516477	0.0839275	0.0172159	0.516477	0.0839275	0.0839275	1.53292	0.0153292	0.109661	0.0224945	0.674834	0.0839275	0.0839275	0.080918	0.0782943	0.0759914
	CommercialPublic-mediumAC	0.0370759	0.0370759	0.00572991	0.0700322	0.0700322	0.0370759	0.00572991	0.0700322	0.0370759	0.0370759	1.94462	0.0194462	0.0370759	0.00572991	0.0700322	0.0282866	0.0325332	0.0357464	0.0345873	0.03357
	CommercialPublic-highAC	0.0309415	0.0309415	0.00423856	0.0429743	0.0429743	0.0309415	0.00423856	0.0429743	0.0309415	0.0309415	0.802758	0.00802758	0.0309415	0.00423856	0.0429743	0.0236065	0.0271505	0.029832	0.0288647	0.0280157
	CommercialPublic-DC	0.0839275	0.101083	0.0122076	0.36293	0.36293	0.0839275	0.0122076	0.36293	0.0839275	0.0839275	1.53292	0.0153292	0.109661	0.0159506	0.474208	0.0640315	0.0736445	0.080918	0.0782943	0.0759914
Hungary	ResidentialGrid-lowAC	0	0	0	0	0	0	0	0	0	0	0	0	0	0	0	0	0	0	0	0
	ResidentialGrid-mediumAC	0.0349251	0.0349251	0.0291042	0.0523876	0.0291042	0.0349251	0.0291042	0.0523876	0.0349251	0.0349251	0.0327423	0.0327423	0.0349251	0.0291042	0.0523876	0.0349251	0.0349251	0.0331924	0.0316671	0.0303147
	ResidentialGrid-highAC	0.0381001	0.0381001	0.0317501	0.0571501	0.0317501	0.0381001	0.0317501	0.0571501	0.0381001	0.0381001	0.0357188	0.0357188	0.0381001	0.0317501	0.0571501	0.0381001	0.0381001	0.0362099	0.034546	0.0330706
	ResidentialPV-lowAC	0	0	0	0	0	0	0	0	0	0	0	0	0	0	0	0	0	0	0	0
	ResidentialPV-mediumAC	0.0349251	0.0349251	0.0291042	0.0523876	0.0291042	0.0349251	0.0291042	0.0523876	0.0349251	0.0349251	0.0327423	0.0327423	0.0349251	0.0291042	0.0523876	0.0349251	0.0349251	0.0331924	0.0316671	0.0303147
	ResidentialPV-highAC	0.0381001	0.0381001	0.0317501	0.0571501	0.0317501	0.0381001	0.0317501	0.0571501	0.0381001	0.0381001	0.0357188	0.0357188	0.0381001	0.0317501	0.0571501	0.0381001	0.0381001	0.0362099	0.034546	0.0330706
	CommercialPrivate-lowAC	0	0	0	0	0	0	0	0	0	0	0	0	0	0	0	0	0	0	0	0
	CommercialPrivate-mediumAC	0.0350361	0.0350361	0.00794153	0.0700723	0.0700723	0.0350361	0.00794153	0.0700723	0.0350361	0.0350361	1.83764	0.0183764	0.0350361	0.00794153	0.0700723	0.0350361	0.0350361	0.0337798	0.0326845	0.0317232
	CommercialPrivate-highAC	0.0292393	0.0292393	0.00649761	0.0584785	0.0584785	0.0292393	0.00649761	0.0584785	0.0292393	0.0292393	0.758594	0.00758594	0.0292393	0.00649761	0.0584785	0.0292393	0.0292393	0.0281908	0.0272767	0.0264744
	CommercialPrivate-DC	0.0769581	0.0941135	0.0157863	0.473588	0.473588	0.0769581	0.0157863	0.473588	0.0769581	0.0769581	1.40563	0.0140563	0.102691	0.0210649	0.631946	0.0769581	0.0769581	0.0741986	0.0717927	0.069681
	CommercialPublic-mediumAC	0.0326356	0.0326356	0.00504369	0.0616451	0.0616451	0.0326356	0.00504369	0.0616451	0.0326356	0.0326356	1.71173	0.0171173	0.0326356	0.00504369	0.0616451	0.024899	0.028637	0.0314654	0.0304451	0.0295497
	CommercialPublic-highAC	0.0272359	0.0272359	0.00373095	0.0378277	0.0378277	0.0272359	0.00373095	0.0378277	0.0272359	0.0272359	0.706619	0.00706619	0.0272359	0.00373095	0.0378277	0.0207793	0.0238989	0.0262593	0.0254078	0.0246605
	CommercialPublic-DC	0.0769581	0.0941135	0.0111939	0.332792	0.332792	0.0769581	0.0111939	0.332792	0.0769581	0.0769581	1.40563	0.0140563	0.102691	0.0149369	0.44407	0.0587143	0.067529	0.0741986	0.0717927	0.069681
Ireland	ResidentialGrid-lowAC	0	0	0	0	0	0	0	0	0	0	0	0	0	0	0	0	0	0	0	0
	ResidentialGrid-mediumAC	0.0718884	0.0718884	0.059907	0.107833	0.059907	0.0718884	0.059907	0.107833	0.0718884	0.0718884	0.0673954	0.0673954	0.0718884	0.059907	0.107833	0.0718884	0.0718884	0.068322	0.0651824	0.0623985
	ResidentialGrid-highAC	0.0784237	0.0784237	0.0653531	0.117636	0.0653531	0.0784237	0.0653531	0.117636	0.0784237	0.0784237	0.0735222	0.0735222	0.0784237	0.0653531	0.117636	0.0784237	0.0784237	0.074533	0.0711081	0.0680711
	ResidentialPV-lowAC	0	0	0	0	0	0	0	0	0	0	0	0	0	0	0	0	0	0	0	0
	ResidentialPV-mediumAC	0.0718884	0.0718884	0.059907	0.107833	0.059907	0.0718884	0.059907	0.107833	0.0718884	0.0718884	0.0673954	0.0673954	0.0718884	0.059907	0.107833	0.0718884	0.0718884	0.068322	0.0651824	0.0623985
	ResidentialPV-highAC	0.0784237	0.0784237	0.0653531	0.117636	0.0653531	0.0784237	0.0653531	0.117636	0.0784237	0.0784237	0.0735222	0.0735222	0.0784237	0.0653531	0.117636	0.0784237	0.0784237	0.074533	0.0711081	0.0680711
	CommercialPrivate-lowAC	0	0	0	0	0	0	0	0	0	0	0	0	0	0	0	0	0	0	0	0
	CommercialPrivate-mediumAC	0.0756226	0.0756226	0.0171411	0.151245	0.151245	0.0756226	0.0171411	0.151245	0.0756226	0.0756226	3.96638	0.0396638	0.0756226	0.0171411	0.151245	0.0756226	0.0756226	0.0729109	0.0705468	0.0684718
	CommercialPrivate-highAC	0.0631105	0.0631105	0.0140245	0.126221	0.126221	0.0631105	0.0140245	0.126221	0.0631105	0.0631105	1.63736	0.0163736	0.0631105	0.0140245	0.126221	0.0631105	0.0631105	0.0608475	0.0588745	0.0571428
	CommercialPrivate-DC	0.14491	0.162065	0.029725	0.891751	0.891751	0.14491	0.029725	0.891751	0.14491	0.14491	2.64675	0.0264675	0.170643	0.0350036	1.05011	0.14491	0.14491	0.139713	0.135183	0.131207
	CommercialPublic-mediumAC	0.0759278	0.0759278	0.0117343	0.143419	0.143419	0.0759278	0.0117343	0.143419	0.0759278	0.0759278	3.98239	0.0398239	0.0759278	0.0117343	0.143419	0.0579283	0.0666249	0.0732052	0.0708315	0.0687482
	CommercialPublic-highAC	0.0633652	0.0633652	0.00868017	0.0880073	0.0880073	0.0633652	0.00868017	0.0880073	0.0633652	0.0633652	1.64397	0.0164397	0.0633652	0.00868017	0.0880073	0.0483438	0.0556015	0.0610931	0.0591121	0.0573735
	CommercialPublic-DC	0.14491	0.162065	0.0210778	0.626636	0.626636	0.14491	0.0210778	0.626636	0.14491	0.14491	2.64675	0.0264675	0.170643	0.0248208	0.737914	0.110557	0.127155	0.139713	0.135183	0.131207
Italy	ResidentialGrid-lowAC	0	0	0	0	0	0	0	0	0	0	0	0	0	0	0	0	0	0	0	0
	ResidentialGrid-mediumAC	0.0878417	0.0878417	0.0732014	0.131763	0.0732014	0.0878417	0.0732014	0.131763	0.0878417	0.0878417	0.0823516	0.0823516	0.0878417	0.0732014	0.131763	0.0878417	0.0878417	0.0834838	0.0796475	0.0762459
	ResidentialGrid-highAC	0.0958273	0.0958273	0.0798561	0.143741	0.0798561	0.0958273	0.0798561	0.143741	0.0958273	0.0958273	0.0898381	0.0898381	0.0958273	0.0798561	0.143741	0.0958273	0.0958273	0.0910733	0.0868882	0.0831773
	ResidentialPV-lowAC	0	0	0	0	0	0	0	0	0	0	0	0	0	0	0	0	0	0	0	0
	ResidentialPV-mediumAC	0.0878417	0.0878417	0.0732014	0.131763	0.0732014	0.0878417	0.0732014	0.131763	0.0878417	0.0878417	0.0823516	0.0823516	0.0878417	0.0732014	0.131763	0.0878417	0.0878417	0.0834838	0.0796475	0.0762459
	ResidentialPV-highAC	0.0958273	0.0958273	0.0798561	0.143741	0.0798561	0.0958273	0.0798561	0.143741	0.0958273	0.0958273	0.0898381	0.0898381	0.0958273	0.0798561	0.143741	0.0958273	0.0958273	0.0910733	0.0868882	0.0831773
	CommercialPrivate-lowAC	0	0	0	0	0	0	0	0	0	0	0	0	0	0	0	0	0	0	0	0
	CommercialPrivate-mediumAC	0.0677134	0.0677134	0.0153484	0.135427	0.135427	0.0677134	0.0153484	0.135427	0.0677134	0.0677134	3.55155	0.0355155	0.0677134	0.0153484	0.135427	0.0677134	0.0677134	0.0652854	0.0631685	0.0613105
	CommercialPrivate-highAC	0.0565099	0.0565099	0.0125578	0.11302	0.11302	0.0565099	0.0125578	0.11302	0.0565099	0.0565099	1.46611	0.0146611	0.0565099	0.0125578	0.11302	0.0565099	0.0565099	0.0544836	0.052717	0.0511664
	CommercialPrivate-DC	0.131668	0.148823	0.0270088	0.810263	0.810263	0.131668	0.0270088	0.810263	0.131668	0.131668	2.40489	0.0240489	0.157401	0.0322874	0.968621	0.131668	0.131668	0.126946	0.12283	0.119217
	CommercialPublic-mediumAC	0.0674914	0.0674914	0.0104305	0.127484	0.127484	0.0674914	0.0104305	0.127484	0.0674914	0.0674914	3.5399	0.035399	0.0674914	0.0104305	0.127484	0.0514918	0.0592222	0.0650713	0.0629614	0.0611095
	CommercialPublic-highAC	0.0563246	0.0563246	0.0077157	0.0782287	0.0782287	0.0563246	0.0077157	0.0782287	0.0563246	0.0563246	1.46131	0.0146131	0.0563246	0.0077157	0.0782287	0.0429723	0.0494236	0.054305	0.0525441	0.0509987
	CommercialPublic-DC	0.131668	0.148823	0.0191517	0.569374	0.569374	0.131668	0.0191517	0.569374	0.131668	0.131668	2.40489	0.0240489	0.157401	0.0228947	0.680652	0.100454	0.115535	0.126946	0.12283	0.119217
Latvia	ResidentialGrid-lowAC	0	0	0	0	0	0	0	0	0	0	0	0	0	0	0	0	0	0	0	0
	ResidentialGrid-mediumAC	0.0408652	0.0408652	0.0340543	0.0612978	0.0340543	0.0408652	0.0340543	0.0612978	0.0408652	0.0408652	0.0383111	0.0383111	0.0408652	0.0340543	0.0612978	0.0408652	0.0408652	0.0388378	0.0370531	0.0354706
	ResidentialGrid-highAC	0.0445802	0.0445802	0.0371502	0.0668703	0.0371502	0.0445802	0.0371502	0.0668703	0.0445802	0.0445802	0.0417939	0.0417939	0.0445802	0.0371502	0.0668703	0.0445802	0.0445802	0.0423685	0.0404216	0.0386953
	ResidentialPV-lowAC	0	0	0	0	0	0	0	0	0	0	0	0	0	0	0	0	0	0	0	0
	ResidentialPV-mediumAC	0.0408652	0.0408652	0.0340543	0.0612978	0.0340543	0.0408652	0.0340543	0.0612978	0.0408652	0.0408652	0.0383111	0.0383111	0.0408652	0.0340543	0.0612978	0.0408652	0.0408652	0.0388378	0.0370531	0.0354706
	ResidentialPV-highAC	0.0445802	0.0445802	0.0371502	0.0668703	0.0371502	0.0445802	0.0371502	0.0668703	0.0445802	0.0445802	0.0417939	0.0417939	0.0445802	0.0371502	0.0668703	0.0445802	0.0445802	0.0423685	0.0404216	0.0386953
	CommercialPrivate-lowAC	0	0	0	0	0	0	0	0	0	0	0	0	0	0	0	0	0	0	0	0
	CommercialPrivate-mediumAC	0.039407	0.039407	0.00893225	0.078814	0.078814	0.039407	0.00893225	0.078814	0.039407	0.039407	2.06688	0.0206688	0.039407	0.00893225	0.078814	0.039407	0.039407	0.0379939	0.036762	0.0356807
	CommercialPrivate-highAC	0.0328869	0.0328869	0.0073082	0.0657738	0.0657738	0.0328869	0.0073082	0.0657738	0.0328869	0.0328869	0.853231	0.00853231	0.0328869	0.0073082	0.0657738	0.0328869	0.0328869	0.0317077	0.0306795	0.0297772
	CommercialPrivate-DC	0.084276	0.101431	0.0172874	0.518621	0.518621	0.084276	0.0172874	0.518621	0.084276	0.084276	1.53929	0.0153929	0.110009	0.022566	0.676979	0.084276	0.084276	0.081254	0.0786193	0.0763069
	CommercialPublic-mediumAC	0.0372979	0.0372979	0.00576422	0.0704516	0.0704516	0.0372979	0.00576422	0.0704516	0.0372979	0.0372979	1.95626	0.0195626	0.0372979	0.00576422	0.0704516	0.028456	0.032728	0.0359605	0.0347944	0.033771
	CommercialPublic-highAC	0.0311268	0.0311268	0.00426394	0.0432316	0.0432316	0.0311268	0.00426394	0.0432316	0.0311268	0.0311268	0.807565	0.00807565	0.0311268	0.00426394	0.0432316	0.0237478	0.027313	0.0300106	0.0290375	0.0281835
	CommercialPublic-DC	0.084276	0.101431	0.0122583	0.364437	0.364437	0.084276	0.0122583	0.364437	0.084276	0.084276	1.53929	0.0153929	0.110009	0.0160013	0.475715	0.0642974	0.0739502	0.081254	0.0786193	0.0763069
Lithuania	ResidentialGrid-lowAC	0	0	0	0	0	0	0	0	0	0	0	0	0	0	0	0	0	0	0	0
	ResidentialGrid-mediumAC	0.0385949	0.0385949	0.0321624	0.0578924	0.0321624	0.0385949	0.0321624	0.0578924	0.0385949	0.0385949	0.0361827	0.0361827	0.0385949	0.0321624	0.0578924	0.0385949	0.0385949	0.0366802	0.0349946	0.0335001
	ResidentialGrid-highAC	0.0421035	0.0421035	0.0350863	0.0631553	0.0350863	0.0421035	0.0350863	0.0631553	0.0421035	0.0421035	0.0394721	0.0394721	0.0421035	0.0350863	0.0631553	0.0421035	0.0421035	0.0400147	0.038176	0.0365455
	ResidentialPV-lowAC	0	0	0	0	0	0	0	0	0	0	0	0	0	0	0	0	0	0	0	0
	ResidentialPV-mediumAC	0.0385949	0.0385949	0.0321624	0.0578924	0.0321624	0.0385949	0.0321624	0.0578924	0.0385949	0.0385949	0.0361827	0.0361827	0.0385949	0.0321624	0.0578924	0.0385949	0.0385949	0.0366802	0.0349946	0.0335001
	ResidentialPV-highAC	0.0421035	0.0421035	0.0350863	0.0631553	0.0350863	0.0421035	0.0350863	0.0631553	0.0421035	0.0421035	0.0394721	0.0394721	0.0421035	0.0350863	0.0631553	0.0421035	0.0421035	0.0400147	0.038176	0.0365455
	CommercialPrivate-lowAC	0	0	0	0	0	0	0	0	0	0	0	0	0	0	0	0	0	0	0	0
	CommercialPrivate-mediumAC	0.0352443	0.0352443	0.0079887	0.0704886	0.0704886	0.0352443	0.0079887	0.0704886	0.0352443	0.0352443	1.84855	0.0184855	0.0352443	0.0079887	0.0704886	0.0352443	0.0352443	0.0339805	0.0328787	0.0319116
	CommercialPrivate-highAC	0.029413	0.029413	0.00653621	0.0588259	0.0588259	0.029413	0.00653621	0.0588259	0.029413	0.029413	0.763101	0.00763101	0.029413	0.00653621	0.0588259	0.029413	0.029413	0.0283583	0.0274387	0.0266317
	CommercialPrivate-DC	0.0773066	0.094462	0.0158578	0.475733	0.475733	0.0773066	0.0158578	0.475733	0.0773066	0.0773066	1.41199	0.0141199	0.10304	0.0211363	0.63409	0.0773066	0.0773066	0.0745345	0.0721177	0.0699966
	CommercialPublic-mediumAC	0.0328577	0.0328577	0.005078	0.0620645	0.0620645	0.0328577	0.005078	0.0620645	0.0328577	0.0328577	1.72337	0.0172337	0.0328577	0.005078	0.0620645	0.0250684	0.0288318	0.0316795	0.0306522	0.0297507
	CommercialPublic-highAC	0.0274212	0.0274212	0.00375633	0.038085	0.038085	0.0274212	0.00375633	0.038085	0.0274212	0.0274212	0.711426	0.00711426	0.0274212	0.00375633	0.038085	0.0209207	0.0240615	0.0264379	0.0255807	0.0248283
	CommercialPublic-DC	0.0773066	0.094462	0.0112446	0.334299	0.334299	0.0773066	0.0112446	0.334299	0.0773066	0.0773066	1.41199	0.0141199	0.10304	0.0149876	0.445577	0.0589802	0.0678348	0.0745345	0.0721177	0.0699966
Luxembourg	ResidentialGrid-lowAC	0	0	0	0	0	0	0	0	0	0	0	0	0	0	0	0	0	0	0	0
	ResidentialGrid-mediumAC	0.0665258	0.0665258	0.0554382	0.0997887	0.0554382	0.0665258	0.0554382	0.0997887	0.0665258	0.0665258	0.062368	0.062368	0.0665258	0.0554382	0.0997887	0.0665258	0.0665258	0.0632254	0.0603201	0.0577439
	ResidentialGrid-highAC	0.0725736	0.0725736	0.060478	0.10886	0.060478	0.0725736	0.060478	0.10886	0.0725736	0.0725736	0.0680378	0.0680378	0.0725736	0.060478	0.10886	0.0725736	0.0725736	0.0689732	0.0658037	0.0629933
	ResidentialPV-lowAC	0	0	0	0	0	0	0	0	0	0	0	0	0	0	0	0	0	0	0	0
	ResidentialPV-mediumAC	0.0665258	0.0665258	0.0554382	0.0997887	0.0554382	0.0665258	0.0554382	0.0997887	0.0665258	0.0665258	0.062368	0.062368	0.0665258	0.0554382	0.0997887	0.0665258	0.0665258	0.0632254	0.0603201	0.0577439
	ResidentialPV-highAC	0.0725736	0.0725736	0.060478	0.10886	0.060478	0.0725736	0.060478	0.10886	0.0725736	0.0725736	0.0680378	0.0680378	0.0725736	0.060478	0.10886	0.0725736	0.0725736	0.0689732	0.0658037	0.0629933
	CommercialPrivate-lowAC	0	0	0	0	0	0	0	0	0	0	0	0	0	0	0	0	0	0	0	0
	CommercialPrivate-mediumAC	0.0760388	0.0760388	0.0172355	0.152078	0.152078	0.0760388	0.0172355	0.152078	0.0760388	0.0760388	3.98821	0.0398821	0.0760388	0.0172355	0.152078	0.0760388	0.0760388	0.0733123	0.0709351	0.0688487
	CommercialPrivate-highAC	0.0634579	0.0634579	0.0141017	0.126916	0.126916	0.0634579	0.0141017	0.126916	0.0634579	0.0634579	1.64637	0.0164637	0.0634579	0.0141017	0.126916	0.0634579	0.0634579	0.0611824	0.0591986	0.0574574
	CommercialPrivate-DC	0.145607	0.162762	0.029868	0.89604	0.89604	0.145607	0.029868	0.89604	0.145607	0.145607	2.65948	0.0265948	0.17134	0.0351466	1.0544	0.145607	0.145607	0.140385	0.135833	0.131838
	CommercialPublic-mediumAC	0.0763718	0.0763718	0.0118029	0.144258	0.144258	0.0763718	0.0118029	0.144258	0.0763718	0.0763718	4.00568	0.0400568	0.0763718	0.0118029	0.144258	0.058267	0.0670146	0.0736333	0.0712458	0.0691502
	CommercialPublic-highAC	0.0637358	0.0637358	0.00873093	0.0885219	0.0885219	0.0637358	0.00873093	0.0885219	0.0637358	0.0637358	1.65358	0.0165358	0.0637358	0.00873093	0.0885219	0.0486265	0.0559267	0.0614504	0.0594578	0.057709
	CommercialPublic-DC	0.145607	0.162762	0.0211791	0.62965	0.62965	0.145607	0.0211791	0.62965	0.145607	0.145607	2.65948	0.0265948	0.17134	0.0249221	0.740928	0.111089	0.127766	0.140385	0.135833	0.131838
Malta	ResidentialGrid-lowAC	0	0	0	0	0	0	0	0	0	0	0	0	0	0	0	0	0	0	0	0
	ResidentialGrid-mediumAC	0.0598843	0.0598843	0.0499036	0.0898264	0.0499036	0.0598843	0.0499036	0.0898264	0.0598843	0.0598843	0.0561415	0.0561415	0.0598843	0.0499036	0.0898264	0.0598843	0.0598843	0.0569134	0.0542981	0.0519791
	ResidentialGrid-highAC	0.0653283	0.0653283	0.0544403	0.0979925	0.0544403	0.0653283	0.0544403	0.0979925	0.0653283	0.0653283	0.0612453	0.0612453	0.0653283	0.0544403	0.0979925	0.0653283	0.0653283	0.0620873	0.0592342	0.0567044
	ResidentialPV-lowAC	0	0	0	0	0	0	0	0	0	0	0	0	0	0	0	0	0	0	0	0
	ResidentialPV-mediumAC	0.0598843	0.0598843	0.0499036	0.0898264	0.0499036	0.0598843	0.0499036	0.0898264	0.0598843	0.0598843	0.0561415	0.0561415	0.0598843	0.0499036	0.0898264	0.0598843	0.0598843	0.0569134	0.0542981	0.0519791
	ResidentialPV-highAC	0.0653283	0.0653283	0.0544403	0.0979925	0.0544403	0.0653283	0.0544403	0.0979925	0.0653283	0.0653283	0.0612453	0.0612453	0.0653283	0.0544403	0.0979925	0.0653283	0.0653283	0.0620873	0.0592342	0.0567044
	CommercialPrivate-lowAC	0	0	0	0	0	0	0	0	0	0	0	0	0	0	0	0	0	0	0	0
	CommercialPrivate-mediumAC	0.0410721	0.0410721	0.00930967	0.0821441	0.0821441	0.0410721	0.00930967	0.0821441	0.0410721	0.0410721	2.15422	0.0215422	0.0410721	0.00930967	0.0821441	0.0410721	0.0410721	0.0395993	0.0383153	0.0371884
	CommercialPrivate-highAC	0.0342765	0.0342765	0.007617	0.068553	0.068553	0.0342765	0.007617	0.068553	0.0342765	0.0342765	0.889283	0.00889283	0.0342765	0.007617	0.068553	0.0342765	0.0342765	0.0330474	0.0319759	0.0310354
	CommercialPrivate-DC	0.0870637	0.104219	0.0178592	0.535777	0.535777	0.0870637	0.0178592	0.535777	0.0870637	0.0870637	1.5902	0.015902	0.112797	0.0231378	0.694134	0.0870637	0.0870637	0.0839418	0.08122	0.0788311
	CommercialPublic-mediumAC	0.039074	0.039074	0.0060387	0.0738064	0.0738064	0.039074	0.0060387	0.0738064	0.039074	0.039074	2.04942	0.0204942	0.039074	0.0060387	0.0738064	0.029811	0.0342865	0.0376729	0.0364513	0.0353792
	CommercialPublic-highAC	0.032609	0.032609	0.00446699	0.0452903	0.0452903	0.032609	0.00446699	0.0452903	0.032609	0.032609	0.84602	0.0084602	0.032609	0.00446699	0.0452903	0.0248787	0.0286137	0.0314397	0.0304203	0.0295255
	CommercialPublic-DC	0.0870637	0.104219	0.0126638	0.376492	0.376492	0.0870637	0.0126638	0.376492	0.0870637	0.0870637	1.5902	0.015902	0.112797	0.0164068	0.48777	0.0664243	0.0763964	0.0839418	0.08122	0.0788311
Netherlands	ResidentialGrid-lowAC	0	0	0	0	0	0	0	0	0	0	0	0	0	0	0	0	0	0	0	0
	ResidentialGrid-mediumAC	0.0804809	0.0804809	0.0670674	0.120721	0.0670674	0.0804809	0.0670674	0.120721	0.0804809	0.0804809	0.0754508	0.0754508	0.0804809	0.0670674	0.120721	0.0804809	0.0804809	0.0764881	0.0729733	0.0698567
	ResidentialGrid-highAC	0.0877973	0.0877973	0.0731644	0.131696	0.0731644	0.0877973	0.0731644	0.131696	0.0877973	0.0877973	0.08231	0.08231	0.0877973	0.0731644	0.131696	0.0877973	0.0877973	0.0834416	0.0796072	0.0762073
	ResidentialPV-lowAC	0	0	0	0	0	0	0	0	0	0	0	0	0	0	0	0	0	0	0	0
	ResidentialPV-mediumAC	0.0804809	0.0804809	0.0670674	0.120721	0.0670674	0.0804809	0.0670674	0.120721	0.0804809	0.0804809	0.0754508	0.0754508	0.0804809	0.0670674	0.120721	0.0804809	0.0804809	0.0764881	0.0729733	0.0698567
	ResidentialPV-highAC	0.0877973	0.0877973	0.0731644	0.131696	0.0731644	0.0877973	0.0731644	0.131696	0.0877973	0.0877973	0.08231	0.08231	0.0877973	0.0731644	0.131696	0.0877973	0.0877973	0.0834416	0.0796072	0.0762073
	CommercialPrivate-lowAC	0	0	0	0	0	0	0	0	0	0	0	0	0	0	0	0	0	0	0	0
	CommercialPrivate-mediumAC	0.0949792	0.0949792	0.0215286	0.189958	0.189958	0.0949792	0.0215286	0.189958	0.0949792	0.0949792	4.98163	0.0498163	0.0949792	0.0215286	0.189958	0.0949792	0.0949792	0.0915734	0.0886041	0.0859981
	CommercialPrivate-highAC	0.0792644	0.0792644	0.0176143	0.158529	0.158529	0.0792644	0.0176143	0.158529	0.0792644	0.0792644	2.05647	0.0205647	0.0792644	0.0176143	0.158529	0.0792644	0.0792644	0.0764222	0.0739442	0.0717693
	CommercialPrivate-DC	0.177317	0.194473	0.0363728	1.09118	1.09118	0.177317	0.0363728	1.09118	0.177317	0.177317	3.23867	0.0323867	0.20305	0.0416514	1.24954	0.177317	0.177317	0.170959	0.165416	0.16055
	CommercialPublic-mediumAC	0.0965749	0.0965749	0.0149252	0.182419	0.182419	0.0965749	0.0149252	0.182419	0.0965749	0.0965749	5.06532	0.0506532	0.0965749	0.0149252	0.182419	0.0736807	0.0847423	0.0931119	0.0900927	0.0874429
	CommercialPublic-highAC	0.0805961	0.0805961	0.0110406	0.111939	0.111939	0.0805961	0.0110406	0.111939	0.0805961	0.0805961	2.09102	0.0209102	0.0805961	0.0110406	0.111939	0.0614899	0.0707213	0.0777061	0.0751865	0.0729751
	CommercialPublic-DC	0.177317	0.194473	0.0257916	0.766777	0.766777	0.177317	0.0257916	0.766777	0.177317	0.177317	3.23867	0.0323867	0.20305	0.0295346	0.878056	0.135282	0.155592	0.170959	0.165416	0.16055
Poland	ResidentialGrid-lowAC	0	0	0	0	0	0	0	0	0	0	0	0	0	0	0	0	0	0	0	0
	ResidentialGrid-mediumAC	0.0756949	0.0756949	0.063079	0.113542	0.063079	0.0756949	0.063079	0.113542	0.0756949	0.0756949	0.0709639	0.0709639	0.0756949	0.063079	0.113542	0.0756949	0.0756949	0.0719396	0.0686338	0.0657025
	ResidentialGrid-highAC	0.0825762	0.0825762	0.0688135	0.123864	0.0688135	0.0825762	0.0688135	0.123864	0.0825762	0.0825762	0.0774152	0.0774152	0.0825762	0.0688135	0.123864	0.0825762	0.0825762	0.0784795	0.0748732	0.0716755
	ResidentialPV-lowAC	0	0	0	0	0	0	0	0	0	0	0	0	0	0	0	0	0	0	0	0
	ResidentialPV-mediumAC	0.0756949	0.0756949	0.063079	0.113542	0.063079	0.0756949	0.063079	0.113542	0.0756949	0.0756949	0.0709639	0.0709639	0.0756949	0.063079	0.113542	0.0756949	0.0756949	0.0719396	0.0686338	0.0657025
	ResidentialPV-highAC	0.0825762	0.0825762	0.0688135	0.123864	0.0688135	0.0825762	0.0688135	0.123864	0.0825762	0.0825762	0.0774152	0.0774152	0.0825762	0.0688135	0.123864	0.0825762	0.0825762	0.0784795	0.0748732	0.0716755
	CommercialPrivate-lowAC	0	0	0	0	0	0	0	0	0	0	0	0	0	0	0	0	0	0	0	0
	CommercialPrivate-mediumAC	0.0387826	0.0387826	0.00879072	0.0775652	0.0775652	0.0387826	0.00879072	0.0775652	0.0387826	0.0387826	2.03414	0.0203414	0.0387826	0.00879072	0.0775652	0.0387826	0.0387826	0.0373919	0.0361795	0.0351154
	CommercialPrivate-highAC	0.0323658	0.0323658	0.00719241	0.0647317	0.0647317	0.0323658	0.00719241	0.0647317	0.0323658	0.0323658	0.839711	0.00839711	0.0323658	0.00719241	0.0647317	0.0323658	0.0323658	0.0312053	0.0301934	0.0293054
	CommercialPrivate-DC	0.0832305	0.100386	0.0170729	0.512188	0.512188	0.0832305	0.0170729	0.512188	0.0832305	0.0832305	1.52019	0.0152019	0.108964	0.0223515	0.670546	0.0832305	0.0832305	0.0802461	0.0776441	0.0753604
	CommercialPublic-mediumAC	0.0366318	0.0366318	0.00566129	0.0691935	0.0691935	0.0366318	0.00566129	0.0691935	0.0366318	0.0366318	1.92133	0.0192133	0.0366318	0.00566129	0.0691935	0.0279479	0.0321436	0.0353183	0.0341731	0.033168
	CommercialPublic-highAC	0.0305709	0.0305709	0.0041878	0.0424596	0.0424596	0.0305709	0.0041878	0.0424596	0.0305709	0.0305709	0.793144	0.00793144	0.0305709	0.0041878	0.0424596	0.0233238	0.0268253	0.0294747	0.028519	0.0276802
	CommercialPublic-DC	0.0832305	0.100386	0.0121063	0.359916	0.359916	0.0832305	0.0121063	0.359916	0.0832305	0.0832305	1.52019	0.0152019	0.108964	0.0158493	0.471194	0.0634998	0.0730329	0.0802461	0.0776441	0.0753604
Portugal	ResidentialGrid-lowAC	0	0	0	0	0	0	0	0	0	0	0	0	0	0	0	0	0	0	0	0
	ResidentialGrid-mediumAC	0.0460042	0.0460042	0.0383368	0.0690063	0.0383368	0.0460042	0.0383368	0.0690063	0.0460042	0.0460042	0.0431289	0.0431289	0.0460042	0.0383368	0.0690063	0.0460042	0.0460042	0.0437219	0.0417127	0.0399312
	ResidentialGrid-highAC	0.0501864	0.0501864	0.041822	0.0752796	0.041822	0.0501864	0.041822	0.0752796	0.0501864	0.0501864	0.0470497	0.0470497	0.0501864	0.041822	0.0752796	0.0501864	0.0501864	0.0476966	0.0455048	0.0435614
	ResidentialPV-lowAC	0	0	0	0	0	0	0	0	0	0	0	0	0	0	0	0	0	0	0	0
	ResidentialPV-mediumAC	0.0460042	0.0460042	0.0383368	0.0690063	0.0383368	0.0460042	0.0383368	0.0690063	0.0460042	0.0460042	0.0431289	0.0431289	0.0460042	0.0383368	0.0690063	0.0460042	0.0460042	0.0437219	0.0417127	0.0399312
	ResidentialPV-highAC	0.0501864	0.0501864	0.041822	0.0752796	0.041822	0.0501864	0.041822	0.0752796	0.0501864	0.0501864	0.0470497	0.0470497	0.0501864	0.041822	0.0752796	0.0501864	0.0501864	0.0476966	0.0455048	0.0435614
	CommercialPrivate-lowAC	0	0	0	0	0	0	0	0	0	0	0	0	0	0	0	0	0	0	0	0
	CommercialPrivate-mediumAC	0.0389907	0.0389907	0.0088379	0.0779814	0.0779814	0.0389907	0.0088379	0.0779814	0.0389907	0.0389907	2.04505	0.0204505	0.0389907	0.0088379	0.0779814	0.0389907	0.0389907	0.0375926	0.0363737	0.0353038
	CommercialPrivate-highAC	0.0325395	0.0325395	0.00723101	0.065079	0.065079	0.0325395	0.00723101	0.065079	0.0325395	0.0325395	0.844218	0.00844218	0.0325395	0.00723101	0.065079	0.0325395	0.0325395	0.0313727	0.0303555	0.0294626
	CommercialPrivate-DC	0.083579	0.100734	0.0171444	0.514332	0.514332	0.083579	0.0171444	0.514332	0.083579	0.083579	1.52656	0.0152656	0.109312	0.022423	0.67269	0.083579	0.083579	0.0805821	0.0779692	0.0756759
	CommercialPublic-mediumAC	0.0368539	0.0368539	0.0056956	0.0696128	0.0696128	0.0368539	0.0056956	0.0696128	0.0368539	0.0368539	1.93297	0.0193297	0.0368539	0.0056956	0.0696128	0.0281172	0.0323384	0.0355324	0.0343802	0.033369
	CommercialPublic-highAC	0.0307562	0.0307562	0.00421318	0.042717	0.042717	0.0307562	0.00421318	0.042717	0.0307562	0.0307562	0.797951	0.00797951	0.0307562	0.00421318	0.042717	0.0234651	0.0269879	0.0296534	0.0286919	0.027848
	CommercialPublic-DC	0.083579	0.100734	0.0121569	0.361423	0.361423	0.083579	0.0121569	0.361423	0.083579	0.083579	1.52656	0.0152656	0.109312	0.0158999	0.472701	0.0637657	0.0733387	0.0805821	0.0779692	0.0756759
Romania	ResidentialGrid-lowAC	0	0	0	0	0	0	0	0	0	0	0	0	0	0	0	0	0	0	0	0
	ResidentialGrid-mediumAC	0.0650278	0.0650278	0.0541899	0.0975417	0.0541899	0.0650278	0.0541899	0.0975417	0.0650278	0.0650278	0.0609636	0.0609636	0.0650278	0.0541899	0.0975417	0.0650278	0.0650278	0.0618017	0.0589618	0.0564436
	ResidentialGrid-highAC	0.0709394	0.0709394	0.0591162	0.106409	0.0591162	0.0709394	0.0591162	0.106409	0.0709394	0.0709394	0.0665057	0.0665057	0.0709394	0.0591162	0.106409	0.0709394	0.0709394	0.0674201	0.064322	0.0615749
	ResidentialPV-lowAC	0	0	0	0	0	0	0	0	0	0	0	0	0	0	0	0	0	0	0	0
	ResidentialPV-mediumAC	0.0650278	0.0650278	0.0541899	0.0975417	0.0541899	0.0650278	0.0541899	0.0975417	0.0650278	0.0650278	0.0609636	0.0609636	0.0650278	0.0541899	0.0975417	0.0650278	0.0650278	0.0618017	0.0589618	0.0564436
	ResidentialPV-highAC	0.0709394	0.0709394	0.0591162	0.106409	0.0591162	0.0709394	0.0591162	0.106409	0.0709394	0.0709394	0.0665057	0.0665057	0.0709394	0.0591162	0.106409	0.0709394	0.0709394	0.0674201	0.064322	0.0615749
	CommercialPrivate-lowAC	0	0	0	0	0	0	0	0	0	0	0	0	0	0	0	0	0	0	0	0
	CommercialPrivate-mediumAC	0.0304572	0.0304572	0.00690362	0.0609143	0.0609143	0.0304572	0.00690362	0.0609143	0.0304572	0.0304572	1.59747	0.0159747	0.0304572	0.00690362	0.0609143	0.0304572	0.0304572	0.029365	0.0284129	0.0275772
	CommercialPrivate-highAC	0.0254179	0.0254179	0.00564842	0.0508358	0.0508358	0.0254179	0.00564842	0.0508358	0.0254179	0.0254179	0.659451	0.00659451	0.0254179	0.00564842	0.0508358	0.0254179	0.0254179	0.0245065	0.0237118	0.0230144
	CommercialPrivate-DC	0.0692918	0.0864472	0.0142137	0.426411	0.426411	0.0692918	0.0142137	0.426411	0.0692918	0.0692918	1.2656	0.012656	0.0950249	0.0194923	0.584769	0.0692918	0.0692918	0.0668071	0.0646409	0.0627396
	CommercialPublic-mediumAC	0.0277514	0.0277514	0.00428885	0.0524193	0.0524193	0.0277514	0.00428885	0.0524193	0.0277514	0.0277514	1.45555	0.0145555	0.0277514	0.00428885	0.0524193	0.0211726	0.0243512	0.0267563	0.0258887	0.0251273
	CommercialPublic-highAC	0.0231598	0.0231598	0.00317258	0.0321664	0.0321664	0.0231598	0.00317258	0.0321664	0.0231598	0.0231598	0.600867	0.00600867	0.0231598	0.00317258	0.0321664	0.0176695	0.0203222	0.0223293	0.0216053	0.0209698
	CommercialPublic-DC	0.0692918	0.0864472	0.0100788	0.29964	0.29964	0.0692918	0.0100788	0.29964	0.0692918	0.0692918	1.2656	0.012656	0.0950249	0.0138218	0.410918	0.0528654	0.060802	0.0668071	0.0646409	0.0627396
Slovakia	ResidentialGrid-lowAC	0	0	0	0	0	0	0	0	0	0	0	0	0	0	0	0	0	0	0	0
	ResidentialGrid-mediumAC	0.0742624	0.0742624	0.0618853	0.111394	0.0618853	0.0742624	0.0618853	0.111394	0.0742624	0.0742624	0.069621	0.069621	0.0742624	0.0618853	0.111394	0.0742624	0.0742624	0.0705781	0.0673349	0.0644591
	ResidentialGrid-highAC	0.0810135	0.0810135	0.0675112	0.12152	0.0675112	0.0810135	0.0675112	0.12152	0.0810135	0.0810135	0.0759501	0.0759501	0.0810135	0.0675112	0.12152	0.0810135	0.0810135	0.0769943	0.0734562	0.070319
	ResidentialPV-lowAC	0	0	0	0	0	0	0	0	0	0	0	0	0	0	0	0	0	0	0	0
	ResidentialPV-mediumAC	0.0742624	0.0742624	0.0618853	0.111394	0.0618853	0.0742624	0.0618853	0.111394	0.0742624	0.0742624	0.069621	0.069621	0.0742624	0.0618853	0.111394	0.0742624	0.0742624	0.0705781	0.0673349	0.0644591
	ResidentialPV-highAC	0.0810135	0.0810135	0.0675112	0.12152	0.0675112	0.0810135	0.0675112	0.12152	0.0810135	0.0810135	0.0759501	0.0759501	0.0810135	0.0675112	0.12152	0.0810135	0.0810135	0.0769943	0.0734562	0.070319
	CommercialPrivate-lowAC	0	0	0	0	0	0	0	0	0	0	0	0	0	0	0	0	0	0	0	0
	CommercialPrivate-mediumAC	0.0391989	0.0391989	0.00888507	0.0783977	0.0783977	0.0391989	0.00888507	0.0783977	0.0391989	0.0391989	2.05597	0.0205597	0.0391989	0.00888507	0.0783977	0.0391989	0.0391989	0.0377933	0.0365678	0.0354923
	CommercialPrivate-highAC	0.0327132	0.0327132	0.00726961	0.0654264	0.0654264	0.0327132	0.00726961	0.0654264	0.0327132	0.0327132	0.848724	0.00848724	0.0327132	0.00726961	0.0654264	0.0327132	0.0327132	0.0315402	0.0305175	0.0296199
	CommercialPrivate-DC	0.0839275	0.101083	0.0172159	0.516477	0.516477	0.0839275	0.0172159	0.516477	0.0839275	0.0839275	1.53292	0.0153292	0.109661	0.0224945	0.674834	0.0839275	0.0839275	0.080918	0.0782943	0.0759914
	CommercialPublic-mediumAC	0.0370759	0.0370759	0.00572991	0.0700322	0.0700322	0.0370759	0.00572991	0.0700322	0.0370759	0.0370759	1.94462	0.0194462	0.0370759	0.00572991	0.0700322	0.0282866	0.0325332	0.0357464	0.0345873	0.03357
	CommercialPublic-highAC	0.0309415	0.0309415	0.00423856	0.0429743	0.0429743	0.0309415	0.00423856	0.0429743	0.0309415	0.0309415	0.802758	0.00802758	0.0309415	0.00423856	0.0429743	0.0236065	0.0271505	0.029832	0.0288647	0.0280157
	CommercialPublic-DC	0.0839275	0.101083	0.0122076	0.36293	0.36293	0.0839275	0.0122076	0.36293	0.0839275	0.0839275	1.53292	0.0153292	0.109661	0.0159506	0.474208	0.0640315	0.0736445	0.080918	0.0782943	0.0759914
Slovenia	ResidentialGrid-lowAC	0	0	0	0	0	0	0	0	0	0	0	0	0	0	0	0	0	0	0	0
	ResidentialGrid-mediumAC	0.0860154	0.0860154	0.0716795	0.129023	0.0716795	0.0860154	0.0716795	0.129023	0.0860154	0.0860154	0.0806394	0.0806394	0.0860154	0.0716795	0.129023	0.0860154	0.0860154	0.0817481	0.0779916	0.0746606
	ResidentialGrid-highAC	0.093835	0.093835	0.0781958	0.140752	0.0781958	0.093835	0.0781958	0.140752	0.093835	0.093835	0.0879703	0.0879703	0.093835	0.0781958	0.140752	0.093835	0.093835	0.0891797	0.0850817	0.081448
	ResidentialPV-lowAC	0	0	0	0	0	0	0	0	0	0	0	0	0	0	0	0	0	0	0	0
	ResidentialPV-mediumAC	0.0860154	0.0860154	0.0716795	0.129023	0.0716795	0.0860154	0.0716795	0.129023	0.0860154	0.0860154	0.0806394	0.0806394	0.0860154	0.0716795	0.129023	0.0860154	0.0860154	0.0817481	0.0779916	0.0746606
	ResidentialPV-highAC	0.093835	0.093835	0.0781958	0.140752	0.0781958	0.093835	0.0781958	0.140752	0.093835	0.093835	0.0879703	0.0879703	0.093835	0.0781958	0.140752	0.093835	0.093835	0.0891797	0.0850817	0.081448
	CommercialPrivate-lowAC	0	0	0	0	0	0	0	0	0	0	0	0	0	0	0	0	0	0	0	0
	CommercialPrivate-mediumAC	0.0496056	0.0496056	0.0112439	0.0992113	0.0992113	0.0496056	0.0112439	0.0992113	0.0496056	0.0496056	2.6018	0.026018	0.0496056	0.0112439	0.0992113	0.0496056	0.0496056	0.0478269	0.0462761	0.044915
	CommercialPrivate-highAC	0.0413981	0.0413981	0.00919959	0.0827963	0.0827963	0.0413981	0.00919959	0.0827963	0.0413981	0.0413981	1.07405	0.0107405	0.0413981	0.00919959	0.0827963	0.0413981	0.0413981	0.0399137	0.0386195	0.0374836
	CommercialPrivate-DC	0.101351	0.118506	0.0207899	0.623698	0.623698	0.101351	0.0207899	0.623698	0.101351	0.101351	1.85116	0.0185116	0.127084	0.0260685	0.782056	0.101351	0.101351	0.0977167	0.0945483	0.0917673
	CommercialPublic-mediumAC	0.0481764	0.0481764	0.00744545	0.0909999	0.0909999	0.0481764	0.00744545	0.0909999	0.0481764	0.0481764	2.52684	0.0252684	0.0481764	0.00744545	0.0909999	0.0367557	0.0422737	0.0464489	0.0449428	0.0436209
	CommercialPublic-highAC	0.0402054	0.0402054	0.00550759	0.0558409	0.0558409	0.0402054	0.00550759	0.0558409	0.0402054	0.0402054	1.0431	0.010431	0.0402054	0.00550759	0.0558409	0.0306743	0.0352793	0.0387637	0.0375068	0.0364037
	CommercialPublic-DC	0.101351	0.118506	0.014742	0.438274	0.438274	0.101351	0.014742	0.438274	0.101351	0.101351	1.85116	0.0185116	0.127084	0.018485	0.549553	0.0773246	0.0889332	0.0977167	0.0945483	0.0917673
Spain	ResidentialGrid-lowAC	0	0	0	0	0	0	0	0	0	0	0	0	0	0	0	0	0	0	0	0
	ResidentialGrid-mediumAC	0.0578975	0.0578975	0.0482479	0.0868463	0.0482479	0.0578975	0.0482479	0.0868463	0.0578975	0.0578975	0.0542789	0.0542789	0.0578975	0.0482479	0.0868463	0.0578975	0.0578975	0.0550252	0.0524966	0.0502546
	ResidentialGrid-highAC	0.0631609	0.0631609	0.0526341	0.0947414	0.0526341	0.0631609	0.0526341	0.0947414	0.0631609	0.0631609	0.0592134	0.0592134	0.0631609	0.0526341	0.0947414	0.0631609	0.0631609	0.0600275	0.057269	0.0548232
	ResidentialPV-lowAC	0	0	0	0	0	0	0	0	0	0	0	0	0	0	0	0	0	0	0	0
	ResidentialPV-mediumAC	0.0578975	0.0578975	0.0482479	0.0868463	0.0482479	0.0578975	0.0482479	0.0868463	0.0578975	0.0578975	0.0542789	0.0542789	0.0578975	0.0482479	0.0868463	0.0578975	0.0578975	0.0550252	0.0524966	0.0502546
	ResidentialPV-highAC	0.0631609	0.0631609	0.0526341	0.0947414	0.0526341	0.0631609	0.0526341	0.0947414	0.0631609	0.0631609	0.0592134	0.0592134	0.0631609	0.0526341	0.0947414	0.0631609	0.0631609	0.0600275	0.057269	0.0548232
	CommercialPrivate-lowAC	0	0	0	0	0	0	0	0	0	0	0	0	0	0	0	0	0	0	0	0
	CommercialPrivate-mediumAC	0.0598043	0.0598043	0.0135556	0.119609	0.119609	0.0598043	0.0135556	0.119609	0.0598043	0.0598043	3.13672	0.0313672	0.0598043	0.0135556	0.119609	0.0598043	0.0598043	0.0576598	0.0557902	0.0541493
	CommercialPrivate-highAC	0.0499094	0.0499094	0.011091	0.0998188	0.0998188	0.0499094	0.011091	0.0998188	0.0499094	0.0499094	1.29487	0.0129487	0.0499094	0.011091	0.0998188	0.0499094	0.0499094	0.0481197	0.0465595	0.04519
	CommercialPrivate-DC	0.118426	0.135581	0.0242925	0.728775	0.728775	0.118426	0.0242925	0.728775	0.118426	0.118426	2.16303	0.0216303	0.144159	0.0295711	0.887133	0.118426	0.118426	0.114179	0.110477	0.107228
	CommercialPublic-mediumAC	0.059055	0.059055	0.00912668	0.111548	0.111548	0.059055	0.00912668	0.111548	0.059055	0.059055	3.09742	0.0309742	0.059055	0.00912668	0.111548	0.0450553	0.0518194	0.0569374	0.0550912	0.0534708
	CommercialPublic-highAC	0.0492841	0.0492841	0.00675124	0.0684501	0.0684501	0.0492841	0.00675124	0.0684501	0.0492841	0.0492841	1.27864	0.0127864	0.0492841	0.00675124	0.0684501	0.0376007	0.0432456	0.0475169	0.0459761	0.0446238
	CommercialPublic-DC	0.118426	0.135581	0.0172256	0.512112	0.512112	0.118426	0.0172256	0.512112	0.118426	0.118426	2.16303	0.0216303	0.144159	0.0209686	0.623391	0.0903517	0.103916	0.114179	0.110477	0.107228
Sweden	ResidentialGrid-lowAC	0	0	0	0	0	0	0	0	0	0	0	0	0	0	0	0	0	0	0	0
	ResidentialGrid-mediumAC	0.0914953	0.0914953	0.0762461	0.137243	0.0762461	0.0914953	0.0762461	0.137243	0.0914953	0.0914953	0.0857768	0.0857768	0.0914953	0.0762461	0.137243	0.0914953	0.0914953	0.0869561	0.0829603	0.0794172
	ResidentialGrid-highAC	0.099813	0.099813	0.0831775	0.14972	0.0831775	0.099813	0.0831775	0.14972	0.099813	0.099813	0.0935747	0.0935747	0.099813	0.0831775	0.14972	0.099813	0.099813	0.0948612	0.0905021	0.0866369
	ResidentialPV-lowAC	0	0	0	0	0	0	0	0	0	0	0	0	0	0	0	0	0	0	0	0
	ResidentialPV-mediumAC	0.0914953	0.0914953	0.0762461	0.137243	0.0762461	0.0914953	0.0762461	0.137243	0.0914953	0.0914953	0.0857768	0.0857768	0.0914953	0.0762461	0.137243	0.0914953	0.0914953	0.0869561	0.0829603	0.0794172
	ResidentialPV-highAC	0.099813	0.099813	0.0831775	0.14972	0.0831775	0.099813	0.0831775	0.14972	0.099813	0.099813	0.0935747	0.0935747	0.099813	0.0831775	0.14972	0.099813	0.099813	0.0948612	0.0905021	0.0866369
	CommercialPrivate-lowAC	0	0	0	0	0	0	0	0	0	0	0	0	0	0	0	0	0	0	0	0
	CommercialPrivate-mediumAC	0.0937303	0.0937303	0.0212455	0.187461	0.187461	0.0937303	0.0212455	0.187461	0.0937303	0.0937303	4.91613	0.0491613	0.0937303	0.0212455	0.187461	0.0937303	0.0937303	0.0903694	0.0874392	0.0848673
	CommercialPrivate-highAC	0.0782222	0.0782222	0.0173827	0.156444	0.156444	0.0782222	0.0173827	0.156444	0.0782222	0.0782222	2.02943	0.0202943	0.0782222	0.0173827	0.156444	0.0782222	0.0782222	0.0754174	0.0729719	0.0708257
	CommercialPrivate-DC	0.175226	0.192382	0.0359439	1.07832	1.07832	0.175226	0.0359439	1.07832	0.175226	0.175226	3.20048	0.0320048	0.20096	0.0412225	1.23667	0.175226	0.175226	0.168943	0.163465	0.158657
	CommercialPublic-mediumAC	0.0952428	0.0952428	0.0147193	0.179903	0.179903	0.0952428	0.0147193	0.179903	0.0952428	0.0952428	4.99546	0.0499546	0.0952428	0.0147193	0.179903	0.0726644	0.0835734	0.0918276	0.0888501	0.0862368
	CommercialPublic-highAC	0.0794844	0.0794844	0.0108883	0.110395	0.110395	0.0794844	0.0108883	0.110395	0.0794844	0.0794844	2.06217	0.0206217	0.0794844	0.0108883	0.110395	0.0606418	0.0697458	0.0766343	0.0741494	0.0719685
	CommercialPublic-DC	0.175226	0.192382	0.0254875	0.757736	0.757736	0.175226	0.0254875	0.757736	0.175226	0.175226	3.20048	0.0320048	0.20096	0.0292305	0.869014	0.133687	0.153757	0.168943	0.163465	0.158657
United Kingdom	ResidentialGrid-lowAC	0	0	0	0	0	0	0	0	0	0	0	0	0	0	0	0	0	0	0	0
	ResidentialGrid-mediumAC	0.070135	0.070135	0.0584459	0.105203	0.0584459	0.070135	0.0584459	0.105203	0.070135	0.070135	0.0657516	0.0657516	0.070135	0.0584459	0.105203	0.070135	0.070135	0.0666556	0.0635926	0.0608766
	ResidentialGrid-highAC	0.0765109	0.0765109	0.0637591	0.114766	0.0637591	0.0765109	0.0637591	0.114766	0.0765109	0.0765109	0.071729	0.071729	0.0765109	0.0637591	0.114766	0.0765109	0.0765109	0.0727152	0.0693737	0.0664109
	ResidentialPV-lowAC	0	0	0	0	0	0	0	0	0	0	0	0	0	0	0	0	0	0	0	0
	ResidentialPV-mediumAC	0.070135	0.070135	0.0584459	0.105203	0.0584459	0.070135	0.0584459	0.105203	0.070135	0.070135	0.0657516	0.0657516	0.070135	0.0584459	0.105203	0.070135	0.070135	0.0666556	0.0635926	0.0608766
	ResidentialPV-highAC	0.0765109	0.0765109	0.0637591	0.114766	0.0637591	0.0765109	0.0637591	0.114766	0.0765109	0.0765109	0.071729	0.071729	0.0765109	0.0637591	0.114766	0.0765109	0.0765109	0.0727152	0.0693737	0.0664109
	CommercialPrivate-lowAC	0	0	0	0	0	0	0	0	0	0	0	0	0	0	0	0	0	0	0	0
	CommercialPrivate-mediumAC	0.0756226	0.0756226	0.0171411	0.151245	0.151245	0.0756226	0.0171411	0.151245	0.0756226	0.0756226	3.96638	0.0396638	0.0756226	0.0171411	0.151245	0.0756226	0.0756226	0.0729109	0.0705468	0.0684718
	CommercialPrivate-highAC	0.0631105	0.0631105	0.0140245	0.126221	0.126221	0.0631105	0.0140245	0.126221	0.0631105	0.0631105	1.63736	0.0163736	0.0631105	0.0140245	0.126221	0.0631105	0.0631105	0.0608475	0.0588745	0.0571428
	CommercialPrivate-DC	0.14491	0.162065	0.029725	0.891751	0.891751	0.14491	0.029725	0.891751	0.14491	0.14491	2.64675	0.0264675	0.170643	0.0350036	1.05011	0.14491	0.14491	0.139713	0.135183	0.131207
	CommercialPublic-mediumAC	0.0759278	0.0759278	0.0117343	0.143419	0.143419	0.0759278	0.0117343	0.143419	0.0759278	0.0759278	3.98239	0.0398239	0.0759278	0.0117343	0.143419	0.0579283	0.0666249	0.0732052	0.0708315	0.0687482
	CommercialPublic-highAC	0.0633652	0.0633652	0.00868017	0.0880073	0.0880073	0.0633652	0.00868017	0.0880073	0.0633652	0.0633652	1.64397	0.0164397	0.0633652	0.00868017	0.0880073	0.0483438	0.0556015	0.0610931	0.0591121	0.0573735
	CommercialPublic-DC	0.14491	0.162065	0.0210778	0.626636	0.626636	0.14491	0.0210778	0.626636	0.14491	0.14491	2.64675	0.0264675	0.170643	0.0248208	0.737914	0.110557	0.127155	0.139713	0.135183	0.131207
Norway	ResidentialGrid-lowAC	0	0	0	0	0	0	0	0	0	0	0	0	0	0	0	0	0	0	0	0
	ResidentialGrid-mediumAC	0.0942543	0.0942543	0.0785452	0.141381	0.0785452	0.0942543	0.0785452	0.141381	0.0942543	0.0942543	0.0883634	0.0883634	0.0942543	0.0785452	0.141381	0.0942543	0.0942543	0.0895782	0.0854619	0.0818119
	ResidentialGrid-highAC	0.102823	0.102823	0.0856857	0.154234	0.0856857	0.102823	0.0856857	0.154234	0.102823	0.102823	0.0963964	0.0963964	0.102823	0.0856857	0.154234	0.102823	0.102823	0.0977217	0.0932311	0.0892494
	ResidentialPV-lowAC	0	0	0	0	0	0	0	0	0	0	0	0	0	0	0	0	0	0	0	0
	ResidentialPV-mediumAC	0.0942543	0.0942543	0.0785452	0.141381	0.0785452	0.0942543	0.0785452	0.141381	0.0942543	0.0942543	0.0883634	0.0883634	0.0942543	0.0785452	0.141381	0.0942543	0.0942543	0.0895782	0.0854619	0.0818119
	ResidentialPV-highAC	0.102823	0.102823	0.0856857	0.154234	0.0856857	0.102823	0.0856857	0.154234	0.102823	0.102823	0.0963964	0.0963964	0.102823	0.0856857	0.154234	0.102823	0.102823	0.0977217	0.0932311	0.0892494
	CommercialPrivate-lowAC	0	0	0	0	0	0	0	0	0	0	0	0	0	0	0	0	0	0	0	0
	CommercialPrivate-mediumAC	0.105594	0.105594	0.0239347	0.211188	0.211188	0.105594	0.0239347	0.211188	0.105594	0.105594	5.53838	0.0553838	0.105594	0.0239347	0.211188	0.105594	0.105594	0.101808	0.0985066	0.0956092
	CommercialPrivate-highAC	0.0881231	0.0881231	0.0195829	0.176246	0.176246	0.0881231	0.0195829	0.176246	0.0881231	0.0881231	2.2863	0.022863	0.0881231	0.0195829	0.176246	0.0881231	0.0881231	0.0849632	0.0822082	0.0797903
	CommercialPrivate-DC	0.195089	0.212245	0.0400183	1.20055	1.20055	0.195089	0.0400183	1.20055	0.195089	0.195089	3.56327	0.0356327	0.220822	0.0452969	1.35891	0.195089	0.195089	0.188094	0.181995	0.176642
	CommercialPublic-mediumAC	0.107897	0.107897	0.0166751	0.203806	0.203806	0.107897	0.0166751	0.203806	0.107897	0.107897	5.65919	0.0565919	0.107897	0.0166751	0.203806	0.0823191	0.0946775	0.104028	0.100655	0.0976948
	CommercialPublic-highAC	0.0900453	0.0900453	0.012335	0.125063	0.125063	0.0900453	0.012335	0.125063	0.0900453	0.0900453	2.33617	0.0233617	0.0900453	0.012335	0.125063	0.0686991	0.0790127	0.0868165	0.0840015	0.0815308
	CommercialPublic-DC	0.195089	0.212245	0.0283766	0.843629	0.843629	0.195089	0.0283766	0.843629	0.195089	0.195089	3.56327	0.0356327	0.220822	0.0321196	0.954907	0.148841	0.171186	0.188094	0.181995	0.176642
Switzerland	ResidentialGrid-lowAC	0	0	0	0	0	0	0	0	0	0	0	0	0	0	0	0	0	0	0	0
	ResidentialGrid-mediumAC	0.0995359	0.0995359	0.0829466	0.149304	0.0829466	0.0995359	0.0829466	0.149304	0.0995359	0.0995359	0.0933149	0.0933149	0.0995359	0.0829466	0.149304	0.0995359	0.0995359	0.0945978	0.0902508	0.0863963
	ResidentialGrid-highAC	0.108585	0.108585	0.0904872	0.162877	0.0904872	0.108585	0.0904872	0.162877	0.108585	0.108585	0.101798	0.101798	0.108585	0.0904872	0.162877	0.108585	0.108585	0.103198	0.0984554	0.0942505
	ResidentialPV-lowAC	0	0	0	0	0	0	0	0	0	0	0	0	0	0	0	0	0	0	0	0
	ResidentialPV-mediumAC	0.0995359	0.0995359	0.0829466	0.149304	0.0829466	0.0995359	0.0829466	0.149304	0.0995359	0.0995359	0.0933149	0.0933149	0.0995359	0.0829466	0.149304	0.0995359	0.0995359	0.0945978	0.0902508	0.0863963
	ResidentialPV-highAC	0.108585	0.108585	0.0904872	0.162877	0.0904872	0.108585	0.0904872	0.162877	0.108585	0.108585	0.101798	0.101798	0.108585	0.0904872	0.162877	0.108585	0.108585	0.103198	0.0984554	0.0942505
	CommercialPrivate-lowAC	0	0	0	0	0	0	0	0	0	0	0	0	0	0	0	0	0	0	0	0
	CommercialPrivate-mediumAC	0.117912	0.117912	0.0267266	0.235823	0.235823	0.117912	0.0267266	0.235823	0.117912	0.117912	6.18443	0.0618443	0.117912	0.0267266	0.235823	0.117912	0.117912	0.113684	0.109997	0.106762
	CommercialPrivate-highAC	0.0984026	0.0984026	0.0218672	0.196805	0.196805	0.0984026	0.0218672	0.196805	0.0984026	0.0984026	2.55299	0.0255299	0.0984026	0.0218672	0.196805	0.0984026	0.0984026	0.0948741	0.0917978	0.0890978
	CommercialPrivate-DC	0.215712	0.232867	0.0442486	1.32746	1.32746	0.215712	0.0442486	1.32746	0.215712	0.215712	3.93994	0.0393994	0.308238	0.0632282	1.89685	0.215712	0.215712	0.207977	0.201233	0.195314
	CommercialPublic-mediumAC	0.121036	0.121036	0.0187056	0.228624	0.228624	0.121036	0.0187056	0.228624	0.121036	0.121036	6.34831	0.0634831	0.121036	0.0187056	0.228624	0.0923432	0.106206	0.116696	0.112912	0.109591
	CommercialPublic-highAC	0.10101	0.10101	0.013837	0.140292	0.140292	0.10101	0.013837	0.140292	0.10101	0.10101	2.62065	0.0262065	0.10101	0.013837	0.140292	0.0770646	0.0886341	0.0973882	0.0942303	0.0914588
	CommercialPublic-DC	0.215712	0.232867	0.0313762	0.932807	0.932807	0.215712	0.0313762	0.932807	0.215712	0.215712	3.93994	0.0393994	0.308238	0.0448345	1.33292	0.164575	0.189282	0.207977	0.201233	0.195314
