# Supplementary material for: Comparing the levelized cost of electric vehicle charging options in Europe
Source: Nat Commun. 2022 Sep 8;13:5277. doi: 10.1038/s41467-022-32835-7 (PMC9458728; doi:10.1038/s41467-022-32835-7)
Supplement: Supplementary file 8 — Software 1 [file 41467_2022_32835_MOESM8_ESM.zip › LCOC-Model/output/_LCONetwork.xlsx]

## Sheet: LCONetwork
Country	Option	BaseScenario	WithGridConnection	HighUtilization	LowUtilization	AttractiveHomeCharging	DemandChargesBase	DemandChargesHighUtil	DemandChargesLowUtil	WithoutRETaxes	WithoutREandEnvTaxes	UtilizationRate1	UtilizationRate100	GridConnectionCH	GridConnectionCHHighUtil	GridConnectionCHLowUtil	PublicInterestRate3	PublicInterestRate7	Lifetime16	Lifetime17	Lifetime18
Austria	ResidentialGrid-lowAC	0.04995	0.04995	0.04995	0.04995	0.04995	0.04995	0.04995	0.04995	0.04995	0.04995	0.04995	0.04995	0.04995	0.04995	0.04995	0.04995	0.04995	0.04995	0.04995	0.04995
	ResidentialGrid-mediumAC	0.050201	0.050201	0.050201	0.050201	0.050201	0.050201	0.050201	0.050201	0.050201	0.050201	0.050201	0.050201	0.050201	0.050201	0.050201	0.050201	0.050201	0.050201	0.050201	0.050201
	ResidentialGrid-highAC	0.050201	0.050201	0.050201	0.050201	0.050201	0.050201	0.050201	0.050201	0.050201	0.050201	0.050201	0.050201	0.050201	0.050201	0.050201	0.050201	0.050201	0.050201	0.050201	0.050201
	ResidentialPV-lowAC	0.0297036	0.0297036	0.0300637	0.0291332	0.0300637	0.0297036	0.0300637	0.0291332	0.0297036	0.0297036	0.0298278	0.0298278	0.0297036	0.0300637	0.0291332	0.0297036	0.0297036	0.0297036	0.0297036	0.0297036
	ResidentialPV-mediumAC	0.0298529	0.0298529	0.0302148	0.0292796	0.0302148	0.0298529	0.0302148	0.0292796	0.0298529	0.0298529	0.0299777	0.0299777	0.0298529	0.0302148	0.0292796	0.0298529	0.0298529	0.0298529	0.0298529	0.0298529
	ResidentialPV-highAC	0.0298529	0.0298529	0.0302148	0.0292796	0.0302148	0.0298529	0.0302148	0.0292796	0.0298529	0.0298529	0.0299777	0.0299777	0.0298529	0.0302148	0.0292796	0.0298529	0.0298529	0.0298529	0.0298529	0.0298529
	CommercialPrivate-lowAC	0.0459	0.0459	0.0459	0.0459	0.0459	0.0459	0.0459	0.0459	0.0459	0.0459	0.0459	0.0459	0.0459	0.0459	0.0459	0.0459	0.0459	0.0459	0.0459	0.0459
	CommercialPrivate-mediumAC	0.0461307	0.0461307	0.0461307	0.0461307	0.0461307	0.0461307	0.0461307	0.0461307	0.0461307	0.0461307	0.0461307	0.0461307	0.0461307	0.0461307	0.0461307	0.0461307	0.0461307	0.0461307	0.0461307	0.0461307
	CommercialPrivate-highAC	0.0461307	0.0461307	0.0461307	0.0461307	0.0461307	0.0461307	0.0461307	0.0461307	0.0461307	0.0461307	0.0461307	0.0461307	0.0461307	0.0461307	0.0461307	0.0461307	0.0461307	0.0461307	0.0461307	0.0461307
	CommercialPrivate-DC	0.0498263	0.0498263	0.0498263	0.0498263	0.0498263	0.115385	0.0498084	0.540578	0.0498263	0.0498263	0.0498263	0.0498263	0.0498263	0.0498263	0.0498263	0.0498263	0.0498263	0.0498263	0.0498263	0.0498263
	CommercialPublic-mediumAC	0.0461307	0.0461307	0.0461307	0.0461307	0.0461307	0.0461307	0.0461307	0.0461307	0.0461307	0.0461307	0.0461307	0.0461307	0.0461307	0.0461307	0.0461307	0.0461307	0.0461307	0.0461307	0.0461307	0.0461307
	CommercialPublic-highAC	0.0461307	0.0461307	0.0461307	0.0461307	0.0461307	0.0461307	0.0461307	0.0461307	0.0461307	0.0461307	0.0461307	0.0461307	0.0461307	0.0461307	0.0461307	0.0461307	0.0461307	0.0461307	0.0461307	0.0461307
	CommercialPublic-DC	0.0498263	0.0498263	0.0498263	0.0498263	0.0498263	0.115385	0.0448854	0.389642	0.0498263	0.0498263	0.0498263	0.0498263	0.0498263	0.0498263	0.0498263	0.0498263	0.0498263	0.0498263	0.0498263	0.0498263
Belgium	ResidentialGrid-lowAC	0.08784	0.08784	0.08784	0.08784	0.08784	0.08784	0.08784	0.08784	0.08784	0.08784	0.08784	0.08784	0.08784	0.08784	0.08784	0.08784	0.08784	0.08784	0.08784	0.08784
	ResidentialGrid-mediumAC	0.0882814	0.0882814	0.0882814	0.0882814	0.0882814	0.0882814	0.0882814	0.0882814	0.0882814	0.0882814	0.0882814	0.0882814	0.0882814	0.0882814	0.0882814	0.0882814	0.0882814	0.0882814	0.0882814	0.0882814
	ResidentialGrid-highAC	0.0882814	0.0882814	0.0882814	0.0882814	0.0882814	0.0882814	0.0882814	0.0882814	0.0882814	0.0882814	0.0882814	0.0882814	0.0882814	0.0882814	0.0882814	0.0882814	0.0882814	0.0882814	0.0882814	0.0882814
	ResidentialPV-lowAC	0.0487139	0.0487139	0.0493053	0.0476802	0.0493053	0.0487139	0.0493053	0.0476802	0.0487139	0.0487139	0.0489211	0.0489211	0.0487139	0.0493053	0.0476802	0.0487139	0.0487139	0.0487139	0.0487139	0.0487139
	ResidentialPV-mediumAC	0.0489587	0.0489587	0.0495531	0.0479198	0.0495531	0.0489587	0.0495531	0.0479198	0.0489587	0.0489587	0.0491669	0.0491669	0.0489587	0.0495531	0.0479198	0.0489587	0.0489587	0.0489587	0.0489587	0.0489587
	ResidentialPV-highAC	0.0489587	0.0489587	0.0495531	0.0479198	0.0495531	0.0489587	0.0495531	0.0479198	0.0489587	0.0489587	0.0491669	0.0491669	0.0489587	0.0495531	0.0479198	0.0489587	0.0489587	0.0489587	0.0489587	0.0489587
	CommercialPrivate-lowAC	0.0623	0.0623	0.0623	0.0623	0.0623	0.0623	0.0623	0.0623	0.0623	0.0623	0.0623	0.0623	0.0623	0.0623	0.0623	0.0623	0.0623	0.0623	0.0623	0.0623
	CommercialPrivate-mediumAC	0.0626131	0.0626131	0.0626131	0.0626131	0.0626131	0.0626131	0.0626131	0.0626131	0.0626131	0.0626131	0.0626131	0.0626131	0.0626131	0.0626131	0.0626131	0.0626131	0.0626131	0.0626131	0.0626131	0.0626131
	CommercialPrivate-highAC	0.0626131	0.0626131	0.0626131	0.0626131	0.0626131	0.0626131	0.0626131	0.0626131	0.0626131	0.0626131	0.0626131	0.0626131	0.0626131	0.0626131	0.0626131	0.0626131	0.0626131	0.0626131	0.0626131	0.0626131
	CommercialPrivate-DC	0.0676292	0.0676292	0.0676292	0.0676292	0.0676292	0.0676292	0.0676292	0.0676292	0.0676292	0.0676292	0.0676292	0.0676292	0.0676292	0.0676292	0.0676292	0.0676292	0.0676292	0.0676292	0.0676292	0.0676292
	CommercialPublic-mediumAC	0.0626131	0.0626131	0.0626131	0.0626131	0.0626131	0.0626131	0.0626131	0.0626131	0.0626131	0.0626131	0.0626131	0.0626131	0.0626131	0.0626131	0.0626131	0.0626131	0.0626131	0.0626131	0.0626131	0.0626131
	CommercialPublic-highAC	0.0626131	0.0626131	0.0626131	0.0626131	0.0626131	0.0626131	0.0626131	0.0626131	0.0626131	0.0626131	0.0626131	0.0626131	0.0626131	0.0626131	0.0626131	0.0626131	0.0626131	0.0626131	0.0626131	0.0626131
	CommercialPublic-DC	0.0676292	0.0676292	0.0676292	0.0676292	0.0676292	0.0676292	0.0676292	0.0676292	0.0676292	0.0676292	0.0676292	0.0676292	0.0676292	0.0676292	0.0676292	0.0676292	0.0676292	0.0676292	0.0676292	0.0676292
Bulgaria	ResidentialGrid-lowAC	0.02322	0.02322	0.02322	0.02322	0.02322	0.02322	0.02322	0.02322	0.02322	0.02322	0.02322	0.02322	0.02322	0.02322	0.02322	0.02322	0.02322	0.02322	0.02322	0.02322
	ResidentialGrid-mediumAC	0.0233367	0.0233367	0.0233367	0.0233367	0.0233367	0.0233367	0.0233367	0.0233367	0.0233367	0.0233367	0.0233367	0.0233367	0.0233367	0.0233367	0.0233367	0.0233367	0.0233367	0.0233367	0.0233367	0.0233367
	ResidentialGrid-highAC	0.0233367	0.0233367	0.0233367	0.0233367	0.0233367	0.0233367	0.0233367	0.0233367	0.0233367	0.0233367	0.0233367	0.0233367	0.0233367	0.0233367	0.0233367	0.0233367	0.0233367	0.0233367	0.0233367	0.0233367
	ResidentialPV-lowAC	0.0130477	0.0130477	0.0131231	0.0128845	0.0131231	0.0130477	0.0131231	0.0128845	0.0130477	0.0130477	0.0130739	0.0130739	0.0130477	0.0131231	0.0128845	0.0130477	0.0130477	0.0130477	0.0130477	0.0130477
	ResidentialPV-mediumAC	0.0131133	0.0131133	0.0131891	0.0129492	0.0131891	0.0131133	0.0131891	0.0129492	0.0131133	0.0131133	0.0131396	0.0131396	0.0131133	0.0131891	0.0129492	0.0131133	0.0131133	0.0131133	0.0131133	0.0131133
	ResidentialPV-highAC	0.0131133	0.0131133	0.0131891	0.0129492	0.0131891	0.0131133	0.0131891	0.0129492	0.0131133	0.0131133	0.0131396	0.0131396	0.0131133	0.0131891	0.0129492	0.0131133	0.0131133	0.0131133	0.0131133	0.0131133
	CommercialPrivate-lowAC	0.0241	0.0241	0.0241	0.0241	0.0241	0.0241	0.0241	0.0241	0.0241	0.0241	0.0241	0.0241	0.0241	0.0241	0.0241	0.0241	0.0241	0.0241	0.0241	0.0241
	CommercialPrivate-mediumAC	0.0242211	0.0242211	0.0242211	0.0242211	0.0242211	0.0242211	0.0242211	0.0242211	0.0242211	0.0242211	0.0242211	0.0242211	0.0242211	0.0242211	0.0242211	0.0242211	0.0242211	0.0242211	0.0242211	0.0242211
	CommercialPrivate-highAC	0.0242211	0.0242211	0.0242211	0.0242211	0.0242211	0.0242211	0.0242211	0.0242211	0.0242211	0.0242211	0.0242211	0.0242211	0.0242211	0.0242211	0.0242211	0.0242211	0.0242211	0.0242211	0.0242211	0.0242211
	CommercialPrivate-DC	0.0261615	0.0261615	0.0261615	0.0261615	0.0261615	0.0261615	0.0261615	0.0261615	0.0261615	0.0261615	0.0261615	0.0261615	0.0261615	0.0261615	0.0261615	0.0261615	0.0261615	0.0261615	0.0261615	0.0261615
	CommercialPublic-mediumAC	0.0242211	0.0242211	0.0242211	0.0242211	0.0242211	0.0242211	0.0242211	0.0242211	0.0242211	0.0242211	0.0242211	0.0242211	0.0242211	0.0242211	0.0242211	0.0242211	0.0242211	0.0242211	0.0242211	0.0242211
	CommercialPublic-highAC	0.0242211	0.0242211	0.0242211	0.0242211	0.0242211	0.0242211	0.0242211	0.0242211	0.0242211	0.0242211	0.0242211	0.0242211	0.0242211	0.0242211	0.0242211	0.0242211	0.0242211	0.0242211	0.0242211	0.0242211
	CommercialPublic-DC	0.0261615	0.0261615	0.0261615	0.0261615	0.0261615	0.0261615	0.0261615	0.0261615	0.0261615	0.0261615	0.0261615	0.0261615	0.0261615	0.0261615	0.0261615	0.0261615	0.0261615	0.0261615	0.0261615	0.0261615
Croatia	ResidentialGrid-lowAC	0.03735	0.03735	0.03735	0.03735	0.03735	0.03735	0.03735	0.03735	0.03735	0.03735	0.03735	0.03735	0.03735	0.03735	0.03735	0.03735	0.03735	0.03735	0.03735	0.03735
	ResidentialGrid-mediumAC	0.0375377	0.0375377	0.0375377	0.0375377	0.0375377	0.0375377	0.0375377	0.0375377	0.0375377	0.0375377	0.0375377	0.0375377	0.0375377	0.0375377	0.0375377	0.0375377	0.0375377	0.0375377	0.0375377	0.0375377
	ResidentialGrid-highAC	0.0375377	0.0375377	0.0375377	0.0375377	0.0375377	0.0375377	0.0375377	0.0375377	0.0375377	0.0375377	0.0375377	0.0375377	0.0375377	0.0375377	0.0375377	0.0375377	0.0375377	0.0375377	0.0375377	0.0375377
	ResidentialPV-lowAC	0.022626	0.022626	0.0228529	0.0222722	0.0228529	0.022626	0.0228529	0.0222722	0.022626	0.022626	0.022707	0.022707	0.022626	0.0228529	0.0222722	0.022626	0.022626	0.022626	0.022626	0.022626
	ResidentialPV-mediumAC	0.0227397	0.0227397	0.0229677	0.0223841	0.0229677	0.0227397	0.0229677	0.0223841	0.0227397	0.0227397	0.0228211	0.0228211	0.0227397	0.0229677	0.0223841	0.0227397	0.0227397	0.0227397	0.0227397	0.0227397
	ResidentialPV-highAC	0.0227397	0.0227397	0.0229677	0.0223841	0.0229677	0.0227397	0.0229677	0.0223841	0.0227397	0.0227397	0.0228211	0.0228211	0.0227397	0.0229677	0.0223841	0.0227397	0.0227397	0.0227397	0.0227397	0.0227397
	CommercialPrivate-lowAC	0.0445	0.0445	0.0445	0.0445	0.0445	0.0445	0.0445	0.0445	0.0445	0.0445	0.0445	0.0445	0.0445	0.0445	0.0445	0.0445	0.0445	0.0445	0.0445	0.0445
	CommercialPrivate-mediumAC	0.0447236	0.0447236	0.0447236	0.0447236	0.0447236	0.0447236	0.0447236	0.0447236	0.0447236	0.0447236	0.0447236	0.0447236	0.0447236	0.0447236	0.0447236	0.0447236	0.0447236	0.0447236	0.0447236	0.0447236
	CommercialPrivate-highAC	0.0447236	0.0447236	0.0447236	0.0447236	0.0447236	0.0447236	0.0447236	0.0447236	0.0447236	0.0447236	0.0447236	0.0447236	0.0447236	0.0447236	0.0447236	0.0447236	0.0447236	0.0447236	0.0447236	0.0447236
	CommercialPrivate-DC	0.0483066	0.0483066	0.0483066	0.0483066	0.0483066	0.0483066	0.0483066	0.0483066	0.0483066	0.0483066	0.0483066	0.0483066	0.0483066	0.0483066	0.0483066	0.0483066	0.0483066	0.0483066	0.0483066	0.0483066
	CommercialPublic-mediumAC	0.0447236	0.0447236	0.0447236	0.0447236	0.0447236	0.0447236	0.0447236	0.0447236	0.0447236	0.0447236	0.0447236	0.0447236	0.0447236	0.0447236	0.0447236	0.0447236	0.0447236	0.0447236	0.0447236	0.0447236
	CommercialPublic-highAC	0.0447236	0.0447236	0.0447236	0.0447236	0.0447236	0.0447236	0.0447236	0.0447236	0.0447236	0.0447236	0.0447236	0.0447236	0.0447236	0.0447236	0.0447236	0.0447236	0.0447236	0.0447236	0.0447236	0.0447236
	CommercialPublic-DC	0.0483066	0.0483066	0.0483066	0.0483066	0.0483066	0.0483066	0.0483066	0.0483066	0.0483066	0.0483066	0.0483066	0.0483066	0.0483066	0.0483066	0.0483066	0.0483066	0.0483066	0.0483066	0.0483066	0.0483066
Cyprus	ResidentialGrid-lowAC	0.02808	0.02808	0.02808	0.02808	0.02808	0.02808	0.02808	0.02808	0.02808	0.02808	0.02808	0.02808	0.02808	0.02808	0.02808	0.02808	0.02808	0.02808	0.02808	0.02808
	ResidentialGrid-mediumAC	0.0282211	0.0282211	0.0282211	0.0282211	0.0282211	0.0282211	0.0282211	0.0282211	0.0282211	0.0282211	0.0282211	0.0282211	0.0282211	0.0282211	0.0282211	0.0282211	0.0282211	0.0282211	0.0282211	0.0282211
	ResidentialGrid-highAC	0.0282211	0.0282211	0.0282211	0.0282211	0.0282211	0.0282211	0.0282211	0.0282211	0.0282211	0.0282211	0.0282211	0.0282211	0.0282211	0.0282211	0.0282211	0.0282211	0.0282211	0.0282211	0.0282211	0.0282211
	ResidentialPV-lowAC	0.0171363	0.0171363	0.0172434	0.0169056	0.0172434	0.0171363	0.0172434	0.0169056	0.0171363	0.0171363	0.0171744	0.0171744	0.0171363	0.0172434	0.0169056	0.0171363	0.0171363	0.0171363	0.0171363	0.0171363
	ResidentialPV-mediumAC	0.0172224	0.0172224	0.0173301	0.0169906	0.0173301	0.0172224	0.0173301	0.0169906	0.0172224	0.0172224	0.0172607	0.0172607	0.0172224	0.0173301	0.0169906	0.0172224	0.0172224	0.0172224	0.0172224	0.0172224
	ResidentialPV-highAC	0.0172224	0.0172224	0.0173301	0.0169906	0.0173301	0.0172224	0.0173301	0.0169906	0.0172224	0.0172224	0.0172607	0.0172607	0.0172224	0.0173301	0.0169906	0.0172224	0.0172224	0.0172224	0.0172224	0.0172224
	CommercialPrivate-lowAC	0.0293	0.0293	0.0293	0.0293	0.0293	0.0293	0.0293	0.0293	0.0293	0.0293	0.0293	0.0293	0.0293	0.0293	0.0293	0.0293	0.0293	0.0293	0.0293	0.0293
	CommercialPrivate-mediumAC	0.0294472	0.0294472	0.0294472	0.0294472	0.0294472	0.0294472	0.0294472	0.0294472	0.0294472	0.0294472	0.0294472	0.0294472	0.0294472	0.0294472	0.0294472	0.0294472	0.0294472	0.0294472	0.0294472	0.0294472
	CommercialPrivate-highAC	0.0294472	0.0294472	0.0294472	0.0294472	0.0294472	0.0294472	0.0294472	0.0294472	0.0294472	0.0294472	0.0294472	0.0294472	0.0294472	0.0294472	0.0294472	0.0294472	0.0294472	0.0294472	0.0294472	0.0294472
	CommercialPrivate-DC	0.0318063	0.0318063	0.0318063	0.0318063	0.0318063	0.0318063	0.0318063	0.0318063	0.0318063	0.0318063	0.0318063	0.0318063	0.0318063	0.0318063	0.0318063	0.0318063	0.0318063	0.0318063	0.0318063	0.0318063
	CommercialPublic-mediumAC	0.0294472	0.0294472	0.0294472	0.0294472	0.0294472	0.0294472	0.0294472	0.0294472	0.0294472	0.0294472	0.0294472	0.0294472	0.0294472	0.0294472	0.0294472	0.0294472	0.0294472	0.0294472	0.0294472	0.0294472
	CommercialPublic-highAC	0.0294472	0.0294472	0.0294472	0.0294472	0.0294472	0.0294472	0.0294472	0.0294472	0.0294472	0.0294472	0.0294472	0.0294472	0.0294472	0.0294472	0.0294472	0.0294472	0.0294472	0.0294472	0.0294472	0.0294472
	CommercialPublic-DC	0.0318063	0.0318063	0.0318063	0.0318063	0.0318063	0.0318063	0.0318063	0.0318063	0.0318063	0.0318063	0.0318063	0.0318063	0.0318063	0.0318063	0.0318063	0.0318063	0.0318063	0.0318063	0.0318063	0.0318063
Czech Republic	ResidentialGrid-lowAC	0.02385	0.02385	0.02385	0.02385	0.02385	0.02385	0.02385	0.02385	0.02385	0.02385	0.02385	0.02385	0.02385	0.02385	0.02385	0.02385	0.02385	0.02385	0.02385	0.02385
	ResidentialGrid-mediumAC	0.0239698	0.0239698	0.0239698	0.0239698	0.0239698	0.0239698	0.0239698	0.0239698	0.0239698	0.0239698	0.0239698	0.0239698	0.0239698	0.0239698	0.0239698	0.0239698	0.0239698	0.0239698	0.0239698	0.0239698
	ResidentialGrid-highAC	0.0239698	0.0239698	0.0239698	0.0239698	0.0239698	0.0239698	0.0239698	0.0239698	0.0239698	0.0239698	0.0239698	0.0239698	0.0239698	0.0239698	0.0239698	0.0239698	0.0239698	0.0239698	0.0239698	0.0239698
	ResidentialPV-lowAC	0.0141649	0.0141649	0.0142581	0.01399	0.0142581	0.0141649	0.0142581	0.01399	0.0141649	0.0141649	0.0141961	0.0141961	0.0141649	0.0142581	0.01399	0.0141649	0.0141649	0.0141649	0.0141649	0.0141649
	ResidentialPV-mediumAC	0.0142361	0.0142361	0.0143298	0.0140603	0.0143298	0.0142361	0.0143298	0.0140603	0.0142361	0.0142361	0.0142675	0.0142675	0.0142361	0.0143298	0.0140603	0.0142361	0.0142361	0.0142361	0.0142361	0.0142361
	ResidentialPV-highAC	0.0142361	0.0142361	0.0143298	0.0140603	0.0143298	0.0142361	0.0143298	0.0140603	0.0142361	0.0142361	0.0142675	0.0142675	0.0142361	0.0143298	0.0140603	0.0142361	0.0142361	0.0142361	0.0142361	0.0142361
	CommercialPrivate-lowAC	0.0575	0.0575	0.0575	0.0575	0.0575	0.0575	0.0575	0.0575	0.0575	0.0575	0.0575	0.0575	0.0575	0.0575	0.0575	0.0575	0.0575	0.0575	0.0575	0.0575
	CommercialPrivate-mediumAC	0.0577889	0.0577889	0.0577889	0.0577889	0.0577889	0.0577889	0.0577889	0.0577889	0.0577889	0.0577889	0.0577889	0.0577889	0.0577889	0.0577889	0.0577889	0.0577889	0.0577889	0.0577889	0.0577889	0.0577889
	CommercialPrivate-highAC	0.0577889	0.0577889	0.0577889	0.0577889	0.0577889	0.0577889	0.0577889	0.0577889	0.0577889	0.0577889	0.0577889	0.0577889	0.0577889	0.0577889	0.0577889	0.0577889	0.0577889	0.0577889	0.0577889	0.0577889
	CommercialPrivate-DC	0.0624186	0.0624186	0.0624186	0.0624186	0.0624186	0.0624186	0.0624186	0.0624186	0.0624186	0.0624186	0.0624186	0.0624186	0.0624186	0.0624186	0.0624186	0.0624186	0.0624186	0.0624186	0.0624186	0.0624186
	CommercialPublic-mediumAC	0.0577889	0.0577889	0.0577889	0.0577889	0.0577889	0.0577889	0.0577889	0.0577889	0.0577889	0.0577889	0.0577889	0.0577889	0.0577889	0.0577889	0.0577889	0.0577889	0.0577889	0.0577889	0.0577889	0.0577889
	CommercialPublic-highAC	0.0577889	0.0577889	0.0577889	0.0577889	0.0577889	0.0577889	0.0577889	0.0577889	0.0577889	0.0577889	0.0577889	0.0577889	0.0577889	0.0577889	0.0577889	0.0577889	0.0577889	0.0577889	0.0577889	0.0577889
	CommercialPublic-DC	0.0624186	0.0624186	0.0624186	0.0624186	0.0624186	0.0624186	0.0624186	0.0624186	0.0624186	0.0624186	0.0624186	0.0624186	0.0624186	0.0624186	0.0624186	0.0624186	0.0624186	0.0624186	0.0624186	0.0624186
Denmark	ResidentialGrid-lowAC	0.04005	0.04005	0.04005	0.04005	0.04005	0.04005	0.04005	0.04005	0.04005	0.04005	0.04005	0.04005	0.04005	0.04005	0.04005	0.04005	0.04005	0.04005	0.04005	0.04005
	ResidentialGrid-mediumAC	0.0402513	0.0402513	0.0402513	0.0402513	0.0402513	0.0402513	0.0402513	0.0402513	0.0402513	0.0402513	0.0402513	0.0402513	0.0402513	0.0402513	0.0402513	0.0402513	0.0402513	0.0402513	0.0402513	0.0402513
	ResidentialGrid-highAC	0.0402513	0.0402513	0.0402513	0.0402513	0.0402513	0.0402513	0.0402513	0.0402513	0.0402513	0.0402513	0.0402513	0.0402513	0.0402513	0.0402513	0.0402513	0.0402513	0.0402513	0.0402513	0.0402513	0.0402513
	ResidentialPV-lowAC	0.024103	0.024103	0.0244322	0.0235183	0.0244322	0.024103	0.0244322	0.0235183	0.024103	0.024103	0.0242097	0.0242097	0.024103	0.0244322	0.0235183	0.024103	0.024103	0.024103	0.024103	0.024103
	ResidentialPV-mediumAC	0.0242241	0.0242241	0.0245549	0.0236364	0.0245549	0.0242241	0.0245549	0.0236364	0.0242241	0.0242241	0.0243314	0.0243314	0.0242241	0.0245549	0.0236364	0.0242241	0.0242241	0.0242241	0.0242241	0.0242241
	ResidentialPV-highAC	0.0242241	0.0242241	0.0245549	0.0236364	0.0245549	0.0242241	0.0245549	0.0236364	0.0242241	0.0242241	0.0243314	0.0243314	0.0242241	0.0245549	0.0236364	0.0242241	0.0242241	0.0242241	0.0242241	0.0242241
	CommercialPrivate-lowAC	0.04	0.04	0.04	0.04	0.04	0.04	0.04	0.04	0.04	0.04	0.04	0.04	0.04	0.04	0.04	0.04	0.04	0.04	0.04	0.04
	CommercialPrivate-mediumAC	0.040201	0.040201	0.040201	0.040201	0.040201	0.040201	0.040201	0.040201	0.040201	0.040201	0.040201	0.040201	0.040201	0.040201	0.040201	0.040201	0.040201	0.040201	0.040201	0.040201
	CommercialPrivate-highAC	0.040201	0.040201	0.040201	0.040201	0.040201	0.040201	0.040201	0.040201	0.040201	0.040201	0.040201	0.040201	0.040201	0.040201	0.040201	0.040201	0.040201	0.040201	0.040201	0.040201
	CommercialPrivate-DC	0.0434216	0.0434216	0.0434216	0.0434216	0.0434216	0.0434216	0.0434216	0.0434216	0.0434216	0.0434216	0.0434216	0.0434216	0.0434216	0.0434216	0.0434216	0.0434216	0.0434216	0.0434216	0.0434216	0.0434216
	CommercialPublic-mediumAC	0.040201	0.040201	0.040201	0.040201	0.040201	0.040201	0.040201	0.040201	0.040201	0.040201	0.040201	0.040201	0.040201	0.040201	0.040201	0.040201	0.040201	0.040201	0.040201	0.040201
	CommercialPublic-highAC	0.040201	0.040201	0.040201	0.040201	0.040201	0.040201	0.040201	0.040201	0.040201	0.040201	0.040201	0.040201	0.040201	0.040201	0.040201	0.040201	0.040201	0.040201	0.040201	0.040201
	CommercialPublic-DC	0.0434216	0.0434216	0.0434216	0.0434216	0.0434216	0.0434216	0.0434216	0.0434216	0.0434216	0.0434216	0.0434216	0.0434216	0.0434216	0.0434216	0.0434216	0.0434216	0.0434216	0.0434216	0.0434216	0.0434216
Estonia	ResidentialGrid-lowAC	0.03789	0.03789	0.03789	0.03789	0.03789	0.03789	0.03789	0.03789	0.03789	0.03789	0.03789	0.03789	0.03789	0.03789	0.03789	0.03789	0.03789	0.03789	0.03789	0.03789
	ResidentialGrid-mediumAC	0.0380804	0.0380804	0.0380804	0.0380804	0.0380804	0.0380804	0.0380804	0.0380804	0.0380804	0.0380804	0.0380804	0.0380804	0.0380804	0.0380804	0.0380804	0.0380804	0.0380804	0.0380804	0.0380804	0.0380804
	ResidentialGrid-highAC	0.0380804	0.0380804	0.0380804	0.0380804	0.0380804	0.0380804	0.0380804	0.0380804	0.0380804	0.0380804	0.0380804	0.0380804	0.0380804	0.0380804	0.0380804	0.0380804	0.0380804	0.0380804	0.0380804	0.0380804
	ResidentialPV-lowAC	0.0224304	0.0224304	0.0227269	0.0218622	0.0227269	0.0224304	0.0227269	0.0218622	0.0224304	0.0224304	0.0225335	0.0225335	0.0224304	0.0227269	0.0218622	0.0224304	0.0224304	0.0224304	0.0224304	0.0224304
	ResidentialPV-mediumAC	0.0225431	0.0225431	0.0228411	0.0219721	0.0228411	0.0225431	0.0228411	0.0219721	0.0225431	0.0225431	0.0226467	0.0226467	0.0225431	0.0228411	0.0219721	0.0225431	0.0225431	0.0225431	0.0225431	0.0225431
	ResidentialPV-highAC	0.0225431	0.0225431	0.0228411	0.0219721	0.0228411	0.0225431	0.0228411	0.0219721	0.0225431	0.0225431	0.0226467	0.0226467	0.0225431	0.0228411	0.0219721	0.0225431	0.0225431	0.0225431	0.0225431	0.0225431
	CommercialPrivate-lowAC	0.0371	0.0371	0.0371	0.0371	0.0371	0.0371	0.0371	0.0371	0.0371	0.0371	0.0371	0.0371	0.0371	0.0371	0.0371	0.0371	0.0371	0.0371	0.0371	0.0371
	CommercialPrivate-mediumAC	0.0372864	0.0372864	0.0372864	0.0372864	0.0372864	0.0372864	0.0372864	0.0372864	0.0372864	0.0372864	0.0372864	0.0372864	0.0372864	0.0372864	0.0372864	0.0372864	0.0372864	0.0372864	0.0372864	0.0372864
	CommercialPrivate-highAC	0.0372864	0.0372864	0.0372864	0.0372864	0.0372864	0.0372864	0.0372864	0.0372864	0.0372864	0.0372864	0.0372864	0.0372864	0.0372864	0.0372864	0.0372864	0.0372864	0.0372864	0.0372864	0.0372864	0.0372864
	CommercialPrivate-DC	0.0402736	0.0402736	0.0402736	0.0402736	0.0402736	0.0318161	0.0318161	0.0318161	0.0402736	0.0402736	0.0402736	0.0402736	0.0402736	0.0402736	0.0402736	0.0402736	0.0402736	0.0402736	0.0402736	0.0402736
	CommercialPublic-mediumAC	0.0372864	0.0372864	0.0372864	0.0372864	0.0372864	0.0372864	0.0372864	0.0372864	0.0372864	0.0372864	0.0372864	0.0372864	0.0372864	0.0372864	0.0372864	0.0372864	0.0372864	0.0372864	0.0372864	0.0372864
	CommercialPublic-highAC	0.0372864	0.0372864	0.0372864	0.0372864	0.0372864	0.0372864	0.0372864	0.0372864	0.0372864	0.0372864	0.0372864	0.0372864	0.0372864	0.0372864	0.0372864	0.0372864	0.0372864	0.0372864	0.0372864	0.0372864
	CommercialPublic-DC	0.0402736	0.0402736	0.0402736	0.0402736	0.0402736	0.0318161	0.0318161	0.0318161	0.0402736	0.0402736	0.0402736	0.0402736	0.0402736	0.0402736	0.0402736	0.0402736	0.0402736	0.0402736	0.0402736	0.0402736
Finland	ResidentialGrid-lowAC	0.04518	0.04518	0.04518	0.04518	0.04518	0.04518	0.04518	0.04518	0.04518	0.04518	0.04518	0.04518	0.04518	0.04518	0.04518	0.04518	0.04518	0.04518	0.04518	0.04518
	ResidentialGrid-mediumAC	0.045407	0.045407	0.045407	0.045407	0.045407	0.045407	0.045407	0.045407	0.045407	0.045407	0.045407	0.045407	0.045407	0.045407	0.045407	0.045407	0.045407	0.045407	0.045407	0.045407
	ResidentialGrid-highAC	0.045407	0.045407	0.045407	0.045407	0.045407	0.045407	0.045407	0.045407	0.045407	0.045407	0.045407	0.045407	0.045407	0.045407	0.045407	0.045407	0.045407	0.045407	0.045407	0.045407
	ResidentialPV-lowAC	0.0267963	0.0267963	0.0272188	0.0260694	0.0272188	0.0267963	0.0272188	0.0260694	0.0267963	0.0267963	0.0269442	0.0269442	0.0267963	0.0272188	0.0260694	0.0267963	0.0267963	0.0267963	0.0267963	0.0267963
	ResidentialPV-mediumAC	0.0269309	0.0269309	0.0273556	0.0262004	0.0273556	0.0269309	0.0273556	0.0262004	0.0269309	0.0269309	0.0270796	0.0270796	0.0269309	0.0273556	0.0262004	0.0269309	0.0269309	0.0269309	0.0269309	0.0269309
	ResidentialPV-highAC	0.0269309	0.0269309	0.0273556	0.0262004	0.0273556	0.0269309	0.0273556	0.0262004	0.0269309	0.0269309	0.0270796	0.0270796	0.0269309	0.0273556	0.0262004	0.0269309	0.0269309	0.0269309	0.0269309	0.0269309
	CommercialPrivate-lowAC	0.0367	0.0367	0.0367	0.0367	0.0367	0.0367	0.0367	0.0367	0.0367	0.0367	0.0367	0.0367	0.0367	0.0367	0.0367	0.0367	0.0367	0.0367	0.0367	0.0367
	CommercialPrivate-mediumAC	0.0368844	0.0368844	0.0368844	0.0368844	0.0368844	0.0368844	0.0368844	0.0368844	0.0368844	0.0368844	0.0368844	0.0368844	0.0368844	0.0368844	0.0368844	0.0368844	0.0368844	0.0368844	0.0368844	0.0368844
	CommercialPrivate-highAC	0.0368844	0.0368844	0.0368844	0.0368844	0.0368844	0.0368844	0.0368844	0.0368844	0.0368844	0.0368844	0.0368844	0.0368844	0.0368844	0.0368844	0.0368844	0.0368844	0.0368844	0.0368844	0.0368844	0.0368844
	CommercialPrivate-DC	0.0398393	0.0398393	0.0398393	0.0398393	0.0398393	0.0398393	0.0398393	0.0398393	0.0398393	0.0398393	0.0398393	0.0398393	0.0398393	0.0398393	0.0398393	0.0398393	0.0398393	0.0398393	0.0398393	0.0398393
	CommercialPublic-mediumAC	0.0368844	0.0368844	0.0368844	0.0368844	0.0368844	0.0368844	0.0368844	0.0368844	0.0368844	0.0368844	0.0368844	0.0368844	0.0368844	0.0368844	0.0368844	0.0368844	0.0368844	0.0368844	0.0368844	0.0368844
	CommercialPublic-highAC	0.0368844	0.0368844	0.0368844	0.0368844	0.0368844	0.0368844	0.0368844	0.0368844	0.0368844	0.0368844	0.0368844	0.0368844	0.0368844	0.0368844	0.0368844	0.0368844	0.0368844	0.0368844	0.0368844	0.0368844
	CommercialPublic-DC	0.0398393	0.0398393	0.0398393	0.0398393	0.0398393	0.0398393	0.0398393	0.0398393	0.0398393	0.0398393	0.0398393	0.0398393	0.0398393	0.0398393	0.0398393	0.0398393	0.0398393	0.0398393	0.0398393	0.0398393
France	ResidentialGrid-lowAC	0.03969	0.03969	0.03969	0.03969	0.03969	0.03969	0.03969	0.03969	0.03969	0.03969	0.03969	0.03969	0.03969	0.03969	0.03969	0.03969	0.03969	0.03969	0.03969	0.03969
	ResidentialGrid-mediumAC	0.0398894	0.0398894	0.0398894	0.0398894	0.0398894	0.0398894	0.0398894	0.0398894	0.0398894	0.0398894	0.0398894	0.0398894	0.0398894	0.0398894	0.0398894	0.0398894	0.0398894	0.0398894	0.0398894	0.0398894
	ResidentialGrid-highAC	0.0398894	0.0398894	0.0398894	0.0398894	0.0398894	0.0398894	0.0398894	0.0398894	0.0398894	0.0398894	0.0398894	0.0398894	0.0398894	0.0398894	0.0398894	0.0398894	0.0398894	0.0398894	0.0398894	0.0398894
	ResidentialPV-lowAC	0.0211591	0.0211591	0.0214097	0.0206827	0.0214097	0.0211591	0.0214097	0.0206827	0.0211591	0.0211591	0.0212473	0.0212473	0.0211591	0.0214097	0.0206827	0.0211591	0.0211591	0.0211591	0.0211591	0.0211591
	ResidentialPV-mediumAC	0.0212654	0.0212654	0.0215173	0.0207866	0.0215173	0.0212654	0.0215173	0.0207866	0.0212654	0.0212654	0.0213541	0.0213541	0.0212654	0.0215173	0.0207866	0.0212654	0.0212654	0.0212654	0.0212654	0.0212654
	ResidentialPV-highAC	0.0212654	0.0212654	0.0215173	0.0207866	0.0215173	0.0212654	0.0215173	0.0207866	0.0212654	0.0212654	0.0213541	0.0213541	0.0212654	0.0215173	0.0207866	0.0212654	0.0212654	0.0212654	0.0212654	0.0212654
	CommercialPrivate-lowAC	0.0421	0.0421	0.0421	0.0421	0.0421	0.0421	0.0421	0.0421	0.0421	0.0421	0.0421	0.0421	0.0421	0.0421	0.0421	0.0421	0.0421	0.0421	0.0421	0.0421
	CommercialPrivate-mediumAC	0.0423116	0.0423116	0.0423116	0.0423116	0.0423116	0.0423116	0.0423116	0.0423116	0.0423116	0.0423116	0.0423116	0.0423116	0.0423116	0.0423116	0.0423116	0.0423116	0.0423116	0.0423116	0.0423116	0.0423116
	CommercialPrivate-highAC	0.0423116	0.0423116	0.0423116	0.0423116	0.0423116	0.0423116	0.0423116	0.0423116	0.0423116	0.0423116	0.0423116	0.0423116	0.0423116	0.0423116	0.0423116	0.0423116	0.0423116	0.0423116	0.0423116	0.0423116
	CommercialPrivate-DC	0.0457013	0.0457013	0.0457013	0.0457013	0.0457013	0.0648348	0.0423608	0.210554	0.0457013	0.0457013	0.0457013	0.0457013	0.0457013	0.0457013	0.0457013	0.0457013	0.0457013	0.0457013	0.0457013	0.0457013
	CommercialPublic-mediumAC	0.0423116	0.0423116	0.0423116	0.0423116	0.0423116	0.0423116	0.0423116	0.0423116	0.0423116	0.0423116	0.0423116	0.0423116	0.0423116	0.0423116	0.0423116	0.0423116	0.0423116	0.0423116	0.0423116	0.0423116
	CommercialPublic-highAC	0.0423116	0.0423116	0.0423116	0.0423116	0.0423116	0.0423116	0.0423116	0.0423116	0.0423116	0.0423116	0.0423116	0.0423116	0.0423116	0.0423116	0.0423116	0.0423116	0.0423116	0.0423116	0.0423116	0.0423116
	CommercialPublic-DC	0.0457013	0.0457013	0.0457013	0.0457013	0.0457013	0.0648348	0.0406736	0.158826	0.0457013	0.0457013	0.0457013	0.0457013	0.0457013	0.0457013	0.0457013	0.0457013	0.0457013	0.0457013	0.0457013	0.0457013
Germany	ResidentialGrid-lowAC	0.05328	0.05328	0.05328	0.05328	0.05328	0.05328	0.05328	0.05328	0.05328	0.05328	0.05328	0.05328	0.05328	0.05328	0.05328	0.05328	0.05328	0.05328	0.05328	0.05328
	ResidentialGrid-mediumAC	0.0535477	0.0535477	0.0535477	0.0535477	0.0535477	0.0535477	0.0535477	0.0535477	0.0535477	0.0535477	0.0535477	0.0535477	0.0535477	0.0535477	0.0535477	0.0535477	0.0535477	0.0535477	0.0535477	0.0535477
	ResidentialGrid-highAC	0.0535477	0.0535477	0.0535477	0.0535477	0.0535477	0.0535477	0.0535477	0.0535477	0.0535477	0.0535477	0.0535477	0.0535477	0.0535477	0.0535477	0.0535477	0.0535477	0.0535477	0.0535477	0.0535477	0.0535477
	ResidentialPV-lowAC	0.0310983	0.0310983	0.0314195	0.030465	0.0314195	0.0310983	0.0314195	0.030465	0.0310983	0.0310983	0.0312056	0.0312056	0.0310983	0.0314195	0.030465	0.0310983	0.0310983	0.0310983	0.0310983	0.0310983
	ResidentialPV-mediumAC	0.0312546	0.0312546	0.0315774	0.0306181	0.0315774	0.0312546	0.0315774	0.0306181	0.0312546	0.0312546	0.0313624	0.0313624	0.0312546	0.0315774	0.0306181	0.0312546	0.0312546	0.0312546	0.0312546	0.0312546
	ResidentialPV-highAC	0.0312546	0.0312546	0.0315774	0.0306181	0.0315774	0.0312546	0.0315774	0.0306181	0.0312546	0.0312546	0.0313624	0.0313624	0.0312546	0.0315774	0.0306181	0.0312546	0.0312546	0.0312546	0.0312546	0.0312546
	CommercialPrivate-lowAC	0.0524	0.0524	0.0524	0.0524	0.0524	0.0524	0.0524	0.0524	0.0524	0.0524	0.0524	0.0524	0.0524	0.0524	0.0524	0.0524	0.0524	0.0524	0.0524	0.0524
	CommercialPrivate-mediumAC	0.0526633	0.0526633	0.0526633	0.0526633	0.0526633	0.0526633	0.0526633	0.0526633	0.0526633	0.0526633	0.0526633	0.0526633	0.0526633	0.0526633	0.0526633	0.0526633	0.0526633	0.0526633	0.0526633	0.0526633
	CommercialPrivate-highAC	0.0526633	0.0526633	0.0526633	0.0526633	0.0526633	0.0526633	0.0526633	0.0526633	0.0526633	0.0526633	0.0526633	0.0526633	0.0526633	0.0526633	0.0526633	0.0526633	0.0526633	0.0526633	0.0526633	0.0526633
	CommercialPrivate-DC	0.0568823	0.0568823	0.0568823	0.0568823	0.0568823	0.0568823	0.0568823	0.0568823	0.0568823	0.0568823	0.0568823	0.0568823	0.0568823	0.0568823	0.0568823	0.0568823	0.0568823	0.0568823	0.0568823	0.0568823
	CommercialPublic-mediumAC	0.0526633	0.0526633	0.0526633	0.0526633	0.0526633	0.0526633	0.0526633	0.0526633	0.0526633	0.0526633	0.0526633	0.0526633	0.0526633	0.0526633	0.0526633	0.0526633	0.0526633	0.0526633	0.0526633	0.0526633
	CommercialPublic-highAC	0.0526633	0.0526633	0.0526633	0.0526633	0.0526633	0.0526633	0.0526633	0.0526633	0.0526633	0.0526633	0.0526633	0.0526633	0.0526633	0.0526633	0.0526633	0.0526633	0.0526633	0.0526633	0.0526633	0.0526633
	CommercialPublic-DC	0.0568823	0.0568823	0.0568823	0.0568823	0.0568823	0.0568823	0.0568823	0.0568823	0.0568823	0.0568823	0.0568823	0.0568823	0.0568823	0.0568823	0.0568823	0.0568823	0.0568823	0.0568823	0.0568823	0.0568823
Greece	ResidentialGrid-lowAC	0.02106	0.02106	0.02106	0.02106	0.02106	0.02106	0.02106	0.02106	0.02106	0.02106	0.02106	0.02106	0.02106	0.02106	0.02106	0.02106	0.02106	0.02106	0.02106	0.02106
	ResidentialGrid-mediumAC	0.0211658	0.0211658	0.0211658	0.0211658	0.0211658	0.0211658	0.0211658	0.0211658	0.0211658	0.0211658	0.0211658	0.0211658	0.0211658	0.0211658	0.0211658	0.0211658	0.0211658	0.0211658	0.0211658	0.0211658
	ResidentialGrid-highAC	0.0211658	0.0211658	0.0211658	0.0211658	0.0211658	0.0211658	0.0211658	0.0211658	0.0211658	0.0211658	0.0211658	0.0211658	0.0211658	0.0211658	0.0211658	0.0211658	0.0211658	0.0211658	0.0211658	0.0211658
	ResidentialPV-lowAC	0.0117887	0.0117887	0.0118631	0.0116373	0.0118631	0.0117887	0.0118631	0.0116373	0.0117887	0.0117887	0.0118149	0.0118149	0.0117887	0.0118631	0.0116373	0.0117887	0.0117887	0.0117887	0.0117887	0.0117887
	ResidentialPV-mediumAC	0.0118479	0.0118479	0.0119228	0.0116958	0.0119228	0.0118479	0.0119228	0.0116958	0.0118479	0.0118479	0.0118743	0.0118743	0.0118479	0.0119228	0.0116958	0.0118479	0.0118479	0.0118479	0.0118479	0.0118479
	ResidentialPV-highAC	0.0118479	0.0118479	0.0119228	0.0116958	0.0119228	0.0118479	0.0119228	0.0116958	0.0118479	0.0118479	0.0118743	0.0118743	0.0118479	0.0119228	0.0116958	0.0118479	0.0118479	0.0118479	0.0118479	0.0118479
	CommercialPrivate-lowAC	0.0246	0.0246	0.0246	0.0246	0.0246	0.0246	0.0246	0.0246	0.0246	0.0246	0.0246	0.0246	0.0246	0.0246	0.0246	0.0246	0.0246	0.0246	0.0246	0.0246
	CommercialPrivate-mediumAC	0.0247236	0.0247236	0.0247236	0.0247236	0.0247236	0.0247236	0.0247236	0.0247236	0.0247236	0.0247236	0.0247236	0.0247236	0.0247236	0.0247236	0.0247236	0.0247236	0.0247236	0.0247236	0.0247236	0.0247236
	CommercialPrivate-highAC	0.0247236	0.0247236	0.0247236	0.0247236	0.0247236	0.0247236	0.0247236	0.0247236	0.0247236	0.0247236	0.0247236	0.0247236	0.0247236	0.0247236	0.0247236	0.0247236	0.0247236	0.0247236	0.0247236	0.0247236
	CommercialPrivate-DC	0.0267043	0.0267043	0.0267043	0.0267043	0.0267043	0.0278487	0.0218871	0.0665025	0.0267043	0.0267043	0.0267043	0.0267043	0.0267043	0.0267043	0.0267043	0.0267043	0.0267043	0.0267043	0.0267043	0.0267043
	CommercialPublic-mediumAC	0.0247236	0.0247236	0.0247236	0.0247236	0.0247236	0.0247236	0.0247236	0.0247236	0.0247236	0.0247236	0.0247236	0.0247236	0.0247236	0.0247236	0.0247236	0.0247236	0.0247236	0.0247236	0.0247236	0.0247236
	CommercialPublic-highAC	0.0247236	0.0247236	0.0247236	0.0247236	0.0247236	0.0247236	0.0247236	0.0247236	0.0247236	0.0247236	0.0247236	0.0247236	0.0247236	0.0247236	0.0247236	0.0247236	0.0247236	0.0247236	0.0247236	0.0247236
	CommercialPublic-DC	0.0267043	0.0267043	0.0267043	0.0267043	0.0267043	0.0278487	0.0214396	0.0527811	0.0267043	0.0267043	0.0267043	0.0267043	0.0267043	0.0267043	0.0267043	0.0267043	0.0267043	0.0267043	0.0267043	0.0267043
Hungary	ResidentialGrid-lowAC	0.03816	0.03816	0.03816	0.03816	0.03816	0.03816	0.03816	0.03816	0.03816	0.03816	0.03816	0.03816	0.03816	0.03816	0.03816	0.03816	0.03816	0.03816	0.03816	0.03816
	ResidentialGrid-mediumAC	0.0383518	0.0383518	0.0383518	0.0383518	0.0383518	0.0383518	0.0383518	0.0383518	0.0383518	0.0383518	0.0383518	0.0383518	0.0383518	0.0383518	0.0383518	0.0383518	0.0383518	0.0383518	0.0383518	0.0383518
	ResidentialGrid-highAC	0.0383518	0.0383518	0.0383518	0.0383518	0.0383518	0.0383518	0.0383518	0.0383518	0.0383518	0.0383518	0.0383518	0.0383518	0.0383518	0.0383518	0.0383518	0.0383518	0.0383518	0.0383518	0.0383518	0.0383518
	ResidentialPV-lowAC	0.0240649	0.0240649	0.0242767	0.0236208	0.0242767	0.0240649	0.0242767	0.0236208	0.0240649	0.0240649	0.0241382	0.0241382	0.0240649	0.0242767	0.0236208	0.0240649	0.0240649	0.0240649	0.0240649	0.0240649
	ResidentialPV-mediumAC	0.0241858	0.0241858	0.0243987	0.0237395	0.0243987	0.0241858	0.0243987	0.0237395	0.0241858	0.0241858	0.0242595	0.0242595	0.0241858	0.0243987	0.0237395	0.0241858	0.0241858	0.0241858	0.0241858	0.0241858
	ResidentialPV-highAC	0.0241858	0.0241858	0.0243987	0.0237395	0.0243987	0.0241858	0.0243987	0.0237395	0.0241858	0.0241858	0.0242595	0.0242595	0.0241858	0.0243987	0.0237395	0.0241858	0.0241858	0.0241858	0.0241858	0.0241858
	CommercialPrivate-lowAC	0.04	0.04	0.04	0.04	0.04	0.04	0.04	0.04	0.04	0.04	0.04	0.04	0.04	0.04	0.04	0.04	0.04	0.04	0.04	0.04
	CommercialPrivate-mediumAC	0.040201	0.040201	0.040201	0.040201	0.040201	0.040201	0.040201	0.040201	0.040201	0.040201	0.040201	0.040201	0.040201	0.040201	0.040201	0.040201	0.040201	0.040201	0.040201	0.040201
	CommercialPrivate-highAC	0.040201	0.040201	0.040201	0.040201	0.040201	0.040201	0.040201	0.040201	0.040201	0.040201	0.040201	0.040201	0.040201	0.040201	0.040201	0.040201	0.040201	0.040201	0.040201	0.040201
	CommercialPrivate-DC	0.0434216	0.0434216	0.0434216	0.0434216	0.0434216	0.0933254	0.0454438	0.403783	0.0434216	0.0434216	0.0434216	0.0434216	0.0434216	0.0434216	0.0434216	0.0434216	0.0434216	0.0434216	0.0434216	0.0434216
	CommercialPublic-mediumAC	0.040201	0.040201	0.040201	0.040201	0.040201	0.040201	0.040201	0.040201	0.040201	0.040201	0.040201	0.040201	0.040201	0.040201	0.040201	0.040201	0.040201	0.040201	0.040201	0.040201
	CommercialPublic-highAC	0.040201	0.040201	0.040201	0.040201	0.040201	0.040201	0.040201	0.040201	0.040201	0.040201	0.040201	0.040201	0.040201	0.040201	0.040201	0.040201	0.040201	0.040201	0.040201	0.040201
	CommercialPublic-DC	0.0434216	0.0434216	0.0434216	0.0434216	0.0434216	0.0933254	0.0418492	0.293576	0.0434216	0.0434216	0.0434216	0.0434216	0.0434216	0.0434216	0.0434216	0.0434216	0.0434216	0.0434216	0.0434216	0.0434216
Ireland	ResidentialGrid-lowAC	0.06102	0.06102	0.06102	0.06102	0.06102	0.06102	0.06102	0.06102	0.06102	0.06102	0.06102	0.06102	0.06102	0.06102	0.06102	0.06102	0.06102	0.06102	0.06102	0.06102
	ResidentialGrid-mediumAC	0.0613266	0.0613266	0.0613266	0.0613266	0.0613266	0.0613266	0.0613266	0.0613266	0.0613266	0.0613266	0.0613266	0.0613266	0.0613266	0.0613266	0.0613266	0.0613266	0.0613266	0.0613266	0.0613266	0.0613266
	ResidentialGrid-highAC	0.0613266	0.0613266	0.0613266	0.0613266	0.0613266	0.0613266	0.0613266	0.0613266	0.0613266	0.0613266	0.0613266	0.0613266	0.0613266	0.0613266	0.0613266	0.0613266	0.0613266	0.0613266	0.0613266	0.0613266
	ResidentialPV-lowAC	0.034899	0.034899	0.0353082	0.0340921	0.0353082	0.034899	0.0353082	0.0340921	0.034899	0.034899	0.0350397	0.0350397	0.034899	0.0353082	0.0340921	0.034899	0.034899	0.034899	0.034899	0.034899
	ResidentialPV-mediumAC	0.0350744	0.0350744	0.0354856	0.0342634	0.0354856	0.0350744	0.0354856	0.0342634	0.0350744	0.0350744	0.0352158	0.0352158	0.0350744	0.0354856	0.0342634	0.0350744	0.0350744	0.0350744	0.0350744	0.0350744
	ResidentialPV-highAC	0.0350744	0.0350744	0.0354856	0.0342634	0.0354856	0.0350744	0.0354856	0.0342634	0.0350744	0.0350744	0.0352158	0.0352158	0.0350744	0.0354856	0.0342634	0.0350744	0.0350744	0.0350744	0.0350744	0.0350744
	CommercialPrivate-lowAC	0.0631	0.0631	0.0631	0.0631	0.0631	0.0631	0.0631	0.0631	0.0631	0.0631	0.0631	0.0631	0.0631	0.0631	0.0631	0.0631	0.0631	0.0631	0.0631	0.0631
	CommercialPrivate-mediumAC	0.0634171	0.0634171	0.0634171	0.0634171	0.0634171	0.0634171	0.0634171	0.0634171	0.0634171	0.0634171	0.0634171	0.0634171	0.0634171	0.0634171	0.0634171	0.0634171	0.0634171	0.0634171	0.0634171	0.0634171
	CommercialPrivate-highAC	0.0634171	0.0634171	0.0634171	0.0634171	0.0634171	0.0634171	0.0634171	0.0634171	0.0634171	0.0634171	0.0634171	0.0634171	0.0634171	0.0634171	0.0634171	0.0634171	0.0634171	0.0634171	0.0634171	0.0634171
	CommercialPrivate-DC	0.0684976	0.0684976	0.0684976	0.0684976	0.0684976	0.0684976	0.0684976	0.0684976	0.0684976	0.0684976	0.0684976	0.0684976	0.0684976	0.0684976	0.0684976	0.0684976	0.0684976	0.0684976	0.0684976	0.0684976
	CommercialPublic-mediumAC	0.0634171	0.0634171	0.0634171	0.0634171	0.0634171	0.0634171	0.0634171	0.0634171	0.0634171	0.0634171	0.0634171	0.0634171	0.0634171	0.0634171	0.0634171	0.0634171	0.0634171	0.0634171	0.0634171	0.0634171
	CommercialPublic-highAC	0.0634171	0.0634171	0.0634171	0.0634171	0.0634171	0.0634171	0.0634171	0.0634171	0.0634171	0.0634171	0.0634171	0.0634171	0.0634171	0.0634171	0.0634171	0.0634171	0.0634171	0.0634171	0.0634171	0.0634171
	CommercialPublic-DC	0.0684976	0.0684976	0.0684976	0.0684976	0.0684976	0.0684976	0.0684976	0.0684976	0.0684976	0.0684976	0.0684976	0.0684976	0.0684976	0.0684976	0.0684976	0.0684976	0.0684976	0.0684976	0.0684976	0.0684976
Italy	ResidentialGrid-lowAC	0.03402	0.03402	0.03402	0.03402	0.03402	0.03402	0.03402	0.03402	0.03402	0.03402	0.03402	0.03402	0.03402	0.03402	0.03402	0.03402	0.03402	0.03402	0.03402	0.03402
	ResidentialGrid-mediumAC	0.034191	0.034191	0.034191	0.034191	0.034191	0.034191	0.034191	0.034191	0.034191	0.034191	0.034191	0.034191	0.034191	0.034191	0.034191	0.034191	0.034191	0.034191	0.034191	0.034191
	ResidentialGrid-highAC	0.034191	0.034191	0.034191	0.034191	0.034191	0.034191	0.034191	0.034191	0.034191	0.034191	0.034191	0.034191	0.034191	0.034191	0.034191	0.034191	0.034191	0.034191	0.034191	0.034191
	ResidentialPV-lowAC	0.01947	0.01947	0.0196241	0.0191719	0.0196241	0.01947	0.0196241	0.0191719	0.01947	0.01947	0.019524	0.019524	0.01947	0.0196241	0.0191719	0.01947	0.01947	0.01947	0.01947	0.01947
	ResidentialPV-mediumAC	0.0195678	0.0195678	0.0197227	0.0192682	0.0197227	0.0195678	0.0197227	0.0192682	0.0195678	0.0195678	0.0196221	0.0196221	0.0195678	0.0197227	0.0192682	0.0195678	0.0195678	0.0195678	0.0195678	0.0195678
	ResidentialPV-highAC	0.0195678	0.0195678	0.0197227	0.0192682	0.0197227	0.0195678	0.0197227	0.0192682	0.0195678	0.0195678	0.0196221	0.0196221	0.0195678	0.0197227	0.0192682	0.0195678	0.0195678	0.0195678	0.0195678	0.0195678
	CommercialPrivate-lowAC	0.028	0.028	0.028	0.028	0.028	0.028	0.028	0.028	0.028	0.028	0.028	0.028	0.028	0.028	0.028	0.028	0.028	0.028	0.028	0.028
	CommercialPrivate-mediumAC	0.0281407	0.0281407	0.0281407	0.0281407	0.0281407	0.0281407	0.0281407	0.0281407	0.0281407	0.0281407	0.0281407	0.0281407	0.0281407	0.0281407	0.0281407	0.0281407	0.0281407	0.0281407	0.0281407	0.0281407
	CommercialPrivate-highAC	0.0281407	0.0281407	0.0281407	0.0281407	0.0281407	0.0281407	0.0281407	0.0281407	0.0281407	0.0281407	0.0281407	0.0281407	0.0281407	0.0281407	0.0281407	0.0281407	0.0281407	0.0281407	0.0281407	0.0281407
	CommercialPrivate-DC	0.0303951	0.0303951	0.0303951	0.0303951	0.0303951	0.0602368	0.0304765	0.253199	0.0303951	0.0303951	0.0303951	0.0303951	0.0303951	0.0303951	0.0303951	0.0303951	0.0303951	0.0303951	0.0303951	0.0303951
	CommercialPublic-mediumAC	0.0281407	0.0281407	0.0281407	0.0281407	0.0281407	0.0281407	0.0281407	0.0281407	0.0281407	0.0281407	0.0281407	0.0281407	0.0281407	0.0281407	0.0281407	0.0281407	0.0281407	0.0281407	0.0281407	0.0281407
	CommercialPublic-highAC	0.0281407	0.0281407	0.0281407	0.0281407	0.0281407	0.0281407	0.0281407	0.0281407	0.0281407	0.0281407	0.0281407	0.0281407	0.0281407	0.0281407	0.0281407	0.0281407	0.0281407	0.0281407	0.0281407	0.0281407
	CommercialPublic-DC	0.0303951	0.0303951	0.0303951	0.0303951	0.0303951	0.0602368	0.0282422	0.184701	0.0303951	0.0303951	0.0303951	0.0303951	0.0303951	0.0303951	0.0303951	0.0303951	0.0303951	0.0303951	0.0303951	0.0303951
Latvia	ResidentialGrid-lowAC	0.04653	0.04653	0.04653	0.04653	0.04653	0.04653	0.04653	0.04653	0.04653	0.04653	0.04653	0.04653	0.04653	0.04653	0.04653	0.04653	0.04653	0.04653	0.04653	0.04653
	ResidentialGrid-mediumAC	0.0467638	0.0467638	0.0467638	0.0467638	0.0467638	0.0467638	0.0467638	0.0467638	0.0467638	0.0467638	0.0467638	0.0467638	0.0467638	0.0467638	0.0467638	0.0467638	0.0467638	0.0467638	0.0467638	0.0467638
	ResidentialGrid-highAC	0.0467638	0.0467638	0.0467638	0.0467638	0.0467638	0.0467638	0.0467638	0.0467638	0.0467638	0.0467638	0.0467638	0.0467638	0.0467638	0.0467638	0.0467638	0.0467638	0.0467638	0.0467638	0.0467638	0.0467638
	ResidentialPV-lowAC	0.0279063	0.0279063	0.0282876	0.0271976	0.0282876	0.0279063	0.0282876	0.0271976	0.0279063	0.0279063	0.0280348	0.0280348	0.0279063	0.0282876	0.0271976	0.0279063	0.0279063	0.0279063	0.0279063	0.0279063
	ResidentialPV-mediumAC	0.0280466	0.0280466	0.0284297	0.0273343	0.0284297	0.0280466	0.0284297	0.0273343	0.0280466	0.0280466	0.0281756	0.0281756	0.0280466	0.0284297	0.0273343	0.0280466	0.0280466	0.0280466	0.0280466	0.0280466
	ResidentialPV-highAC	0.0280466	0.0280466	0.0284297	0.0273343	0.0284297	0.0280466	0.0284297	0.0273343	0.0280466	0.0280466	0.0281756	0.0281756	0.0280466	0.0284297	0.0273343	0.0280466	0.0280466	0.0280466	0.0280466	0.0280466
	CommercialPrivate-lowAC	0.0561	0.0561	0.0561	0.0561	0.0561	0.0561	0.0561	0.0561	0.0561	0.0561	0.0561	0.0561	0.0561	0.0561	0.0561	0.0561	0.0561	0.0561	0.0561	0.0561
	CommercialPrivate-mediumAC	0.0563819	0.0563819	0.0563819	0.0563819	0.0563819	0.0563819	0.0563819	0.0563819	0.0563819	0.0563819	0.0563819	0.0563819	0.0563819	0.0563819	0.0563819	0.0563819	0.0563819	0.0563819	0.0563819	0.0563819
	CommercialPrivate-highAC	0.0563819	0.0563819	0.0563819	0.0563819	0.0563819	0.0563819	0.0563819	0.0563819	0.0563819	0.0563819	0.0563819	0.0563819	0.0563819	0.0563819	0.0563819	0.0563819	0.0563819	0.0563819	0.0563819	0.0563819
	CommercialPrivate-DC	0.0608988	0.0608988	0.0608988	0.0608988	0.0608988	0.0608988	0.0608988	0.0608988	0.0608988	0.0608988	0.0608988	0.0608988	0.0608988	0.0608988	0.0608988	0.0608988	0.0608988	0.0608988	0.0608988	0.0608988
	CommercialPublic-mediumAC	0.0563819	0.0563819	0.0563819	0.0563819	0.0563819	0.0563819	0.0563819	0.0563819	0.0563819	0.0563819	0.0563819	0.0563819	0.0563819	0.0563819	0.0563819	0.0563819	0.0563819	0.0563819	0.0563819	0.0563819
	CommercialPublic-highAC	0.0563819	0.0563819	0.0563819	0.0563819	0.0563819	0.0563819	0.0563819	0.0563819	0.0563819	0.0563819	0.0563819	0.0563819	0.0563819	0.0563819	0.0563819	0.0563819	0.0563819	0.0563819	0.0563819	0.0563819
	CommercialPublic-DC	0.0608988	0.0608988	0.0608988	0.0608988	0.0608988	0.0608988	0.0608988	0.0608988	0.0608988	0.0608988	0.0608988	0.0608988	0.0608988	0.0608988	0.0608988	0.0608988	0.0608988	0.0608988	0.0608988	0.0608988
Lithuania	ResidentialGrid-lowAC	0.03879	0.03879	0.03879	0.03879	0.03879	0.03879	0.03879	0.03879	0.03879	0.03879	0.03879	0.03879	0.03879	0.03879	0.03879	0.03879	0.03879	0.03879	0.03879	0.03879
	ResidentialGrid-mediumAC	0.0389849	0.0389849	0.0389849	0.0389849	0.0389849	0.0389849	0.0389849	0.0389849	0.0389849	0.0389849	0.0389849	0.0389849	0.0389849	0.0389849	0.0389849	0.0389849	0.0389849	0.0389849	0.0389849	0.0389849
	ResidentialGrid-highAC	0.0389849	0.0389849	0.0389849	0.0389849	0.0389849	0.0389849	0.0389849	0.0389849	0.0389849	0.0389849	0.0389849	0.0389849	0.0389849	0.0389849	0.0389849	0.0389849	0.0389849	0.0389849	0.0389849	0.0389849
	ResidentialPV-lowAC	0.0226153	0.0226153	0.0228803	0.0220716	0.0228803	0.0226153	0.0228803	0.0220716	0.0226153	0.0226153	0.0227061	0.0227061	0.0226153	0.0228803	0.0220716	0.0226153	0.0226153	0.0226153	0.0226153	0.0226153
	ResidentialPV-mediumAC	0.0227289	0.0227289	0.0229953	0.0221825	0.0229953	0.0227289	0.0229953	0.0221825	0.0227289	0.0227289	0.0228202	0.0228202	0.0227289	0.0229953	0.0221825	0.0227289	0.0227289	0.0227289	0.0227289	0.0227289
	ResidentialPV-highAC	0.0227289	0.0227289	0.0229953	0.0221825	0.0229953	0.0227289	0.0229953	0.0221825	0.0227289	0.0227289	0.0228202	0.0228202	0.0227289	0.0229953	0.0221825	0.0227289	0.0227289	0.0227289	0.0227289	0.0227289
	CommercialPrivate-lowAC	0.0438	0.0438	0.0438	0.0438	0.0438	0.0438	0.0438	0.0438	0.0438	0.0438	0.0438	0.0438	0.0438	0.0438	0.0438	0.0438	0.0438	0.0438	0.0438	0.0438
	CommercialPrivate-mediumAC	0.0440201	0.0440201	0.0440201	0.0440201	0.0440201	0.0440201	0.0440201	0.0440201	0.0440201	0.0440201	0.0440201	0.0440201	0.0440201	0.0440201	0.0440201	0.0440201	0.0440201	0.0440201	0.0440201	0.0440201
	CommercialPrivate-highAC	0.0440201	0.0440201	0.0440201	0.0440201	0.0440201	0.0440201	0.0440201	0.0440201	0.0440201	0.0440201	0.0440201	0.0440201	0.0440201	0.0440201	0.0440201	0.0440201	0.0440201	0.0440201	0.0440201	0.0440201
	CommercialPrivate-DC	0.0475467	0.0475467	0.0475467	0.0475467	0.0475467	0.0475467	0.0475467	0.0475467	0.0475467	0.0475467	0.0475467	0.0475467	0.0475467	0.0475467	0.0475467	0.0475467	0.0475467	0.0475467	0.0475467	0.0475467
	CommercialPublic-mediumAC	0.0440201	0.0440201	0.0440201	0.0440201	0.0440201	0.0440201	0.0440201	0.0440201	0.0440201	0.0440201	0.0440201	0.0440201	0.0440201	0.0440201	0.0440201	0.0440201	0.0440201	0.0440201	0.0440201	0.0440201
	CommercialPublic-highAC	0.0440201	0.0440201	0.0440201	0.0440201	0.0440201	0.0440201	0.0440201	0.0440201	0.0440201	0.0440201	0.0440201	0.0440201	0.0440201	0.0440201	0.0440201	0.0440201	0.0440201	0.0440201	0.0440201	0.0440201
	CommercialPublic-DC	0.0475467	0.0475467	0.0475467	0.0475467	0.0475467	0.0475467	0.0475467	0.0475467	0.0475467	0.0475467	0.0475467	0.0475467	0.0475467	0.0475467	0.0475467	0.0475467	0.0475467	0.0475467	0.0475467	0.0475467
Luxembourg	ResidentialGrid-lowAC	0.05031	0.05031	0.05031	0.05031	0.05031	0.05031	0.05031	0.05031	0.05031	0.05031	0.05031	0.05031	0.05031	0.05031	0.05031	0.05031	0.05031	0.05031	0.05031	0.05031
	ResidentialGrid-mediumAC	0.0505628	0.0505628	0.0505628	0.0505628	0.0505628	0.0505628	0.0505628	0.0505628	0.0505628	0.0505628	0.0505628	0.0505628	0.0505628	0.0505628	0.0505628	0.0505628	0.0505628	0.0505628	0.0505628	0.0505628
	ResidentialGrid-highAC	0.0505628	0.0505628	0.0505628	0.0505628	0.0505628	0.0505628	0.0505628	0.0505628	0.0505628	0.0505628	0.0505628	0.0505628	0.0505628	0.0505628	0.0505628	0.0505628	0.0505628	0.0505628	0.0505628	0.0505628
	ResidentialPV-lowAC	0.0277987	0.0277987	0.0280986	0.0272707	0.0280986	0.0277987	0.0280986	0.0272707	0.0277987	0.0277987	0.0279029	0.0279029	0.0277987	0.0280986	0.0272707	0.0277987	0.0277987	0.0277987	0.0277987	0.0277987
	ResidentialPV-mediumAC	0.0279384	0.0279384	0.0282398	0.0274077	0.0282398	0.0279384	0.0282398	0.0274077	0.0279384	0.0279384	0.0280431	0.0280431	0.0279384	0.0282398	0.0274077	0.0279384	0.0279384	0.0279384	0.0279384	0.0279384
	ResidentialPV-highAC	0.0279384	0.0279384	0.0282398	0.0274077	0.0282398	0.0279384	0.0282398	0.0274077	0.0279384	0.0279384	0.0280431	0.0280431	0.0279384	0.0282398	0.0274077	0.0279384	0.0279384	0.0279384	0.0279384	0.0279384
	CommercialPrivate-lowAC	0.0416	0.0416	0.0416	0.0416	0.0416	0.0416	0.0416	0.0416	0.0416	0.0416	0.0416	0.0416	0.0416	0.0416	0.0416	0.0416	0.0416	0.0416	0.0416	0.0416
	CommercialPrivate-mediumAC	0.041809	0.041809	0.041809	0.041809	0.041809	0.041809	0.041809	0.041809	0.041809	0.041809	0.041809	0.041809	0.041809	0.041809	0.041809	0.041809	0.041809	0.041809	0.041809	0.041809
	CommercialPrivate-highAC	0.041809	0.041809	0.041809	0.041809	0.041809	0.041809	0.041809	0.041809	0.041809	0.041809	0.041809	0.041809	0.041809	0.041809	0.041809	0.041809	0.041809	0.041809	0.041809	0.041809
	CommercialPrivate-DC	0.0451585	0.0451585	0.0451585	0.0451585	0.0451585	0.0760774	0.0429578	0.290821	0.0451585	0.0451585	0.0451585	0.0451585	0.0451585	0.0451585	0.0451585	0.0451585	0.0451585	0.0451585	0.0451585	0.0451585
	CommercialPublic-mediumAC	0.041809	0.041809	0.041809	0.041809	0.041809	0.041809	0.041809	0.041809	0.041809	0.041809	0.041809	0.041809	0.041809	0.041809	0.041809	0.041809	0.041809	0.041809	0.041809	0.041809
	CommercialPublic-highAC	0.041809	0.041809	0.041809	0.041809	0.041809	0.041809	0.041809	0.041809	0.041809	0.041809	0.041809	0.041809	0.041809	0.041809	0.041809	0.041809	0.041809	0.041809	0.041809	0.041809
	CommercialPublic-DC	0.0451585	0.0451585	0.0451585	0.0451585	0.0451585	0.0760774	0.0404714	0.214591	0.0451585	0.0451585	0.0451585	0.0451585	0.0451585	0.0451585	0.0451585	0.0451585	0.0451585	0.0451585	0.0451585	0.0451585
Malta	ResidentialGrid-lowAC	0.0225	0.0225	0.0225	0.0225	0.0225	0.0225	0.0225	0.0225	0.0225	0.0225	0.0225	0.0225	0.0225	0.0225	0.0225	0.0225	0.0225	0.0225	0.0225	0.0225
	ResidentialGrid-mediumAC	0.0226131	0.0226131	0.0226131	0.0226131	0.0226131	0.0226131	0.0226131	0.0226131	0.0226131	0.0226131	0.0226131	0.0226131	0.0226131	0.0226131	0.0226131	0.0226131	0.0226131	0.0226131	0.0226131	0.0226131
	ResidentialGrid-highAC	0.0226131	0.0226131	0.0226131	0.0226131	0.0226131	0.0226131	0.0226131	0.0226131	0.0226131	0.0226131	0.0226131	0.0226131	0.0226131	0.0226131	0.0226131	0.0226131	0.0226131	0.0226131	0.0226131	0.0226131
	ResidentialPV-lowAC	0.0133334	0.0133334	0.0134249	0.0131162	0.0134249	0.0133334	0.0134249	0.0131162	0.0133334	0.0133334	0.0133672	0.0133672	0.0133334	0.0134249	0.0131162	0.0133334	0.0133334	0.0133334	0.0133334	0.0133334
	ResidentialPV-mediumAC	0.0134004	0.0134004	0.0134924	0.0131821	0.0134924	0.0134004	0.0134924	0.0131821	0.0134004	0.0134004	0.0134344	0.0134344	0.0134004	0.0134924	0.0131821	0.0134004	0.0134004	0.0134004	0.0134004	0.0134004
	ResidentialPV-highAC	0.0134004	0.0134004	0.0134924	0.0131821	0.0134924	0.0134004	0.0134924	0.0131821	0.0134004	0.0134004	0.0134344	0.0134344	0.0134004	0.0134924	0.0131821	0.0134004	0.0134004	0.0134004	0.0134004	0.0134004
	CommercialPrivate-lowAC	0.025	0.025	0.025	0.025	0.025	0.025	0.025	0.025	0.025	0.025	0.025	0.025	0.025	0.025	0.025	0.025	0.025	0.025	0.025	0.025
	CommercialPrivate-mediumAC	0.0251256	0.0251256	0.0251256	0.0251256	0.0251256	0.0251256	0.0251256	0.0251256	0.0251256	0.0251256	0.0251256	0.0251256	0.0251256	0.0251256	0.0251256	0.0251256	0.0251256	0.0251256	0.0251256	0.0251256
	CommercialPrivate-highAC	0.0251256	0.0251256	0.0251256	0.0251256	0.0251256	0.0251256	0.0251256	0.0251256	0.0251256	0.0251256	0.0251256	0.0251256	0.0251256	0.0251256	0.0251256	0.0251256	0.0251256	0.0251256	0.0251256	0.0251256
	CommercialPrivate-DC	0.0271385	0.0271385	0.0271385	0.0271385	0.0271385	0.0271385	0.0271385	0.0271385	0.0271385	0.0271385	0.0271385	0.0271385	0.0271385	0.0271385	0.0271385	0.0271385	0.0271385	0.0271385	0.0271385	0.0271385
	CommercialPublic-mediumAC	0.0251256	0.0251256	0.0251256	0.0251256	0.0251256	0.0251256	0.0251256	0.0251256	0.0251256	0.0251256	0.0251256	0.0251256	0.0251256	0.0251256	0.0251256	0.0251256	0.0251256	0.0251256	0.0251256	0.0251256
	CommercialPublic-highAC	0.0251256	0.0251256	0.0251256	0.0251256	0.0251256	0.0251256	0.0251256	0.0251256	0.0251256	0.0251256	0.0251256	0.0251256	0.0251256	0.0251256	0.0251256	0.0251256	0.0251256	0.0251256	0.0251256	0.0251256
	CommercialPublic-DC	0.0271385	0.0271385	0.0271385	0.0271385	0.0271385	0.0271385	0.0271385	0.0271385	0.0271385	0.0271385	0.0271385	0.0271385	0.0271385	0.0271385	0.0271385	0.0271385	0.0271385	0.0271385	0.0271385	0.0271385
Netherlands	ResidentialGrid-lowAC	0.0234	0.0234	0.0234	0.0234	0.0234	0.0234	0.0234	0.0234	0.0234	0.0234	0.0234	0.0234	0.0234	0.0234	0.0234	0.0234	0.0234	0.0234	0.0234	0.0234
	ResidentialGrid-mediumAC	0.0235176	0.0235176	0.0235176	0.0235176	0.0235176	0.0235176	0.0235176	0.0235176	0.0235176	0.0235176	0.0235176	0.0235176	0.0235176	0.0235176	0.0235176	0.0235176	0.0235176	0.0235176	0.0235176	0.0235176
	ResidentialGrid-highAC	0.0235176	0.0235176	0.0235176	0.0235176	0.0235176	0.0235176	0.0235176	0.0235176	0.0235176	0.0235176	0.0235176	0.0235176	0.0235176	0.0235176	0.0235176	0.0235176	0.0235176	0.0235176	0.0235176	0.0235176
	ResidentialPV-lowAC	0.0133264	0.0133264	0.0134695	0.0130183	0.0134695	0.0133264	0.0134695	0.0130183	0.0133264	0.0133264	0.0133756	0.0133756	0.0133264	0.0134695	0.0130183	0.0133264	0.0133264	0.0133264	0.0133264	0.0133264
	ResidentialPV-mediumAC	0.0133933	0.0133933	0.0135372	0.0130837	0.0135372	0.0133933	0.0135372	0.0130837	0.0133933	0.0133933	0.0134428	0.0134428	0.0133933	0.0135372	0.0130837	0.0133933	0.0133933	0.0133933	0.0133933	0.0133933
	ResidentialPV-highAC	0.0133933	0.0133933	0.0135372	0.0130837	0.0135372	0.0133933	0.0135372	0.0130837	0.0133933	0.0133933	0.0134428	0.0134428	0.0133933	0.0135372	0.0130837	0.0133933	0.0133933	0.0133933	0.0133933	0.0133933
	CommercialPrivate-lowAC	0.0258	0.0258	0.0258	0.0258	0.0258	0.0258	0.0258	0.0258	0.0258	0.0258	0.0258	0.0258	0.0258	0.0258	0.0258	0.0258	0.0258	0.0258	0.0258	0.0258
	CommercialPrivate-mediumAC	0.0259296	0.0259296	0.0259296	0.0259296	0.0259296	0.0259296	0.0259296	0.0259296	0.0259296	0.0259296	0.0259296	0.0259296	0.0259296	0.0259296	0.0259296	0.0259296	0.0259296	0.0259296	0.0259296	0.0259296
	CommercialPrivate-highAC	0.0259296	0.0259296	0.0259296	0.0259296	0.0259296	0.0259296	0.0259296	0.0259296	0.0259296	0.0259296	0.0259296	0.0259296	0.0259296	0.0259296	0.0259296	0.0259296	0.0259296	0.0259296	0.0259296	0.0259296
	CommercialPrivate-DC	0.0280069	0.0280069	0.0280069	0.0280069	0.0280069	0.0280069	0.0280069	0.0280069	0.0280069	0.0280069	0.0280069	0.0280069	0.0280069	0.0280069	0.0280069	0.0280069	0.0280069	0.0280069	0.0280069	0.0280069
	CommercialPublic-mediumAC	0.0259296	0.0259296	0.0259296	0.0259296	0.0259296	0.0259296	0.0259296	0.0259296	0.0259296	0.0259296	0.0259296	0.0259296	0.0259296	0.0259296	0.0259296	0.0259296	0.0259296	0.0259296	0.0259296	0.0259296
	CommercialPublic-highAC	0.0259296	0.0259296	0.0259296	0.0259296	0.0259296	0.0259296	0.0259296	0.0259296	0.0259296	0.0259296	0.0259296	0.0259296	0.0259296	0.0259296	0.0259296	0.0259296	0.0259296	0.0259296	0.0259296	0.0259296
	CommercialPublic-DC	0.0280069	0.0280069	0.0280069	0.0280069	0.0280069	0.0280069	0.0280069	0.0280069	0.0280069	0.0280069	0.0280069	0.0280069	0.0280069	0.0280069	0.0280069	0.0280069	0.0280069	0.0280069	0.0280069	0.0280069
Poland	ResidentialGrid-lowAC	0.036	0.036	0.036	0.036	0.036	0.036	0.036	0.036	0.036	0.036	0.036	0.036	0.036	0.036	0.036	0.036	0.036	0.036	0.036	0.036
	ResidentialGrid-mediumAC	0.0361809	0.0361809	0.0361809	0.0361809	0.0361809	0.0361809	0.0361809	0.0361809	0.0361809	0.0361809	0.0361809	0.0361809	0.0361809	0.0361809	0.0361809	0.0361809	0.0361809	0.0361809	0.0361809	0.0361809
	ResidentialGrid-highAC	0.0361809	0.0361809	0.0361809	0.0361809	0.0361809	0.0361809	0.0361809	0.0361809	0.0361809	0.0361809	0.0361809	0.0361809	0.0361809	0.0361809	0.0361809	0.0361809	0.0361809	0.0361809	0.0361809	0.0361809
	ResidentialPV-lowAC	0.0220514	0.0220514	0.0222326	0.0217114	0.0222326	0.0220514	0.0222326	0.0217114	0.0220514	0.0220514	0.022111	0.022111	0.0220514	0.0222326	0.0217114	0.0220514	0.0220514	0.0220514	0.0220514	0.0220514
	ResidentialPV-mediumAC	0.0221622	0.0221622	0.0223443	0.0218205	0.0223443	0.0221622	0.0223443	0.0218205	0.0221622	0.0221622	0.0222222	0.0222222	0.0221622	0.0223443	0.0218205	0.0221622	0.0221622	0.0221622	0.0221622	0.0221622
	ResidentialPV-highAC	0.0221622	0.0221622	0.0223443	0.0218205	0.0223443	0.0221622	0.0223443	0.0218205	0.0221622	0.0221622	0.0222222	0.0222222	0.0221622	0.0223443	0.0218205	0.0221622	0.0221622	0.0221622	0.0221622	0.0221622
	CommercialPrivate-lowAC	0.0444	0.0444	0.0444	0.0444	0.0444	0.0444	0.0444	0.0444	0.0444	0.0444	0.0444	0.0444	0.0444	0.0444	0.0444	0.0444	0.0444	0.0444	0.0444	0.0444
	CommercialPrivate-mediumAC	0.0446231	0.0446231	0.0446231	0.0446231	0.0446231	0.0446231	0.0446231	0.0446231	0.0446231	0.0446231	0.0446231	0.0446231	0.0446231	0.0446231	0.0446231	0.0446231	0.0446231	0.0446231	0.0446231	0.0446231
	CommercialPrivate-highAC	0.0446231	0.0446231	0.0446231	0.0446231	0.0446231	0.0446231	0.0446231	0.0446231	0.0446231	0.0446231	0.0446231	0.0446231	0.0446231	0.0446231	0.0446231	0.0446231	0.0446231	0.0446231	0.0446231	0.0446231
	CommercialPrivate-DC	0.048198	0.048198	0.048198	0.048198	0.048198	0.048198	0.048198	0.048198	0.048198	0.048198	0.048198	0.048198	0.048198	0.048198	0.048198	0.048198	0.048198	0.048198	0.048198	0.048198
	CommercialPublic-mediumAC	0.0446231	0.0446231	0.0446231	0.0446231	0.0446231	0.0446231	0.0446231	0.0446231	0.0446231	0.0446231	0.0446231	0.0446231	0.0446231	0.0446231	0.0446231	0.0446231	0.0446231	0.0446231	0.0446231	0.0446231
	CommercialPublic-highAC	0.0446231	0.0446231	0.0446231	0.0446231	0.0446231	0.0446231	0.0446231	0.0446231	0.0446231	0.0446231	0.0446231	0.0446231	0.0446231	0.0446231	0.0446231	0.0446231	0.0446231	0.0446231	0.0446231	0.0446231
	CommercialPublic-DC	0.048198	0.048198	0.048198	0.048198	0.048198	0.048198	0.048198	0.048198	0.048198	0.048198	0.048198	0.048198	0.048198	0.048198	0.048198	0.048198	0.048198	0.048198	0.048198	0.048198
Portugal	ResidentialGrid-lowAC	0.04086	0.04086	0.04086	0.04086	0.04086	0.04086	0.04086	0.04086	0.04086	0.04086	0.04086	0.04086	0.04086	0.04086	0.04086	0.04086	0.04086	0.04086	0.04086	0.04086
	ResidentialGrid-mediumAC	0.0410653	0.0410653	0.0410653	0.0410653	0.0410653	0.0410653	0.0410653	0.0410653	0.0410653	0.0410653	0.0410653	0.0410653	0.0410653	0.0410653	0.0410653	0.0410653	0.0410653	0.0410653	0.0410653	0.0410653
	ResidentialGrid-highAC	0.0410653	0.0410653	0.0410653	0.0410653	0.0410653	0.0410653	0.0410653	0.0410653	0.0410653	0.0410653	0.0410653	0.0410653	0.0410653	0.0410653	0.0410653	0.0410653	0.0410653	0.0410653	0.0410653	0.0410653
	ResidentialPV-lowAC	0.0228836	0.0228836	0.0230567	0.0225403	0.0230567	0.0228836	0.0230567	0.0225403	0.0228836	0.0228836	0.022942	0.022942	0.0228836	0.0230567	0.0225403	0.0228836	0.0228836	0.0228836	0.0228836	0.0228836
	ResidentialPV-mediumAC	0.0229986	0.0229986	0.0231725	0.0226536	0.0231725	0.0229986	0.0231725	0.0226536	0.0229986	0.0229986	0.0230573	0.0230573	0.0229986	0.0231725	0.0226536	0.0229986	0.0229986	0.0229986	0.0229986	0.0229986
	ResidentialPV-highAC	0.0229986	0.0229986	0.0231725	0.0226536	0.0231725	0.0229986	0.0231725	0.0226536	0.0229986	0.0229986	0.0230573	0.0230573	0.0229986	0.0231725	0.0226536	0.0229986	0.0229986	0.0229986	0.0229986	0.0229986
	CommercialPrivate-lowAC	0.0368	0.0368	0.0368	0.0368	0.0368	0.0368	0.0368	0.0368	0.0368	0.0368	0.0368	0.0368	0.0368	0.0368	0.0368	0.0368	0.0368	0.0368	0.0368	0.0368
	CommercialPrivate-mediumAC	0.0369849	0.0369849	0.0369849	0.0369849	0.0369849	0.0369849	0.0369849	0.0369849	0.0369849	0.0369849	0.0369849	0.0369849	0.0369849	0.0369849	0.0369849	0.0369849	0.0369849	0.0369849	0.0369849	0.0369849
	CommercialPrivate-highAC	0.0369849	0.0369849	0.0369849	0.0369849	0.0369849	0.0369849	0.0369849	0.0369849	0.0369849	0.0369849	0.0369849	0.0369849	0.0369849	0.0369849	0.0369849	0.0369849	0.0369849	0.0369849	0.0369849	0.0369849
	CommercialPrivate-DC	0.0399479	0.0399479	0.0399479	0.0399479	0.0399479	0.0769284	0.0399763	0.316521	0.0399479	0.0399479	0.0399479	0.0399479	0.0399479	0.0399479	0.0399479	0.0399479	0.0399479	0.0399479	0.0399479	0.0399479
	CommercialPublic-mediumAC	0.0369849	0.0369849	0.0369849	0.0369849	0.0369849	0.0369849	0.0369849	0.0369849	0.0369849	0.0369849	0.0369849	0.0369849	0.0369849	0.0369849	0.0369849	0.0369849	0.0369849	0.0369849	0.0369849	0.0369849
	CommercialPublic-highAC	0.0369849	0.0369849	0.0369849	0.0369849	0.0369849	0.0369849	0.0369849	0.0369849	0.0369849	0.0369849	0.0369849	0.0369849	0.0369849	0.0369849	0.0369849	0.0369849	0.0369849	0.0369849	0.0369849	0.0369849
	CommercialPublic-DC	0.0399479	0.0399479	0.0399479	0.0399479	0.0399479	0.0769284	0.0372022	0.23147	0.0399479	0.0399479	0.0399479	0.0399479	0.0399479	0.0399479	0.0399479	0.0399479	0.0399479	0.0399479	0.0399479	0.0399479
Romania	ResidentialGrid-lowAC	0.03717	0.03717	0.03717	0.03717	0.03717	0.03717	0.03717	0.03717	0.03717	0.03717	0.03717	0.03717	0.03717	0.03717	0.03717	0.03717	0.03717	0.03717	0.03717	0.03717
	ResidentialGrid-mediumAC	0.0373568	0.0373568	0.0373568	0.0373568	0.0373568	0.0373568	0.0373568	0.0373568	0.0373568	0.0373568	0.0373568	0.0373568	0.0373568	0.0373568	0.0373568	0.0373568	0.0373568	0.0373568	0.0373568	0.0373568
	ResidentialGrid-highAC	0.0373568	0.0373568	0.0373568	0.0373568	0.0373568	0.0373568	0.0373568	0.0373568	0.0373568	0.0373568	0.0373568	0.0373568	0.0373568	0.0373568	0.0373568	0.0373568	0.0373568	0.0373568	0.0373568	0.0373568
	ResidentialPV-lowAC	0.0207673	0.0207673	0.0209481	0.0203842	0.0209481	0.0207673	0.0209481	0.0203842	0.0207673	0.0207673	0.0208321	0.0208321	0.0207673	0.0209481	0.0203842	0.0207673	0.0207673	0.0207673	0.0207673	0.0207673
	ResidentialPV-mediumAC	0.0208717	0.0208717	0.0210534	0.0204866	0.0210534	0.0208717	0.0210534	0.0204866	0.0208717	0.0208717	0.0209368	0.0209368	0.0208717	0.0210534	0.0204866	0.0208717	0.0208717	0.0208717	0.0208717	0.0208717
	ResidentialPV-highAC	0.0208717	0.0208717	0.0210534	0.0204866	0.0210534	0.0208717	0.0210534	0.0204866	0.0208717	0.0208717	0.0209368	0.0209368	0.0208717	0.0210534	0.0204866	0.0208717	0.0208717	0.0208717	0.0208717	0.0208717
	CommercialPrivate-lowAC	0.0337	0.0337	0.0337	0.0337	0.0337	0.0337	0.0337	0.0337	0.0337	0.0337	0.0337	0.0337	0.0337	0.0337	0.0337	0.0337	0.0337	0.0337	0.0337	0.0337
	CommercialPrivate-mediumAC	0.0338693	0.0338693	0.0338693	0.0338693	0.0338693	0.0338693	0.0338693	0.0338693	0.0338693	0.0338693	0.0338693	0.0338693	0.0338693	0.0338693	0.0338693	0.0338693	0.0338693	0.0338693	0.0338693	0.0338693
	CommercialPrivate-highAC	0.0338693	0.0338693	0.0338693	0.0338693	0.0338693	0.0338693	0.0338693	0.0338693	0.0338693	0.0338693	0.0338693	0.0338693	0.0338693	0.0338693	0.0338693	0.0338693	0.0338693	0.0338693	0.0338693	0.0338693
	CommercialPrivate-DC	0.0365827	0.0365827	0.0365827	0.0365827	0.0365827	0.0365827	0.0365827	0.0365827	0.0365827	0.0365827	0.0365827	0.0365827	0.0365827	0.0365827	0.0365827	0.0365827	0.0365827	0.0365827	0.0365827	0.0365827
	CommercialPublic-mediumAC	0.0338693	0.0338693	0.0338693	0.0338693	0.0338693	0.0338693	0.0338693	0.0338693	0.0338693	0.0338693	0.0338693	0.0338693	0.0338693	0.0338693	0.0338693	0.0338693	0.0338693	0.0338693	0.0338693	0.0338693
	CommercialPublic-highAC	0.0338693	0.0338693	0.0338693	0.0338693	0.0338693	0.0338693	0.0338693	0.0338693	0.0338693	0.0338693	0.0338693	0.0338693	0.0338693	0.0338693	0.0338693	0.0338693	0.0338693	0.0338693	0.0338693	0.0338693
	CommercialPublic-DC	0.0365827	0.0365827	0.0365827	0.0365827	0.0365827	0.0365827	0.0365827	0.0365827	0.0365827	0.0365827	0.0365827	0.0365827	0.0365827	0.0365827	0.0365827	0.0365827	0.0365827	0.0365827	0.0365827	0.0365827
Slovakia	ResidentialGrid-lowAC	0.02538	0.02538	0.02538	0.02538	0.02538	0.02538	0.02538	0.02538	0.02538	0.02538	0.02538	0.02538	0.02538	0.02538	0.02538	0.02538	0.02538	0.02538	0.02538	0.02538
	ResidentialGrid-mediumAC	0.0255075	0.0255075	0.0255075	0.0255075	0.0255075	0.0255075	0.0255075	0.0255075	0.0255075	0.0255075	0.0255075	0.0255075	0.0255075	0.0255075	0.0255075	0.0255075	0.0255075	0.0255075	0.0255075	0.0255075
	ResidentialGrid-highAC	0.0255075	0.0255075	0.0255075	0.0255075	0.0255075	0.0255075	0.0255075	0.0255075	0.0255075	0.0255075	0.0255075	0.0255075	0.0255075	0.0255075	0.0255075	0.0255075	0.0255075	0.0255075	0.0255075	0.0255075
	ResidentialPV-lowAC	0.0155339	0.0155339	0.0156633	0.0153364	0.0156633	0.0155339	0.0156633	0.0153364	0.0155339	0.0155339	0.0155751	0.0155751	0.0155339	0.0156633	0.0153364	0.0155339	0.0155339	0.0155339	0.0155339	0.0155339
	ResidentialPV-mediumAC	0.015612	0.015612	0.015742	0.0154135	0.015742	0.015612	0.015742	0.0154135	0.015612	0.015612	0.0156534	0.0156534	0.015612	0.015742	0.0154135	0.015612	0.015612	0.015612	0.015612	0.015612
	ResidentialPV-highAC	0.015612	0.015612	0.015742	0.0154135	0.015742	0.015612	0.015742	0.0154135	0.015612	0.015612	0.0156534	0.0156534	0.015612	0.015742	0.0154135	0.015612	0.015612	0.015612	0.015612	0.015612
	CommercialPrivate-lowAC	0.0547	0.0547	0.0547	0.0547	0.0547	0.0547	0.0547	0.0547	0.0547	0.0547	0.0547	0.0547	0.0547	0.0547	0.0547	0.0547	0.0547	0.0547	0.0547	0.0547
	CommercialPrivate-mediumAC	0.0549749	0.0549749	0.0549749	0.0549749	0.0549749	0.0549749	0.0549749	0.0549749	0.0549749	0.0549749	0.0549749	0.0549749	0.0549749	0.0549749	0.0549749	0.0549749	0.0549749	0.0549749	0.0549749	0.0549749
	CommercialPrivate-highAC	0.0549749	0.0549749	0.0549749	0.0549749	0.0549749	0.0549749	0.0549749	0.0549749	0.0549749	0.0549749	0.0549749	0.0549749	0.0549749	0.0549749	0.0549749	0.0549749	0.0549749	0.0549749	0.0549749	0.0549749
	CommercialPrivate-DC	0.0593791	0.0593791	0.0593791	0.0593791	0.0593791	0.0813183	0.0526461	0.267225	0.0593791	0.0593791	0.0593791	0.0593791	0.0593791	0.0593791	0.0593791	0.0593791	0.0593791	0.0593791	0.0593791	0.0593791
	CommercialPublic-mediumAC	0.0549749	0.0549749	0.0549749	0.0549749	0.0549749	0.0549749	0.0549749	0.0549749	0.0549749	0.0549749	0.0549749	0.0549749	0.0549749	0.0549749	0.0549749	0.0549749	0.0549749	0.0549749	0.0549749	0.0549749
	CommercialPublic-highAC	0.0549749	0.0549749	0.0549749	0.0549749	0.0549749	0.0549749	0.0549749	0.0549749	0.0549749	0.0549749	0.0549749	0.0549749	0.0549749	0.0549749	0.0549749	0.0549749	0.0549749	0.0549749	0.0549749	0.0549749
	CommercialPublic-DC	0.0593791	0.0593791	0.0593791	0.0593791	0.0593791	0.0813183	0.0504936	0.201231	0.0593791	0.0593791	0.0593791	0.0593791	0.0593791	0.0593791	0.0593791	0.0593791	0.0593791	0.0593791	0.0593791	0.0593791
Slovenia	ResidentialGrid-lowAC	0.04158	0.04158	0.04158	0.04158	0.04158	0.04158	0.04158	0.04158	0.04158	0.04158	0.04158	0.04158	0.04158	0.04158	0.04158	0.04158	0.04158	0.04158	0.04158	0.04158
	ResidentialGrid-mediumAC	0.0417889	0.0417889	0.0417889	0.0417889	0.0417889	0.0417889	0.0417889	0.0417889	0.0417889	0.0417889	0.0417889	0.0417889	0.0417889	0.0417889	0.0417889	0.0417889	0.0417889	0.0417889	0.0417889	0.0417889
	ResidentialGrid-highAC	0.0417889	0.0417889	0.0417889	0.0417889	0.0417889	0.0417889	0.0417889	0.0417889	0.0417889	0.0417889	0.0417889	0.0417889	0.0417889	0.0417889	0.0417889	0.0417889	0.0417889	0.0417889	0.0417889	0.0417889
	ResidentialPV-lowAC	0.0245554	0.0245554	0.0246991	0.0242859	0.0246991	0.0245554	0.0246991	0.0242859	0.0245554	0.0245554	0.0246044	0.0246044	0.0245554	0.0246991	0.0242859	0.0245554	0.0245554	0.0245554	0.0245554	0.0245554
	ResidentialPV-mediumAC	0.0246788	0.0246788	0.0248232	0.024408	0.0248232	0.0246788	0.0248232	0.024408	0.0246788	0.0246788	0.024728	0.024728	0.0246788	0.0248232	0.024408	0.0246788	0.0246788	0.0246788	0.0246788	0.0246788
	ResidentialPV-highAC	0.0246788	0.0246788	0.0248232	0.024408	0.0248232	0.0246788	0.0248232	0.024408	0.0246788	0.0246788	0.024728	0.024728	0.0246788	0.0248232	0.024408	0.0246788	0.0246788	0.0246788	0.0246788	0.0246788
	CommercialPrivate-lowAC	0.0371	0.0371	0.0371	0.0371	0.0371	0.0371	0.0371	0.0371	0.0371	0.0371	0.0371	0.0371	0.0371	0.0371	0.0371	0.0371	0.0371	0.0371	0.0371	0.0371
	CommercialPrivate-mediumAC	0.0372864	0.0372864	0.0372864	0.0372864	0.0372864	0.0372864	0.0372864	0.0372864	0.0372864	0.0372864	0.0372864	0.0372864	0.0372864	0.0372864	0.0372864	0.0372864	0.0372864	0.0372864	0.0372864	0.0372864
	CommercialPrivate-highAC	0.0372864	0.0372864	0.0372864	0.0372864	0.0372864	0.0372864	0.0372864	0.0372864	0.0372864	0.0372864	0.0372864	0.0372864	0.0372864	0.0372864	0.0372864	0.0372864	0.0372864	0.0372864	0.0372864	0.0372864
	CommercialPrivate-DC	0.0402736	0.0402736	0.0402736	0.0402736	0.0402736	0.142743	0.051049	0.737276	0.0402736	0.0402736	0.0402736	0.0402736	0.0402736	0.0402736	0.0402736	0.0402736	0.0402736	0.0402736	0.0402736	0.0402736
	CommercialPublic-mediumAC	0.0372864	0.0372864	0.0372864	0.0372864	0.0372864	0.0372864	0.0372864	0.0372864	0.0372864	0.0372864	0.0372864	0.0372864	0.0372864	0.0372864	0.0372864	0.0372864	0.0372864	0.0372864	0.0372864	0.0372864
	CommercialPublic-highAC	0.0372864	0.0372864	0.0372864	0.0372864	0.0372864	0.0372864	0.0372864	0.0372864	0.0372864	0.0372864	0.0372864	0.0372864	0.0372864	0.0372864	0.0372864	0.0372864	0.0372864	0.0372864	0.0372864	0.0372864
	CommercialPublic-DC	0.0402736	0.0402736	0.0402736	0.0402736	0.0402736	0.142743	0.0441652	0.526228	0.0402736	0.0402736	0.0402736	0.0402736	0.0402736	0.0402736	0.0402736	0.0402736	0.0402736	0.0402736	0.0402736	0.0402736
Spain	ResidentialGrid-lowAC	0.03645	0.03645	0.03645	0.03645	0.03645	0.03645	0.03645	0.03645	0.03645	0.03645	0.03645	0.03645	0.03645	0.03645	0.03645	0.03645	0.03645	0.03645	0.03645	0.03645
	ResidentialGrid-mediumAC	0.0366332	0.0366332	0.0366332	0.0366332	0.0366332	0.0366332	0.0366332	0.0366332	0.0366332	0.0366332	0.0366332	0.0366332	0.0366332	0.0366332	0.0366332	0.0366332	0.0366332	0.0366332	0.0366332	0.0366332
	ResidentialGrid-highAC	0.0366332	0.0366332	0.0366332	0.0366332	0.0366332	0.0366332	0.0366332	0.0366332	0.0366332	0.0366332	0.0366332	0.0366332	0.0366332	0.0366332	0.0366332	0.0366332	0.0366332	0.0366332	0.0366332	0.0366332
	ResidentialPV-lowAC	0.0179204	0.0179204	0.0181332	0.0175891	0.0181332	0.0179204	0.0181332	0.0175891	0.0179204	0.0179204	0.0179894	0.0179894	0.0179204	0.0181332	0.0175891	0.0179204	0.0179204	0.0179204	0.0179204	0.0179204
	ResidentialPV-mediumAC	0.0180105	0.0180105	0.0182243	0.0176774	0.0182243	0.0180105	0.0182243	0.0176774	0.0180105	0.0180105	0.0180798	0.0180798	0.0180105	0.0182243	0.0176774	0.0180105	0.0180105	0.0180105	0.0180105	0.0180105
	ResidentialPV-highAC	0.0180105	0.0180105	0.0182243	0.0176774	0.0182243	0.0180105	0.0182243	0.0176774	0.0180105	0.0180105	0.0180798	0.0180798	0.0180105	0.0182243	0.0176774	0.0180105	0.0180105	0.0180105	0.0180105	0.0180105
	CommercialPrivate-lowAC	0.0265	0.0265	0.0265	0.0265	0.0265	0.0265	0.0265	0.0265	0.0265	0.0265	0.0265	0.0265	0.0265	0.0265	0.0265	0.0265	0.0265	0.0265	0.0265	0.0265
	CommercialPrivate-mediumAC	0.0266332	0.0266332	0.0266332	0.0266332	0.0266332	0.0266332	0.0266332	0.0266332	0.0266332	0.0266332	0.0266332	0.0266332	0.0266332	0.0266332	0.0266332	0.0266332	0.0266332	0.0266332	0.0266332	0.0266332
	CommercialPrivate-highAC	0.0266332	0.0266332	0.0266332	0.0266332	0.0266332	0.0266332	0.0266332	0.0266332	0.0266332	0.0266332	0.0266332	0.0266332	0.0266332	0.0266332	0.0266332	0.0266332	0.0266332	0.0266332	0.0266332	0.0266332
	CommercialPrivate-DC	0.0287668	0.0287668	0.0287668	0.0287668	0.0287668	0.0524696	0.0155648	0.291755	0.0287668	0.0287668	0.0287668	0.0287668	0.0287668	0.0287668	0.0287668	0.0287668	0.0287668	0.0287668	0.0287668	0.0287668
	CommercialPublic-mediumAC	0.0266332	0.0266332	0.0266332	0.0266332	0.0266332	0.0266332	0.0266332	0.0266332	0.0266332	0.0266332	0.0266332	0.0266332	0.0266332	0.0266332	0.0266332	0.0266332	0.0266332	0.0266332	0.0266332	0.0266332
	CommercialPublic-highAC	0.0266332	0.0266332	0.0266332	0.0266332	0.0266332	0.0266332	0.0266332	0.0266332	0.0266332	0.0266332	0.0266332	0.0266332	0.0266332	0.0266332	0.0266332	0.0266332	0.0266332	0.0266332	0.0266332	0.0266332
	CommercialPublic-DC	0.0287668	0.0287668	0.0287668	0.0287668	0.0287668	0.0524696	0.0127943	0.206813	0.0287668	0.0287668	0.0287668	0.0287668	0.0287668	0.0287668	0.0287668	0.0287668	0.0287668	0.0287668	0.0287668	0.0287668
Sweden	ResidentialGrid-lowAC	0.04896	0.04896	0.04896	0.04896	0.04896	0.04896	0.04896	0.04896	0.04896	0.04896	0.04896	0.04896	0.04896	0.04896	0.04896	0.04896	0.04896	0.04896	0.04896	0.04896
	ResidentialGrid-mediumAC	0.049206	0.049206	0.049206	0.049206	0.049206	0.049206	0.049206	0.049206	0.049206	0.049206	0.049206	0.049206	0.049206	0.049206	0.049206	0.049206	0.049206	0.049206	0.049206	0.049206
	ResidentialGrid-highAC	0.049206	0.049206	0.049206	0.049206	0.049206	0.049206	0.049206	0.049206	0.049206	0.049206	0.049206	0.049206	0.049206	0.049206	0.049206	0.049206	0.049206	0.049206	0.049206	0.049206
	ResidentialPV-lowAC	0.0293608	0.0293608	0.0297196	0.0286107	0.0297196	0.0293608	0.0297196	0.0286107	0.0293608	0.0293608	0.0294876	0.0294876	0.0293608	0.0297196	0.0286107	0.0293608	0.0293608	0.0293608	0.0293608	0.0293608
	ResidentialPV-mediumAC	0.0295083	0.0295083	0.029869	0.0287544	0.029869	0.0295083	0.029869	0.0287544	0.0295083	0.0295083	0.0296358	0.0296358	0.0295083	0.029869	0.0287544	0.0295083	0.0295083	0.0295083	0.0295083	0.0295083
	ResidentialPV-highAC	0.0295083	0.0295083	0.029869	0.0287544	0.029869	0.0295083	0.029869	0.0287544	0.0295083	0.0295083	0.0296358	0.0296358	0.0295083	0.029869	0.0287544	0.0295083	0.0295083	0.0295083	0.0295083	0.0295083
	CommercialPrivate-lowAC	0.0381	0.0381	0.0381	0.0381	0.0381	0.0381	0.0381	0.0381	0.0381	0.0381	0.0381	0.0381	0.0381	0.0381	0.0381	0.0381	0.0381	0.0381	0.0381	0.0381
	CommercialPrivate-mediumAC	0.0382915	0.0382915	0.0382915	0.0382915	0.0382915	0.0382915	0.0382915	0.0382915	0.0382915	0.0382915	0.0382915	0.0382915	0.0382915	0.0382915	0.0382915	0.0382915	0.0382915	0.0382915	0.0382915	0.0382915
	CommercialPrivate-highAC	0.0382915	0.0382915	0.0382915	0.0382915	0.0382915	0.0382915	0.0382915	0.0382915	0.0382915	0.0382915	0.0382915	0.0382915	0.0382915	0.0382915	0.0382915	0.0382915	0.0382915	0.0382915	0.0382915	0.0382915
	CommercialPrivate-DC	0.0413591	0.0413591	0.0413591	0.0413591	0.0413591	0.0413591	0.0413591	0.0413591	0.0413591	0.0413591	0.0413591	0.0413591	0.0413591	0.0413591	0.0413591	0.0413591	0.0413591	0.0413591	0.0413591	0.0413591
	CommercialPublic-mediumAC	0.0382915	0.0382915	0.0382915	0.0382915	0.0382915	0.0382915	0.0382915	0.0382915	0.0382915	0.0382915	0.0382915	0.0382915	0.0382915	0.0382915	0.0382915	0.0382915	0.0382915	0.0382915	0.0382915	0.0382915
	CommercialPublic-highAC	0.0382915	0.0382915	0.0382915	0.0382915	0.0382915	0.0382915	0.0382915	0.0382915	0.0382915	0.0382915	0.0382915	0.0382915	0.0382915	0.0382915	0.0382915	0.0382915	0.0382915	0.0382915	0.0382915	0.0382915
	CommercialPublic-DC	0.0413591	0.0413591	0.0413591	0.0413591	0.0413591	0.0413591	0.0413591	0.0413591	0.0413591	0.0413591	0.0413591	0.0413591	0.0413591	0.0413591	0.0413591	0.0413591	0.0413591	0.0413591	0.0413591	0.0413591
United Kingdom	ResidentialGrid-lowAC	0.03951	0.03951	0.03951	0.03951	0.03951	0.03951	0.03951	0.03951	0.03951	0.03951	0.03951	0.03951	0.03951	0.03951	0.03951	0.03951	0.03951	0.03951	0.03951	0.03951
	ResidentialGrid-mediumAC	0.0397085	0.0397085	0.0397085	0.0397085	0.0397085	0.0397085	0.0397085	0.0397085	0.0397085	0.0397085	0.0397085	0.0397085	0.0397085	0.0397085	0.0397085	0.0397085	0.0397085	0.0397085	0.0397085	0.0397085
	ResidentialGrid-highAC	0.0397085	0.0397085	0.0397085	0.0397085	0.0397085	0.0397085	0.0397085	0.0397085	0.0397085	0.0397085	0.0397085	0.0397085	0.0397085	0.0397085	0.0397085	0.0397085	0.0397085	0.0397085	0.0397085	0.0397085
	ResidentialPV-lowAC	0.0235333	0.0235333	0.0238069	0.0229842	0.0238069	0.0235333	0.0238069	0.0229842	0.0235333	0.0235333	0.023629	0.023629	0.0235333	0.0238069	0.0229842	0.0235333	0.0235333	0.0235333	0.0235333	0.0235333
	ResidentialPV-mediumAC	0.0236515	0.0236515	0.0239265	0.0230997	0.0239265	0.0236515	0.0239265	0.0230997	0.0236515	0.0236515	0.0237478	0.0237478	0.0236515	0.0239265	0.0230997	0.0236515	0.0236515	0.0236515	0.0236515	0.0236515
	ResidentialPV-highAC	0.0236515	0.0236515	0.0239265	0.0230997	0.0239265	0.0236515	0.0239265	0.0230997	0.0236515	0.0236515	0.0237478	0.0237478	0.0236515	0.0239265	0.0230997	0.0236515	0.0236515	0.0236515	0.0236515	0.0236515
	CommercialPrivate-lowAC	0.0416	0.0416	0.0416	0.0416	0.0416	0.0416	0.0416	0.0416	0.0416	0.0416	0.0416	0.0416	0.0416	0.0416	0.0416	0.0416	0.0416	0.0416	0.0416	0.0416
	CommercialPrivate-mediumAC	0.041809	0.041809	0.041809	0.041809	0.041809	0.041809	0.041809	0.041809	0.041809	0.041809	0.041809	0.041809	0.041809	0.041809	0.041809	0.041809	0.041809	0.041809	0.041809	0.041809
	CommercialPrivate-highAC	0.041809	0.041809	0.041809	0.041809	0.041809	0.041809	0.041809	0.041809	0.041809	0.041809	0.041809	0.041809	0.041809	0.041809	0.041809	0.041809	0.041809	0.041809	0.041809	0.041809
	CommercialPrivate-DC	0.0451585	0.0451585	0.0451585	0.0451585	0.0451585	0.0451585	0.0451585	0.0451585	0.0451585	0.0451585	0.0451585	0.0451585	0.0451585	0.0451585	0.0451585	0.0451585	0.0451585	0.0451585	0.0451585	0.0451585
	CommercialPublic-mediumAC	0.041809	0.041809	0.041809	0.041809	0.041809	0.041809	0.041809	0.041809	0.041809	0.041809	0.041809	0.041809	0.041809	0.041809	0.041809	0.041809	0.041809	0.041809	0.041809	0.041809
	CommercialPublic-highAC	0.041809	0.041809	0.041809	0.041809	0.041809	0.041809	0.041809	0.041809	0.041809	0.041809	0.041809	0.041809	0.041809	0.041809	0.041809	0.041809	0.041809	0.041809	0.041809	0.041809
	CommercialPublic-DC	0.0451585	0.0451585	0.0451585	0.0451585	0.0451585	0.0451585	0.0451585	0.0451585	0.0451585	0.0451585	0.0451585	0.0451585	0.0451585	0.0451585	0.0451585	0.0451585	0.0451585	0.0451585	0.0451585	0.0451585
Norway	ResidentialGrid-lowAC	0.03645	0.03645	0.03645	0.03645	0.03645	0.03645	0.03645	0.03645	0.03645	0.03645	0.03645	0.03645	0.03645	0.03645	0.03645	0.03645	0.03645	0.03645	0.03645	0.03645
	ResidentialGrid-mediumAC	0.0366332	0.0366332	0.0366332	0.0366332	0.0366332	0.0366332	0.0366332	0.0366332	0.0366332	0.0366332	0.0366332	0.0366332	0.0366332	0.0366332	0.0366332	0.0366332	0.0366332	0.0366332	0.0366332	0.0366332
	ResidentialGrid-highAC	0.0366332	0.0366332	0.0366332	0.0366332	0.0366332	0.0366332	0.0366332	0.0366332	0.0366332	0.0366332	0.0366332	0.0366332	0.0366332	0.0366332	0.0366332	0.0366332	0.0366332	0.0366332	0.0366332	0.0366332
	ResidentialPV-lowAC	0.0212074	0.0212074	0.0215192	0.0206587	0.0215192	0.0212074	0.0215192	0.0206587	0.0212074	0.0212074	0.0213167	0.0213167	0.0212074	0.0215192	0.0206587	0.0212074	0.0212074	0.0212074	0.0212074	0.0212074
	ResidentialPV-mediumAC	0.021314	0.021314	0.0216274	0.0207626	0.0216274	0.021314	0.0216274	0.0207626	0.021314	0.021314	0.0214238	0.0214238	0.021314	0.0216274	0.0207626	0.021314	0.021314	0.021314	0.021314	0.021314
	ResidentialPV-highAC	0.021314	0.021314	0.0216274	0.0207626	0.0216274	0.021314	0.0216274	0.0207626	0.021314	0.021314	0.0214238	0.0214238	0.021314	0.0216274	0.0207626	0.021314	0.021314	0.021314	0.021314	0.021314
	CommercialPrivate-lowAC	0.0268	0.0268	0.0268	0.0268	0.0268	0.0268	0.0268	0.0268	0.0268	0.0268	0.0268	0.0268	0.0268	0.0268	0.0268	0.0268	0.0268	0.0268	0.0268	0.0268
	CommercialPrivate-mediumAC	0.0269347	0.0269347	0.0269347	0.0269347	0.0269347	0.0269347	0.0269347	0.0269347	0.0269347	0.0269347	0.0269347	0.0269347	0.0269347	0.0269347	0.0269347	0.0269347	0.0269347	0.0269347	0.0269347	0.0269347
	CommercialPrivate-highAC	0.0269347	0.0269347	0.0269347	0.0269347	0.0269347	0.0269347	0.0269347	0.0269347	0.0269347	0.0269347	0.0269347	0.0269347	0.0269347	0.0269347	0.0269347	0.0269347	0.0269347	0.0269347	0.0269347	0.0269347
	CommercialPrivate-DC	0.0290925	0.0290925	0.0290925	0.0290925	0.0290925	0.0290925	0.0290925	0.0290925	0.0290925	0.0290925	0.0290925	0.0290925	0.0290925	0.0290925	0.0290925	0.0290925	0.0290925	0.0290925	0.0290925	0.0290925
	CommercialPublic-mediumAC	0.0269347	0.0269347	0.0269347	0.0269347	0.0269347	0.0269347	0.0269347	0.0269347	0.0269347	0.0269347	0.0269347	0.0269347	0.0269347	0.0269347	0.0269347	0.0269347	0.0269347	0.0269347	0.0269347	0.0269347
	CommercialPublic-highAC	0.0269347	0.0269347	0.0269347	0.0269347	0.0269347	0.0269347	0.0269347	0.0269347	0.0269347	0.0269347	0.0269347	0.0269347	0.0269347	0.0269347	0.0269347	0.0269347	0.0269347	0.0269347	0.0269347	0.0269347
	CommercialPublic-DC	0.0290925	0.0290925	0.0290925	0.0290925	0.0290925	0.0290925	0.0290925	0.0290925	0.0290925	0.0290925	0.0290925	0.0290925	0.0290925	0.0290925	0.0290925	0.0290925	0.0290925	0.0290925	0.0290925	0.0290925
Switzerland	ResidentialGrid-lowAC	0.0631211	0.0631211	0.0631211	0.0631211	0.0631211	0.0631211	0.0631211	0.0631211	0.0631211	0.0631211	0.0631211	0.0631211	0.0631211	0.0631211	0.0631211	0.0631211	0.0631211	0.0631211	0.0631211	0.0631211
	ResidentialGrid-mediumAC	0.0634383	0.0634383	0.0634383	0.0634383	0.0634383	0.0634383	0.0634383	0.0634383	0.0634383	0.0634383	0.0634383	0.0634383	0.0634383	0.0634383	0.0634383	0.0634383	0.0634383	0.0634383	0.0634383	0.0634383
	ResidentialGrid-highAC	0.0634383	0.0634383	0.0634383	0.0634383	0.0634383	0.0634383	0.0634383	0.0634383	0.0634383	0.0634383	0.0634383	0.0634383	0.0634383	0.0634383	0.0634383	0.0634383	0.0634383	0.0634383	0.0634383	0.0634383
	ResidentialPV-lowAC	0.0355018	0.0355018	0.0358289	0.0348074	0.0358289	0.0355018	0.0358289	0.0348074	0.0355018	0.0355018	0.0356184	0.0356184	0.0355018	0.0358289	0.0348074	0.0355018	0.0355018	0.0355018	0.0355018	0.0355018
	ResidentialPV-mediumAC	0.0356802	0.0356802	0.036009	0.0349823	0.036009	0.0356802	0.036009	0.0349823	0.0356802	0.0356802	0.0357974	0.0357974	0.0356802	0.036009	0.0349823	0.0356802	0.0356802	0.0356802	0.0356802	0.0356802
	ResidentialPV-highAC	0.0356802	0.0356802	0.036009	0.0349823	0.036009	0.0356802	0.036009	0.0349823	0.0356802	0.0356802	0.0357974	0.0357974	0.0356802	0.036009	0.0349823	0.0356802	0.0356802	0.0356802	0.0356802	0.0356802
	CommercialPrivate-lowAC	0.0708848	0.0708848	0.0708848	0.0708848	0.0708848	0.0708848	0.0708848	0.0708848	0.0708848	0.0708848	0.0708848	0.0708848	0.0708848	0.0708848	0.0708848	0.0708848	0.0708848	0.0708848	0.0708848	0.0708848
	CommercialPrivate-mediumAC	0.0712411	0.0712411	0.0712411	0.0712411	0.0712411	0.0712411	0.0712411	0.0712411	0.0712411	0.0712411	0.0712411	0.0712411	0.0712411	0.0712411	0.0712411	0.0712411	0.0712411	0.0712411	0.0712411	0.0712411
	CommercialPrivate-highAC	0.0712411	0.0712411	0.0712411	0.0712411	0.0712411	0.0712411	0.0712411	0.0712411	0.0712411	0.0712411	0.0712411	0.0712411	0.0712411	0.0712411	0.0712411	0.0712411	0.0712411	0.0712411	0.0712411	0.0712411
	CommercialPrivate-DC	0.0769484	0.0769484	0.0769484	0.0769484	0.0769484	0.0773617	0.0624761	0.173878	0.0769484	0.0769484	0.0769484	0.0769484	0.0769484	0.0769484	0.0769484	0.0769484	0.0769484	0.0769484	0.0769484	0.0769484
	CommercialPublic-mediumAC	0.0712411	0.0712411	0.0712411	0.0712411	0.0712411	0.0712411	0.0712411	0.0712411	0.0712411	0.0712411	0.0712411	0.0712411	0.0712411	0.0712411	0.0712411	0.0712411	0.0712411	0.0712411	0.0712411	0.0712411
	CommercialPublic-highAC	0.0712411	0.0712411	0.0712411	0.0712411	0.0712411	0.0712411	0.0712411	0.0712411	0.0712411	0.0712411	0.0712411	0.0712411	0.0712411	0.0712411	0.0712411	0.0712411	0.0712411	0.0712411	0.0712411	0.0712411
	CommercialPublic-DC	0.0769484	0.0769484	0.0769484	0.0769484	0.0769484	0.0773617	0.0613586	0.139616	0.0769484	0.0769484	0.0769484	0.0769484	0.0769484	0.0769484	0.0769484	0.0769484	0.0769484	0.0769484	0.0769484	0.0769484
