# Supplementary material for: Comparing the levelized cost of electric vehicle charging options in Europe
Source: Nat Commun. 2022 Sep 8;13:5277. doi: 10.1038/s41467-022-32835-7 (PMC9458728; doi:10.1038/s41467-022-32835-7)
Supplement: Supplementary file 8 — Software 1 [file 41467_2022_32835_MOESM8_ESM.zip › LCOC-Model/output/_LCOOM.xlsx]

## Sheet: LCOOM
Country	Option	BaseScenario	WithGridConnection	HighUtilization	LowUtilization	AttractiveHomeCharging	DemandChargesBase	DemandChargesHighUtil	DemandChargesLowUtil	WithoutRETaxes	WithoutREandEnvTaxes	UtilizationRate1	UtilizationRate100	GridConnectionCH	GridConnectionCHHighUtil	GridConnectionCHLowUtil	PublicInterestRate3	PublicInterestRate7	Lifetime16	Lifetime17	Lifetime18
Austria	ResidentialGrid-lowAC	0	0	0	0	0	0	0	0	0	0	0	0	0	0	0	0	0	0	0	0
	ResidentialGrid-mediumAC	0.00786274	0.00786274	0.00655228	0.0117941	0.00655228	0.00786274	0.00655228	0.0117941	0.00786274	0.00786274	0.00737131	0.00737131	0.00786274	0.00655228	0.0117941	0.00786274	0.00786274	0.00786274	0.00786274	0.00786274
	ResidentialGrid-highAC	0.0106613	0.0106613	0.00888445	0.015992	0.00888445	0.0106613	0.00888445	0.015992	0.0106613	0.0106613	0.009995	0.009995	0.0106613	0.00888445	0.015992	0.0106613	0.0106613	0.0106613	0.0106613	0.0106613
	ResidentialPV-lowAC	0	0	0	0	0	0	0	0	0	0	0	0	0	0	0	0	0	0	0	0
	ResidentialPV-mediumAC	0.00786274	0.00786274	0.00655228	0.0117941	0.00655228	0.00786274	0.00655228	0.0117941	0.00786274	0.00786274	0.00737131	0.00737131	0.00786274	0.00655228	0.0117941	0.00786274	0.00786274	0.00786274	0.00786274	0.00786274
	ResidentialPV-highAC	0.0106613	0.0106613	0.00888445	0.015992	0.00888445	0.0106613	0.00888445	0.015992	0.0106613	0.0106613	0.009995	0.009995	0.0106613	0.00888445	0.015992	0.0106613	0.0106613	0.0106613	0.0106613	0.0106613
	CommercialPrivate-lowAC	0	0	0	0	0	0	0	0	0	0	0	0	0	0	0	0	0	0	0	0
	CommercialPrivate-mediumAC	0.00876471	0.00876471	0.00198667	0.0175294	0.0175294	0.00876471	0.00198667	0.0175294	0.00876471	0.00876471	0.459706	0.00459706	0.00876471	0.00198667	0.0175294	0.00876471	0.00876471	0.00876471	0.00876471	0.00876471
	CommercialPrivate-highAC	0.00664	0.00664	0.00147556	0.01328	0.01328	0.00664	0.00147556	0.01328	0.00664	0.00664	0.172271	0.00172271	0.00664	0.00147556	0.01328	0.00664	0.00664	0.00664	0.00664	0.00664
	CommercialPrivate-DC	0.0291625	0.0291625	0.00598205	0.179462	0.179462	0.0291625	0.00598205	0.179462	0.0291625	0.0291625	0.532648	0.00532648	0.0291625	0.00598205	0.179462	0.0291625	0.0291625	0.0291625	0.0291625	0.0291625
	CommercialPublic-mediumAC	0.0782353	0.0782353	0.0120909	0.147778	0.147778	0.0782353	0.0120909	0.147778	0.0782353	0.0782353	4.10342	0.0410342	0.0782353	0.0120909	0.147778	0.0782353	0.0782353	0.0782353	0.0782353	0.0782353
	CommercialPublic-highAC	0.05512	0.05512	0.00755068	0.0765556	0.0765556	0.05512	0.00755068	0.0765556	0.05512	0.05512	1.43005	0.0143005	0.05512	0.00755068	0.0765556	0.05512	0.05512	0.05512	0.05512	0.05512
	CommercialPublic-DC	0.069575	0.069575	0.01012	0.300865	0.300865	0.069575	0.01012	0.300865	0.069575	0.069575	1.27078	0.0127078	0.069575	0.01012	0.300865	0.069575	0.069575	0.069575	0.069575	0.069575
Belgium	ResidentialGrid-lowAC	0	0	0	0	0	0	0	0	0	0	0	0	0	0	0	0	0	0	0	0
	ResidentialGrid-mediumAC	0.00739256	0.00739256	0.00616047	0.0110888	0.00616047	0.00739256	0.00616047	0.0110888	0.00739256	0.00739256	0.00693053	0.00693053	0.00739256	0.00616047	0.0110888	0.00739256	0.00739256	0.00739256	0.00739256	0.00739256
	ResidentialGrid-highAC	0.0100238	0.0100238	0.00835318	0.0150357	0.00835318	0.0100238	0.00835318	0.0150357	0.0100238	0.0100238	0.00939733	0.00939733	0.0100238	0.00835318	0.0150357	0.0100238	0.0100238	0.0100238	0.0100238	0.0100238
	ResidentialPV-lowAC	0	0	0	0	0	0	0	0	0	0	0	0	0	0	0	0	0	0	0	0
	ResidentialPV-mediumAC	0.00739256	0.00739256	0.00616047	0.0110888	0.00616047	0.00739256	0.00616047	0.0110888	0.00739256	0.00739256	0.00693053	0.00693053	0.00739256	0.00616047	0.0110888	0.00739256	0.00739256	0.00739256	0.00739256	0.00739256
	ResidentialPV-highAC	0.0100238	0.0100238	0.00835318	0.0150357	0.00835318	0.0100238	0.00835318	0.0150357	0.0100238	0.0100238	0.00939733	0.00939733	0.0100238	0.00835318	0.0150357	0.0100238	0.0100238	0.0100238	0.0100238	0.0100238
	CommercialPrivate-lowAC	0	0	0	0	0	0	0	0	0	0	0	0	0	0	0	0	0	0	0	0
	CommercialPrivate-mediumAC	0.00876471	0.00876471	0.00198667	0.0175294	0.0175294	0.00876471	0.00198667	0.0175294	0.00876471	0.00876471	0.459706	0.00459706	0.00876471	0.00198667	0.0175294	0.00876471	0.00876471	0.00876471	0.00876471	0.00876471
	CommercialPrivate-highAC	0.00664	0.00664	0.00147556	0.01328	0.01328	0.00664	0.00147556	0.01328	0.00664	0.00664	0.172271	0.00172271	0.00664	0.00147556	0.01328	0.00664	0.00664	0.00664	0.00664	0.00664
	CommercialPrivate-DC	0.0291625	0.0291625	0.00598205	0.179462	0.179462	0.0291625	0.00598205	0.179462	0.0291625	0.0291625	0.532648	0.00532648	0.0291625	0.00598205	0.179462	0.0291625	0.0291625	0.0291625	0.0291625	0.0291625
	CommercialPublic-mediumAC	0.0782353	0.0782353	0.0120909	0.147778	0.147778	0.0782353	0.0120909	0.147778	0.0782353	0.0782353	4.10342	0.0410342	0.0782353	0.0120909	0.147778	0.0782353	0.0782353	0.0782353	0.0782353	0.0782353
	CommercialPublic-highAC	0.05512	0.05512	0.00755068	0.0765556	0.0765556	0.05512	0.00755068	0.0765556	0.05512	0.05512	1.43005	0.0143005	0.05512	0.00755068	0.0765556	0.05512	0.05512	0.05512	0.05512	0.05512
	CommercialPublic-DC	0.069575	0.069575	0.01012	0.300865	0.300865	0.069575	0.01012	0.300865	0.069575	0.069575	1.27078	0.0127078	0.069575	0.01012	0.300865	0.069575	0.069575	0.069575	0.069575	0.069575
Bulgaria	ResidentialGrid-lowAC	0	0	0	0	0	0	0	0	0	0	0	0	0	0	0	0	0	0	0	0
	ResidentialGrid-mediumAC	0.0135632	0.0135632	0.0113027	0.0203448	0.0113027	0.0135632	0.0113027	0.0203448	0.0135632	0.0135632	0.0127155	0.0127155	0.0135632	0.0113027	0.0203448	0.0135632	0.0135632	0.0135632	0.0135632	0.0135632
	ResidentialGrid-highAC	0.0183908	0.0183908	0.0153257	0.0275862	0.0153257	0.0183908	0.0153257	0.0275862	0.0183908	0.0183908	0.0172414	0.0172414	0.0183908	0.0153257	0.0275862	0.0183908	0.0183908	0.0183908	0.0183908	0.0183908
	ResidentialPV-lowAC	0	0	0	0	0	0	0	0	0	0	0	0	0	0	0	0	0	0	0	0
	ResidentialPV-mediumAC	0.0135632	0.0135632	0.0113027	0.0203448	0.0113027	0.0135632	0.0113027	0.0203448	0.0135632	0.0135632	0.0127155	0.0127155	0.0135632	0.0113027	0.0203448	0.0135632	0.0135632	0.0135632	0.0135632	0.0135632
	ResidentialPV-highAC	0.0183908	0.0183908	0.0153257	0.0275862	0.0153257	0.0183908	0.0153257	0.0275862	0.0183908	0.0183908	0.0172414	0.0172414	0.0183908	0.0153257	0.0275862	0.0183908	0.0183908	0.0183908	0.0183908	0.0183908
	CommercialPrivate-lowAC	0	0	0	0	0	0	0	0	0	0	0	0	0	0	0	0	0	0	0	0
	CommercialPrivate-mediumAC	0.00876471	0.00876471	0.00198667	0.0175294	0.0175294	0.00876471	0.00198667	0.0175294	0.00876471	0.00876471	0.459706	0.00459706	0.00876471	0.00198667	0.0175294	0.00876471	0.00876471	0.00876471	0.00876471	0.00876471
	CommercialPrivate-highAC	0.00664	0.00664	0.00147556	0.01328	0.01328	0.00664	0.00147556	0.01328	0.00664	0.00664	0.172271	0.00172271	0.00664	0.00147556	0.01328	0.00664	0.00664	0.00664	0.00664	0.00664
	CommercialPrivate-DC	0.0291625	0.0291625	0.00598205	0.179462	0.179462	0.0291625	0.00598205	0.179462	0.0291625	0.0291625	0.532648	0.00532648	0.0291625	0.00598205	0.179462	0.0291625	0.0291625	0.0291625	0.0291625	0.0291625
	CommercialPublic-mediumAC	0.0782353	0.0782353	0.0120909	0.147778	0.147778	0.0782353	0.0120909	0.147778	0.0782353	0.0782353	4.10342	0.0410342	0.0782353	0.0120909	0.147778	0.0782353	0.0782353	0.0782353	0.0782353	0.0782353
	CommercialPublic-highAC	0.05512	0.05512	0.00755068	0.0765556	0.0765556	0.05512	0.00755068	0.0765556	0.05512	0.05512	1.43005	0.0143005	0.05512	0.00755068	0.0765556	0.05512	0.05512	0.05512	0.05512	0.05512
	CommercialPublic-DC	0.069575	0.069575	0.01012	0.300865	0.300865	0.069575	0.01012	0.300865	0.069575	0.069575	1.27078	0.0127078	0.069575	0.01012	0.300865	0.069575	0.069575	0.069575	0.069575	0.069575
Croatia	ResidentialGrid-lowAC	0	0	0	0	0	0	0	0	0	0	0	0	0	0	0	0	0	0	0	0
	ResidentialGrid-mediumAC	0.00904215	0.00904215	0.00753512	0.0135632	0.00753512	0.00904215	0.00753512	0.0135632	0.00904215	0.00904215	0.00847701	0.00847701	0.00904215	0.00753512	0.0135632	0.00904215	0.00904215	0.00904215	0.00904215	0.00904215
	ResidentialGrid-highAC	0.0122605	0.0122605	0.0102171	0.0183908	0.0102171	0.0122605	0.0102171	0.0183908	0.0122605	0.0122605	0.0114943	0.0114943	0.0122605	0.0102171	0.0183908	0.0122605	0.0122605	0.0122605	0.0122605	0.0122605
	ResidentialPV-lowAC	0	0	0	0	0	0	0	0	0	0	0	0	0	0	0	0	0	0	0	0
	ResidentialPV-mediumAC	0.00904215	0.00904215	0.00753512	0.0135632	0.00753512	0.00904215	0.00753512	0.0135632	0.00904215	0.00904215	0.00847701	0.00847701	0.00904215	0.00753512	0.0135632	0.00904215	0.00904215	0.00904215	0.00904215	0.00904215
	ResidentialPV-highAC	0.0122605	0.0122605	0.0102171	0.0183908	0.0102171	0.0122605	0.0102171	0.0183908	0.0122605	0.0122605	0.0114943	0.0114943	0.0122605	0.0102171	0.0183908	0.0122605	0.0122605	0.0122605	0.0122605	0.0122605
	CommercialPrivate-lowAC	0	0	0	0	0	0	0	0	0	0	0	0	0	0	0	0	0	0	0	0
	CommercialPrivate-mediumAC	0.00876471	0.00876471	0.00198667	0.0175294	0.0175294	0.00876471	0.00198667	0.0175294	0.00876471	0.00876471	0.459706	0.00459706	0.00876471	0.00198667	0.0175294	0.00876471	0.00876471	0.00876471	0.00876471	0.00876471
	CommercialPrivate-highAC	0.00664	0.00664	0.00147556	0.01328	0.01328	0.00664	0.00147556	0.01328	0.00664	0.00664	0.172271	0.00172271	0.00664	0.00147556	0.01328	0.00664	0.00664	0.00664	0.00664	0.00664
	CommercialPrivate-DC	0.0291625	0.0291625	0.00598205	0.179462	0.179462	0.0291625	0.00598205	0.179462	0.0291625	0.0291625	0.532648	0.00532648	0.0291625	0.00598205	0.179462	0.0291625	0.0291625	0.0291625	0.0291625	0.0291625
	CommercialPublic-mediumAC	0.0782353	0.0782353	0.0120909	0.147778	0.147778	0.0782353	0.0120909	0.147778	0.0782353	0.0782353	4.10342	0.0410342	0.0782353	0.0120909	0.147778	0.0782353	0.0782353	0.0782353	0.0782353	0.0782353
	CommercialPublic-highAC	0.05512	0.05512	0.00755068	0.0765556	0.0765556	0.05512	0.00755068	0.0765556	0.05512	0.05512	1.43005	0.0143005	0.05512	0.00755068	0.0765556	0.05512	0.05512	0.05512	0.05512	0.05512
	CommercialPublic-DC	0.069575	0.069575	0.01012	0.300865	0.300865	0.069575	0.01012	0.300865	0.069575	0.069575	1.27078	0.0127078	0.069575	0.01012	0.300865	0.069575	0.069575	0.069575	0.069575	0.069575
Cyprus	ResidentialGrid-lowAC	0	0	0	0	0	0	0	0	0	0	0	0	0	0	0	0	0	0	0	0
	ResidentialGrid-mediumAC	0.0107602	0.0107602	0.00896679	0.0161402	0.00896679	0.0107602	0.00896679	0.0161402	0.0107602	0.0107602	0.0100876	0.0100876	0.0107602	0.00896679	0.0161402	0.0107602	0.0107602	0.0107602	0.0107602	0.0107602
	ResidentialGrid-highAC	0.01459	0.01459	0.0121584	0.0218851	0.0121584	0.01459	0.0121584	0.0218851	0.01459	0.01459	0.0136782	0.0136782	0.01459	0.0121584	0.0218851	0.01459	0.01459	0.01459	0.01459	0.01459
	ResidentialPV-lowAC	0	0	0	0	0	0	0	0	0	0	0	0	0	0	0	0	0	0	0	0
	ResidentialPV-mediumAC	0.0107602	0.0107602	0.00896679	0.0161402	0.00896679	0.0107602	0.00896679	0.0161402	0.0107602	0.0107602	0.0100876	0.0100876	0.0107602	0.00896679	0.0161402	0.0107602	0.0107602	0.0107602	0.0107602	0.0107602
	ResidentialPV-highAC	0.01459	0.01459	0.0121584	0.0218851	0.0121584	0.01459	0.0121584	0.0218851	0.01459	0.01459	0.0136782	0.0136782	0.01459	0.0121584	0.0218851	0.01459	0.01459	0.01459	0.01459	0.01459
	CommercialPrivate-lowAC	0	0	0	0	0	0	0	0	0	0	0	0	0	0	0	0	0	0	0	0
	CommercialPrivate-mediumAC	0.00876471	0.00876471	0.00198667	0.0175294	0.0175294	0.00876471	0.00198667	0.0175294	0.00876471	0.00876471	0.459706	0.00459706	0.00876471	0.00198667	0.0175294	0.00876471	0.00876471	0.00876471	0.00876471	0.00876471
	CommercialPrivate-highAC	0.00664	0.00664	0.00147556	0.01328	0.01328	0.00664	0.00147556	0.01328	0.00664	0.00664	0.172271	0.00172271	0.00664	0.00147556	0.01328	0.00664	0.00664	0.00664	0.00664	0.00664
	CommercialPrivate-DC	0.0291625	0.0291625	0.00598205	0.179462	0.179462	0.0291625	0.00598205	0.179462	0.0291625	0.0291625	0.532648	0.00532648	0.0291625	0.00598205	0.179462	0.0291625	0.0291625	0.0291625	0.0291625	0.0291625
	CommercialPublic-mediumAC	0.0782353	0.0782353	0.0120909	0.147778	0.147778	0.0782353	0.0120909	0.147778	0.0782353	0.0782353	4.10342	0.0410342	0.0782353	0.0120909	0.147778	0.0782353	0.0782353	0.0782353	0.0782353	0.0782353
	CommercialPublic-highAC	0.05512	0.05512	0.00755068	0.0765556	0.0765556	0.05512	0.00755068	0.0765556	0.05512	0.05512	1.43005	0.0143005	0.05512	0.00755068	0.0765556	0.05512	0.05512	0.05512	0.05512	0.05512
	CommercialPublic-DC	0.069575	0.069575	0.01012	0.300865	0.300865	0.069575	0.01012	0.300865	0.069575	0.069575	1.27078	0.0127078	0.069575	0.01012	0.300865	0.069575	0.069575	0.069575	0.069575	0.069575
Czech Republic	ResidentialGrid-lowAC	0	0	0	0	0	0	0	0	0	0	0	0	0	0	0	0	0	0	0	0
	ResidentialGrid-mediumAC	0.0136762	0.0136762	0.0113969	0.0205144	0.0113969	0.0136762	0.0113969	0.0205144	0.0136762	0.0136762	0.0128215	0.0128215	0.0136762	0.0113969	0.0205144	0.0136762	0.0136762	0.0136762	0.0136762	0.0136762
	ResidentialGrid-highAC	0.0185441	0.0185441	0.0154534	0.0278161	0.0154534	0.0185441	0.0154534	0.0278161	0.0185441	0.0185441	0.0173851	0.0173851	0.0185441	0.0154534	0.0278161	0.0185441	0.0185441	0.0185441	0.0185441	0.0185441
	ResidentialPV-lowAC	0	0	0	0	0	0	0	0	0	0	0	0	0	0	0	0	0	0	0	0
	ResidentialPV-mediumAC	0.0136762	0.0136762	0.0113969	0.0205144	0.0113969	0.0136762	0.0113969	0.0205144	0.0136762	0.0136762	0.0128215	0.0128215	0.0136762	0.0113969	0.0205144	0.0136762	0.0136762	0.0136762	0.0136762	0.0136762
	ResidentialPV-highAC	0.0185441	0.0185441	0.0154534	0.0278161	0.0154534	0.0185441	0.0154534	0.0278161	0.0185441	0.0185441	0.0173851	0.0173851	0.0185441	0.0154534	0.0278161	0.0185441	0.0185441	0.0185441	0.0185441	0.0185441
	CommercialPrivate-lowAC	0	0	0	0	0	0	0	0	0	0	0	0	0	0	0	0	0	0	0	0
	CommercialPrivate-mediumAC	0.00876471	0.00876471	0.00198667	0.0175294	0.0175294	0.00876471	0.00198667	0.0175294	0.00876471	0.00876471	0.459706	0.00459706	0.00876471	0.00198667	0.0175294	0.00876471	0.00876471	0.00876471	0.00876471	0.00876471
	CommercialPrivate-highAC	0.00664	0.00664	0.00147556	0.01328	0.01328	0.00664	0.00147556	0.01328	0.00664	0.00664	0.172271	0.00172271	0.00664	0.00147556	0.01328	0.00664	0.00664	0.00664	0.00664	0.00664
	CommercialPrivate-DC	0.0291625	0.0291625	0.00598205	0.179462	0.179462	0.0291625	0.00598205	0.179462	0.0291625	0.0291625	0.532648	0.00532648	0.0291625	0.00598205	0.179462	0.0291625	0.0291625	0.0291625	0.0291625	0.0291625
	CommercialPublic-mediumAC	0.0782353	0.0782353	0.0120909	0.147778	0.147778	0.0782353	0.0120909	0.147778	0.0782353	0.0782353	4.10342	0.0410342	0.0782353	0.0120909	0.147778	0.0782353	0.0782353	0.0782353	0.0782353	0.0782353
	CommercialPublic-highAC	0.05512	0.05512	0.00755068	0.0765556	0.0765556	0.05512	0.00755068	0.0765556	0.05512	0.05512	1.43005	0.0143005	0.05512	0.00755068	0.0765556	0.05512	0.05512	0.05512	0.05512	0.05512
	CommercialPublic-DC	0.069575	0.069575	0.01012	0.300865	0.300865	0.069575	0.01012	0.300865	0.069575	0.069575	1.27078	0.0127078	0.069575	0.01012	0.300865	0.069575	0.069575	0.069575	0.069575	0.069575
Denmark	ResidentialGrid-lowAC	0	0	0	0	0	0	0	0	0	0	0	0	0	0	0	0	0	0	0	0
	ResidentialGrid-mediumAC	0.00710861	0.00710861	0.00592384	0.0106629	0.00592384	0.00710861	0.00592384	0.0106629	0.00710861	0.00710861	0.00666432	0.00666432	0.00710861	0.00592384	0.0106629	0.00710861	0.00710861	0.00710861	0.00710861	0.00710861
	ResidentialGrid-highAC	0.00963879	0.00963879	0.00803232	0.0144582	0.00803232	0.00963879	0.00803232	0.0144582	0.00963879	0.00963879	0.00903636	0.00903636	0.00963879	0.00803232	0.0144582	0.00963879	0.00963879	0.00963879	0.00963879	0.00963879
	ResidentialPV-lowAC	0	0	0	0	0	0	0	0	0	0	0	0	0	0	0	0	0	0	0	0
	ResidentialPV-mediumAC	0.00710861	0.00710861	0.00592384	0.0106629	0.00592384	0.00710861	0.00592384	0.0106629	0.00710861	0.00710861	0.00666432	0.00666432	0.00710861	0.00592384	0.0106629	0.00710861	0.00710861	0.00710861	0.00710861	0.00710861
	ResidentialPV-highAC	0.00963879	0.00963879	0.00803232	0.0144582	0.00803232	0.00963879	0.00803232	0.0144582	0.00963879	0.00963879	0.00903636	0.00903636	0.00963879	0.00803232	0.0144582	0.00963879	0.00963879	0.00963879	0.00963879	0.00963879
	CommercialPrivate-lowAC	0	0	0	0	0	0	0	0	0	0	0	0	0	0	0	0	0	0	0	0
	CommercialPrivate-mediumAC	0.00876471	0.00876471	0.00198667	0.0175294	0.0175294	0.00876471	0.00198667	0.0175294	0.00876471	0.00876471	0.459706	0.00459706	0.00876471	0.00198667	0.0175294	0.00876471	0.00876471	0.00876471	0.00876471	0.00876471
	CommercialPrivate-highAC	0.00664	0.00664	0.00147556	0.01328	0.01328	0.00664	0.00147556	0.01328	0.00664	0.00664	0.172271	0.00172271	0.00664	0.00147556	0.01328	0.00664	0.00664	0.00664	0.00664	0.00664
	CommercialPrivate-DC	0.0291625	0.0291625	0.00598205	0.179462	0.179462	0.0291625	0.00598205	0.179462	0.0291625	0.0291625	0.532648	0.00532648	0.0291625	0.00598205	0.179462	0.0291625	0.0291625	0.0291625	0.0291625	0.0291625
	CommercialPublic-mediumAC	0.0782353	0.0782353	0.0120909	0.147778	0.147778	0.0782353	0.0120909	0.147778	0.0782353	0.0782353	4.10342	0.0410342	0.0782353	0.0120909	0.147778	0.0782353	0.0782353	0.0782353	0.0782353	0.0782353
	CommercialPublic-highAC	0.05512	0.05512	0.00755068	0.0765556	0.0765556	0.05512	0.00755068	0.0765556	0.05512	0.05512	1.43005	0.0143005	0.05512	0.00755068	0.0765556	0.05512	0.05512	0.05512	0.05512	0.05512
	CommercialPublic-DC	0.069575	0.069575	0.01012	0.300865	0.300865	0.069575	0.01012	0.300865	0.069575	0.069575	1.27078	0.0127078	0.069575	0.01012	0.300865	0.069575	0.069575	0.069575	0.069575	0.069575
Estonia	ResidentialGrid-lowAC	0	0	0	0	0	0	0	0	0	0	0	0	0	0	0	0	0	0	0	0
	ResidentialGrid-mediumAC	0.00738134	0.00738134	0.00615112	0.011072	0.00615112	0.00738134	0.00615112	0.011072	0.00738134	0.00738134	0.00692001	0.00692001	0.00738134	0.00615112	0.011072	0.00738134	0.00738134	0.00738134	0.00738134	0.00738134
	ResidentialGrid-highAC	0.0100086	0.0100086	0.0083405	0.0150129	0.0083405	0.0100086	0.0083405	0.0150129	0.0100086	0.0100086	0.00938306	0.00938306	0.0100086	0.0083405	0.0150129	0.0100086	0.0100086	0.0100086	0.0100086	0.0100086
	ResidentialPV-lowAC	0	0	0	0	0	0	0	0	0	0	0	0	0	0	0	0	0	0	0	0
	ResidentialPV-mediumAC	0.00738134	0.00738134	0.00615112	0.011072	0.00615112	0.00738134	0.00615112	0.011072	0.00738134	0.00738134	0.00692001	0.00692001	0.00738134	0.00615112	0.011072	0.00738134	0.00738134	0.00738134	0.00738134	0.00738134
	ResidentialPV-highAC	0.0100086	0.0100086	0.0083405	0.0150129	0.0083405	0.0100086	0.0083405	0.0150129	0.0100086	0.0100086	0.00938306	0.00938306	0.0100086	0.0083405	0.0150129	0.0100086	0.0100086	0.0100086	0.0100086	0.0100086
	CommercialPrivate-lowAC	0	0	0	0	0	0	0	0	0	0	0	0	0	0	0	0	0	0	0	0
	CommercialPrivate-mediumAC	0.00876471	0.00876471	0.00198667	0.0175294	0.0175294	0.00876471	0.00198667	0.0175294	0.00876471	0.00876471	0.459706	0.00459706	0.00876471	0.00198667	0.0175294	0.00876471	0.00876471	0.00876471	0.00876471	0.00876471
	CommercialPrivate-highAC	0.00664	0.00664	0.00147556	0.01328	0.01328	0.00664	0.00147556	0.01328	0.00664	0.00664	0.172271	0.00172271	0.00664	0.00147556	0.01328	0.00664	0.00664	0.00664	0.00664	0.00664
	CommercialPrivate-DC	0.0291625	0.0291625	0.00598205	0.179462	0.179462	0.0291625	0.00598205	0.179462	0.0291625	0.0291625	0.532648	0.00532648	0.0291625	0.00598205	0.179462	0.0291625	0.0291625	0.0291625	0.0291625	0.0291625
	CommercialPublic-mediumAC	0.0782353	0.0782353	0.0120909	0.147778	0.147778	0.0782353	0.0120909	0.147778	0.0782353	0.0782353	4.10342	0.0410342	0.0782353	0.0120909	0.147778	0.0782353	0.0782353	0.0782353	0.0782353	0.0782353
	CommercialPublic-highAC	0.05512	0.05512	0.00755068	0.0765556	0.0765556	0.05512	0.00755068	0.0765556	0.05512	0.05512	1.43005	0.0143005	0.05512	0.00755068	0.0765556	0.05512	0.05512	0.05512	0.05512	0.05512
	CommercialPublic-DC	0.069575	0.069575	0.01012	0.300865	0.300865	0.069575	0.01012	0.300865	0.069575	0.069575	1.27078	0.0127078	0.069575	0.01012	0.300865	0.069575	0.069575	0.069575	0.069575	0.069575
Finland	ResidentialGrid-lowAC	0	0	0	0	0	0	0	0	0	0	0	0	0	0	0	0	0	0	0	0
	ResidentialGrid-mediumAC	0.00824431	0.00824431	0.00687026	0.0123665	0.00687026	0.00824431	0.00687026	0.0123665	0.00824431	0.00824431	0.00772904	0.00772904	0.00824431	0.00687026	0.0123665	0.00824431	0.00824431	0.00824431	0.00824431	0.00824431
	ResidentialGrid-highAC	0.0111787	0.0111787	0.0093156	0.0167681	0.0093156	0.0111787	0.0093156	0.0167681	0.0111787	0.0111787	0.0104801	0.0104801	0.0111787	0.0093156	0.0167681	0.0111787	0.0111787	0.0111787	0.0111787	0.0111787
	ResidentialPV-lowAC	0	0	0	0	0	0	0	0	0	0	0	0	0	0	0	0	0	0	0	0
	ResidentialPV-mediumAC	0.00824431	0.00824431	0.00687026	0.0123665	0.00687026	0.00824431	0.00687026	0.0123665	0.00824431	0.00824431	0.00772904	0.00772904	0.00824431	0.00687026	0.0123665	0.00824431	0.00824431	0.00824431	0.00824431	0.00824431
	ResidentialPV-highAC	0.0111787	0.0111787	0.0093156	0.0167681	0.0093156	0.0111787	0.0093156	0.0167681	0.0111787	0.0111787	0.0104801	0.0104801	0.0111787	0.0093156	0.0167681	0.0111787	0.0111787	0.0111787	0.0111787	0.0111787
	CommercialPrivate-lowAC	0	0	0	0	0	0	0	0	0	0	0	0	0	0	0	0	0	0	0	0
	CommercialPrivate-mediumAC	0.00876471	0.00876471	0.00198667	0.0175294	0.0175294	0.00876471	0.00198667	0.0175294	0.00876471	0.00876471	0.459706	0.00459706	0.00876471	0.00198667	0.0175294	0.00876471	0.00876471	0.00876471	0.00876471	0.00876471
	CommercialPrivate-highAC	0.00664	0.00664	0.00147556	0.01328	0.01328	0.00664	0.00147556	0.01328	0.00664	0.00664	0.172271	0.00172271	0.00664	0.00147556	0.01328	0.00664	0.00664	0.00664	0.00664	0.00664
	CommercialPrivate-DC	0.0291625	0.0291625	0.00598205	0.179462	0.179462	0.0291625	0.00598205	0.179462	0.0291625	0.0291625	0.532648	0.00532648	0.0291625	0.00598205	0.179462	0.0291625	0.0291625	0.0291625	0.0291625	0.0291625
	CommercialPublic-mediumAC	0.0782353	0.0782353	0.0120909	0.147778	0.147778	0.0782353	0.0120909	0.147778	0.0782353	0.0782353	4.10342	0.0410342	0.0782353	0.0120909	0.147778	0.0782353	0.0782353	0.0782353	0.0782353	0.0782353
	CommercialPublic-highAC	0.05512	0.05512	0.00755068	0.0765556	0.0765556	0.05512	0.00755068	0.0765556	0.05512	0.05512	1.43005	0.0143005	0.05512	0.00755068	0.0765556	0.05512	0.05512	0.05512	0.05512	0.05512
	CommercialPublic-DC	0.069575	0.069575	0.01012	0.300865	0.300865	0.069575	0.01012	0.300865	0.069575	0.069575	1.27078	0.0127078	0.069575	0.01012	0.300865	0.069575	0.069575	0.069575	0.069575	0.069575
France	ResidentialGrid-lowAC	0	0	0	0	0	0	0	0	0	0	0	0	0	0	0	0	0	0	0	0
	ResidentialGrid-mediumAC	0.00828288	0.00828288	0.0069024	0.0124243	0.0069024	0.00828288	0.0069024	0.0124243	0.00828288	0.00828288	0.0077652	0.0077652	0.00828288	0.0069024	0.0124243	0.00828288	0.00828288	0.00828288	0.00828288	0.00828288
	ResidentialGrid-highAC	0.011231	0.011231	0.00935919	0.0168465	0.00935919	0.011231	0.00935919	0.0168465	0.011231	0.011231	0.0105291	0.0105291	0.011231	0.00935919	0.0168465	0.011231	0.011231	0.011231	0.011231	0.011231
	ResidentialPV-lowAC	0	0	0	0	0	0	0	0	0	0	0	0	0	0	0	0	0	0	0	0
	ResidentialPV-mediumAC	0.00828288	0.00828288	0.0069024	0.0124243	0.0069024	0.00828288	0.0069024	0.0124243	0.00828288	0.00828288	0.0077652	0.0077652	0.00828288	0.0069024	0.0124243	0.00828288	0.00828288	0.00828288	0.00828288	0.00828288
	ResidentialPV-highAC	0.011231	0.011231	0.00935919	0.0168465	0.00935919	0.011231	0.00935919	0.0168465	0.011231	0.011231	0.0105291	0.0105291	0.011231	0.00935919	0.0168465	0.011231	0.011231	0.011231	0.011231	0.011231
	CommercialPrivate-lowAC	0	0	0	0	0	0	0	0	0	0	0	0	0	0	0	0	0	0	0	0
	CommercialPrivate-mediumAC	0.00876471	0.00876471	0.00198667	0.0175294	0.0175294	0.00876471	0.00198667	0.0175294	0.00876471	0.00876471	0.459706	0.00459706	0.00876471	0.00198667	0.0175294	0.00876471	0.00876471	0.00876471	0.00876471	0.00876471
	CommercialPrivate-highAC	0.00664	0.00664	0.00147556	0.01328	0.01328	0.00664	0.00147556	0.01328	0.00664	0.00664	0.172271	0.00172271	0.00664	0.00147556	0.01328	0.00664	0.00664	0.00664	0.00664	0.00664
	CommercialPrivate-DC	0.0291625	0.0291625	0.00598205	0.179462	0.179462	0.0291625	0.00598205	0.179462	0.0291625	0.0291625	0.532648	0.00532648	0.0291625	0.00598205	0.179462	0.0291625	0.0291625	0.0291625	0.0291625	0.0291625
	CommercialPublic-mediumAC	0.0782353	0.0782353	0.0120909	0.147778	0.147778	0.0782353	0.0120909	0.147778	0.0782353	0.0782353	4.10342	0.0410342	0.0782353	0.0120909	0.147778	0.0782353	0.0782353	0.0782353	0.0782353	0.0782353
	CommercialPublic-highAC	0.05512	0.05512	0.00755068	0.0765556	0.0765556	0.05512	0.00755068	0.0765556	0.05512	0.05512	1.43005	0.0143005	0.05512	0.00755068	0.0765556	0.05512	0.05512	0.05512	0.05512	0.05512
	CommercialPublic-DC	0.069575	0.069575	0.01012	0.300865	0.300865	0.069575	0.01012	0.300865	0.069575	0.069575	1.27078	0.0127078	0.069575	0.01012	0.300865	0.069575	0.069575	0.069575	0.069575	0.069575
Germany	ResidentialGrid-lowAC	0	0	0	0	0	0	0	0	0	0	0	0	0	0	0	0	0	0	0	0
	ResidentialGrid-mediumAC	0.00779721	0.00779721	0.00649768	0.0116958	0.00649768	0.00779721	0.00649768	0.0116958	0.00779721	0.00779721	0.00730989	0.00730989	0.00779721	0.00649768	0.0116958	0.00779721	0.00779721	0.00779721	0.00779721	0.00779721
	ResidentialGrid-highAC	0.0105725	0.0105725	0.00881041	0.0158587	0.00881041	0.0105725	0.00881041	0.0158587	0.0105725	0.0105725	0.00991171	0.00991171	0.0105725	0.00881041	0.0158587	0.0105725	0.0105725	0.0105725	0.0105725	0.0105725
	ResidentialPV-lowAC	0	0	0	0	0	0	0	0	0	0	0	0	0	0	0	0	0	0	0	0
	ResidentialPV-mediumAC	0.00779721	0.00779721	0.00649768	0.0116958	0.00649768	0.00779721	0.00649768	0.0116958	0.00779721	0.00779721	0.00730989	0.00730989	0.00779721	0.00649768	0.0116958	0.00779721	0.00779721	0.00779721	0.00779721	0.00779721
	ResidentialPV-highAC	0.0105725	0.0105725	0.00881041	0.0158587	0.00881041	0.0105725	0.00881041	0.0158587	0.0105725	0.0105725	0.00991171	0.00991171	0.0105725	0.00881041	0.0158587	0.0105725	0.0105725	0.0105725	0.0105725	0.0105725
	CommercialPrivate-lowAC	0	0	0	0	0	0	0	0	0	0	0	0	0	0	0	0	0	0	0	0
	CommercialPrivate-mediumAC	0.00876471	0.00876471	0.00198667	0.0175294	0.0175294	0.00876471	0.00198667	0.0175294	0.00876471	0.00876471	0.459706	0.00459706	0.00876471	0.00198667	0.0175294	0.00876471	0.00876471	0.00876471	0.00876471	0.00876471
	CommercialPrivate-highAC	0.00664	0.00664	0.00147556	0.01328	0.01328	0.00664	0.00147556	0.01328	0.00664	0.00664	0.172271	0.00172271	0.00664	0.00147556	0.01328	0.00664	0.00664	0.00664	0.00664	0.00664
	CommercialPrivate-DC	0.0291625	0.0291625	0.00598205	0.179462	0.179462	0.0291625	0.00598205	0.179462	0.0291625	0.0291625	0.532648	0.00532648	0.0291625	0.00598205	0.179462	0.0291625	0.0291625	0.0291625	0.0291625	0.0291625
	CommercialPublic-mediumAC	0.0782353	0.0782353	0.0120909	0.147778	0.147778	0.0782353	0.0120909	0.147778	0.0782353	0.0782353	4.10342	0.0410342	0.0782353	0.0120909	0.147778	0.0782353	0.0782353	0.0782353	0.0782353	0.0782353
	CommercialPublic-highAC	0.05512	0.05512	0.00755068	0.0765556	0.0765556	0.05512	0.00755068	0.0765556	0.05512	0.05512	1.43005	0.0143005	0.05512	0.00755068	0.0765556	0.05512	0.05512	0.05512	0.05512	0.05512
	CommercialPublic-DC	0.069575	0.069575	0.01012	0.300865	0.300865	0.069575	0.01012	0.300865	0.069575	0.069575	1.27078	0.0127078	0.069575	0.01012	0.300865	0.069575	0.069575	0.069575	0.069575	0.069575
Greece	ResidentialGrid-lowAC	0	0	0	0	0	0	0	0	0	0	0	0	0	0	0	0	0	0	0	0
	ResidentialGrid-mediumAC	0.0112123	0.0112123	0.00934355	0.0168184	0.00934355	0.0112123	0.00934355	0.0168184	0.0112123	0.0112123	0.0105115	0.0105115	0.0112123	0.00934355	0.0168184	0.0112123	0.0112123	0.0112123	0.0112123	0.0112123
	ResidentialGrid-highAC	0.0152031	0.0152031	0.0126692	0.0228046	0.0126692	0.0152031	0.0126692	0.0228046	0.0152031	0.0152031	0.0142529	0.0142529	0.0152031	0.0126692	0.0228046	0.0152031	0.0152031	0.0152031	0.0152031	0.0152031
	ResidentialPV-lowAC	0	0	0	0	0	0	0	0	0	0	0	0	0	0	0	0	0	0	0	0
	ResidentialPV-mediumAC	0.0112123	0.0112123	0.00934355	0.0168184	0.00934355	0.0112123	0.00934355	0.0168184	0.0112123	0.0112123	0.0105115	0.0105115	0.0112123	0.00934355	0.0168184	0.0112123	0.0112123	0.0112123	0.0112123	0.0112123
	ResidentialPV-highAC	0.0152031	0.0152031	0.0126692	0.0228046	0.0126692	0.0152031	0.0126692	0.0228046	0.0152031	0.0152031	0.0142529	0.0142529	0.0152031	0.0126692	0.0228046	0.0152031	0.0152031	0.0152031	0.0152031	0.0152031
	CommercialPrivate-lowAC	0	0	0	0	0	0	0	0	0	0	0	0	0	0	0	0	0	0	0	0
	CommercialPrivate-mediumAC	0.00876471	0.00876471	0.00198667	0.0175294	0.0175294	0.00876471	0.00198667	0.0175294	0.00876471	0.00876471	0.459706	0.00459706	0.00876471	0.00198667	0.0175294	0.00876471	0.00876471	0.00876471	0.00876471	0.00876471
	CommercialPrivate-highAC	0.00664	0.00664	0.00147556	0.01328	0.01328	0.00664	0.00147556	0.01328	0.00664	0.00664	0.172271	0.00172271	0.00664	0.00147556	0.01328	0.00664	0.00664	0.00664	0.00664	0.00664
	CommercialPrivate-DC	0.0291625	0.0291625	0.00598205	0.179462	0.179462	0.0291625	0.00598205	0.179462	0.0291625	0.0291625	0.532648	0.00532648	0.0291625	0.00598205	0.179462	0.0291625	0.0291625	0.0291625	0.0291625	0.0291625
	CommercialPublic-mediumAC	0.0782353	0.0782353	0.0120909	0.147778	0.147778	0.0782353	0.0120909	0.147778	0.0782353	0.0782353	4.10342	0.0410342	0.0782353	0.0120909	0.147778	0.0782353	0.0782353	0.0782353	0.0782353	0.0782353
	CommercialPublic-highAC	0.05512	0.05512	0.00755068	0.0765556	0.0765556	0.05512	0.00755068	0.0765556	0.05512	0.05512	1.43005	0.0143005	0.05512	0.00755068	0.0765556	0.05512	0.05512	0.05512	0.05512	0.05512
	CommercialPublic-DC	0.069575	0.069575	0.01012	0.300865	0.300865	0.069575	0.01012	0.300865	0.069575	0.069575	1.27078	0.0127078	0.069575	0.01012	0.300865	0.069575	0.069575	0.069575	0.069575	0.069575
Hungary	ResidentialGrid-lowAC	0	0	0	0	0	0	0	0	0	0	0	0	0	0	0	0	0	0	0	0
	ResidentialGrid-mediumAC	0.00675501	0.00675501	0.00562918	0.0101325	0.00562918	0.00675501	0.00562918	0.0101325	0.00675501	0.00675501	0.00633283	0.00633283	0.00675501	0.00562918	0.0101325	0.00675501	0.00675501	0.00675501	0.00675501	0.00675501
	ResidentialGrid-highAC	0.00915934	0.00915934	0.00763278	0.013739	0.00763278	0.00915934	0.00763278	0.013739	0.00915934	0.00915934	0.00858688	0.00858688	0.00915934	0.00763278	0.013739	0.00915934	0.00915934	0.00915934	0.00915934	0.00915934
	ResidentialPV-lowAC	0	0	0	0	0	0	0	0	0	0	0	0	0	0	0	0	0	0	0	0
	ResidentialPV-mediumAC	0.00675501	0.00675501	0.00562918	0.0101325	0.00562918	0.00675501	0.00562918	0.0101325	0.00675501	0.00675501	0.00633283	0.00633283	0.00675501	0.00562918	0.0101325	0.00675501	0.00675501	0.00675501	0.00675501	0.00675501
	ResidentialPV-highAC	0.00915934	0.00915934	0.00763278	0.013739	0.00763278	0.00915934	0.00763278	0.013739	0.00915934	0.00915934	0.00858688	0.00858688	0.00915934	0.00763278	0.013739	0.00915934	0.00915934	0.00915934	0.00915934	0.00915934
	CommercialPrivate-lowAC	0	0	0	0	0	0	0	0	0	0	0	0	0	0	0	0	0	0	0	0
	CommercialPrivate-mediumAC	0.00876471	0.00876471	0.00198667	0.0175294	0.0175294	0.00876471	0.00198667	0.0175294	0.00876471	0.00876471	0.459706	0.00459706	0.00876471	0.00198667	0.0175294	0.00876471	0.00876471	0.00876471	0.00876471	0.00876471
	CommercialPrivate-highAC	0.00664	0.00664	0.00147556	0.01328	0.01328	0.00664	0.00147556	0.01328	0.00664	0.00664	0.172271	0.00172271	0.00664	0.00147556	0.01328	0.00664	0.00664	0.00664	0.00664	0.00664
	CommercialPrivate-DC	0.0291625	0.0291625	0.00598205	0.179462	0.179462	0.0291625	0.00598205	0.179462	0.0291625	0.0291625	0.532648	0.00532648	0.0291625	0.00598205	0.179462	0.0291625	0.0291625	0.0291625	0.0291625	0.0291625
	CommercialPublic-mediumAC	0.0782353	0.0782353	0.0120909	0.147778	0.147778	0.0782353	0.0120909	0.147778	0.0782353	0.0782353	4.10342	0.0410342	0.0782353	0.0120909	0.147778	0.0782353	0.0782353	0.0782353	0.0782353	0.0782353
	CommercialPublic-highAC	0.05512	0.05512	0.00755068	0.0765556	0.0765556	0.05512	0.00755068	0.0765556	0.05512	0.05512	1.43005	0.0143005	0.05512	0.00755068	0.0765556	0.05512	0.05512	0.05512	0.05512	0.05512
	CommercialPublic-DC	0.069575	0.069575	0.01012	0.300865	0.300865	0.069575	0.01012	0.300865	0.069575	0.069575	1.27078	0.0127078	0.069575	0.01012	0.300865	0.069575	0.069575	0.069575	0.069575	0.069575
Ireland	ResidentialGrid-lowAC	0	0	0	0	0	0	0	0	0	0	0	0	0	0	0	0	0	0	0	0
	ResidentialGrid-mediumAC	0.00882686	0.00882686	0.00735571	0.0132403	0.00735571	0.00882686	0.00735571	0.0132403	0.00882686	0.00882686	0.00827518	0.00827518	0.00882686	0.00735571	0.0132403	0.00882686	0.00882686	0.00882686	0.00882686	0.00882686
	ResidentialGrid-highAC	0.0119686	0.0119686	0.00997385	0.0179529	0.00997385	0.0119686	0.00997385	0.0179529	0.0119686	0.0119686	0.0112206	0.0112206	0.0119686	0.00997385	0.0179529	0.0119686	0.0119686	0.0119686	0.0119686	0.0119686
	ResidentialPV-lowAC	0	0	0	0	0	0	0	0	0	0	0	0	0	0	0	0	0	0	0	0
	ResidentialPV-mediumAC	0.00882686	0.00882686	0.00735571	0.0132403	0.00735571	0.00882686	0.00735571	0.0132403	0.00882686	0.00882686	0.00827518	0.00827518	0.00882686	0.00735571	0.0132403	0.00882686	0.00882686	0.00882686	0.00882686	0.00882686
	ResidentialPV-highAC	0.0119686	0.0119686	0.00997385	0.0179529	0.00997385	0.0119686	0.00997385	0.0179529	0.0119686	0.0119686	0.0112206	0.0112206	0.0119686	0.00997385	0.0179529	0.0119686	0.0119686	0.0119686	0.0119686	0.0119686
	CommercialPrivate-lowAC	0	0	0	0	0	0	0	0	0	0	0	0	0	0	0	0	0	0	0	0
	CommercialPrivate-mediumAC	0.00876471	0.00876471	0.00198667	0.0175294	0.0175294	0.00876471	0.00198667	0.0175294	0.00876471	0.00876471	0.459706	0.00459706	0.00876471	0.00198667	0.0175294	0.00876471	0.00876471	0.00876471	0.00876471	0.00876471
	CommercialPrivate-highAC	0.00664	0.00664	0.00147556	0.01328	0.01328	0.00664	0.00147556	0.01328	0.00664	0.00664	0.172271	0.00172271	0.00664	0.00147556	0.01328	0.00664	0.00664	0.00664	0.00664	0.00664
	CommercialPrivate-DC	0.0291625	0.0291625	0.00598205	0.179462	0.179462	0.0291625	0.00598205	0.179462	0.0291625	0.0291625	0.532648	0.00532648	0.0291625	0.00598205	0.179462	0.0291625	0.0291625	0.0291625	0.0291625	0.0291625
	CommercialPublic-mediumAC	0.0782353	0.0782353	0.0120909	0.147778	0.147778	0.0782353	0.0120909	0.147778	0.0782353	0.0782353	4.10342	0.0410342	0.0782353	0.0120909	0.147778	0.0782353	0.0782353	0.0782353	0.0782353	0.0782353
	CommercialPublic-highAC	0.05512	0.05512	0.00755068	0.0765556	0.0765556	0.05512	0.00755068	0.0765556	0.05512	0.05512	1.43005	0.0143005	0.05512	0.00755068	0.0765556	0.05512	0.05512	0.05512	0.05512	0.05512
	CommercialPublic-DC	0.069575	0.069575	0.01012	0.300865	0.300865	0.069575	0.01012	0.300865	0.069575	0.069575	1.27078	0.0127078	0.069575	0.01012	0.300865	0.069575	0.069575	0.069575	0.069575	0.069575
Italy	ResidentialGrid-lowAC	0	0	0	0	0	0	0	0	0	0	0	0	0	0	0	0	0	0	0	0
	ResidentialGrid-mediumAC	0.011612	0.011612	0.00967668	0.017418	0.00967668	0.011612	0.00967668	0.017418	0.011612	0.011612	0.0108863	0.0108863	0.011612	0.00967668	0.017418	0.011612	0.011612	0.011612	0.011612	0.011612
	ResidentialGrid-highAC	0.0157451	0.0157451	0.0131209	0.0236177	0.0131209	0.0157451	0.0131209	0.0236177	0.0157451	0.0157451	0.014761	0.014761	0.0157451	0.0131209	0.0236177	0.0157451	0.0157451	0.0157451	0.0157451	0.0157451
	ResidentialPV-lowAC	0	0	0	0	0	0	0	0	0	0	0	0	0	0	0	0	0	0	0	0
	ResidentialPV-mediumAC	0.011612	0.011612	0.00967668	0.017418	0.00967668	0.011612	0.00967668	0.017418	0.011612	0.011612	0.0108863	0.0108863	0.011612	0.00967668	0.017418	0.011612	0.011612	0.011612	0.011612	0.011612
	ResidentialPV-highAC	0.0157451	0.0157451	0.0131209	0.0236177	0.0131209	0.0157451	0.0131209	0.0236177	0.0157451	0.0157451	0.014761	0.014761	0.0157451	0.0131209	0.0236177	0.0157451	0.0157451	0.0157451	0.0157451	0.0157451
	CommercialPrivate-lowAC	0	0	0	0	0	0	0	0	0	0	0	0	0	0	0	0	0	0	0	0
	CommercialPrivate-mediumAC	0.00876471	0.00876471	0.00198667	0.0175294	0.0175294	0.00876471	0.00198667	0.0175294	0.00876471	0.00876471	0.459706	0.00459706	0.00876471	0.00198667	0.0175294	0.00876471	0.00876471	0.00876471	0.00876471	0.00876471
	CommercialPrivate-highAC	0.00664	0.00664	0.00147556	0.01328	0.01328	0.00664	0.00147556	0.01328	0.00664	0.00664	0.172271	0.00172271	0.00664	0.00147556	0.01328	0.00664	0.00664	0.00664	0.00664	0.00664
	CommercialPrivate-DC	0.0291625	0.0291625	0.00598205	0.179462	0.179462	0.0291625	0.00598205	0.179462	0.0291625	0.0291625	0.532648	0.00532648	0.0291625	0.00598205	0.179462	0.0291625	0.0291625	0.0291625	0.0291625	0.0291625
	CommercialPublic-mediumAC	0.0782353	0.0782353	0.0120909	0.147778	0.147778	0.0782353	0.0120909	0.147778	0.0782353	0.0782353	4.10342	0.0410342	0.0782353	0.0120909	0.147778	0.0782353	0.0782353	0.0782353	0.0782353	0.0782353
	CommercialPublic-highAC	0.05512	0.05512	0.00755068	0.0765556	0.0765556	0.05512	0.00755068	0.0765556	0.05512	0.05512	1.43005	0.0143005	0.05512	0.00755068	0.0765556	0.05512	0.05512	0.05512	0.05512	0.05512
	CommercialPublic-DC	0.069575	0.069575	0.01012	0.300865	0.300865	0.069575	0.01012	0.300865	0.069575	0.069575	1.27078	0.0127078	0.069575	0.01012	0.300865	0.069575	0.069575	0.069575	0.069575	0.069575
Latvia	ResidentialGrid-lowAC	0	0	0	0	0	0	0	0	0	0	0	0	0	0	0	0	0	0	0	0
	ResidentialGrid-mediumAC	0.00744285	0.00744285	0.00620238	0.0111643	0.00620238	0.00744285	0.00620238	0.0111643	0.00744285	0.00744285	0.00697768	0.00697768	0.00744285	0.00620238	0.0111643	0.00744285	0.00744285	0.00744285	0.00744285	0.00744285
	ResidentialGrid-highAC	0.010092	0.010092	0.00841001	0.015138	0.00841001	0.010092	0.00841001	0.015138	0.010092	0.010092	0.00946126	0.00946126	0.010092	0.00841001	0.015138	0.010092	0.010092	0.010092	0.010092	0.010092
	ResidentialPV-lowAC	0	0	0	0	0	0	0	0	0	0	0	0	0	0	0	0	0	0	0	0
	ResidentialPV-mediumAC	0.00744285	0.00744285	0.00620238	0.0111643	0.00620238	0.00744285	0.00620238	0.0111643	0.00744285	0.00744285	0.00697768	0.00697768	0.00744285	0.00620238	0.0111643	0.00744285	0.00744285	0.00744285	0.00744285	0.00744285
	ResidentialPV-highAC	0.010092	0.010092	0.00841001	0.015138	0.00841001	0.010092	0.00841001	0.015138	0.010092	0.010092	0.00946126	0.00946126	0.010092	0.00841001	0.015138	0.010092	0.010092	0.010092	0.010092	0.010092
	CommercialPrivate-lowAC	0	0	0	0	0	0	0	0	0	0	0	0	0	0	0	0	0	0	0	0
	CommercialPrivate-mediumAC	0.00876471	0.00876471	0.00198667	0.0175294	0.0175294	0.00876471	0.00198667	0.0175294	0.00876471	0.00876471	0.459706	0.00459706	0.00876471	0.00198667	0.0175294	0.00876471	0.00876471	0.00876471	0.00876471	0.00876471
	CommercialPrivate-highAC	0.00664	0.00664	0.00147556	0.01328	0.01328	0.00664	0.00147556	0.01328	0.00664	0.00664	0.172271	0.00172271	0.00664	0.00147556	0.01328	0.00664	0.00664	0.00664	0.00664	0.00664
	CommercialPrivate-DC	0.0291625	0.0291625	0.00598205	0.179462	0.179462	0.0291625	0.00598205	0.179462	0.0291625	0.0291625	0.532648	0.00532648	0.0291625	0.00598205	0.179462	0.0291625	0.0291625	0.0291625	0.0291625	0.0291625
	CommercialPublic-mediumAC	0.0782353	0.0782353	0.0120909	0.147778	0.147778	0.0782353	0.0120909	0.147778	0.0782353	0.0782353	4.10342	0.0410342	0.0782353	0.0120909	0.147778	0.0782353	0.0782353	0.0782353	0.0782353	0.0782353
	CommercialPublic-highAC	0.05512	0.05512	0.00755068	0.0765556	0.0765556	0.05512	0.00755068	0.0765556	0.05512	0.05512	1.43005	0.0143005	0.05512	0.00755068	0.0765556	0.05512	0.05512	0.05512	0.05512	0.05512
	CommercialPublic-DC	0.069575	0.069575	0.01012	0.300865	0.300865	0.069575	0.01012	0.300865	0.069575	0.069575	1.27078	0.0127078	0.069575	0.01012	0.300865	0.069575	0.069575	0.069575	0.069575	0.069575
Lithuania	ResidentialGrid-lowAC	0	0	0	0	0	0	0	0	0	0	0	0	0	0	0	0	0	0	0	0
	ResidentialGrid-mediumAC	0.00744285	0.00744285	0.00620238	0.0111643	0.00620238	0.00744285	0.00620238	0.0111643	0.00744285	0.00744285	0.00697768	0.00697768	0.00744285	0.00620238	0.0111643	0.00744285	0.00744285	0.00744285	0.00744285	0.00744285
	ResidentialGrid-highAC	0.010092	0.010092	0.00841001	0.015138	0.00841001	0.010092	0.00841001	0.015138	0.010092	0.010092	0.00946126	0.00946126	0.010092	0.00841001	0.015138	0.010092	0.010092	0.010092	0.010092	0.010092
	ResidentialPV-lowAC	0	0	0	0	0	0	0	0	0	0	0	0	0	0	0	0	0	0	0	0
	ResidentialPV-mediumAC	0.00744285	0.00744285	0.00620238	0.0111643	0.00620238	0.00744285	0.00620238	0.0111643	0.00744285	0.00744285	0.00697768	0.00697768	0.00744285	0.00620238	0.0111643	0.00744285	0.00744285	0.00744285	0.00744285	0.00744285
	ResidentialPV-highAC	0.010092	0.010092	0.00841001	0.015138	0.00841001	0.010092	0.00841001	0.015138	0.010092	0.010092	0.00946126	0.00946126	0.010092	0.00841001	0.015138	0.010092	0.010092	0.010092	0.010092	0.010092
	CommercialPrivate-lowAC	0	0	0	0	0	0	0	0	0	0	0	0	0	0	0	0	0	0	0	0
	CommercialPrivate-mediumAC	0.00876471	0.00876471	0.00198667	0.0175294	0.0175294	0.00876471	0.00198667	0.0175294	0.00876471	0.00876471	0.459706	0.00459706	0.00876471	0.00198667	0.0175294	0.00876471	0.00876471	0.00876471	0.00876471	0.00876471
	CommercialPrivate-highAC	0.00664	0.00664	0.00147556	0.01328	0.01328	0.00664	0.00147556	0.01328	0.00664	0.00664	0.172271	0.00172271	0.00664	0.00147556	0.01328	0.00664	0.00664	0.00664	0.00664	0.00664
	CommercialPrivate-DC	0.0291625	0.0291625	0.00598205	0.179462	0.179462	0.0291625	0.00598205	0.179462	0.0291625	0.0291625	0.532648	0.00532648	0.0291625	0.00598205	0.179462	0.0291625	0.0291625	0.0291625	0.0291625	0.0291625
	CommercialPublic-mediumAC	0.0782353	0.0782353	0.0120909	0.147778	0.147778	0.0782353	0.0120909	0.147778	0.0782353	0.0782353	4.10342	0.0410342	0.0782353	0.0120909	0.147778	0.0782353	0.0782353	0.0782353	0.0782353	0.0782353
	CommercialPublic-highAC	0.05512	0.05512	0.00755068	0.0765556	0.0765556	0.05512	0.00755068	0.0765556	0.05512	0.05512	1.43005	0.0143005	0.05512	0.00755068	0.0765556	0.05512	0.05512	0.05512	0.05512	0.05512
	CommercialPublic-DC	0.069575	0.069575	0.01012	0.300865	0.300865	0.069575	0.01012	0.300865	0.069575	0.069575	1.27078	0.0127078	0.069575	0.01012	0.300865	0.069575	0.069575	0.069575	0.069575	0.069575
Luxembourg	ResidentialGrid-lowAC	0	0	0	0	0	0	0	0	0	0	0	0	0	0	0	0	0	0	0	0
	ResidentialGrid-mediumAC	0.00813793	0.00813793	0.00678161	0.0122069	0.00678161	0.00813793	0.00678161	0.0122069	0.00813793	0.00813793	0.00762931	0.00762931	0.00813793	0.00678161	0.0122069	0.00813793	0.00813793	0.00813793	0.00813793	0.00813793
	ResidentialGrid-highAC	0.0110345	0.0110345	0.0091954	0.0165517	0.0091954	0.0110345	0.0091954	0.0165517	0.0110345	0.0110345	0.0103448	0.0103448	0.0110345	0.0091954	0.0165517	0.0110345	0.0110345	0.0110345	0.0110345	0.0110345
	ResidentialPV-lowAC	0	0	0	0	0	0	0	0	0	0	0	0	0	0	0	0	0	0	0	0
	ResidentialPV-mediumAC	0.00813793	0.00813793	0.00678161	0.0122069	0.00678161	0.00813793	0.00678161	0.0122069	0.00813793	0.00813793	0.00762931	0.00762931	0.00813793	0.00678161	0.0122069	0.00813793	0.00813793	0.00813793	0.00813793	0.00813793
	ResidentialPV-highAC	0.0110345	0.0110345	0.0091954	0.0165517	0.0091954	0.0110345	0.0091954	0.0165517	0.0110345	0.0110345	0.0103448	0.0103448	0.0110345	0.0091954	0.0165517	0.0110345	0.0110345	0.0110345	0.0110345	0.0110345
	CommercialPrivate-lowAC	0	0	0	0	0	0	0	0	0	0	0	0	0	0	0	0	0	0	0	0
	CommercialPrivate-mediumAC	0.00876471	0.00876471	0.00198667	0.0175294	0.0175294	0.00876471	0.00198667	0.0175294	0.00876471	0.00876471	0.459706	0.00459706	0.00876471	0.00198667	0.0175294	0.00876471	0.00876471	0.00876471	0.00876471	0.00876471
	CommercialPrivate-highAC	0.00664	0.00664	0.00147556	0.01328	0.01328	0.00664	0.00147556	0.01328	0.00664	0.00664	0.172271	0.00172271	0.00664	0.00147556	0.01328	0.00664	0.00664	0.00664	0.00664	0.00664
	CommercialPrivate-DC	0.0291625	0.0291625	0.00598205	0.179462	0.179462	0.0291625	0.00598205	0.179462	0.0291625	0.0291625	0.532648	0.00532648	0.0291625	0.00598205	0.179462	0.0291625	0.0291625	0.0291625	0.0291625	0.0291625
	CommercialPublic-mediumAC	0.0782353	0.0782353	0.0120909	0.147778	0.147778	0.0782353	0.0120909	0.147778	0.0782353	0.0782353	4.10342	0.0410342	0.0782353	0.0120909	0.147778	0.0782353	0.0782353	0.0782353	0.0782353	0.0782353
	CommercialPublic-highAC	0.05512	0.05512	0.00755068	0.0765556	0.0765556	0.05512	0.00755068	0.0765556	0.05512	0.05512	1.43005	0.0143005	0.05512	0.00755068	0.0765556	0.05512	0.05512	0.05512	0.05512	0.05512
	CommercialPublic-DC	0.069575	0.069575	0.01012	0.300865	0.300865	0.069575	0.01012	0.300865	0.069575	0.069575	1.27078	0.0127078	0.069575	0.01012	0.300865	0.069575	0.069575	0.069575	0.069575	0.069575
Malta	ResidentialGrid-lowAC	0	0	0	0	0	0	0	0	0	0	0	0	0	0	0	0	0	0	0	0
	ResidentialGrid-mediumAC	0.0106697	0.0106697	0.00889144	0.0160046	0.00889144	0.0106697	0.00889144	0.0160046	0.0106697	0.0106697	0.0100029	0.0100029	0.0106697	0.00889144	0.0160046	0.0106697	0.0106697	0.0106697	0.0106697	0.0106697
	ResidentialGrid-highAC	0.0144674	0.0144674	0.0120562	0.0217011	0.0120562	0.0144674	0.0120562	0.0217011	0.0144674	0.0144674	0.0135632	0.0135632	0.0144674	0.0120562	0.0217011	0.0144674	0.0144674	0.0144674	0.0144674	0.0144674
	ResidentialPV-lowAC	0	0	0	0	0	0	0	0	0	0	0	0	0	0	0	0	0	0	0	0
	ResidentialPV-mediumAC	0.0106697	0.0106697	0.00889144	0.0160046	0.00889144	0.0106697	0.00889144	0.0160046	0.0106697	0.0106697	0.0100029	0.0100029	0.0106697	0.00889144	0.0160046	0.0106697	0.0106697	0.0106697	0.0106697	0.0106697
	ResidentialPV-highAC	0.0144674	0.0144674	0.0120562	0.0217011	0.0120562	0.0144674	0.0120562	0.0217011	0.0144674	0.0144674	0.0135632	0.0135632	0.0144674	0.0120562	0.0217011	0.0144674	0.0144674	0.0144674	0.0144674	0.0144674
	CommercialPrivate-lowAC	0	0	0	0	0	0	0	0	0	0	0	0	0	0	0	0	0	0	0	0
	CommercialPrivate-mediumAC	0.00876471	0.00876471	0.00198667	0.0175294	0.0175294	0.00876471	0.00198667	0.0175294	0.00876471	0.00876471	0.459706	0.00459706	0.00876471	0.00198667	0.0175294	0.00876471	0.00876471	0.00876471	0.00876471	0.00876471
	CommercialPrivate-highAC	0.00664	0.00664	0.00147556	0.01328	0.01328	0.00664	0.00147556	0.01328	0.00664	0.00664	0.172271	0.00172271	0.00664	0.00147556	0.01328	0.00664	0.00664	0.00664	0.00664	0.00664
	CommercialPrivate-DC	0.0291625	0.0291625	0.00598205	0.179462	0.179462	0.0291625	0.00598205	0.179462	0.0291625	0.0291625	0.532648	0.00532648	0.0291625	0.00598205	0.179462	0.0291625	0.0291625	0.0291625	0.0291625	0.0291625
	CommercialPublic-mediumAC	0.0782353	0.0782353	0.0120909	0.147778	0.147778	0.0782353	0.0120909	0.147778	0.0782353	0.0782353	4.10342	0.0410342	0.0782353	0.0120909	0.147778	0.0782353	0.0782353	0.0782353	0.0782353	0.0782353
	CommercialPublic-highAC	0.05512	0.05512	0.00755068	0.0765556	0.0765556	0.05512	0.00755068	0.0765556	0.05512	0.05512	1.43005	0.0143005	0.05512	0.00755068	0.0765556	0.05512	0.05512	0.05512	0.05512	0.05512
	CommercialPublic-DC	0.069575	0.069575	0.01012	0.300865	0.300865	0.069575	0.01012	0.300865	0.069575	0.069575	1.27078	0.0127078	0.069575	0.01012	0.300865	0.069575	0.069575	0.069575	0.069575	0.069575
Netherlands	ResidentialGrid-lowAC	0	0	0	0	0	0	0	0	0	0	0	0	0	0	0	0	0	0	0	0
	ResidentialGrid-mediumAC	0.00841615	0.00841615	0.00701346	0.0126242	0.00701346	0.00841615	0.00701346	0.0126242	0.00841615	0.00841615	0.00789014	0.00789014	0.00841615	0.00701346	0.0126242	0.00841615	0.00841615	0.00841615	0.00841615	0.00841615
	ResidentialGrid-highAC	0.0114117	0.0114117	0.00950978	0.0171176	0.00950978	0.0114117	0.00950978	0.0171176	0.0114117	0.0114117	0.0106985	0.0106985	0.0114117	0.00950978	0.0171176	0.0114117	0.0114117	0.0114117	0.0114117	0.0114117
	ResidentialPV-lowAC	0	0	0	0	0	0	0	0	0	0	0	0	0	0	0	0	0	0	0	0
	ResidentialPV-mediumAC	0.00841615	0.00841615	0.00701346	0.0126242	0.00701346	0.00841615	0.00701346	0.0126242	0.00841615	0.00841615	0.00789014	0.00789014	0.00841615	0.00701346	0.0126242	0.00841615	0.00841615	0.00841615	0.00841615	0.00841615
	ResidentialPV-highAC	0.0114117	0.0114117	0.00950978	0.0171176	0.00950978	0.0114117	0.00950978	0.0171176	0.0114117	0.0114117	0.0106985	0.0106985	0.0114117	0.00950978	0.0171176	0.0114117	0.0114117	0.0114117	0.0114117	0.0114117
	CommercialPrivate-lowAC	0	0	0	0	0	0	0	0	0	0	0	0	0	0	0	0	0	0	0	0
	CommercialPrivate-mediumAC	0.00876471	0.00876471	0.00198667	0.0175294	0.0175294	0.00876471	0.00198667	0.0175294	0.00876471	0.00876471	0.459706	0.00459706	0.00876471	0.00198667	0.0175294	0.00876471	0.00876471	0.00876471	0.00876471	0.00876471
	CommercialPrivate-highAC	0.00664	0.00664	0.00147556	0.01328	0.01328	0.00664	0.00147556	0.01328	0.00664	0.00664	0.172271	0.00172271	0.00664	0.00147556	0.01328	0.00664	0.00664	0.00664	0.00664	0.00664
	CommercialPrivate-DC	0.0291625	0.0291625	0.00598205	0.179462	0.179462	0.0291625	0.00598205	0.179462	0.0291625	0.0291625	0.532648	0.00532648	0.0291625	0.00598205	0.179462	0.0291625	0.0291625	0.0291625	0.0291625	0.0291625
	CommercialPublic-mediumAC	0.0782353	0.0782353	0.0120909	0.147778	0.147778	0.0782353	0.0120909	0.147778	0.0782353	0.0782353	4.10342	0.0410342	0.0782353	0.0120909	0.147778	0.0782353	0.0782353	0.0782353	0.0782353	0.0782353
	CommercialPublic-highAC	0.05512	0.05512	0.00755068	0.0765556	0.0765556	0.05512	0.00755068	0.0765556	0.05512	0.05512	1.43005	0.0143005	0.05512	0.00755068	0.0765556	0.05512	0.05512	0.05512	0.05512	0.05512
	CommercialPublic-DC	0.069575	0.069575	0.01012	0.300865	0.300865	0.069575	0.01012	0.300865	0.069575	0.069575	1.27078	0.0127078	0.069575	0.01012	0.300865	0.069575	0.069575	0.069575	0.069575	0.069575
Poland	ResidentialGrid-lowAC	0	0	0	0	0	0	0	0	0	0	0	0	0	0	0	0	0	0	0	0
	ResidentialGrid-mediumAC	0.0139023	0.0139023	0.0115852	0.0208534	0.0115852	0.0139023	0.0115852	0.0208534	0.0139023	0.0139023	0.0130334	0.0130334	0.0139023	0.0115852	0.0208534	0.0139023	0.0139023	0.0139023	0.0139023	0.0139023
	ResidentialGrid-highAC	0.0188506	0.0188506	0.0157088	0.0282759	0.0157088	0.0188506	0.0157088	0.0282759	0.0188506	0.0188506	0.0176724	0.0176724	0.0188506	0.0157088	0.0282759	0.0188506	0.0188506	0.0188506	0.0188506	0.0188506
	ResidentialPV-lowAC	0	0	0	0	0	0	0	0	0	0	0	0	0	0	0	0	0	0	0	0
	ResidentialPV-mediumAC	0.0139023	0.0139023	0.0115852	0.0208534	0.0115852	0.0139023	0.0115852	0.0208534	0.0139023	0.0139023	0.0130334	0.0130334	0.0139023	0.0115852	0.0208534	0.0139023	0.0139023	0.0139023	0.0139023	0.0139023
	ResidentialPV-highAC	0.0188506	0.0188506	0.0157088	0.0282759	0.0157088	0.0188506	0.0157088	0.0282759	0.0188506	0.0188506	0.0176724	0.0176724	0.0188506	0.0157088	0.0282759	0.0188506	0.0188506	0.0188506	0.0188506	0.0188506
	CommercialPrivate-lowAC	0	0	0	0	0	0	0	0	0	0	0	0	0	0	0	0	0	0	0	0
	CommercialPrivate-mediumAC	0.00876471	0.00876471	0.00198667	0.0175294	0.0175294	0.00876471	0.00198667	0.0175294	0.00876471	0.00876471	0.459706	0.00459706	0.00876471	0.00198667	0.0175294	0.00876471	0.00876471	0.00876471	0.00876471	0.00876471
	CommercialPrivate-highAC	0.00664	0.00664	0.00147556	0.01328	0.01328	0.00664	0.00147556	0.01328	0.00664	0.00664	0.172271	0.00172271	0.00664	0.00147556	0.01328	0.00664	0.00664	0.00664	0.00664	0.00664
	CommercialPrivate-DC	0.0291625	0.0291625	0.00598205	0.179462	0.179462	0.0291625	0.00598205	0.179462	0.0291625	0.0291625	0.532648	0.00532648	0.0291625	0.00598205	0.179462	0.0291625	0.0291625	0.0291625	0.0291625	0.0291625
	CommercialPublic-mediumAC	0.0782353	0.0782353	0.0120909	0.147778	0.147778	0.0782353	0.0120909	0.147778	0.0782353	0.0782353	4.10342	0.0410342	0.0782353	0.0120909	0.147778	0.0782353	0.0782353	0.0782353	0.0782353	0.0782353
	CommercialPublic-highAC	0.05512	0.05512	0.00755068	0.0765556	0.0765556	0.05512	0.00755068	0.0765556	0.05512	0.05512	1.43005	0.0143005	0.05512	0.00755068	0.0765556	0.05512	0.05512	0.05512	0.05512	0.05512
	CommercialPublic-DC	0.069575	0.069575	0.01012	0.300865	0.300865	0.069575	0.01012	0.300865	0.069575	0.069575	1.27078	0.0127078	0.069575	0.01012	0.300865	0.069575	0.069575	0.069575	0.069575	0.069575
Portugal	ResidentialGrid-lowAC	0	0	0	0	0	0	0	0	0	0	0	0	0	0	0	0	0	0	0	0
	ResidentialGrid-mediumAC	0.00842564	0.00842564	0.00702136	0.0126385	0.00702136	0.00842564	0.00702136	0.0126385	0.00842564	0.00842564	0.00789903	0.00789903	0.00842564	0.00702136	0.0126385	0.00842564	0.00842564	0.00842564	0.00842564	0.00842564
	ResidentialGrid-highAC	0.0114246	0.0114246	0.00952049	0.0171369	0.00952049	0.0114246	0.00952049	0.0171369	0.0114246	0.0114246	0.0107106	0.0107106	0.0114246	0.00952049	0.0171369	0.0114246	0.0114246	0.0114246	0.0114246	0.0114246
	ResidentialPV-lowAC	0	0	0	0	0	0	0	0	0	0	0	0	0	0	0	0	0	0	0	0
	ResidentialPV-mediumAC	0.00842564	0.00842564	0.00702136	0.0126385	0.00702136	0.00842564	0.00702136	0.0126385	0.00842564	0.00842564	0.00789903	0.00789903	0.00842564	0.00702136	0.0126385	0.00842564	0.00842564	0.00842564	0.00842564	0.00842564
	ResidentialPV-highAC	0.0114246	0.0114246	0.00952049	0.0171369	0.00952049	0.0114246	0.00952049	0.0171369	0.0114246	0.0114246	0.0107106	0.0107106	0.0114246	0.00952049	0.0171369	0.0114246	0.0114246	0.0114246	0.0114246	0.0114246
	CommercialPrivate-lowAC	0	0	0	0	0	0	0	0	0	0	0	0	0	0	0	0	0	0	0	0
	CommercialPrivate-mediumAC	0.00876471	0.00876471	0.00198667	0.0175294	0.0175294	0.00876471	0.00198667	0.0175294	0.00876471	0.00876471	0.459706	0.00459706	0.00876471	0.00198667	0.0175294	0.00876471	0.00876471	0.00876471	0.00876471	0.00876471
	CommercialPrivate-highAC	0.00664	0.00664	0.00147556	0.01328	0.01328	0.00664	0.00147556	0.01328	0.00664	0.00664	0.172271	0.00172271	0.00664	0.00147556	0.01328	0.00664	0.00664	0.00664	0.00664	0.00664
	CommercialPrivate-DC	0.0291625	0.0291625	0.00598205	0.179462	0.179462	0.0291625	0.00598205	0.179462	0.0291625	0.0291625	0.532648	0.00532648	0.0291625	0.00598205	0.179462	0.0291625	0.0291625	0.0291625	0.0291625	0.0291625
	CommercialPublic-mediumAC	0.0782353	0.0782353	0.0120909	0.147778	0.147778	0.0782353	0.0120909	0.147778	0.0782353	0.0782353	4.10342	0.0410342	0.0782353	0.0120909	0.147778	0.0782353	0.0782353	0.0782353	0.0782353	0.0782353
	CommercialPublic-highAC	0.05512	0.05512	0.00755068	0.0765556	0.0765556	0.05512	0.00755068	0.0765556	0.05512	0.05512	1.43005	0.0143005	0.05512	0.00755068	0.0765556	0.05512	0.05512	0.05512	0.05512	0.05512
	CommercialPublic-DC	0.069575	0.069575	0.01012	0.300865	0.300865	0.069575	0.01012	0.300865	0.069575	0.069575	1.27078	0.0127078	0.069575	0.01012	0.300865	0.069575	0.069575	0.069575	0.069575	0.069575
Romania	ResidentialGrid-lowAC	0	0	0	0	0	0	0	0	0	0	0	0	0	0	0	0	0	0	0	0
	ResidentialGrid-mediumAC	0.0134502	0.0134502	0.0112085	0.0201753	0.0112085	0.0134502	0.0112085	0.0201753	0.0134502	0.0134502	0.0126096	0.0126096	0.0134502	0.0112085	0.0201753	0.0134502	0.0134502	0.0134502	0.0134502	0.0134502
	ResidentialGrid-highAC	0.0182375	0.0182375	0.015198	0.0273563	0.015198	0.0182375	0.015198	0.0273563	0.0182375	0.0182375	0.0170977	0.0170977	0.0182375	0.015198	0.0273563	0.0182375	0.0182375	0.0182375	0.0182375	0.0182375
	ResidentialPV-lowAC	0	0	0	0	0	0	0	0	0	0	0	0	0	0	0	0	0	0	0	0
	ResidentialPV-mediumAC	0.0134502	0.0134502	0.0112085	0.0201753	0.0112085	0.0134502	0.0112085	0.0201753	0.0134502	0.0134502	0.0126096	0.0126096	0.0134502	0.0112085	0.0201753	0.0134502	0.0134502	0.0134502	0.0134502	0.0134502
	ResidentialPV-highAC	0.0182375	0.0182375	0.015198	0.0273563	0.015198	0.0182375	0.015198	0.0273563	0.0182375	0.0182375	0.0170977	0.0170977	0.0182375	0.015198	0.0273563	0.0182375	0.0182375	0.0182375	0.0182375	0.0182375
	CommercialPrivate-lowAC	0	0	0	0	0	0	0	0	0	0	0	0	0	0	0	0	0	0	0	0
	CommercialPrivate-mediumAC	0.00876471	0.00876471	0.00198667	0.0175294	0.0175294	0.00876471	0.00198667	0.0175294	0.00876471	0.00876471	0.459706	0.00459706	0.00876471	0.00198667	0.0175294	0.00876471	0.00876471	0.00876471	0.00876471	0.00876471
	CommercialPrivate-highAC	0.00664	0.00664	0.00147556	0.01328	0.01328	0.00664	0.00147556	0.01328	0.00664	0.00664	0.172271	0.00172271	0.00664	0.00147556	0.01328	0.00664	0.00664	0.00664	0.00664	0.00664
	CommercialPrivate-DC	0.0291625	0.0291625	0.00598205	0.179462	0.179462	0.0291625	0.00598205	0.179462	0.0291625	0.0291625	0.532648	0.00532648	0.0291625	0.00598205	0.179462	0.0291625	0.0291625	0.0291625	0.0291625	0.0291625
	CommercialPublic-mediumAC	0.0782353	0.0782353	0.0120909	0.147778	0.147778	0.0782353	0.0120909	0.147778	0.0782353	0.0782353	4.10342	0.0410342	0.0782353	0.0120909	0.147778	0.0782353	0.0782353	0.0782353	0.0782353	0.0782353
	CommercialPublic-highAC	0.05512	0.05512	0.00755068	0.0765556	0.0765556	0.05512	0.00755068	0.0765556	0.05512	0.05512	1.43005	0.0143005	0.05512	0.00755068	0.0765556	0.05512	0.05512	0.05512	0.05512	0.05512
	CommercialPublic-DC	0.069575	0.069575	0.01012	0.300865	0.300865	0.069575	0.01012	0.300865	0.069575	0.069575	1.27078	0.0127078	0.069575	0.01012	0.300865	0.069575	0.069575	0.069575	0.069575	0.069575
Slovakia	ResidentialGrid-lowAC	0	0	0	0	0	0	0	0	0	0	0	0	0	0	0	0	0	0	0	0
	ResidentialGrid-mediumAC	0.0135632	0.0135632	0.0113027	0.0203448	0.0113027	0.0135632	0.0113027	0.0203448	0.0135632	0.0135632	0.0127155	0.0127155	0.0135632	0.0113027	0.0203448	0.0135632	0.0135632	0.0135632	0.0135632	0.0135632
	ResidentialGrid-highAC	0.0183908	0.0183908	0.0153257	0.0275862	0.0153257	0.0183908	0.0153257	0.0275862	0.0183908	0.0183908	0.0172414	0.0172414	0.0183908	0.0153257	0.0275862	0.0183908	0.0183908	0.0183908	0.0183908	0.0183908
	ResidentialPV-lowAC	0	0	0	0	0	0	0	0	0	0	0	0	0	0	0	0	0	0	0	0
	ResidentialPV-mediumAC	0.0135632	0.0135632	0.0113027	0.0203448	0.0113027	0.0135632	0.0113027	0.0203448	0.0135632	0.0135632	0.0127155	0.0127155	0.0135632	0.0113027	0.0203448	0.0135632	0.0135632	0.0135632	0.0135632	0.0135632
	ResidentialPV-highAC	0.0183908	0.0183908	0.0153257	0.0275862	0.0153257	0.0183908	0.0153257	0.0275862	0.0183908	0.0183908	0.0172414	0.0172414	0.0183908	0.0153257	0.0275862	0.0183908	0.0183908	0.0183908	0.0183908	0.0183908
	CommercialPrivate-lowAC	0	0	0	0	0	0	0	0	0	0	0	0	0	0	0	0	0	0	0	0
	CommercialPrivate-mediumAC	0.00876471	0.00876471	0.00198667	0.0175294	0.0175294	0.00876471	0.00198667	0.0175294	0.00876471	0.00876471	0.459706	0.00459706	0.00876471	0.00198667	0.0175294	0.00876471	0.00876471	0.00876471	0.00876471	0.00876471
	CommercialPrivate-highAC	0.00664	0.00664	0.00147556	0.01328	0.01328	0.00664	0.00147556	0.01328	0.00664	0.00664	0.172271	0.00172271	0.00664	0.00147556	0.01328	0.00664	0.00664	0.00664	0.00664	0.00664
	CommercialPrivate-DC	0.0291625	0.0291625	0.00598205	0.179462	0.179462	0.0291625	0.00598205	0.179462	0.0291625	0.0291625	0.532648	0.00532648	0.0291625	0.00598205	0.179462	0.0291625	0.0291625	0.0291625	0.0291625	0.0291625
	CommercialPublic-mediumAC	0.0782353	0.0782353	0.0120909	0.147778	0.147778	0.0782353	0.0120909	0.147778	0.0782353	0.0782353	4.10342	0.0410342	0.0782353	0.0120909	0.147778	0.0782353	0.0782353	0.0782353	0.0782353	0.0782353
	CommercialPublic-highAC	0.05512	0.05512	0.00755068	0.0765556	0.0765556	0.05512	0.00755068	0.0765556	0.05512	0.05512	1.43005	0.0143005	0.05512	0.00755068	0.0765556	0.05512	0.05512	0.05512	0.05512	0.05512
	CommercialPublic-DC	0.069575	0.069575	0.01012	0.300865	0.300865	0.069575	0.01012	0.300865	0.069575	0.069575	1.27078	0.0127078	0.069575	0.01012	0.300865	0.069575	0.069575	0.069575	0.069575	0.069575
Slovenia	ResidentialGrid-lowAC	0	0	0	0	0	0	0	0	0	0	0	0	0	0	0	0	0	0	0	0
	ResidentialGrid-mediumAC	0.0137893	0.0137893	0.0114911	0.0206839	0.0114911	0.0137893	0.0114911	0.0206839	0.0137893	0.0137893	0.0129274	0.0129274	0.0137893	0.0114911	0.0206839	0.0137893	0.0137893	0.0137893	0.0137893	0.0137893
	ResidentialGrid-highAC	0.0186973	0.0186973	0.0155811	0.028046	0.0155811	0.0186973	0.0155811	0.028046	0.0186973	0.0186973	0.0175287	0.0175287	0.0186973	0.0155811	0.028046	0.0186973	0.0186973	0.0186973	0.0186973	0.0186973
	ResidentialPV-lowAC	0	0	0	0	0	0	0	0	0	0	0	0	0	0	0	0	0	0	0	0
	ResidentialPV-mediumAC	0.0137893	0.0137893	0.0114911	0.0206839	0.0114911	0.0137893	0.0114911	0.0206839	0.0137893	0.0137893	0.0129274	0.0129274	0.0137893	0.0114911	0.0206839	0.0137893	0.0137893	0.0137893	0.0137893	0.0137893
	ResidentialPV-highAC	0.0186973	0.0186973	0.0155811	0.028046	0.0155811	0.0186973	0.0155811	0.028046	0.0186973	0.0186973	0.0175287	0.0175287	0.0186973	0.0155811	0.028046	0.0186973	0.0186973	0.0186973	0.0186973	0.0186973
	CommercialPrivate-lowAC	0	0	0	0	0	0	0	0	0	0	0	0	0	0	0	0	0	0	0	0
	CommercialPrivate-mediumAC	0.00876471	0.00876471	0.00198667	0.0175294	0.0175294	0.00876471	0.00198667	0.0175294	0.00876471	0.00876471	0.459706	0.00459706	0.00876471	0.00198667	0.0175294	0.00876471	0.00876471	0.00876471	0.00876471	0.00876471
	CommercialPrivate-highAC	0.00664	0.00664	0.00147556	0.01328	0.01328	0.00664	0.00147556	0.01328	0.00664	0.00664	0.172271	0.00172271	0.00664	0.00147556	0.01328	0.00664	0.00664	0.00664	0.00664	0.00664
	CommercialPrivate-DC	0.0291625	0.0291625	0.00598205	0.179462	0.179462	0.0291625	0.00598205	0.179462	0.0291625	0.0291625	0.532648	0.00532648	0.0291625	0.00598205	0.179462	0.0291625	0.0291625	0.0291625	0.0291625	0.0291625
	CommercialPublic-mediumAC	0.0782353	0.0782353	0.0120909	0.147778	0.147778	0.0782353	0.0120909	0.147778	0.0782353	0.0782353	4.10342	0.0410342	0.0782353	0.0120909	0.147778	0.0782353	0.0782353	0.0782353	0.0782353	0.0782353
	CommercialPublic-highAC	0.05512	0.05512	0.00755068	0.0765556	0.0765556	0.05512	0.00755068	0.0765556	0.05512	0.05512	1.43005	0.0143005	0.05512	0.00755068	0.0765556	0.05512	0.05512	0.05512	0.05512	0.05512
	CommercialPublic-DC	0.069575	0.069575	0.01012	0.300865	0.300865	0.069575	0.01012	0.300865	0.069575	0.069575	1.27078	0.0127078	0.069575	0.01012	0.300865	0.069575	0.069575	0.069575	0.069575	0.069575
Spain	ResidentialGrid-lowAC	0	0	0	0	0	0	0	0	0	0	0	0	0	0	0	0	0	0	0	0
	ResidentialGrid-mediumAC	0.00828863	0.00828863	0.00690719	0.012433	0.00690719	0.00828863	0.00690719	0.012433	0.00828863	0.00828863	0.00777059	0.00777059	0.00828863	0.00690719	0.012433	0.00828863	0.00828863	0.00828863	0.00828863	0.00828863
	ResidentialGrid-highAC	0.0112388	0.0112388	0.00936569	0.0168582	0.00936569	0.0112388	0.00936569	0.0168582	0.0112388	0.0112388	0.0105364	0.0105364	0.0112388	0.00936569	0.0168582	0.0112388	0.0112388	0.0112388	0.0112388	0.0112388
	ResidentialPV-lowAC	0	0	0	0	0	0	0	0	0	0	0	0	0	0	0	0	0	0	0	0
	ResidentialPV-mediumAC	0.00828863	0.00828863	0.00690719	0.012433	0.00690719	0.00828863	0.00690719	0.012433	0.00828863	0.00828863	0.00777059	0.00777059	0.00828863	0.00690719	0.012433	0.00828863	0.00828863	0.00828863	0.00828863	0.00828863
	ResidentialPV-highAC	0.0112388	0.0112388	0.00936569	0.0168582	0.00936569	0.0112388	0.00936569	0.0168582	0.0112388	0.0112388	0.0105364	0.0105364	0.0112388	0.00936569	0.0168582	0.0112388	0.0112388	0.0112388	0.0112388	0.0112388
	CommercialPrivate-lowAC	0	0	0	0	0	0	0	0	0	0	0	0	0	0	0	0	0	0	0	0
	CommercialPrivate-mediumAC	0.00876471	0.00876471	0.00198667	0.0175294	0.0175294	0.00876471	0.00198667	0.0175294	0.00876471	0.00876471	0.459706	0.00459706	0.00876471	0.00198667	0.0175294	0.00876471	0.00876471	0.00876471	0.00876471	0.00876471
	CommercialPrivate-highAC	0.00664	0.00664	0.00147556	0.01328	0.01328	0.00664	0.00147556	0.01328	0.00664	0.00664	0.172271	0.00172271	0.00664	0.00147556	0.01328	0.00664	0.00664	0.00664	0.00664	0.00664
	CommercialPrivate-DC	0.0291625	0.0291625	0.00598205	0.179462	0.179462	0.0291625	0.00598205	0.179462	0.0291625	0.0291625	0.532648	0.00532648	0.0291625	0.00598205	0.179462	0.0291625	0.0291625	0.0291625	0.0291625	0.0291625
	CommercialPublic-mediumAC	0.0782353	0.0782353	0.0120909	0.147778	0.147778	0.0782353	0.0120909	0.147778	0.0782353	0.0782353	4.10342	0.0410342	0.0782353	0.0120909	0.147778	0.0782353	0.0782353	0.0782353	0.0782353	0.0782353
	CommercialPublic-highAC	0.05512	0.05512	0.00755068	0.0765556	0.0765556	0.05512	0.00755068	0.0765556	0.05512	0.05512	1.43005	0.0143005	0.05512	0.00755068	0.0765556	0.05512	0.05512	0.05512	0.05512	0.05512
	CommercialPublic-DC	0.069575	0.069575	0.01012	0.300865	0.300865	0.069575	0.01012	0.300865	0.069575	0.069575	1.27078	0.0127078	0.069575	0.01012	0.300865	0.069575	0.069575	0.069575	0.069575	0.069575
Sweden	ResidentialGrid-lowAC	0	0	0	0	0	0	0	0	0	0	0	0	0	0	0	0	0	0	0	0
	ResidentialGrid-mediumAC	0.00966041	0.00966041	0.00805034	0.0144906	0.00805034	0.00966041	0.00805034	0.0144906	0.00966041	0.00966041	0.00905664	0.00905664	0.00966041	0.00805034	0.0144906	0.00966041	0.00966041	0.00966041	0.00966041	0.00966041
	ResidentialGrid-highAC	0.0130989	0.0130989	0.0109157	0.0196483	0.0109157	0.0130989	0.0109157	0.0196483	0.0130989	0.0130989	0.0122802	0.0122802	0.0130989	0.0109157	0.0196483	0.0130989	0.0130989	0.0130989	0.0130989	0.0130989
	ResidentialPV-lowAC	0	0	0	0	0	0	0	0	0	0	0	0	0	0	0	0	0	0	0	0
	ResidentialPV-mediumAC	0.00966041	0.00966041	0.00805034	0.0144906	0.00805034	0.00966041	0.00805034	0.0144906	0.00966041	0.00966041	0.00905664	0.00905664	0.00966041	0.00805034	0.0144906	0.00966041	0.00966041	0.00966041	0.00966041	0.00966041
	ResidentialPV-highAC	0.0130989	0.0130989	0.0109157	0.0196483	0.0109157	0.0130989	0.0109157	0.0196483	0.0130989	0.0130989	0.0122802	0.0122802	0.0130989	0.0109157	0.0196483	0.0130989	0.0130989	0.0130989	0.0130989	0.0130989
	CommercialPrivate-lowAC	0	0	0	0	0	0	0	0	0	0	0	0	0	0	0	0	0	0	0	0
	CommercialPrivate-mediumAC	0.00876471	0.00876471	0.00198667	0.0175294	0.0175294	0.00876471	0.00198667	0.0175294	0.00876471	0.00876471	0.459706	0.00459706	0.00876471	0.00198667	0.0175294	0.00876471	0.00876471	0.00876471	0.00876471	0.00876471
	CommercialPrivate-highAC	0.00664	0.00664	0.00147556	0.01328	0.01328	0.00664	0.00147556	0.01328	0.00664	0.00664	0.172271	0.00172271	0.00664	0.00147556	0.01328	0.00664	0.00664	0.00664	0.00664	0.00664
	CommercialPrivate-DC	0.0291625	0.0291625	0.00598205	0.179462	0.179462	0.0291625	0.00598205	0.179462	0.0291625	0.0291625	0.532648	0.00532648	0.0291625	0.00598205	0.179462	0.0291625	0.0291625	0.0291625	0.0291625	0.0291625
	CommercialPublic-mediumAC	0.0782353	0.0782353	0.0120909	0.147778	0.147778	0.0782353	0.0120909	0.147778	0.0782353	0.0782353	4.10342	0.0410342	0.0782353	0.0120909	0.147778	0.0782353	0.0782353	0.0782353	0.0782353	0.0782353
	CommercialPublic-highAC	0.05512	0.05512	0.00755068	0.0765556	0.0765556	0.05512	0.00755068	0.0765556	0.05512	0.05512	1.43005	0.0143005	0.05512	0.00755068	0.0765556	0.05512	0.05512	0.05512	0.05512	0.05512
	CommercialPublic-DC	0.069575	0.069575	0.01012	0.300865	0.300865	0.069575	0.01012	0.300865	0.069575	0.069575	1.27078	0.0127078	0.069575	0.01012	0.300865	0.069575	0.069575	0.069575	0.069575	0.069575
United Kingdom	ResidentialGrid-lowAC	0	0	0	0	0	0	0	0	0	0	0	0	0	0	0	0	0	0	0	0
	ResidentialGrid-mediumAC	0.00861157	0.00861157	0.00717631	0.0129174	0.00717631	0.00861157	0.00717631	0.0129174	0.00861157	0.00861157	0.00807334	0.00807334	0.00861157	0.00717631	0.0129174	0.00861157	0.00861157	0.00861157	0.00861157	0.00861157
	ResidentialGrid-highAC	0.0116767	0.0116767	0.00973058	0.0175151	0.00973058	0.0116767	0.00973058	0.0175151	0.0116767	0.0116767	0.0109469	0.0109469	0.0116767	0.00973058	0.0175151	0.0116767	0.0116767	0.0116767	0.0116767	0.0116767
	ResidentialPV-lowAC	0	0	0	0	0	0	0	0	0	0	0	0	0	0	0	0	0	0	0	0
	ResidentialPV-mediumAC	0.00861157	0.00861157	0.00717631	0.0129174	0.00717631	0.00861157	0.00717631	0.0129174	0.00861157	0.00861157	0.00807334	0.00807334	0.00861157	0.00717631	0.0129174	0.00861157	0.00861157	0.00861157	0.00861157	0.00861157
	ResidentialPV-highAC	0.0116767	0.0116767	0.00973058	0.0175151	0.00973058	0.0116767	0.00973058	0.0175151	0.0116767	0.0116767	0.0109469	0.0109469	0.0116767	0.00973058	0.0175151	0.0116767	0.0116767	0.0116767	0.0116767	0.0116767
	CommercialPrivate-lowAC	0	0	0	0	0	0	0	0	0	0	0	0	0	0	0	0	0	0	0	0
	CommercialPrivate-mediumAC	0.00876471	0.00876471	0.00198667	0.0175294	0.0175294	0.00876471	0.00198667	0.0175294	0.00876471	0.00876471	0.459706	0.00459706	0.00876471	0.00198667	0.0175294	0.00876471	0.00876471	0.00876471	0.00876471	0.00876471
	CommercialPrivate-highAC	0.00664	0.00664	0.00147556	0.01328	0.01328	0.00664	0.00147556	0.01328	0.00664	0.00664	0.172271	0.00172271	0.00664	0.00147556	0.01328	0.00664	0.00664	0.00664	0.00664	0.00664
	CommercialPrivate-DC	0.0291625	0.0291625	0.00598205	0.179462	0.179462	0.0291625	0.00598205	0.179462	0.0291625	0.0291625	0.532648	0.00532648	0.0291625	0.00598205	0.179462	0.0291625	0.0291625	0.0291625	0.0291625	0.0291625
	CommercialPublic-mediumAC	0.0782353	0.0782353	0.0120909	0.147778	0.147778	0.0782353	0.0120909	0.147778	0.0782353	0.0782353	4.10342	0.0410342	0.0782353	0.0120909	0.147778	0.0782353	0.0782353	0.0782353	0.0782353	0.0782353
	CommercialPublic-highAC	0.05512	0.05512	0.00755068	0.0765556	0.0765556	0.05512	0.00755068	0.0765556	0.05512	0.05512	1.43005	0.0143005	0.05512	0.00755068	0.0765556	0.05512	0.05512	0.05512	0.05512	0.05512
	CommercialPublic-DC	0.069575	0.069575	0.01012	0.300865	0.300865	0.069575	0.01012	0.300865	0.069575	0.069575	1.27078	0.0127078	0.069575	0.01012	0.300865	0.069575	0.069575	0.069575	0.069575	0.069575
Norway	ResidentialGrid-lowAC	0	0	0	0	0	0	0	0	0	0	0	0	0	0	0	0	0	0	0	0
	ResidentialGrid-mediumAC	0.00911507	0.00911507	0.00759589	0.0136726	0.00759589	0.00911507	0.00759589	0.0136726	0.00911507	0.00911507	0.00854537	0.00854537	0.00911507	0.00759589	0.0136726	0.00911507	0.00911507	0.00911507	0.00911507	0.00911507
	ResidentialGrid-highAC	0.0123594	0.0123594	0.0102995	0.0185391	0.0102995	0.0123594	0.0102995	0.0185391	0.0123594	0.0123594	0.0115869	0.0115869	0.0123594	0.0102995	0.0185391	0.0123594	0.0123594	0.0123594	0.0123594	0.0123594
	ResidentialPV-lowAC	0	0	0	0	0	0	0	0	0	0	0	0	0	0	0	0	0	0	0	0
	ResidentialPV-mediumAC	0.00911507	0.00911507	0.00759589	0.0136726	0.00759589	0.00911507	0.00759589	0.0136726	0.00911507	0.00911507	0.00854537	0.00854537	0.00911507	0.00759589	0.0136726	0.00911507	0.00911507	0.00911507	0.00911507	0.00911507
	ResidentialPV-highAC	0.0123594	0.0123594	0.0102995	0.0185391	0.0102995	0.0123594	0.0102995	0.0185391	0.0123594	0.0123594	0.0115869	0.0115869	0.0123594	0.0102995	0.0185391	0.0123594	0.0123594	0.0123594	0.0123594	0.0123594
	CommercialPrivate-lowAC	0	0	0	0	0	0	0	0	0	0	0	0	0	0	0	0	0	0	0	0
	CommercialPrivate-mediumAC	0.00876471	0.00876471	0.00198667	0.0175294	0.0175294	0.00876471	0.00198667	0.0175294	0.00876471	0.00876471	0.459706	0.00459706	0.00876471	0.00198667	0.0175294	0.00876471	0.00876471	0.00876471	0.00876471	0.00876471
	CommercialPrivate-highAC	0.00664	0.00664	0.00147556	0.01328	0.01328	0.00664	0.00147556	0.01328	0.00664	0.00664	0.172271	0.00172271	0.00664	0.00147556	0.01328	0.00664	0.00664	0.00664	0.00664	0.00664
	CommercialPrivate-DC	0.0291625	0.0291625	0.00598205	0.179462	0.179462	0.0291625	0.00598205	0.179462	0.0291625	0.0291625	0.532648	0.00532648	0.0291625	0.00598205	0.179462	0.0291625	0.0291625	0.0291625	0.0291625	0.0291625
	CommercialPublic-mediumAC	0.0782353	0.0782353	0.0120909	0.147778	0.147778	0.0782353	0.0120909	0.147778	0.0782353	0.0782353	4.10342	0.0410342	0.0782353	0.0120909	0.147778	0.0782353	0.0782353	0.0782353	0.0782353	0.0782353
	CommercialPublic-highAC	0.05512	0.05512	0.00755068	0.0765556	0.0765556	0.05512	0.00755068	0.0765556	0.05512	0.05512	1.43005	0.0143005	0.05512	0.00755068	0.0765556	0.05512	0.05512	0.05512	0.05512	0.05512
	CommercialPublic-DC	0.069575	0.069575	0.01012	0.300865	0.300865	0.069575	0.01012	0.300865	0.069575	0.069575	1.27078	0.0127078	0.069575	0.01012	0.300865	0.069575	0.069575	0.069575	0.069575	0.069575
Switzerland	ResidentialGrid-lowAC	0	0	0	0	0	0	0	0	0	0	0	0	0	0	0	0	0	0	0	0
	ResidentialGrid-mediumAC	0.00885308	0.00885308	0.00737757	0.0132796	0.00737757	0.00885308	0.00737757	0.0132796	0.00885308	0.00885308	0.00829976	0.00829976	0.00885308	0.00737757	0.0132796	0.00885308	0.00885308	0.00885308	0.00885308	0.00885308
	ResidentialGrid-highAC	0.0120042	0.0120042	0.0100035	0.0180063	0.0100035	0.0120042	0.0100035	0.0180063	0.0120042	0.0120042	0.0112539	0.0112539	0.0120042	0.0100035	0.0180063	0.0120042	0.0120042	0.0120042	0.0120042	0.0120042
	ResidentialPV-lowAC	0	0	0	0	0	0	0	0	0	0	0	0	0	0	0	0	0	0	0	0
	ResidentialPV-mediumAC	0.00885308	0.00885308	0.00737757	0.0132796	0.00737757	0.00885308	0.00737757	0.0132796	0.00885308	0.00885308	0.00829976	0.00829976	0.00885308	0.00737757	0.0132796	0.00885308	0.00885308	0.00885308	0.00885308	0.00885308
	ResidentialPV-highAC	0.0120042	0.0120042	0.0100035	0.0180063	0.0100035	0.0120042	0.0100035	0.0180063	0.0120042	0.0120042	0.0112539	0.0112539	0.0120042	0.0100035	0.0180063	0.0120042	0.0120042	0.0120042	0.0120042	0.0120042
	CommercialPrivate-lowAC	0	0	0	0	0	0	0	0	0	0	0	0	0	0	0	0	0	0	0	0
	CommercialPrivate-mediumAC	0.00876471	0.00876471	0.00198667	0.0175294	0.0175294	0.00876471	0.00198667	0.0175294	0.00876471	0.00876471	0.459706	0.00459706	0.00876471	0.00198667	0.0175294	0.00876471	0.00876471	0.00876471	0.00876471	0.00876471
	CommercialPrivate-highAC	0.00664	0.00664	0.00147556	0.01328	0.01328	0.00664	0.00147556	0.01328	0.00664	0.00664	0.172271	0.00172271	0.00664	0.00147556	0.01328	0.00664	0.00664	0.00664	0.00664	0.00664
	CommercialPrivate-DC	0.0291625	0.0291625	0.00598205	0.179462	0.179462	0.0291625	0.00598205	0.179462	0.0291625	0.0291625	0.532648	0.00532648	0.0291625	0.00598205	0.179462	0.0291625	0.0291625	0.0291625	0.0291625	0.0291625
	CommercialPublic-mediumAC	0.0782353	0.0782353	0.0120909	0.147778	0.147778	0.0782353	0.0120909	0.147778	0.0782353	0.0782353	4.10342	0.0410342	0.0782353	0.0120909	0.147778	0.0782353	0.0782353	0.0782353	0.0782353	0.0782353
	CommercialPublic-highAC	0.05512	0.05512	0.00755068	0.0765556	0.0765556	0.05512	0.00755068	0.0765556	0.05512	0.05512	1.43005	0.0143005	0.05512	0.00755068	0.0765556	0.05512	0.05512	0.05512	0.05512	0.05512
	CommercialPublic-DC	0.069575	0.069575	0.01012	0.300865	0.300865	0.069575	0.01012	0.300865	0.069575	0.069575	1.27078	0.0127078	0.069575	0.01012	0.300865	0.069575	0.069575	0.069575	0.069575	0.069575
