# Supplementary material for: Comparing the levelized cost of electric vehicle charging options in Europe
Source: Nat Commun. 2022 Sep 8;13:5277. doi: 10.1038/s41467-022-32835-7 (PMC9458728; doi:10.1038/s41467-022-32835-7)
Supplement: Supplementary file 8 — Software 1 [file 41467_2022_32835_MOESM8_ESM.zip › LCOC-Model/output/_LCOProject.xlsx]

## Sheet: LCOProject
Country	Option	BaseScenario	WithGridConnection	HighUtilization	LowUtilization	AttractiveHomeCharging	DemandChargesBase	DemandChargesHighUtil	DemandChargesLowUtil	WithoutRETaxes	WithoutREandEnvTaxes	UtilizationRate1	UtilizationRate100	GridConnectionCH	GridConnectionCHHighUtil	GridConnectionCHLowUtil	PublicInterestRate3	PublicInterestRate7	Lifetime16	Lifetime17	Lifetime18
Austria	ResidentialGrid-lowAC	0	0	0	0	0	0	0	0	0	0	0	0	0	0	0	0	0	0	0	0
	ResidentialGrid-mediumAC	0.106442	0.106442	0.0887013	0.159662	0.0887013	0.106442	0.0887013	0.159662	0.106442	0.106442	0.099789	0.099789	0.106442	0.0887013	0.159662	0.106442	0.106442	0.101161	0.0965123	0.0923904
	ResidentialGrid-highAC	0.124846	0.124846	0.104038	0.187269	0.104038	0.124846	0.104038	0.187269	0.124846	0.124846	0.117043	0.117043	0.124846	0.104038	0.187269	0.124846	0.124846	0.118652	0.1132	0.108365
	ResidentialPV-lowAC	0	0	0	0	0	0	0	0	0	0	0	0	0	0	0	0	0	0	0	0
	ResidentialPV-mediumAC	0.106442	0.106442	0.0887013	0.159662	0.0887013	0.106442	0.0887013	0.159662	0.106442	0.106442	0.099789	0.099789	0.106442	0.0887013	0.159662	0.106442	0.106442	0.101161	0.0965123	0.0923904
	ResidentialPV-highAC	0.124846	0.124846	0.104038	0.187269	0.104038	0.124846	0.104038	0.187269	0.124846	0.124846	0.117043	0.117043	0.124846	0.104038	0.187269	0.124846	0.124846	0.118652	0.1132	0.108365
	CommercialPrivate-lowAC	0	0	0	0	0	0	0	0	0	0	0	0	0	0	0	0	0	0	0	0
	CommercialPrivate-mediumAC	0.140181	0.140181	0.0317744	0.280362	0.280362	0.140181	0.0317744	0.280362	0.140181	0.140181	7.35246	0.0735246	0.140181	0.0317744	0.280362	0.140181	0.140181	0.135155	0.130772	0.126926
	CommercialPrivate-highAC	0.113284	0.113284	0.0251743	0.226569	0.226569	0.113284	0.0251743	0.226569	0.113284	0.113284	2.93909	0.0293909	0.113284	0.0251743	0.226569	0.113284	0.113284	0.109222	0.105681	0.102572
	CommercialPrivate-DC	0.332533	0.349688	0.0682119	2.04636	2.04636	0.332533	0.0682119	2.04636	0.332533	0.332533	6.07366	0.0607366	0.358266	0.0734905	2.20471	0.332533	0.332533	0.320609	0.310213	0.301089
	CommercialPublic-mediumAC	0.162896	0.162896	0.0251748	0.307692	0.307692	0.162896	0.0251748	0.307692	0.162896	0.162896	8.54383	0.0854383	0.162896	0.0251748	0.307692	0.124279	0.142937	0.157055	0.151962	0.147492
	CommercialPublic-highAC	0.130484	0.130484	0.0178745	0.181228	0.181228	0.130484	0.0178745	0.181228	0.130484	0.130484	3.38533	0.0338533	0.130484	0.0178745	0.181228	0.0995513	0.114497	0.125805	0.121726	0.118146
	CommercialPublic-DC	0.332533	0.349688	0.0483684	1.43798	1.43798	0.332533	0.0483684	1.43798	0.332533	0.332533	6.07366	0.0607366	0.358266	0.0521114	1.54926	0.253702	0.29179	0.320609	0.310213	0.301089
Belgium	ResidentialGrid-lowAC	0	0	0	0	0	0	0	0	0	0	0	0	0	0	0	0	0	0	0	0
	ResidentialGrid-mediumAC	0.100866	0.100866	0.0840549	0.151299	0.0840549	0.100866	0.0840549	0.151299	0.100866	0.100866	0.0945618	0.0945618	0.100866	0.0840549	0.151299	0.100866	0.100866	0.0958619	0.0914568	0.0875508
	ResidentialGrid-highAC	0.118241	0.118241	0.0985344	0.177362	0.0985344	0.118241	0.0985344	0.177362	0.118241	0.118241	0.110851	0.110851	0.118241	0.0985344	0.177362	0.118241	0.118241	0.112375	0.107211	0.102632
	ResidentialPV-lowAC	0	0	0	0	0	0	0	0	0	0	0	0	0	0	0	0	0	0	0	0
	ResidentialPV-mediumAC	0.100866	0.100866	0.0840549	0.151299	0.0840549	0.100866	0.0840549	0.151299	0.100866	0.100866	0.0945618	0.0945618	0.100866	0.0840549	0.151299	0.100866	0.100866	0.0958619	0.0914568	0.0875508
	ResidentialPV-highAC	0.118241	0.118241	0.0985344	0.177362	0.0985344	0.118241	0.0985344	0.177362	0.118241	0.118241	0.110851	0.110851	0.118241	0.0985344	0.177362	0.118241	0.118241	0.112375	0.107211	0.102632
	CommercialPrivate-lowAC	0	0	0	0	0	0	0	0	0	0	0	0	0	0	0	0	0	0	0	0
	CommercialPrivate-mediumAC	0.141638	0.141638	0.0321046	0.283276	0.283276	0.141638	0.0321046	0.283276	0.141638	0.141638	7.42888	0.0742888	0.141638	0.0321046	0.283276	0.141638	0.141638	0.136559	0.132131	0.128245
	CommercialPrivate-highAC	0.1145	0.1145	0.0254445	0.229001	0.229001	0.1145	0.0254445	0.229001	0.1145	0.1145	2.97064	0.0297064	0.1145	0.0254445	0.229001	0.1145	0.1145	0.110395	0.106815	0.103673
	CommercialPrivate-DC	0.334972	0.352128	0.0687123	2.06137	2.06137	0.334972	0.0687123	2.06137	0.334972	0.334972	6.11821	0.0611821	0.360705	0.0739908	2.21973	0.334972	0.334972	0.322961	0.312489	0.303298
	CommercialPublic-mediumAC	0.16445	0.16445	0.025415	0.310627	0.310627	0.16445	0.025415	0.310627	0.16445	0.16445	8.62534	0.0862534	0.16445	0.025415	0.310627	0.125465	0.144301	0.158553	0.153412	0.1489
	CommercialPublic-highAC	0.131781	0.131781	0.0180522	0.183029	0.183029	0.131781	0.0180522	0.183029	0.131781	0.131781	3.41898	0.0341898	0.131781	0.0180522	0.183029	0.100541	0.115635	0.127056	0.122936	0.11932
	CommercialPublic-DC	0.334972	0.352128	0.0487232	1.44853	1.44853	0.334972	0.0487232	1.44853	0.334972	0.334972	6.11821	0.0611821	0.360705	0.0524662	1.55981	0.255563	0.293931	0.322961	0.312489	0.303298
Bulgaria	ResidentialGrid-lowAC	0	0	0	0	0	0	0	0	0	0	0	0	0	0	0	0	0	0	0	0
	ResidentialGrid-mediumAC	0.119485	0.119485	0.0995712	0.179228	0.0995712	0.119485	0.0995712	0.179228	0.119485	0.119485	0.112018	0.112018	0.119485	0.0995712	0.179228	0.119485	0.119485	0.113558	0.108339	0.103712
	ResidentialGrid-highAC	0.145403	0.145403	0.121169	0.218105	0.121169	0.145403	0.121169	0.218105	0.145403	0.145403	0.136315	0.136315	0.145403	0.121169	0.218105	0.145403	0.145403	0.138189	0.131839	0.126209
	ResidentialPV-lowAC	0	0	0	0	0	0	0	0	0	0	0	0	0	0	0	0	0	0	0	0
	ResidentialPV-mediumAC	0.119485	0.119485	0.0995712	0.179228	0.0995712	0.119485	0.0995712	0.179228	0.119485	0.119485	0.112018	0.112018	0.119485	0.0995712	0.179228	0.119485	0.119485	0.113558	0.108339	0.103712
	ResidentialPV-highAC	0.145403	0.145403	0.121169	0.218105	0.121169	0.145403	0.121169	0.218105	0.145403	0.145403	0.136315	0.136315	0.145403	0.121169	0.218105	0.145403	0.145403	0.138189	0.131839	0.126209
	CommercialPrivate-lowAC	0	0	0	0	0	0	0	0	0	0	0	0	0	0	0	0	0	0	0	0
	CommercialPrivate-mediumAC	0.0756591	0.0756591	0.0171494	0.151318	0.151318	0.0756591	0.0171494	0.151318	0.0756591	0.0756591	3.9683	0.039683	0.0756591	0.0171494	0.151318	0.0756591	0.0756591	0.0729462	0.0705809	0.0685049
	CommercialPrivate-highAC	0.0594379	0.0594379	0.0132084	0.118876	0.118876	0.0594379	0.0132084	0.118876	0.0594379	0.0594379	1.54208	0.0154208	0.0594379	0.0132084	0.118876	0.0594379	0.0594379	0.0573066	0.0554484	0.0538176
	CommercialPrivate-DC	0.224507	0.241663	0.0460528	1.38158	1.38158	0.224507	0.0460528	1.38158	0.224507	0.224507	4.10059	0.0410059	0.250241	0.0513314	1.53994	0.224507	0.224507	0.216457	0.209439	0.203278
	CommercialPublic-mediumAC	0.0940722	0.0940722	0.0145384	0.177692	0.177692	0.0940722	0.0145384	0.177692	0.0940722	0.0940722	4.93406	0.0493406	0.0940722	0.0145384	0.177692	0.0717713	0.0825462	0.090699	0.0877581	0.0851769
	CommercialPublic-highAC	0.0730477	0.0730477	0.0100065	0.101455	0.101455	0.0730477	0.0100065	0.101455	0.0730477	0.0730477	1.89518	0.0189518	0.0730477	0.0100065	0.101455	0.055731	0.0640977	0.0704284	0.0681448	0.0661404
	CommercialPublic-DC	0.224507	0.241663	0.0326556	0.970843	0.970843	0.224507	0.0326556	0.970843	0.224507	0.224507	4.10059	0.0410059	0.250241	0.0363986	1.08212	0.171285	0.197	0.216457	0.209439	0.203278
Croatia	ResidentialGrid-lowAC	0	0	0	0	0	0	0	0	0	0	0	0	0	0	0	0	0	0	0	0
	ResidentialGrid-mediumAC	0.0868281	0.0868281	0.0723567	0.130242	0.0723567	0.0868281	0.0723567	0.130242	0.0868281	0.0868281	0.0814013	0.0814013	0.0868281	0.0723567	0.130242	0.0868281	0.0868281	0.0825205	0.0787285	0.0753661
	ResidentialGrid-highAC	0.104758	0.104758	0.0872986	0.157138	0.0872986	0.104758	0.0872986	0.157138	0.104758	0.104758	0.098211	0.098211	0.104758	0.0872986	0.157138	0.104758	0.104758	0.0995612	0.0949861	0.0909294
	ResidentialPV-lowAC	0	0	0	0	0	0	0	0	0	0	0	0	0	0	0	0	0	0	0	0
	ResidentialPV-mediumAC	0.0868281	0.0868281	0.0723567	0.130242	0.0723567	0.0868281	0.0723567	0.130242	0.0868281	0.0868281	0.0814013	0.0814013	0.0868281	0.0723567	0.130242	0.0868281	0.0868281	0.0825205	0.0787285	0.0753661
	ResidentialPV-highAC	0.104758	0.104758	0.0872986	0.157138	0.0872986	0.104758	0.0872986	0.157138	0.104758	0.104758	0.098211	0.098211	0.104758	0.0872986	0.157138	0.104758	0.104758	0.0995612	0.0949861	0.0909294
	CommercialPrivate-lowAC	0	0	0	0	0	0	0	0	0	0	0	0	0	0	0	0	0	0	0	0
	CommercialPrivate-mediumAC	0.0864822	0.0864822	0.0196026	0.172964	0.172964	0.0864822	0.0196026	0.172964	0.0864822	0.0864822	4.53597	0.0453597	0.0864822	0.0196026	0.172964	0.0864822	0.0864822	0.0833811	0.0806775	0.0783046
	CommercialPrivate-highAC	0.0684702	0.0684702	0.0152156	0.13694	0.13694	0.0684702	0.0152156	0.13694	0.0684702	0.0684702	1.77642	0.0177642	0.0684702	0.0152156	0.13694	0.0684702	0.0684702	0.0660151	0.0638745	0.0619958
	CommercialPrivate-DC	0.242628	0.259783	0.0497698	1.49309	1.49309	0.242628	0.0497698	1.49309	0.242628	0.242628	4.43156	0.0443156	0.268361	0.0550484	1.65145	0.242628	0.242628	0.233928	0.226343	0.219685
	CommercialPublic-mediumAC	0.105617	0.105617	0.0163226	0.199498	0.199498	0.105617	0.0163226	0.199498	0.105617	0.105617	5.53957	0.0553957	0.105617	0.0163226	0.199498	0.0805791	0.0926763	0.10183	0.0985278	0.0956298
	CommercialPublic-highAC	0.0826822	0.0826822	0.0113263	0.114836	0.114836	0.0826822	0.0113263	0.114836	0.0826822	0.0826822	2.14514	0.0214514	0.0826822	0.0113263	0.114836	0.0630815	0.0725518	0.0797174	0.0771326	0.0748639
	CommercialPublic-DC	0.242628	0.259783	0.0352913	1.0492	1.0492	0.242628	0.0352913	1.0492	0.242628	0.242628	4.43156	0.0443156	0.268361	0.0390343	1.16048	0.18511	0.2129	0.233928	0.226343	0.219685
Cyprus	ResidentialGrid-lowAC	0	0	0	0	0	0	0	0	0	0	0	0	0	0	0	0	0	0	0	0
	ResidentialGrid-mediumAC	0.105013	0.105013	0.0875105	0.157519	0.0875105	0.105013	0.0875105	0.157519	0.105013	0.105013	0.0984493	0.0984493	0.105013	0.0875105	0.157519	0.105013	0.105013	0.0998028	0.0952166	0.09115
	ResidentialGrid-highAC	0.126503	0.126503	0.105419	0.189754	0.105419	0.126503	0.105419	0.189754	0.126503	0.126503	0.118597	0.118597	0.126503	0.105419	0.189754	0.126503	0.126503	0.120227	0.114702	0.109804
	ResidentialPV-lowAC	0	0	0	0	0	0	0	0	0	0	0	0	0	0	0	0	0	0	0	0
	ResidentialPV-mediumAC	0.105013	0.105013	0.0875105	0.157519	0.0875105	0.105013	0.0875105	0.157519	0.105013	0.105013	0.0984493	0.0984493	0.105013	0.0875105	0.157519	0.105013	0.105013	0.0998028	0.0952166	0.09115
	ResidentialPV-highAC	0.126503	0.126503	0.105419	0.189754	0.105419	0.126503	0.105419	0.189754	0.126503	0.126503	0.118597	0.118597	0.126503	0.105419	0.189754	0.126503	0.126503	0.120227	0.114702	0.109804
	CommercialPrivate-lowAC	0	0	0	0	0	0	0	0	0	0	0	0	0	0	0	0	0	0	0	0
	CommercialPrivate-mediumAC	0.0886219	0.0886219	0.0200876	0.177244	0.177244	0.0886219	0.0200876	0.177244	0.0886219	0.0886219	4.64819	0.0464819	0.0886219	0.0200876	0.177244	0.0886219	0.0886219	0.0854441	0.0826736	0.080242
	CommercialPrivate-highAC	0.0702559	0.0702559	0.0156124	0.140512	0.140512	0.0702559	0.0156124	0.140512	0.0702559	0.0702559	1.82275	0.0182275	0.0702559	0.0156124	0.140512	0.0702559	0.0702559	0.0677367	0.0655404	0.0636126
	CommercialPrivate-DC	0.24621	0.263366	0.0505047	1.51514	1.51514	0.24621	0.0505047	1.51514	0.24621	0.24621	4.49699	0.0449699	0.271943	0.0557833	1.6735	0.24621	0.24621	0.237382	0.229685	0.222929
	CommercialPublic-mediumAC	0.107899	0.107899	0.0166753	0.20381	0.20381	0.107899	0.0166753	0.20381	0.107899	0.107899	5.65928	0.0565928	0.107899	0.0166753	0.20381	0.0823205	0.0946791	0.10403	0.100657	0.0976964
	CommercialPublic-highAC	0.084587	0.084587	0.0115873	0.117482	0.117482	0.084587	0.0115873	0.117482	0.084587	0.084587	2.19456	0.0219456	0.084587	0.0115873	0.117482	0.0645347	0.0742231	0.0815539	0.0789095	0.0765885
	CommercialPublic-DC	0.24621	0.263366	0.0358124	1.06469	1.06469	0.24621	0.0358124	1.06469	0.24621	0.24621	4.49699	0.0449699	0.271943	0.0395554	1.17597	0.187843	0.216044	0.237382	0.229685	0.222929
Czech Republic	ResidentialGrid-lowAC	0	0	0	0	0	0	0	0	0	0	0	0	0	0	0	0	0	0	0	0
	ResidentialGrid-mediumAC	0.135916	0.135916	0.113264	0.203874	0.113264	0.135916	0.113264	0.203874	0.135916	0.135916	0.127422	0.127422	0.135916	0.113264	0.203874	0.135916	0.135916	0.129173	0.123238	0.117974
	ResidentialGrid-highAC	0.163453	0.163453	0.136211	0.24518	0.136211	0.163453	0.136211	0.24518	0.163453	0.163453	0.153237	0.153237	0.163453	0.136211	0.24518	0.163453	0.163453	0.155344	0.148206	0.141876
	ResidentialPV-lowAC	0	0	0	0	0	0	0	0	0	0	0	0	0	0	0	0	0	0	0	0
	ResidentialPV-mediumAC	0.135916	0.135916	0.113264	0.203874	0.113264	0.135916	0.113264	0.203874	0.135916	0.135916	0.127422	0.127422	0.135916	0.113264	0.203874	0.135916	0.135916	0.129173	0.123238	0.117974
	ResidentialPV-highAC	0.163453	0.163453	0.136211	0.24518	0.136211	0.163453	0.136211	0.24518	0.163453	0.163453	0.153237	0.153237	0.163453	0.136211	0.24518	0.163453	0.163453	0.155344	0.148206	0.141876
	CommercialPrivate-lowAC	0	0	0	0	0	0	0	0	0	0	0	0	0	0	0	0	0	0	0	0
	CommercialPrivate-mediumAC	0.0910612	0.0910612	0.0206405	0.182122	0.182122	0.0910612	0.0206405	0.182122	0.0910612	0.0910612	4.77613	0.0477613	0.0910612	0.0206405	0.182122	0.0910612	0.0910612	0.0877959	0.0849491	0.0824506
	CommercialPrivate-highAC	0.0722916	0.0722916	0.0160648	0.144583	0.144583	0.0722916	0.0160648	0.144583	0.0722916	0.0722916	1.87556	0.0187556	0.0722916	0.0160648	0.144583	0.0722916	0.0722916	0.0696994	0.0674394	0.0654558
	CommercialPrivate-DC	0.250294	0.26745	0.0513424	1.54027	1.54027	0.250294	0.0513424	1.54027	0.250294	0.250294	4.57158	0.0457158	0.276027	0.056621	1.69863	0.250294	0.250294	0.241319	0.233494	0.226627
	CommercialPublic-mediumAC	0.110501	0.110501	0.0170774	0.208724	0.208724	0.110501	0.0170774	0.208724	0.110501	0.110501	5.79575	0.0579575	0.110501	0.0170774	0.208724	0.0843055	0.0969621	0.106539	0.103084	0.100052
	CommercialPublic-highAC	0.0867583	0.0867583	0.0118847	0.120498	0.120498	0.0867583	0.0118847	0.120498	0.0867583	0.0867583	2.25089	0.0225089	0.0867583	0.0118847	0.120498	0.0661913	0.0761285	0.0836474	0.0809351	0.0785546
	CommercialPublic-DC	0.250294	0.26745	0.0364064	1.08235	1.08235	0.250294	0.0364064	1.08235	0.250294	0.250294	4.57158	0.0457158	0.276027	0.0401494	1.19363	0.190959	0.219627	0.241319	0.233494	0.226627
Denmark	ResidentialGrid-lowAC	0	0	0	0	0	0	0	0	0	0	0	0	0	0	0	0	0	0	0	0
	ResidentialGrid-mediumAC	0.102629	0.102629	0.0855243	0.153944	0.0855243	0.102629	0.0855243	0.153944	0.102629	0.102629	0.0962148	0.0962148	0.102629	0.0855243	0.153944	0.102629	0.102629	0.0975376	0.0930555	0.0890812
	ResidentialGrid-highAC	0.11985	0.11985	0.0998747	0.179774	0.0998747	0.11985	0.0998747	0.179774	0.11985	0.11985	0.112359	0.112359	0.11985	0.0998747	0.179774	0.11985	0.11985	0.113904	0.10867	0.104029
	ResidentialPV-lowAC	0	0	0	0	0	0	0	0	0	0	0	0	0	0	0	0	0	0	0	0
	ResidentialPV-mediumAC	0.102629	0.102629	0.0855243	0.153944	0.0855243	0.102629	0.0855243	0.153944	0.102629	0.102629	0.0962148	0.0962148	0.102629	0.0855243	0.153944	0.102629	0.102629	0.0975376	0.0930555	0.0890812
	ResidentialPV-highAC	0.11985	0.11985	0.0998747	0.179774	0.0998747	0.11985	0.0998747	0.179774	0.11985	0.11985	0.112359	0.112359	0.11985	0.0998747	0.179774	0.11985	0.11985	0.113904	0.10867	0.104029
	CommercialPrivate-lowAC	0	0	0	0	0	0	0	0	0	0	0	0	0	0	0	0	0	0	0	0
	CommercialPrivate-mediumAC	0.152461	0.152461	0.0345579	0.304922	0.304922	0.152461	0.0345579	0.304922	0.152461	0.152461	7.99654	0.0799654	0.152461	0.0345579	0.304922	0.152461	0.152461	0.146994	0.142228	0.138045
	CommercialPrivate-highAC	0.123533	0.123533	0.0274517	0.247065	0.247065	0.123533	0.0274517	0.247065	0.123533	0.123533	3.20498	0.0320498	0.123533	0.0274517	0.247065	0.123533	0.123533	0.119103	0.115241	0.111852
	CommercialPrivate-DC	0.353093	0.370248	0.0724293	2.17288	2.17288	0.353093	0.0724293	2.17288	0.353093	0.353093	6.44918	0.0644918	0.378826	0.0777078	2.33124	0.353093	0.353093	0.340432	0.329393	0.319705
	CommercialPublic-mediumAC	0.175994	0.175994	0.0271991	0.332434	0.332434	0.175994	0.0271991	0.332434	0.175994	0.175994	9.23085	0.0923085	0.175994	0.0271991	0.332434	0.134273	0.154431	0.169684	0.164182	0.159353
	CommercialPublic-highAC	0.141415	0.141415	0.019372	0.19641	0.19641	0.141415	0.019372	0.19641	0.141415	0.141415	3.66894	0.0366894	0.141415	0.019372	0.19641	0.107891	0.124089	0.136345	0.131924	0.128043
	CommercialPublic-DC	0.353093	0.370248	0.0513589	1.52689	1.52689	0.353093	0.0513589	1.52689	0.353093	0.353093	6.44918	0.0644918	0.378826	0.0551019	1.63817	0.269388	0.309831	0.340432	0.329393	0.319705
Estonia	ResidentialGrid-lowAC	0	0	0	0	0	0	0	0	0	0	0	0	0	0	0	0	0	0	0	0
	ResidentialGrid-mediumAC	0.0761712	0.0761712	0.063476	0.114257	0.063476	0.0761712	0.063476	0.114257	0.0761712	0.0761712	0.0714105	0.0714105	0.0761712	0.063476	0.114257	0.0761712	0.0761712	0.0723922	0.0690656	0.0661159
	ResidentialGrid-highAC	0.0912891	0.0912891	0.0760743	0.136934	0.0760743	0.0912891	0.0760743	0.136934	0.0912891	0.0912891	0.0855836	0.0855836	0.0912891	0.0760743	0.136934	0.0912891	0.0912891	0.0867602	0.0827734	0.0792382
	ResidentialPV-lowAC	0	0	0	0	0	0	0	0	0	0	0	0	0	0	0	0	0	0	0	0
	ResidentialPV-mediumAC	0.0761712	0.0761712	0.063476	0.114257	0.063476	0.0761712	0.063476	0.114257	0.0761712	0.0761712	0.0714105	0.0714105	0.0761712	0.063476	0.114257	0.0761712	0.0761712	0.0723922	0.0690656	0.0661159
	ResidentialPV-highAC	0.0912891	0.0912891	0.0760743	0.136934	0.0760743	0.0912891	0.0760743	0.136934	0.0912891	0.0912891	0.0855836	0.0855836	0.0912891	0.0760743	0.136934	0.0912891	0.0912891	0.0867602	0.0827734	0.0792382
	CommercialPrivate-lowAC	0	0	0	0	0	0	0	0	0	0	0	0	0	0	0	0	0	0	0	0
	CommercialPrivate-mediumAC	0.0962646	0.0962646	0.02182	0.192529	0.192529	0.0962646	0.02182	0.192529	0.0962646	0.0962646	5.04905	0.0504905	0.0962646	0.02182	0.192529	0.0962646	0.0962646	0.0928127	0.0898033	0.0871619
	CommercialPrivate-highAC	0.0766341	0.0766341	0.0170298	0.153268	0.153268	0.0766341	0.0170298	0.153268	0.0766341	0.0766341	1.98822	0.0198822	0.0766341	0.0170298	0.153268	0.0766341	0.0766341	0.0738862	0.0714904	0.0693877
	CommercialPrivate-DC	0.259006	0.276161	0.0531294	1.59388	1.59388	0.259006	0.0531294	1.59388	0.259006	0.259006	4.7307	0.047307	0.284739	0.058408	1.75224	0.259006	0.259006	0.249719	0.241621	0.234515
	CommercialPublic-mediumAC	0.116051	0.116051	0.0179352	0.219208	0.219208	0.116051	0.0179352	0.219208	0.116051	0.116051	6.08686	0.0608686	0.116051	0.0179352	0.219208	0.08854	0.101832	0.11189	0.108262	0.105078
	CommercialPublic-highAC	0.0913903	0.0913903	0.0125192	0.126931	0.126931	0.0913903	0.0125192	0.126931	0.0913903	0.0913903	2.37106	0.0237106	0.0913903	0.0125192	0.126931	0.0697252	0.0801929	0.0881133	0.0852562	0.0827486
	CommercialPublic-DC	0.259006	0.276161	0.0376736	1.12003	1.12003	0.259006	0.0376736	1.12003	0.259006	0.259006	4.7307	0.047307	0.284739	0.0414166	1.2313	0.197606	0.227272	0.249719	0.241621	0.234515
Finland	ResidentialGrid-lowAC	0	0	0	0	0	0	0	0	0	0	0	0	0	0	0	0	0	0	0	0
	ResidentialGrid-mediumAC	0.110727	0.110727	0.0922725	0.16609	0.0922725	0.110727	0.0922725	0.16609	0.110727	0.110727	0.103807	0.103807	0.110727	0.0922725	0.16609	0.110727	0.110727	0.105234	0.100398	0.0961101
	ResidentialGrid-highAC	0.129944	0.129944	0.108287	0.194916	0.108287	0.129944	0.108287	0.194916	0.129944	0.129944	0.121823	0.121823	0.129944	0.108287	0.194916	0.129944	0.129944	0.123498	0.117823	0.112791
	ResidentialPV-lowAC	0	0	0	0	0	0	0	0	0	0	0	0	0	0	0	0	0	0	0	0
	ResidentialPV-mediumAC	0.110727	0.110727	0.0922725	0.16609	0.0922725	0.110727	0.0922725	0.16609	0.110727	0.110727	0.103807	0.103807	0.110727	0.0922725	0.16609	0.110727	0.110727	0.105234	0.100398	0.0961101
	ResidentialPV-highAC	0.129944	0.129944	0.108287	0.194916	0.108287	0.129944	0.108287	0.194916	0.129944	0.129944	0.121823	0.121823	0.129944	0.108287	0.194916	0.129944	0.129944	0.123498	0.117823	0.112791
	CommercialPrivate-lowAC	0	0	0	0	0	0	0	0	0	0	0	0	0	0	0	0	0	0	0	0
	CommercialPrivate-mediumAC	0.138724	0.138724	0.0314442	0.277448	0.277448	0.138724	0.0314442	0.277448	0.138724	0.138724	7.27604	0.0727604	0.138724	0.0314442	0.277448	0.138724	0.138724	0.13375	0.129413	0.125607
	CommercialPrivate-highAC	0.112069	0.112069	0.0249041	0.224137	0.224137	0.112069	0.0249041	0.224137	0.112069	0.112069	2.90755	0.0290755	0.112069	0.0249041	0.224137	0.112069	0.112069	0.10805	0.104547	0.101472
	CommercialPrivate-DC	0.330094	0.347249	0.0677115	2.03135	2.03135	0.330094	0.0677115	2.03135	0.330094	0.330094	6.02911	0.0602911	0.355827	0.0729901	2.1897	0.330094	0.330094	0.318257	0.307938	0.29888
	CommercialPublic-mediumAC	0.161342	0.161342	0.0249346	0.304756	0.304756	0.161342	0.0249346	0.304756	0.161342	0.161342	8.46232	0.0846232	0.161342	0.0249346	0.304756	0.123094	0.141574	0.155556	0.150512	0.146085
	CommercialPublic-highAC	0.129187	0.129187	0.0176969	0.179427	0.179427	0.129187	0.0176969	0.179427	0.129187	0.129187	3.35168	0.0335168	0.129187	0.0176969	0.179427	0.0985619	0.113359	0.124555	0.120516	0.116971
	CommercialPublic-DC	0.330094	0.347249	0.0480136	1.42743	1.42743	0.330094	0.0480136	1.42743	0.330094	0.330094	6.02911	0.0602911	0.355827	0.0517566	1.53871	0.251841	0.28965	0.318257	0.307938	0.29888
France	ResidentialGrid-lowAC	0	0	0	0	0	0	0	0	0	0	0	0	0	0	0	0	0	0	0	0
	ResidentialGrid-mediumAC	0.109224	0.109224	0.0910198	0.163836	0.0910198	0.109224	0.0910198	0.163836	0.109224	0.109224	0.102397	0.102397	0.109224	0.0910198	0.163836	0.109224	0.109224	0.103805	0.099035	0.0948054
	ResidentialGrid-highAC	0.128347	0.128347	0.106956	0.192521	0.106956	0.128347	0.106956	0.192521	0.128347	0.128347	0.120326	0.120326	0.128347	0.106956	0.192521	0.128347	0.128347	0.12198	0.116375	0.111404
	ResidentialPV-lowAC	0	0	0	0	0	0	0	0	0	0	0	0	0	0	0	0	0	0	0	0
	ResidentialPV-mediumAC	0.109224	0.109224	0.0910198	0.163836	0.0910198	0.109224	0.0910198	0.163836	0.109224	0.109224	0.102397	0.102397	0.109224	0.0910198	0.163836	0.109224	0.109224	0.103805	0.099035	0.0948054
	ResidentialPV-highAC	0.128347	0.128347	0.106956	0.192521	0.106956	0.128347	0.106956	0.192521	0.128347	0.128347	0.120326	0.120326	0.128347	0.106956	0.192521	0.128347	0.128347	0.12198	0.116375	0.111404
	CommercialPrivate-lowAC	0	0	0	0	0	0	0	0	0	0	0	0	0	0	0	0	0	0	0	0
	CommercialPrivate-mediumAC	0.135394	0.135394	0.0306893	0.270788	0.270788	0.135394	0.0306893	0.270788	0.135394	0.135394	7.10138	0.0710138	0.135394	0.0306893	0.270788	0.135394	0.135394	0.130539	0.126306	0.122591
	CommercialPrivate-highAC	0.109289	0.109289	0.0242865	0.218579	0.218579	0.109289	0.0242865	0.218579	0.109289	0.109289	2.83545	0.0283545	0.109289	0.0242865	0.218579	0.109289	0.109289	0.105371	0.101954	0.0989551
	CommercialPrivate-DC	0.324518	0.341674	0.0665678	1.99703	1.99703	0.324518	0.0665678	1.99703	0.324518	0.324518	5.92727	0.0592727	0.350251	0.0718464	2.15539	0.324518	0.324518	0.312882	0.302736	0.293832
	CommercialPublic-mediumAC	0.157789	0.157789	0.0243856	0.298047	0.298047	0.157789	0.0243856	0.298047	0.157789	0.157789	8.27601	0.0827601	0.157789	0.0243856	0.298047	0.120384	0.138457	0.152131	0.147199	0.142869
	CommercialPublic-highAC	0.126223	0.126223	0.0172908	0.175309	0.175309	0.126223	0.0172908	0.175309	0.126223	0.126223	3.27477	0.0327477	0.126223	0.0172908	0.175309	0.0963002	0.110758	0.121697	0.117751	0.114287
	CommercialPublic-DC	0.324518	0.341674	0.0472026	1.40332	1.40332	0.324518	0.0472026	1.40332	0.324518	0.324518	5.92727	0.0592727	0.350251	0.0509456	1.5146	0.247588	0.284757	0.312882	0.302736	0.293832
Germany	ResidentialGrid-lowAC	0	0	0	0	0	0	0	0	0	0	0	0	0	0	0	0	0	0	0	0
	ResidentialGrid-mediumAC	0.0983005	0.0983005	0.0819171	0.147451	0.0819171	0.0983005	0.0819171	0.147451	0.0983005	0.0983005	0.0921567	0.0921567	0.0983005	0.0819171	0.147451	0.0983005	0.0983005	0.0934238	0.0891307	0.085324
	ResidentialGrid-highAC	0.115892	0.115892	0.0965766	0.173838	0.0965766	0.115892	0.0965766	0.173838	0.115892	0.115892	0.108649	0.108649	0.115892	0.0965766	0.173838	0.115892	0.115892	0.110142	0.105081	0.100593
	ResidentialPV-lowAC	0	0	0	0	0	0	0	0	0	0	0	0	0	0	0	0	0	0	0	0
	ResidentialPV-mediumAC	0.0983005	0.0983005	0.0819171	0.147451	0.0819171	0.0983005	0.0819171	0.147451	0.0983005	0.0983005	0.0921567	0.0921567	0.0983005	0.0819171	0.147451	0.0983005	0.0983005	0.0934238	0.0891307	0.085324
	ResidentialPV-highAC	0.115892	0.115892	0.0965766	0.173838	0.0965766	0.115892	0.0965766	0.173838	0.115892	0.115892	0.108649	0.108649	0.115892	0.0965766	0.173838	0.115892	0.115892	0.110142	0.105081	0.100593
	CommercialPrivate-lowAC	0	0	0	0	0	0	0	0	0	0	0	0	0	0	0	0	0	0	0	0
	CommercialPrivate-mediumAC	0.127485	0.127485	0.0288966	0.25497	0.25497	0.127485	0.0288966	0.25497	0.127485	0.127485	6.68654	0.0668654	0.127485	0.0288966	0.25497	0.127485	0.127485	0.122914	0.118928	0.11543
	CommercialPrivate-highAC	0.102689	0.102689	0.0228197	0.205378	0.205378	0.102689	0.0228197	0.205378	0.102689	0.102689	2.6642	0.026642	0.102689	0.0228197	0.205378	0.102689	0.102689	0.0990067	0.0957964	0.0929787
	CommercialPrivate-DC	0.311276	0.328432	0.0638516	1.91555	1.91555	0.311276	0.0638516	1.91555	0.311276	0.311276	5.68541	0.0568541	0.337009	0.0691301	2.0739	0.311276	0.311276	0.300115	0.290383	0.281842
	CommercialPublic-mediumAC	0.149353	0.149353	0.0230818	0.282111	0.282111	0.149353	0.0230818	0.282111	0.149353	0.149353	7.83352	0.0783352	0.149353	0.0230818	0.282111	0.113947	0.131054	0.143998	0.139328	0.13523
	CommercialPublic-highAC	0.119182	0.119182	0.0163263	0.165531	0.165531	0.119182	0.0163263	0.165531	0.119182	0.119182	3.0921	0.030921	0.119182	0.0163263	0.165531	0.0909286	0.10458	0.114908	0.111183	0.107912
	CommercialPublic-DC	0.311276	0.328432	0.0452766	1.34606	1.34606	0.311276	0.0452766	1.34606	0.311276	0.311276	5.68541	0.0568541	0.337009	0.0490196	1.45734	0.237485	0.273138	0.300115	0.290383	0.281842
Greece	ResidentialGrid-lowAC	0	0	0	0	0	0	0	0	0	0	0	0	0	0	0	0	0	0	0	0
	ResidentialGrid-mediumAC	0.108351	0.108351	0.0902924	0.162526	0.0902924	0.108351	0.0902924	0.162526	0.108351	0.108351	0.101579	0.101579	0.108351	0.0902924	0.162526	0.108351	0.108351	0.102975	0.0982435	0.0940476
	ResidentialGrid-highAC	0.130647	0.130647	0.108872	0.19597	0.108872	0.130647	0.108872	0.19597	0.130647	0.130647	0.122481	0.122481	0.130647	0.108872	0.19597	0.130647	0.130647	0.124165	0.118459	0.1134
	ResidentialPV-lowAC	0	0	0	0	0	0	0	0	0	0	0	0	0	0	0	0	0	0	0	0
	ResidentialPV-mediumAC	0.108351	0.108351	0.0902924	0.162526	0.0902924	0.108351	0.0902924	0.162526	0.108351	0.108351	0.101579	0.101579	0.108351	0.0902924	0.162526	0.108351	0.108351	0.102975	0.0982435	0.0940476
	ResidentialPV-highAC	0.130647	0.130647	0.108872	0.19597	0.108872	0.130647	0.108872	0.19597	0.130647	0.130647	0.122481	0.122481	0.130647	0.108872	0.19597	0.130647	0.130647	0.124165	0.118459	0.1134
	CommercialPrivate-lowAC	0	0	0	0	0	0	0	0	0	0	0	0	0	0	0	0	0	0	0	0
	CommercialPrivate-mediumAC	0.0873147	0.0873147	0.0197913	0.174629	0.174629	0.0873147	0.0197913	0.174629	0.0873147	0.0873147	4.57963	0.0457963	0.0873147	0.0197913	0.174629	0.0873147	0.0873147	0.0841838	0.0814542	0.0790584
	CommercialPrivate-highAC	0.069165	0.069165	0.01537	0.13833	0.13833	0.069165	0.01537	0.13833	0.069165	0.069165	1.79444	0.0179444	0.069165	0.01537	0.13833	0.069165	0.069165	0.0666849	0.0645227	0.0626249
	CommercialPrivate-DC	0.244022	0.261177	0.0500557	1.50167	1.50167	0.244022	0.0500557	1.50167	0.244022	0.244022	4.45702	0.0445702	0.269755	0.0553343	1.66003	0.244022	0.244022	0.235272	0.227643	0.220947
	CommercialPublic-mediumAC	0.106505	0.106505	0.0164598	0.201176	0.201176	0.106505	0.0164598	0.201176	0.106505	0.106505	5.58615	0.0558615	0.106505	0.0164598	0.201176	0.0812567	0.0934556	0.102686	0.0993562	0.0964339
	CommercialPublic-highAC	0.0834233	0.0834233	0.0114279	0.115866	0.115866	0.0834233	0.0114279	0.115866	0.0834233	0.0834233	2.16437	0.0216437	0.0834233	0.0114279	0.115866	0.0636469	0.0732021	0.080432	0.0778239	0.0755349
	CommercialPublic-DC	0.244022	0.261177	0.0354941	1.05523	1.05523	0.244022	0.0354941	1.05523	0.244022	0.244022	4.45702	0.0445702	0.269755	0.0392371	1.16651	0.186174	0.214124	0.235272	0.227643	0.220947
Hungary	ResidentialGrid-lowAC	0	0	0	0	0	0	0	0	0	0	0	0	0	0	0	0	0	0	0	0
	ResidentialGrid-mediumAC	0.0632173	0.0632173	0.0526811	0.094826	0.0526811	0.0632173	0.0526811	0.094826	0.0632173	0.0632173	0.0592662	0.0592662	0.0632173	0.0526811	0.094826	0.0632173	0.0632173	0.060081	0.0573202	0.0548721
	ResidentialGrid-highAC	0.0764624	0.0764624	0.0637187	0.114694	0.0637187	0.0764624	0.0637187	0.114694	0.0764624	0.0764624	0.0716835	0.0716835	0.0764624	0.0637187	0.114694	0.0764624	0.0764624	0.0726691	0.0693297	0.0663688
	ResidentialPV-lowAC	0	0	0	0	0	0	0	0	0	0	0	0	0	0	0	0	0	0	0	0
	ResidentialPV-mediumAC	0.0632173	0.0632173	0.0526811	0.094826	0.0526811	0.0632173	0.0526811	0.094826	0.0632173	0.0632173	0.0592662	0.0592662	0.0632173	0.0526811	0.094826	0.0632173	0.0632173	0.060081	0.0573202	0.0548721
	ResidentialPV-highAC	0.0764624	0.0764624	0.0637187	0.114694	0.0637187	0.0764624	0.0637187	0.114694	0.0764624	0.0764624	0.0716835	0.0716835	0.0764624	0.0637187	0.114694	0.0764624	0.0764624	0.0726691	0.0693297	0.0663688
	CommercialPrivate-lowAC	0	0	0	0	0	0	0	0	0	0	0	0	0	0	0	0	0	0	0	0
	CommercialPrivate-mediumAC	0.083152	0.083152	0.0188478	0.166304	0.166304	0.083152	0.0188478	0.166304	0.083152	0.083152	4.3613	0.043613	0.083152	0.0188478	0.166304	0.083152	0.083152	0.0801704	0.0775708	0.0752893
	CommercialPrivate-highAC	0.0656911	0.0656911	0.014598	0.131382	0.131382	0.0656911	0.014598	0.131382	0.0656911	0.0656911	1.70431	0.0170431	0.0656911	0.014598	0.131382	0.0656911	0.0656911	0.0633355	0.0612819	0.0594794
	CommercialPrivate-DC	0.237052	0.254208	0.0486261	1.45878	1.45878	0.237052	0.0486261	1.45878	0.237052	0.237052	4.32972	0.0432972	0.262785	0.0539047	1.61714	0.237052	0.237052	0.228552	0.221141	0.214637
	CommercialPublic-mediumAC	0.102065	0.102065	0.0157736	0.192789	0.192789	0.102065	0.0157736	0.192789	0.102065	0.102065	5.35326	0.0535326	0.102065	0.0157736	0.192789	0.077869	0.0895594	0.0984048	0.095214	0.0924135
	CommercialPublic-highAC	0.0797178	0.0797178	0.0109202	0.110719	0.110719	0.0797178	0.0109202	0.110719	0.0797178	0.0797178	2.06823	0.0206823	0.0797178	0.0109202	0.110719	0.0608198	0.0699505	0.0768593	0.0743671	0.0721798
	CommercialPublic-DC	0.237052	0.254208	0.0344803	1.02509	1.02509	0.237052	0.0344803	1.02509	0.237052	0.237052	4.32972	0.0432972	0.262785	0.0382233	1.13637	0.180856	0.208008	0.228552	0.221141	0.214637
Ireland	ResidentialGrid-lowAC	0	0	0	0	0	0	0	0	0	0	0	0	0	0	0	0	0	0	0	0
	ResidentialGrid-mediumAC	0.108858	0.108858	0.0907151	0.163287	0.0907151	0.108858	0.0907151	0.163287	0.108858	0.108858	0.102055	0.102055	0.108858	0.0907151	0.163287	0.108858	0.108858	0.103458	0.0987035	0.094488
	ResidentialGrid-highAC	0.128552	0.128552	0.107127	0.192828	0.107127	0.128552	0.107127	0.192828	0.128552	0.128552	0.120518	0.120518	0.128552	0.107127	0.192828	0.128552	0.128552	0.122175	0.11656	0.111582
	ResidentialPV-lowAC	0	0	0	0	0	0	0	0	0	0	0	0	0	0	0	0	0	0	0	0
	ResidentialPV-mediumAC	0.108858	0.108858	0.0907151	0.163287	0.0907151	0.108858	0.0907151	0.163287	0.108858	0.108858	0.102055	0.102055	0.108858	0.0907151	0.163287	0.108858	0.108858	0.103458	0.0987035	0.094488
	ResidentialPV-highAC	0.128552	0.128552	0.107127	0.192828	0.107127	0.128552	0.107127	0.192828	0.128552	0.128552	0.120518	0.120518	0.128552	0.107127	0.192828	0.128552	0.128552	0.122175	0.11656	0.111582
	CommercialPrivate-lowAC	0	0	0	0	0	0	0	0	0	0	0	0	0	0	0	0	0	0	0	0
	CommercialPrivate-mediumAC	0.123738	0.123738	0.0280474	0.247477	0.247477	0.123738	0.0280474	0.247477	0.123738	0.123738	6.49005	0.0649005	0.123738	0.0280474	0.247477	0.123738	0.123738	0.119301	0.115433	0.112038
	CommercialPrivate-highAC	0.0995623	0.0995623	0.022125	0.199125	0.199125	0.0995623	0.022125	0.199125	0.0995623	0.0995623	2.58308	0.0258308	0.0995623	0.022125	0.199125	0.0995623	0.0995623	0.0959922	0.0928796	0.0901478
	CommercialPrivate-DC	0.305004	0.322159	0.0625649	1.87695	1.87695	0.305004	0.0625649	1.87695	0.305004	0.305004	5.57085	0.0557085	0.330737	0.0678435	2.0353	0.305004	0.305004	0.294067	0.284532	0.276163
	CommercialPublic-mediumAC	0.145357	0.145357	0.0224642	0.274563	0.274563	0.145357	0.0224642	0.274563	0.145357	0.145357	7.62392	0.0762392	0.145357	0.0224642	0.274563	0.110898	0.127547	0.140145	0.1356	0.131612
	CommercialPublic-highAC	0.115847	0.115847	0.0158695	0.160899	0.160899	0.115847	0.0158695	0.160899	0.115847	0.115847	3.00558	0.0300558	0.115847	0.0158695	0.160899	0.0883842	0.101653	0.111693	0.108071	0.104893
	CommercialPublic-DC	0.305004	0.322159	0.0443642	1.31894	1.31894	0.305004	0.0443642	1.31894	0.305004	0.305004	5.57085	0.0557085	0.330737	0.0481072	1.43021	0.232699	0.267634	0.294067	0.284532	0.276163
Italy	ResidentialGrid-lowAC	0	0	0	0	0	0	0	0	0	0	0	0	0	0	0	0	0	0	0	0
	ResidentialGrid-mediumAC	0.136477	0.136477	0.113731	0.204715	0.113731	0.136477	0.113731	0.204715	0.136477	0.136477	0.127947	0.127947	0.136477	0.113731	0.204715	0.136477	0.136477	0.129706	0.123746	0.118461
	ResidentialGrid-highAC	0.161773	0.161773	0.134811	0.24266	0.134811	0.161773	0.134811	0.24266	0.161773	0.161773	0.151662	0.151662	0.161773	0.134811	0.24266	0.161773	0.161773	0.153747	0.146682	0.140418
	ResidentialPV-lowAC	0	0	0	0	0	0	0	0	0	0	0	0	0	0	0	0	0	0	0	0
	ResidentialPV-mediumAC	0.136477	0.136477	0.113731	0.204715	0.113731	0.136477	0.113731	0.204715	0.136477	0.136477	0.127947	0.127947	0.136477	0.113731	0.204715	0.136477	0.136477	0.129706	0.123746	0.118461
	ResidentialPV-highAC	0.161773	0.161773	0.134811	0.24266	0.134811	0.161773	0.134811	0.24266	0.161773	0.161773	0.151662	0.151662	0.161773	0.134811	0.24266	0.161773	0.161773	0.153747	0.146682	0.140418
	CommercialPrivate-lowAC	0	0	0	0	0	0	0	0	0	0	0	0	0	0	0	0	0	0	0	0
	CommercialPrivate-mediumAC	0.115829	0.115829	0.0262546	0.231659	0.231659	0.115829	0.0262546	0.231659	0.115829	0.115829	6.07521	0.0607521	0.115829	0.0262546	0.231659	0.115829	0.115829	0.111676	0.108055	0.104877
	CommercialPrivate-highAC	0.0929617	0.0929617	0.0206582	0.185923	0.185923	0.0929617	0.0206582	0.185923	0.0929617	0.0929617	2.41183	0.0241183	0.0929617	0.0206582	0.185923	0.0929617	0.0929617	0.0896283	0.0867221	0.0841714
	CommercialPrivate-DC	0.291762	0.308917	0.0598486	1.79546	1.79546	0.291762	0.0598486	1.79546	0.291762	0.291762	5.32899	0.0532899	0.317495	0.0651272	1.95382	0.291762	0.291762	0.2813	0.272179	0.264173
	CommercialPublic-mediumAC	0.13692	0.13692	0.0211604	0.258627	0.258627	0.13692	0.0211604	0.258627	0.13692	0.13692	7.18143	0.0718143	0.13692	0.0211604	0.258627	0.104462	0.120144	0.132011	0.12773	0.123973
	CommercialPublic-highAC	0.108806	0.108806	0.014905	0.15112	0.15112	0.108806	0.014905	0.15112	0.108806	0.108806	2.82292	0.0282292	0.108806	0.014905	0.15112	0.0830127	0.0954752	0.104905	0.101503	0.0985179
	CommercialPublic-DC	0.291762	0.308917	0.0424381	1.26167	1.26167	0.291762	0.0424381	1.26167	0.291762	0.291762	5.32899	0.0532899	0.317495	0.0461811	1.37295	0.222597	0.256015	0.2813	0.272179	0.264173
Latvia	ResidentialGrid-lowAC	0	0	0	0	0	0	0	0	0	0	0	0	0	0	0	0	0	0	0	0
	ResidentialGrid-mediumAC	0.0720383	0.0720383	0.0600319	0.108057	0.0600319	0.0720383	0.0600319	0.108057	0.0720383	0.0720383	0.0675359	0.0675359	0.0720383	0.0600319	0.108057	0.0720383	0.0720383	0.0684644	0.0653183	0.0625287
	ResidentialGrid-highAC	0.0868489	0.0868489	0.072374	0.130273	0.072374	0.0868489	0.072374	0.130273	0.0868489	0.0868489	0.0814208	0.0814208	0.0868489	0.072374	0.130273	0.0868489	0.0868489	0.0825402	0.0787473	0.0753841
	ResidentialPV-lowAC	0	0	0	0	0	0	0	0	0	0	0	0	0	0	0	0	0	0	0	0
	ResidentialPV-mediumAC	0.0720383	0.0720383	0.0600319	0.108057	0.0600319	0.0720383	0.0600319	0.108057	0.0720383	0.0720383	0.0675359	0.0675359	0.0720383	0.0600319	0.108057	0.0720383	0.0720383	0.0684644	0.0653183	0.0625287
	ResidentialPV-highAC	0.0868489	0.0868489	0.072374	0.130273	0.072374	0.0868489	0.072374	0.130273	0.0868489	0.0868489	0.0814208	0.0814208	0.0868489	0.072374	0.130273	0.0868489	0.0868489	0.0825402	0.0787473	0.0753841
	CommercialPrivate-lowAC	0	0	0	0	0	0	0	0	0	0	0	0	0	0	0	0	0	0	0	0
	CommercialPrivate-mediumAC	0.0875229	0.0875229	0.0198385	0.175046	0.175046	0.0875229	0.0198385	0.175046	0.0875229	0.0875229	4.59055	0.0459055	0.0875229	0.0198385	0.175046	0.0875229	0.0875229	0.0843845	0.0816483	0.0792468
	CommercialPrivate-highAC	0.0693387	0.0693387	0.0154086	0.138677	0.138677	0.0693387	0.0154086	0.138677	0.0693387	0.0693387	1.79895	0.0179895	0.0693387	0.0154086	0.138677	0.0693387	0.0693387	0.0668524	0.0646847	0.0627822
	CommercialPrivate-DC	0.24437	0.261526	0.0501272	1.50382	1.50382	0.24437	0.0501272	1.50382	0.24437	0.24437	4.46338	0.0446338	0.270103	0.0554058	1.66217	0.24437	0.24437	0.235608	0.227968	0.221263
	CommercialPublic-mediumAC	0.106727	0.106727	0.0164941	0.201595	0.201595	0.106727	0.0164941	0.201595	0.106727	0.106727	5.59779	0.0559779	0.106727	0.0164941	0.201595	0.081426	0.0936504	0.1029	0.0995633	0.0966349
	CommercialPublic-highAC	0.0836086	0.0836086	0.0114532	0.116123	0.116123	0.0836086	0.0114532	0.116123	0.0836086	0.0836086	2.16917	0.0216917	0.0836086	0.0114532	0.116123	0.0637883	0.0733647	0.0806106	0.0779968	0.0757027
	CommercialPublic-DC	0.24437	0.261526	0.0355448	1.05674	1.05674	0.24437	0.0355448	1.05674	0.24437	0.24437	4.46338	0.0446338	0.270103	0.0392878	1.16801	0.18644	0.214429	0.235608	0.227968	0.221263
Lithuania	ResidentialGrid-lowAC	0	0	0	0	0	0	0	0	0	0	0	0	0	0	0	0	0	0	0	0
	ResidentialGrid-mediumAC	0.069768	0.069768	0.05814	0.104652	0.05814	0.069768	0.05814	0.104652	0.069768	0.069768	0.0654075	0.0654075	0.069768	0.05814	0.104652	0.069768	0.069768	0.0663068	0.0632598	0.0605581
	ResidentialGrid-highAC	0.0843722	0.0843722	0.0703101	0.126558	0.0703101	0.0843722	0.0703101	0.126558	0.0843722	0.0843722	0.0790989	0.0790989	0.0843722	0.0703101	0.126558	0.0843722	0.0843722	0.0801864	0.0765016	0.0732343
	ResidentialPV-lowAC	0	0	0	0	0	0	0	0	0	0	0	0	0	0	0	0	0	0	0	0
	ResidentialPV-mediumAC	0.069768	0.069768	0.05814	0.104652	0.05814	0.069768	0.05814	0.104652	0.069768	0.069768	0.0654075	0.0654075	0.069768	0.05814	0.104652	0.069768	0.069768	0.0663068	0.0632598	0.0605581
	ResidentialPV-highAC	0.0843722	0.0843722	0.0703101	0.126558	0.0703101	0.0843722	0.0703101	0.126558	0.0843722	0.0843722	0.0790989	0.0790989	0.0843722	0.0703101	0.126558	0.0843722	0.0843722	0.0801864	0.0765016	0.0732343
	CommercialPrivate-lowAC	0	0	0	0	0	0	0	0	0	0	0	0	0	0	0	0	0	0	0	0
	CommercialPrivate-mediumAC	0.0833602	0.0833602	0.018895	0.16672	0.16672	0.0833602	0.018895	0.16672	0.0833602	0.0833602	4.37222	0.0437222	0.0833602	0.018895	0.16672	0.0833602	0.0833602	0.0803711	0.077765	0.0754777
	CommercialPrivate-highAC	0.0658648	0.0658648	0.0146366	0.13173	0.13173	0.0658648	0.0146366	0.13173	0.0658648	0.0658648	1.70882	0.0170882	0.0658648	0.0146366	0.13173	0.0658648	0.0658648	0.063503	0.0614439	0.0596367
	CommercialPrivate-DC	0.237401	0.254556	0.0486976	1.46093	1.46093	0.237401	0.0486976	1.46093	0.237401	0.237401	4.33609	0.0433609	0.263134	0.0539762	1.61929	0.237401	0.237401	0.228888	0.221466	0.214953
	CommercialPublic-mediumAC	0.102287	0.102287	0.0158079	0.193208	0.193208	0.102287	0.0158079	0.193208	0.102287	0.102287	5.3649	0.053649	0.102287	0.0158079	0.193208	0.0780384	0.0897542	0.0986189	0.0954211	0.0926145
	CommercialPublic-highAC	0.079903	0.079903	0.0109456	0.110976	0.110976	0.079903	0.0109456	0.110976	0.079903	0.079903	2.07303	0.0207303	0.079903	0.0109456	0.110976	0.0609611	0.0701131	0.0770379	0.0745399	0.0723475
	CommercialPublic-DC	0.237401	0.254556	0.034531	1.0266	1.0266	0.237401	0.034531	1.0266	0.237401	0.237401	4.33609	0.0433609	0.263134	0.038274	1.13788	0.181122	0.208314	0.228888	0.221466	0.214953
Luxembourg	ResidentialGrid-lowAC	0	0	0	0	0	0	0	0	0	0	0	0	0	0	0	0	0	0	0	0
	ResidentialGrid-mediumAC	0.10061	0.10061	0.0838418	0.150915	0.0838418	0.10061	0.0838418	0.150915	0.10061	0.10061	0.094322	0.094322	0.10061	0.0838418	0.150915	0.10061	0.10061	0.0956188	0.0912249	0.0873288
	ResidentialGrid-highAC	0.11879	0.11879	0.0989914	0.178185	0.0989914	0.11879	0.0989914	0.178185	0.11879	0.11879	0.111365	0.111365	0.11879	0.0989914	0.178185	0.11879	0.11879	0.112896	0.107709	0.103108
	ResidentialPV-lowAC	0	0	0	0	0	0	0	0	0	0	0	0	0	0	0	0	0	0	0	0
	ResidentialPV-mediumAC	0.10061	0.10061	0.0838418	0.150915	0.0838418	0.10061	0.0838418	0.150915	0.10061	0.10061	0.094322	0.094322	0.10061	0.0838418	0.150915	0.10061	0.10061	0.0956188	0.0912249	0.0873288
	ResidentialPV-highAC	0.11879	0.11879	0.0989914	0.178185	0.0989914	0.11879	0.0989914	0.178185	0.11879	0.11879	0.111365	0.111365	0.11879	0.0989914	0.178185	0.11879	0.11879	0.112896	0.107709	0.103108
	CommercialPrivate-lowAC	0	0	0	0	0	0	0	0	0	0	0	0	0	0	0	0	0	0	0	0
	CommercialPrivate-mediumAC	0.124155	0.124155	0.0281417	0.248309	0.248309	0.124155	0.0281417	0.248309	0.124155	0.124155	6.51188	0.0651188	0.124155	0.0281417	0.248309	0.124155	0.124155	0.119703	0.115821	0.112415
	CommercialPrivate-highAC	0.0999097	0.0999097	0.0222022	0.199819	0.199819	0.0999097	0.0222022	0.199819	0.0999097	0.0999097	2.59209	0.0259209	0.0999097	0.0222022	0.199819	0.0999097	0.0999097	0.0963272	0.0932037	0.0904624
	CommercialPrivate-DC	0.305701	0.322856	0.0627079	1.88124	1.88124	0.305701	0.0627079	1.88124	0.305701	0.305701	5.58358	0.0558358	0.331434	0.0679865	2.03959	0.305701	0.305701	0.294739	0.285182	0.276794
	CommercialPublic-mediumAC	0.145801	0.145801	0.0225329	0.275402	0.275402	0.145801	0.0225329	0.275402	0.145801	0.145801	7.64721	0.0764721	0.145801	0.0225329	0.275402	0.111237	0.127937	0.140573	0.136015	0.132014
	CommercialPublic-highAC	0.116218	0.116218	0.0159202	0.161413	0.161413	0.116218	0.0159202	0.161413	0.116218	0.116218	3.01519	0.0301519	0.116218	0.0159202	0.161413	0.0886669	0.101978	0.11205	0.108417	0.105228
	CommercialPublic-DC	0.305701	0.322856	0.0444656	1.32195	1.32195	0.305701	0.0444656	1.32195	0.305701	0.305701	5.58358	0.0558358	0.331434	0.0482086	1.43323	0.233231	0.268246	0.294739	0.285182	0.276794
Malta	ResidentialGrid-lowAC	0	0	0	0	0	0	0	0	0	0	0	0	0	0	0	0	0	0	0	0
	ResidentialGrid-mediumAC	0.104573	0.104573	0.0871439	0.156859	0.0871439	0.104573	0.0871439	0.156859	0.104573	0.104573	0.0980368	0.0980368	0.104573	0.0871439	0.156859	0.104573	0.104573	0.0993847	0.0948177	0.0907682
	ResidentialGrid-highAC	0.125923	0.125923	0.104936	0.188884	0.104936	0.125923	0.104936	0.188884	0.125923	0.125923	0.118053	0.118053	0.125923	0.104936	0.188884	0.125923	0.125923	0.119676	0.114176	0.1093
	ResidentialPV-lowAC	0	0	0	0	0	0	0	0	0	0	0	0	0	0	0	0	0	0	0	0
	ResidentialPV-mediumAC	0.104573	0.104573	0.0871439	0.156859	0.0871439	0.104573	0.0871439	0.156859	0.104573	0.104573	0.0980368	0.0980368	0.104573	0.0871439	0.156859	0.104573	0.104573	0.0993847	0.0948177	0.0907682
	ResidentialPV-highAC	0.125923	0.125923	0.104936	0.188884	0.104936	0.125923	0.104936	0.188884	0.125923	0.125923	0.118053	0.118053	0.125923	0.104936	0.188884	0.125923	0.125923	0.119676	0.114176	0.1093
	CommercialPrivate-lowAC	0	0	0	0	0	0	0	0	0	0	0	0	0	0	0	0	0	0	0	0
	CommercialPrivate-mediumAC	0.0891879	0.0891879	0.0202159	0.178376	0.178376	0.0891879	0.0202159	0.178376	0.0891879	0.0891879	4.67788	0.0467788	0.0891879	0.0202159	0.178376	0.0891879	0.0891879	0.0859899	0.0832016	0.0807545
	CommercialPrivate-highAC	0.0707283	0.0707283	0.0157174	0.141457	0.141457	0.0707283	0.0157174	0.141457	0.0707283	0.0707283	1.835	0.01835	0.0707283	0.0157174	0.141457	0.0707283	0.0707283	0.0681922	0.065981	0.0640404
	CommercialPrivate-DC	0.247158	0.264313	0.0506991	1.52097	1.52097	0.247158	0.0506991	1.52097	0.247158	0.247158	4.5143	0.045143	0.272891	0.0559777	1.67933	0.247158	0.247158	0.238295	0.230569	0.223787
	CommercialPublic-mediumAC	0.108503	0.108503	0.0167686	0.20495	0.20495	0.108503	0.0167686	0.20495	0.108503	0.108503	5.69095	0.0569095	0.108503	0.0167686	0.20495	0.0827811	0.0952088	0.104612	0.10122	0.098243
	CommercialPublic-highAC	0.0850908	0.0850908	0.0116563	0.118182	0.118182	0.0850908	0.0116563	0.118182	0.0850908	0.0850908	2.20763	0.0220763	0.0850908	0.0116563	0.118182	0.0649191	0.0746653	0.0820397	0.0793795	0.0770448
	CommercialPublic-DC	0.247158	0.264313	0.0359503	1.06879	1.06879	0.247158	0.0359503	1.06879	0.247158	0.247158	4.5143	0.045143	0.272891	0.0396933	1.18007	0.188566	0.216876	0.238295	0.230569	0.223787
Netherlands	ResidentialGrid-lowAC	0	0	0	0	0	0	0	0	0	0	0	0	0	0	0	0	0	0	0	0
	ResidentialGrid-mediumAC	0.11573	0.11573	0.096442	0.173596	0.096442	0.11573	0.096442	0.173596	0.11573	0.11573	0.108497	0.108497	0.11573	0.096442	0.173596	0.11573	0.11573	0.109989	0.104935	0.100453
	ResidentialGrid-highAC	0.135593	0.135593	0.112994	0.20339	0.112994	0.135593	0.112994	0.20339	0.135593	0.135593	0.127119	0.127119	0.135593	0.112994	0.20339	0.135593	0.135593	0.128866	0.122945	0.117694
	ResidentialPV-lowAC	0	0	0	0	0	0	0	0	0	0	0	0	0	0	0	0	0	0	0	0
	ResidentialPV-mediumAC	0.11573	0.11573	0.096442	0.173596	0.096442	0.11573	0.096442	0.173596	0.11573	0.11573	0.108497	0.108497	0.11573	0.096442	0.173596	0.11573	0.11573	0.109989	0.104935	0.100453
	ResidentialPV-highAC	0.135593	0.135593	0.112994	0.20339	0.112994	0.135593	0.112994	0.20339	0.135593	0.135593	0.127119	0.127119	0.135593	0.112994	0.20339	0.135593	0.135593	0.128866	0.122945	0.117694
	CommercialPrivate-lowAC	0	0	0	0	0	0	0	0	0	0	0	0	0	0	0	0	0	0	0	0
	CommercialPrivate-mediumAC	0.143095	0.143095	0.0324349	0.28619	0.28619	0.143095	0.0324349	0.28619	0.143095	0.143095	7.50529	0.0750529	0.143095	0.0324349	0.28619	0.143095	0.143095	0.137964	0.13349	0.129564
	CommercialPrivate-highAC	0.115716	0.115716	0.0257147	0.231432	0.231432	0.115716	0.0257147	0.231432	0.115716	0.115716	3.00219	0.0300219	0.115716	0.0257147	0.231432	0.115716	0.115716	0.111567	0.107949	0.104774
	CommercialPrivate-DC	0.337412	0.354567	0.0692126	2.07638	2.07638	0.337412	0.0692126	2.07638	0.337412	0.337412	6.16277	0.0616277	0.363145	0.0744912	2.23474	0.337412	0.337412	0.325313	0.314764	0.305506
	CommercialPublic-mediumAC	0.166004	0.166004	0.0256551	0.313563	0.313563	0.166004	0.0256551	0.313563	0.166004	0.166004	8.70685	0.0870685	0.166004	0.0256551	0.313563	0.126651	0.145665	0.160051	0.154862	0.150307
	CommercialPublic-highAC	0.133078	0.133078	0.0182299	0.18483	0.18483	0.133078	0.0182299	0.18483	0.133078	0.133078	3.45262	0.0345262	0.133078	0.0182299	0.18483	0.10153	0.116773	0.128306	0.124146	0.120494
	CommercialPublic-DC	0.337412	0.354567	0.049078	1.45908	1.45908	0.337412	0.049078	1.45908	0.337412	0.337412	6.16277	0.0616277	0.363145	0.052821	1.57036	0.257424	0.296071	0.325313	0.314764	0.305506
Poland	ResidentialGrid-lowAC	0	0	0	0	0	0	0	0	0	0	0	0	0	0	0	0	0	0	0	0
	ResidentialGrid-mediumAC	0.133922	0.133922	0.111602	0.200883	0.111602	0.133922	0.111602	0.200883	0.133922	0.133922	0.125552	0.125552	0.133922	0.111602	0.200883	0.133922	0.133922	0.127278	0.121429	0.116243
	ResidentialGrid-highAC	0.161529	0.161529	0.134607	0.242293	0.134607	0.161529	0.134607	0.242293	0.161529	0.161529	0.151433	0.151433	0.161529	0.134607	0.242293	0.161529	0.161529	0.153515	0.146461	0.140205
	ResidentialPV-lowAC	0	0	0	0	0	0	0	0	0	0	0	0	0	0	0	0	0	0	0	0
	ResidentialPV-mediumAC	0.133922	0.133922	0.111602	0.200883	0.111602	0.133922	0.111602	0.200883	0.133922	0.133922	0.125552	0.125552	0.133922	0.111602	0.200883	0.133922	0.133922	0.127278	0.121429	0.116243
	ResidentialPV-highAC	0.161529	0.161529	0.134607	0.242293	0.134607	0.161529	0.134607	0.242293	0.161529	0.161529	0.151433	0.151433	0.161529	0.134607	0.242293	0.161529	0.161529	0.153515	0.146461	0.140205
	CommercialPrivate-lowAC	0	0	0	0	0	0	0	0	0	0	0	0	0	0	0	0	0	0	0	0
	CommercialPrivate-mediumAC	0.0868985	0.0868985	0.019697	0.173797	0.173797	0.0868985	0.019697	0.173797	0.0868985	0.0868985	4.5578	0.045578	0.0868985	0.019697	0.173797	0.0868985	0.0868985	0.0837825	0.0810658	0.0786815
	CommercialPrivate-highAC	0.0688176	0.0688176	0.0152928	0.137635	0.137635	0.0688176	0.0152928	0.137635	0.0688176	0.0688176	1.78543	0.0178543	0.0688176	0.0152928	0.137635	0.0688176	0.0688176	0.06635	0.0641986	0.0623103
	CommercialPrivate-DC	0.243325	0.26048	0.0499128	1.49738	1.49738	0.243325	0.0499128	1.49738	0.243325	0.243325	4.44429	0.0444429	0.269058	0.0551914	1.65574	0.243325	0.243325	0.2346	0.226993	0.220316
	CommercialPublic-mediumAC	0.106061	0.106061	0.0163912	0.200337	0.200337	0.106061	0.0163912	0.200337	0.106061	0.106061	5.56286	0.0556286	0.106061	0.0163912	0.200337	0.0809179	0.0930659	0.102258	0.098942	0.0960318
	CommercialPublic-highAC	0.0830528	0.0830528	0.0113771	0.115351	0.115351	0.0830528	0.0113771	0.115351	0.0830528	0.0830528	2.15475	0.0215475	0.0830528	0.0113771	0.115351	0.0633642	0.0728769	0.0800747	0.0774783	0.0751994
	CommercialPublic-DC	0.243325	0.26048	0.0353927	1.05222	1.05222	0.243325	0.0353927	1.05222	0.243325	0.243325	4.44429	0.0444429	0.269058	0.0391357	1.16349	0.185642	0.213512	0.2346	0.226993	0.220316
Portugal	ResidentialGrid-lowAC	0	0	0	0	0	0	0	0	0	0	0	0	0	0	0	0	0	0	0	0
	ResidentialGrid-mediumAC	0.0812935	0.0812935	0.0677446	0.12194	0.0677446	0.0812935	0.0677446	0.12194	0.0812935	0.0812935	0.0762127	0.0762127	0.0812935	0.0677446	0.12194	0.0812935	0.0812935	0.0772605	0.0737102	0.0705621
	ResidentialGrid-highAC	0.0980363	0.0980363	0.0816969	0.147054	0.0816969	0.0980363	0.0816969	0.147054	0.0980363	0.0980363	0.091909	0.091909	0.0980363	0.0816969	0.147054	0.0980363	0.0980363	0.0931726	0.0888911	0.0850947
	ResidentialPV-lowAC	0	0	0	0	0	0	0	0	0	0	0	0	0	0	0	0	0	0	0	0
	ResidentialPV-mediumAC	0.0812935	0.0812935	0.0677446	0.12194	0.0677446	0.0812935	0.0677446	0.12194	0.0812935	0.0812935	0.0762127	0.0762127	0.0812935	0.0677446	0.12194	0.0812935	0.0812935	0.0772605	0.0737102	0.0705621
	ResidentialPV-highAC	0.0980363	0.0980363	0.0816969	0.147054	0.0816969	0.0980363	0.0816969	0.147054	0.0980363	0.0980363	0.091909	0.091909	0.0980363	0.0816969	0.147054	0.0980363	0.0980363	0.0931726	0.0888911	0.0850947
	CommercialPrivate-lowAC	0	0	0	0	0	0	0	0	0	0	0	0	0	0	0	0	0	0	0	0
	CommercialPrivate-mediumAC	0.0871066	0.0871066	0.0197442	0.174213	0.174213	0.0871066	0.0197442	0.174213	0.0871066	0.0871066	4.56872	0.0456872	0.0871066	0.0197442	0.174213	0.0871066	0.0871066	0.0839832	0.08126	0.0788699
	CommercialPrivate-highAC	0.0689913	0.0689913	0.0153314	0.137983	0.137983	0.0689913	0.0153314	0.137983	0.0689913	0.0689913	1.78994	0.0178994	0.0689913	0.0153314	0.137983	0.0689913	0.0689913	0.0665175	0.0643606	0.0624676
	CommercialPrivate-DC	0.243673	0.260829	0.0499843	1.49953	1.49953	0.243673	0.0499843	1.49953	0.243673	0.243673	4.45065	0.0445065	0.269406	0.0552629	1.65789	0.243673	0.243673	0.234936	0.227318	0.220632
	CommercialPublic-mediumAC	0.106283	0.106283	0.0164255	0.200756	0.200756	0.106283	0.0164255	0.200756	0.106283	0.106283	5.5745	0.055745	0.106283	0.0164255	0.200756	0.0810873	0.0932608	0.102472	0.0991491	0.0962329
	CommercialPublic-highAC	0.083238	0.083238	0.0114025	0.115608	0.115608	0.083238	0.0114025	0.115608	0.083238	0.083238	2.15956	0.0215956	0.083238	0.0114025	0.115608	0.0635055	0.0730395	0.0802533	0.0776511	0.0753672
	CommercialPublic-DC	0.243673	0.260829	0.0354434	1.05372	1.05372	0.243673	0.0354434	1.05372	0.243673	0.243673	4.45065	0.0445065	0.269406	0.0391864	1.165	0.185908	0.213818	0.234936	0.227318	0.220632
Romania	ResidentialGrid-lowAC	0	0	0	0	0	0	0	0	0	0	0	0	0	0	0	0	0	0	0	0
	ResidentialGrid-mediumAC	0.121362	0.121362	0.101135	0.182042	0.101135	0.121362	0.101135	0.182042	0.121362	0.121362	0.113777	0.113777	0.121362	0.101135	0.182042	0.121362	0.121362	0.115341	0.110041	0.105341
	ResidentialGrid-highAC	0.147324	0.147324	0.12277	0.220986	0.12277	0.147324	0.12277	0.220986	0.147324	0.147324	0.138117	0.138117	0.147324	0.12277	0.220986	0.147324	0.147324	0.140015	0.133581	0.127876
	ResidentialPV-lowAC	0	0	0	0	0	0	0	0	0	0	0	0	0	0	0	0	0	0	0	0
	ResidentialPV-mediumAC	0.121362	0.121362	0.101135	0.182042	0.101135	0.121362	0.101135	0.182042	0.121362	0.121362	0.113777	0.113777	0.121362	0.101135	0.182042	0.121362	0.121362	0.115341	0.110041	0.105341
	ResidentialPV-highAC	0.147324	0.147324	0.12277	0.220986	0.12277	0.147324	0.12277	0.220986	0.147324	0.147324	0.138117	0.138117	0.147324	0.12277	0.220986	0.147324	0.147324	0.140015	0.133581	0.127876
	CommercialPrivate-lowAC	0	0	0	0	0	0	0	0	0	0	0	0	0	0	0	0	0	0	0	0
	CommercialPrivate-mediumAC	0.078573	0.078573	0.0178099	0.157146	0.157146	0.078573	0.0178099	0.157146	0.078573	0.078573	4.12113	0.0412113	0.078573	0.0178099	0.157146	0.078573	0.078573	0.0757556	0.0732992	0.0711433
	CommercialPrivate-highAC	0.0618697	0.0618697	0.0137488	0.123739	0.123739	0.0618697	0.0137488	0.123739	0.0618697	0.0618697	1.60517	0.0160517	0.0618697	0.0137488	0.123739	0.0618697	0.0618697	0.0596512	0.057717	0.0560194
	CommercialPrivate-DC	0.229386	0.246541	0.0470536	1.41161	1.41161	0.229386	0.0470536	1.41161	0.229386	0.229386	4.1897	0.041897	0.255119	0.0523321	1.56996	0.229386	0.229386	0.221161	0.21399	0.207696
	CommercialPublic-mediumAC	0.0971804	0.0971804	0.0150188	0.183563	0.183563	0.0971804	0.0150188	0.183563	0.0971804	0.0971804	5.09708	0.0509708	0.0971804	0.0150188	0.183563	0.0741427	0.0852736	0.0936957	0.0906576	0.0879911
	CommercialPublic-highAC	0.0756416	0.0756416	0.0103619	0.105058	0.105058	0.0756416	0.0103619	0.105058	0.0756416	0.0756416	1.96247	0.0196247	0.0756416	0.0103619	0.105058	0.0577099	0.0663738	0.0729293	0.0705646	0.0684891
	CommercialPublic-DC	0.229386	0.246541	0.0333652	0.99194	0.99194	0.229386	0.0333652	0.99194	0.229386	0.229386	4.1897	0.041897	0.255119	0.0371082	1.10322	0.175008	0.201281	0.221161	0.21399	0.207696
Slovakia	ResidentialGrid-lowAC	0	0	0	0	0	0	0	0	0	0	0	0	0	0	0	0	0	0	0	0
	ResidentialGrid-mediumAC	0.13107	0.13107	0.109225	0.196604	0.109225	0.13107	0.109225	0.196604	0.13107	0.13107	0.122878	0.122878	0.13107	0.109225	0.196604	0.13107	0.13107	0.124567	0.118843	0.113767
	ResidentialGrid-highAC	0.15804	0.15804	0.1317	0.23706	0.1317	0.15804	0.1317	0.23706	0.15804	0.15804	0.148163	0.148163	0.15804	0.1317	0.23706	0.15804	0.15804	0.1502	0.143298	0.137178
	ResidentialPV-lowAC	0	0	0	0	0	0	0	0	0	0	0	0	0	0	0	0	0	0	0	0
	ResidentialPV-mediumAC	0.13107	0.13107	0.109225	0.196604	0.109225	0.13107	0.109225	0.196604	0.13107	0.13107	0.122878	0.122878	0.13107	0.109225	0.196604	0.13107	0.13107	0.124567	0.118843	0.113767
	ResidentialPV-highAC	0.15804	0.15804	0.1317	0.23706	0.1317	0.15804	0.1317	0.23706	0.15804	0.15804	0.148163	0.148163	0.15804	0.1317	0.23706	0.15804	0.15804	0.1502	0.143298	0.137178
	CommercialPrivate-lowAC	0	0	0	0	0	0	0	0	0	0	0	0	0	0	0	0	0	0	0	0
	CommercialPrivate-mediumAC	0.0873147	0.0873147	0.0197913	0.174629	0.174629	0.0873147	0.0197913	0.174629	0.0873147	0.0873147	4.57963	0.0457963	0.0873147	0.0197913	0.174629	0.0873147	0.0873147	0.0841838	0.0814542	0.0790584
	CommercialPrivate-highAC	0.069165	0.069165	0.01537	0.13833	0.13833	0.069165	0.01537	0.13833	0.069165	0.069165	1.79444	0.0179444	0.069165	0.01537	0.13833	0.069165	0.069165	0.0666849	0.0645227	0.0626249
	CommercialPrivate-DC	0.244022	0.261177	0.0500557	1.50167	1.50167	0.244022	0.0500557	1.50167	0.244022	0.244022	4.45702	0.0445702	0.269755	0.0553343	1.66003	0.244022	0.244022	0.235272	0.227643	0.220947
	CommercialPublic-mediumAC	0.106505	0.106505	0.0164598	0.201176	0.201176	0.106505	0.0164598	0.201176	0.106505	0.106505	5.58615	0.0558615	0.106505	0.0164598	0.201176	0.0812567	0.0934556	0.102686	0.0993562	0.0964339
	CommercialPublic-highAC	0.0834233	0.0834233	0.0114279	0.115866	0.115866	0.0834233	0.0114279	0.115866	0.0834233	0.0834233	2.16437	0.0216437	0.0834233	0.0114279	0.115866	0.0636469	0.0732021	0.080432	0.0778239	0.0755349
	CommercialPublic-DC	0.244022	0.261177	0.0354941	1.05523	1.05523	0.244022	0.0354941	1.05523	0.244022	0.244022	4.45702	0.0445702	0.269755	0.0392371	1.16651	0.186174	0.214124	0.235272	0.227643	0.220947
Slovenia	ResidentialGrid-lowAC	0	0	0	0	0	0	0	0	0	0	0	0	0	0	0	0	0	0	0	0
	ResidentialGrid-mediumAC	0.143769	0.143769	0.119808	0.215654	0.119808	0.143769	0.119808	0.215654	0.143769	0.143769	0.134784	0.134784	0.143769	0.119808	0.215654	0.143769	0.143769	0.136637	0.130358	0.124791
	ResidentialGrid-highAC	0.172145	0.172145	0.143455	0.258218	0.143455	0.172145	0.143455	0.258218	0.172145	0.172145	0.161386	0.161386	0.172145	0.143455	0.258218	0.172145	0.172145	0.163605	0.156087	0.149421
	ResidentialPV-lowAC	0	0	0	0	0	0	0	0	0	0	0	0	0	0	0	0	0	0	0	0
	ResidentialPV-mediumAC	0.143769	0.143769	0.119808	0.215654	0.119808	0.143769	0.119808	0.215654	0.143769	0.143769	0.134784	0.134784	0.143769	0.119808	0.215654	0.143769	0.143769	0.136637	0.130358	0.124791
	ResidentialPV-highAC	0.172145	0.172145	0.143455	0.258218	0.143455	0.172145	0.143455	0.258218	0.172145	0.172145	0.161386	0.161386	0.172145	0.143455	0.258218	0.172145	0.172145	0.163605	0.156087	0.149421
	CommercialPrivate-lowAC	0	0	0	0	0	0	0	0	0	0	0	0	0	0	0	0	0	0	0	0
	CommercialPrivate-mediumAC	0.0977215	0.0977215	0.0221502	0.195443	0.195443	0.0977215	0.0221502	0.195443	0.0977215	0.0977215	5.12546	0.0512546	0.0977215	0.0221502	0.195443	0.0977215	0.0977215	0.0942174	0.0911624	0.0884811
	CommercialPrivate-highAC	0.07785	0.07785	0.0173	0.1557	0.1557	0.07785	0.0173	0.1557	0.07785	0.07785	2.01977	0.0201977	0.07785	0.0173	0.1557	0.07785	0.07785	0.0750584	0.0726247	0.0704886
	CommercialPrivate-DC	0.261445	0.278601	0.0536298	1.60889	1.60889	0.261445	0.0536298	1.60889	0.261445	0.261445	4.77526	0.0477526	0.287178	0.0589084	1.76725	0.261445	0.261445	0.25207	0.243897	0.236723
	CommercialPublic-mediumAC	0.117605	0.117605	0.0181754	0.222143	0.222143	0.117605	0.0181754	0.222143	0.117605	0.117605	6.16837	0.0616837	0.117605	0.0181754	0.222143	0.0897257	0.103196	0.113388	0.109712	0.106485
	CommercialPublic-highAC	0.0926872	0.0926872	0.0126969	0.128732	0.128732	0.0926872	0.0126969	0.128732	0.0926872	0.0926872	2.40471	0.0240471	0.0926872	0.0126969	0.128732	0.0707147	0.081331	0.0893637	0.0864661	0.0839229
	CommercialPublic-DC	0.261445	0.278601	0.0380284	1.13057	1.13057	0.261445	0.0380284	1.13057	0.261445	0.261445	4.77526	0.0477526	0.287178	0.0417714	1.24185	0.199467	0.229412	0.25207	0.243897	0.236723
Spain	ResidentialGrid-lowAC	0	0	0	0	0	0	0	0	0	0	0	0	0	0	0	0	0	0	0	0
	ResidentialGrid-mediumAC	0.092613	0.092613	0.0771775	0.13892	0.0771775	0.092613	0.0771775	0.13892	0.092613	0.092613	0.0868247	0.0868247	0.092613	0.0771775	0.13892	0.092613	0.092613	0.0880184	0.0839738	0.0803873
	ResidentialGrid-highAC	0.110233	0.110233	0.0918607	0.165349	0.0918607	0.110233	0.0918607	0.165349	0.110233	0.110233	0.103343	0.103343	0.110233	0.0918607	0.165349	0.110233	0.110233	0.104764	0.0999499	0.0956812
	ResidentialPV-lowAC	0	0	0	0	0	0	0	0	0	0	0	0	0	0	0	0	0	0	0	0
	ResidentialPV-mediumAC	0.092613	0.092613	0.0771775	0.13892	0.0771775	0.092613	0.0771775	0.13892	0.092613	0.092613	0.0868247	0.0868247	0.092613	0.0771775	0.13892	0.092613	0.092613	0.0880184	0.0839738	0.0803873
	ResidentialPV-highAC	0.110233	0.110233	0.0918607	0.165349	0.0918607	0.110233	0.0918607	0.165349	0.110233	0.110233	0.103343	0.103343	0.110233	0.0918607	0.165349	0.110233	0.110233	0.104764	0.0999499	0.0956812
	CommercialPrivate-lowAC	0	0	0	0	0	0	0	0	0	0	0	0	0	0	0	0	0	0	0	0
	CommercialPrivate-mediumAC	0.10792	0.10792	0.0244619	0.21584	0.21584	0.10792	0.0244619	0.21584	0.10792	0.10792	5.66038	0.0566038	0.10792	0.0244619	0.21584	0.10792	0.10792	0.10405	0.100677	0.0977154
	CommercialPrivate-highAC	0.0863612	0.0863612	0.0191914	0.172722	0.172722	0.0863612	0.0191914	0.172722	0.0863612	0.0863612	2.24059	0.0224059	0.0863612	0.0191914	0.172722	0.0863612	0.0863612	0.0832645	0.0805646	0.078195
	CommercialPrivate-DC	0.27852	0.295676	0.0571324	1.71397	1.71397	0.27852	0.0571324	1.71397	0.27852	0.27852	5.08713	0.0508713	0.304253	0.0624109	1.87233	0.27852	0.27852	0.268533	0.259826	0.252184
	CommercialPublic-mediumAC	0.128484	0.128484	0.0198566	0.242692	0.242692	0.128484	0.0198566	0.242692	0.128484	0.128484	6.73894	0.0673894	0.128484	0.0198566	0.242692	0.0980254	0.112742	0.123877	0.11986	0.116335
	CommercialPublic-highAC	0.101766	0.101766	0.0139405	0.141342	0.141342	0.101766	0.0139405	0.141342	0.101766	0.101766	2.64025	0.0264025	0.101766	0.0139405	0.141342	0.0776411	0.0892973	0.0981168	0.0949354	0.0921431
	CommercialPublic-DC	0.27852	0.295676	0.040512	1.20441	1.20441	0.27852	0.040512	1.20441	0.27852	0.27852	5.08713	0.0508713	0.304253	0.044255	1.31569	0.212494	0.244395	0.268533	0.259826	0.252184
Sweden	ResidentialGrid-lowAC	0	0	0	0	0	0	0	0	0	0	0	0	0	0	0	0	0	0	0	0
	ResidentialGrid-mediumAC	0.131956	0.131956	0.109964	0.197934	0.109964	0.131956	0.109964	0.197934	0.131956	0.131956	0.123709	0.123709	0.131956	0.109964	0.197934	0.131956	0.131956	0.12541	0.119647	0.114537
	ResidentialGrid-highAC	0.154675	0.154675	0.128896	0.232013	0.128896	0.154675	0.128896	0.232013	0.154675	0.154675	0.145008	0.145008	0.154675	0.128896	0.232013	0.154675	0.154675	0.147002	0.140247	0.134257
	ResidentialPV-lowAC	0	0	0	0	0	0	0	0	0	0	0	0	0	0	0	0	0	0	0	0
	ResidentialPV-mediumAC	0.131956	0.131956	0.109964	0.197934	0.109964	0.131956	0.109964	0.197934	0.131956	0.131956	0.123709	0.123709	0.131956	0.109964	0.197934	0.131956	0.131956	0.12541	0.119647	0.114537
	ResidentialPV-highAC	0.154675	0.154675	0.128896	0.232013	0.128896	0.154675	0.128896	0.232013	0.154675	0.154675	0.145008	0.145008	0.154675	0.128896	0.232013	0.154675	0.154675	0.147002	0.140247	0.134257
	CommercialPrivate-lowAC	0	0	0	0	0	0	0	0	0	0	0	0	0	0	0	0	0	0	0	0
	CommercialPrivate-mediumAC	0.141846	0.141846	0.0321518	0.283692	0.283692	0.141846	0.0321518	0.283692	0.141846	0.141846	7.43979	0.0743979	0.141846	0.0321518	0.283692	0.141846	0.141846	0.13676	0.132325	0.128433
	CommercialPrivate-highAC	0.114674	0.114674	0.0254831	0.229348	0.229348	0.114674	0.0254831	0.229348	0.114674	0.114674	2.97515	0.0297515	0.114674	0.0254831	0.229348	0.114674	0.114674	0.110562	0.106977	0.103831
	CommercialPrivate-DC	0.335321	0.352476	0.0687837	2.06351	2.06351	0.335321	0.0687837	2.06351	0.335321	0.335321	6.12458	0.0612458	0.361054	0.0740623	2.22187	0.335321	0.335321	0.323297	0.312814	0.303613
	CommercialPublic-mediumAC	0.164672	0.164672	0.0254493	0.311047	0.311047	0.164672	0.0254493	0.311047	0.164672	0.164672	8.63699	0.0863699	0.164672	0.0254493	0.311047	0.125634	0.144496	0.158767	0.153619	0.149101
	CommercialPublic-highAC	0.131966	0.131966	0.0180776	0.183286	0.183286	0.131966	0.0180776	0.183286	0.131966	0.131966	3.42378	0.0342378	0.131966	0.0180776	0.183286	0.100682	0.115797	0.127234	0.123109	0.119488
	CommercialPublic-DC	0.335321	0.352476	0.0487739	1.45004	1.45004	0.335321	0.0487739	1.45004	0.335321	0.335321	6.12458	0.0612458	0.361054	0.0525169	1.56131	0.255829	0.294236	0.323297	0.312814	0.303613
United Kingdom	ResidentialGrid-lowAC	0	0	0	0	0	0	0	0	0	0	0	0	0	0	0	0	0	0	0	0
	ResidentialGrid-mediumAC	0.106203	0.106203	0.0885026	0.159305	0.0885026	0.106203	0.0885026	0.159305	0.106203	0.106203	0.0995654	0.0995654	0.106203	0.0885026	0.159305	0.106203	0.106203	0.100934	0.0962961	0.0921834
	ResidentialGrid-highAC	0.125417	0.125417	0.104514	0.188125	0.104514	0.125417	0.104514	0.188125	0.125417	0.125417	0.117578	0.117578	0.125417	0.104514	0.188125	0.125417	0.125417	0.119195	0.113717	0.108861
	ResidentialPV-lowAC	0	0	0	0	0	0	0	0	0	0	0	0	0	0	0	0	0	0	0	0
	ResidentialPV-mediumAC	0.106203	0.106203	0.0885026	0.159305	0.0885026	0.106203	0.0885026	0.159305	0.106203	0.106203	0.0995654	0.0995654	0.106203	0.0885026	0.159305	0.106203	0.106203	0.100934	0.0962961	0.0921834
	ResidentialPV-highAC	0.125417	0.125417	0.104514	0.188125	0.104514	0.125417	0.104514	0.188125	0.125417	0.125417	0.117578	0.117578	0.125417	0.104514	0.188125	0.125417	0.125417	0.119195	0.113717	0.108861
	CommercialPrivate-lowAC	0	0	0	0	0	0	0	0	0	0	0	0	0	0	0	0	0	0	0	0
	CommercialPrivate-mediumAC	0.123738	0.123738	0.0280474	0.247477	0.247477	0.123738	0.0280474	0.247477	0.123738	0.123738	6.49005	0.0649005	0.123738	0.0280474	0.247477	0.123738	0.123738	0.119301	0.115433	0.112038
	CommercialPrivate-highAC	0.0995623	0.0995623	0.022125	0.199125	0.199125	0.0995623	0.022125	0.199125	0.0995623	0.0995623	2.58308	0.0258308	0.0995623	0.022125	0.199125	0.0995623	0.0995623	0.0959922	0.0928796	0.0901478
	CommercialPrivate-DC	0.305004	0.322159	0.0625649	1.87695	1.87695	0.305004	0.0625649	1.87695	0.305004	0.305004	5.57085	0.0557085	0.330737	0.0678435	2.0353	0.305004	0.305004	0.294067	0.284532	0.276163
	CommercialPublic-mediumAC	0.145357	0.145357	0.0224642	0.274563	0.274563	0.145357	0.0224642	0.274563	0.145357	0.145357	7.62392	0.0762392	0.145357	0.0224642	0.274563	0.110898	0.127547	0.140145	0.1356	0.131612
	CommercialPublic-highAC	0.115847	0.115847	0.0158695	0.160899	0.160899	0.115847	0.0158695	0.160899	0.115847	0.115847	3.00558	0.0300558	0.115847	0.0158695	0.160899	0.0883842	0.101653	0.111693	0.108071	0.104893
	CommercialPublic-DC	0.305004	0.322159	0.0443642	1.31894	1.31894	0.305004	0.0443642	1.31894	0.305004	0.305004	5.57085	0.0557085	0.330737	0.0481072	1.43021	0.232699	0.267634	0.294067	0.284532	0.276163
Norway	ResidentialGrid-lowAC	0	0	0	0	0	0	0	0	0	0	0	0	0	0	0	0	0	0	0	0
	ResidentialGrid-mediumAC	0.132431	0.132431	0.110359	0.198647	0.110359	0.132431	0.110359	0.198647	0.132431	0.132431	0.124154	0.124154	0.132431	0.110359	0.198647	0.132431	0.132431	0.125861	0.120078	0.114949
	ResidentialGrid-highAC	0.154588	0.154588	0.128823	0.231882	0.128823	0.154588	0.128823	0.231882	0.154588	0.154588	0.144926	0.144926	0.154588	0.128823	0.231882	0.154588	0.154588	0.146919	0.140168	0.134181
	ResidentialPV-lowAC	0	0	0	0	0	0	0	0	0	0	0	0	0	0	0	0	0	0	0	0
	ResidentialPV-mediumAC	0.132431	0.132431	0.110359	0.198647	0.110359	0.132431	0.110359	0.198647	0.132431	0.132431	0.124154	0.124154	0.132431	0.110359	0.198647	0.132431	0.132431	0.125861	0.120078	0.114949
	ResidentialPV-highAC	0.154588	0.154588	0.128823	0.231882	0.128823	0.154588	0.128823	0.231882	0.154588	0.154588	0.144926	0.144926	0.154588	0.128823	0.231882	0.154588	0.154588	0.146919	0.140168	0.134181
	CommercialPrivate-lowAC	0	0	0	0	0	0	0	0	0	0	0	0	0	0	0	0	0	0	0	0
	CommercialPrivate-mediumAC	0.15371	0.15371	0.0348409	0.30742	0.30742	0.15371	0.0348409	0.30742	0.15371	0.15371	8.06204	0.0806204	0.15371	0.0348409	0.30742	0.15371	0.15371	0.148198	0.143393	0.139175
	CommercialPrivate-highAC	0.124575	0.124575	0.0276833	0.24915	0.24915	0.124575	0.0276833	0.24915	0.124575	0.124575	3.23202	0.0323202	0.124575	0.0276833	0.24915	0.124575	0.124575	0.120108	0.116213	0.112795
	CommercialPrivate-DC	0.355183	0.372339	0.0728581	2.18574	2.18574	0.355183	0.0728581	2.18574	0.355183	0.355183	6.48737	0.0648737	0.380917	0.0781367	2.3441	0.355183	0.355183	0.342447	0.331343	0.321598
	CommercialPublic-mediumAC	0.177326	0.177326	0.027405	0.33495	0.33495	0.177326	0.027405	0.33495	0.177326	0.177326	9.30072	0.0930072	0.177326	0.027405	0.33495	0.135289	0.1556	0.170968	0.165424	0.160559
	CommercialPublic-highAC	0.142527	0.142527	0.0195243	0.197954	0.197954	0.142527	0.0195243	0.197954	0.142527	0.142527	3.69778	0.0369778	0.142527	0.0195243	0.197954	0.108739	0.125064	0.137416	0.132961	0.12905
	CommercialPublic-DC	0.355183	0.372339	0.051663	1.53593	1.53593	0.355183	0.051663	1.53593	0.355183	0.355183	6.48737	0.0648737	0.380917	0.055406	1.64721	0.270983	0.311665	0.342447	0.331343	0.321598
Switzerland	ResidentialGrid-lowAC	0	0	0	0	0	0	0	0	0	0	0	0	0	0	0	0	0	0	0	0
	ResidentialGrid-mediumAC	0.136616	0.136616	0.113846	0.204923	0.113846	0.136616	0.113846	0.204923	0.136616	0.136616	0.128077	0.128077	0.136616	0.113846	0.204923	0.136616	0.136616	0.129838	0.123872	0.118581
	ResidentialGrid-highAC	0.158862	0.158862	0.132385	0.238293	0.132385	0.158862	0.132385	0.238293	0.158862	0.158862	0.148933	0.148933	0.158862	0.132385	0.238293	0.158862	0.158862	0.150981	0.144043	0.137891
	ResidentialPV-lowAC	0	0	0	0	0	0	0	0	0	0	0	0	0	0	0	0	0	0	0	0
	ResidentialPV-mediumAC	0.136616	0.136616	0.113846	0.204923	0.113846	0.136616	0.113846	0.204923	0.136616	0.136616	0.128077	0.128077	0.136616	0.113846	0.204923	0.136616	0.136616	0.129838	0.123872	0.118581
	ResidentialPV-highAC	0.158862	0.158862	0.132385	0.238293	0.132385	0.158862	0.132385	0.238293	0.158862	0.158862	0.148933	0.148933	0.158862	0.132385	0.238293	0.158862	0.158862	0.150981	0.144043	0.137891
	CommercialPrivate-lowAC	0	0	0	0	0	0	0	0	0	0	0	0	0	0	0	0	0	0	0	0
	CommercialPrivate-mediumAC	0.166027	0.166027	0.0376329	0.332055	0.332055	0.166027	0.0376329	0.332055	0.166027	0.166027	8.70809	0.0870809	0.166027	0.0376329	0.332055	0.166027	0.166027	0.160074	0.154884	0.150328
	CommercialPrivate-highAC	0.134854	0.134854	0.0299676	0.269709	0.269709	0.134854	0.0299676	0.269709	0.134854	0.134854	3.49871	0.0349871	0.134854	0.0299676	0.269709	0.134854	0.134854	0.130019	0.125803	0.122103
	CommercialPrivate-DC	0.375806	0.392961	0.0770884	2.31265	2.31265	0.375806	0.0770884	2.31265	0.375806	0.375806	6.86404	0.0686404	0.468332	0.0960681	2.88204	0.375806	0.375806	0.36233	0.350582	0.34027
	CommercialPublic-mediumAC	0.190465	0.190465	0.0294355	0.359767	0.359767	0.190465	0.0294355	0.359767	0.190465	0.190465	9.98984	0.0998984	0.190465	0.0294355	0.359767	0.145313	0.167129	0.183635	0.177681	0.172455
	CommercialPublic-highAC	0.153492	0.153492	0.0210263	0.213183	0.213183	0.153492	0.0210263	0.213183	0.153492	0.153492	3.98225	0.0398225	0.153492	0.0210263	0.213183	0.117105	0.134686	0.147988	0.14319	0.138978
	CommercialPublic-DC	0.375806	0.392961	0.0546627	1.62511	1.62511	0.375806	0.0546627	1.62511	0.375806	0.375806	6.86404	0.0686404	0.468332	0.068121	2.02522	0.286717	0.329761	0.36233	0.350582	0.34027
