# Supplementary material for: Comparing the levelized cost of electric vehicle charging options in Europe
Source: Nat Commun. 2022 Sep 8;13:5277. doi: 10.1038/s41467-022-32835-7 (PMC9458728; doi:10.1038/s41467-022-32835-7)
Supplement: Supplementary file 8 — Software 1 [file 41467_2022_32835_MOESM8_ESM.zip › LCOC-Model/output/_LCOTaxes.xlsx]

## Sheet: LCOTaxes
Country	Option	BaseScenario	WithGridConnection	HighUtilization	LowUtilization	AttractiveHomeCharging	DemandChargesBase	DemandChargesHighUtil	DemandChargesLowUtil	WithoutRETaxes	WithoutREandEnvTaxes	UtilizationRate1	UtilizationRate100	GridConnectionCH	GridConnectionCHHighUtil	GridConnectionCHLowUtil	PublicInterestRate3	PublicInterestRate7	Lifetime16	Lifetime17	Lifetime18
Austria	ResidentialGrid-lowAC	0.05535	0.05535	0.05535	0.05535	0.05535	0.05535	0.05535	0.05535	0.04149	0.02799	0.05535	0.05535	0.05535	0.05535	0.05535	0.05535	0.05535	0.05535	0.05535	0.05535
	ResidentialGrid-mediumAC	0.0556281	0.0556281	0.0556281	0.0556281	0.0556281	0.0556281	0.0556281	0.0556281	0.0416985	0.0281307	0.0556281	0.0556281	0.0556281	0.0556281	0.0556281	0.0556281	0.0556281	0.0556281	0.0556281	0.0556281
	ResidentialGrid-highAC	0.0556281	0.0556281	0.0556281	0.0556281	0.0556281	0.0556281	0.0556281	0.0556281	0.0416985	0.0281307	0.0556281	0.0556281	0.0556281	0.0556281	0.0556281	0.0556281	0.0556281	0.0556281	0.0556281	0.0556281
	ResidentialPV-lowAC	0.0329148	0.0329148	0.0333138	0.0322828	0.0333138	0.0329148	0.0333138	0.0322828	0.0246727	0.0166447	0.0330524	0.0330524	0.0329148	0.0333138	0.0322828	0.0329148	0.0329148	0.0329148	0.0329148	0.0329148
	ResidentialPV-mediumAC	0.0330802	0.0330802	0.0334812	0.032445	0.0334812	0.0330802	0.0334812	0.032445	0.0247967	0.0167284	0.0332185	0.0332185	0.0330802	0.0334812	0.032445	0.0330802	0.0330802	0.0330802	0.0330802	0.0330802
	ResidentialPV-highAC	0.0330802	0.0330802	0.0334812	0.032445	0.0334812	0.0330802	0.0334812	0.032445	0.0247967	0.0167284	0.0332185	0.0332185	0.0330802	0.0334812	0.032445	0.0330802	0.0330802	0.0330802	0.0330802	0.0330802
	CommercialPrivate-lowAC	0.0277	0.0277	0.0277	0.0277	0.0277	0.0277	0.0277	0.0277	0.0163	0.0013	0.0277	0.0277	0.0277	0.0277	0.0277	0.0277	0.0277	0.0277	0.0277	0.0277
	CommercialPrivate-mediumAC	0.0278392	0.0278392	0.0278392	0.0278392	0.0278392	0.0278392	0.0278392	0.0278392	0.0163819	0.00130653	0.0278392	0.0278392	0.0278392	0.0278392	0.0278392	0.0278392	0.0278392	0.0278392	0.0278392	0.0278392
	CommercialPrivate-highAC	0.0278392	0.0278392	0.0278392	0.0278392	0.0278392	0.0278392	0.0278392	0.0278392	0.0163819	0.00130653	0.0278392	0.0278392	0.0278392	0.0278392	0.0278392	0.0278392	0.0278392	0.0278392	0.0278392	0.0278392
	CommercialPrivate-DC	0.0300695	0.0300695	0.0300695	0.0300695	0.0300695	0.0300695	0.0300695	0.0300695	0.0176943	0.0014112	0.0300695	0.0300695	0.0300695	0.0300695	0.0300695	0.0300695	0.0300695	0.0300695	0.0300695	0.0300695
	CommercialPublic-mediumAC	0.0278392	0.0278392	0.0278392	0.0278392	0.0278392	0.0278392	0.0278392	0.0278392	0.0163819	0.00130653	0.0278392	0.0278392	0.0278392	0.0278392	0.0278392	0.0278392	0.0278392	0.0278392	0.0278392	0.0278392
	CommercialPublic-highAC	0.0278392	0.0278392	0.0278392	0.0278392	0.0278392	0.0278392	0.0278392	0.0278392	0.0163819	0.00130653	0.0278392	0.0278392	0.0278392	0.0278392	0.0278392	0.0278392	0.0278392	0.0278392	0.0278392	0.0278392
	CommercialPublic-DC	0.0300695	0.0300695	0.0300695	0.0300695	0.0300695	0.0300695	0.0300695	0.0300695	0.0176943	0.0014112	0.0300695	0.0300695	0.0300695	0.0300695	0.0300695	0.0300695	0.0300695	0.0300695	0.0300695	0.0300695
Belgium	ResidentialGrid-lowAC	0.07686	0.07686	0.07686	0.07686	0.07686	0.07686	0.07686	0.07686	0.04509	0.04338	0.07686	0.07686	0.07686	0.07686	0.07686	0.07686	0.07686	0.07686	0.07686	0.07686
	ResidentialGrid-mediumAC	0.0772462	0.0772462	0.0772462	0.0772462	0.0772462	0.0772462	0.0772462	0.0772462	0.0453166	0.043598	0.0772462	0.0772462	0.0772462	0.0772462	0.0772462	0.0772462	0.0772462	0.0772462	0.0772462	0.0772462
	ResidentialGrid-highAC	0.0772462	0.0772462	0.0772462	0.0772462	0.0772462	0.0772462	0.0772462	0.0772462	0.0453166	0.043598	0.0772462	0.0772462	0.0772462	0.0772462	0.0772462	0.0772462	0.0772462	0.0772462	0.0772462	0.0772462
	ResidentialPV-lowAC	0.0426247	0.0426247	0.0431421	0.0417202	0.0431421	0.0426247	0.0431421	0.0417202	0.0250058	0.0240575	0.0428059	0.0428059	0.0426247	0.0431421	0.0417202	0.0426247	0.0426247	0.0426247	0.0426247	0.0426247
	ResidentialPV-mediumAC	0.0428389	0.0428389	0.0433589	0.0419298	0.0433589	0.0428389	0.0433589	0.0419298	0.0251315	0.0241784	0.043021	0.043021	0.0428389	0.0433589	0.0419298	0.0428389	0.0428389	0.0428389	0.0428389	0.0428389
	ResidentialPV-highAC	0.0428389	0.0428389	0.0433589	0.0419298	0.0433589	0.0428389	0.0433589	0.0419298	0.0251315	0.0241784	0.043021	0.043021	0.0428389	0.0433589	0.0419298	0.0428389	0.0428389	0.0428389	0.0428389	0.0428389
	CommercialPrivate-lowAC	0.0398	0.0398	0.0398	0.0398	0.0398	0.0398	0.0398	0.0398	0.0053	0.0036	0.0398	0.0398	0.0398	0.0398	0.0398	0.0398	0.0398	0.0398	0.0398	0.0398
	CommercialPrivate-mediumAC	0.04	0.04	0.04	0.04	0.04	0.04	0.04	0.04	0.00532663	0.00361809	0.04	0.04	0.04	0.04	0.04	0.04	0.04	0.04	0.04	0.04
	CommercialPrivate-highAC	0.04	0.04	0.04	0.04	0.04	0.04	0.04	0.04	0.00532663	0.00361809	0.04	0.04	0.04	0.04	0.04	0.04	0.04	0.04	0.04	0.04
	CommercialPrivate-DC	0.0432045	0.0432045	0.0432045	0.0432045	0.0432045	0.0432045	0.0432045	0.0432045	0.00575337	0.00390795	0.0432045	0.0432045	0.0432045	0.0432045	0.0432045	0.0432045	0.0432045	0.0432045	0.0432045	0.0432045
	CommercialPublic-mediumAC	0.04	0.04	0.04	0.04	0.04	0.04	0.04	0.04	0.00532663	0.00361809	0.04	0.04	0.04	0.04	0.04	0.04	0.04	0.04	0.04	0.04
	CommercialPublic-highAC	0.04	0.04	0.04	0.04	0.04	0.04	0.04	0.04	0.00532663	0.00361809	0.04	0.04	0.04	0.04	0.04	0.04	0.04	0.04	0.04	0.04
	CommercialPublic-DC	0.0432045	0.0432045	0.0432045	0.0432045	0.0432045	0.0432045	0.0432045	0.0432045	0.00575337	0.00390795	0.0432045	0.0432045	0.0432045	0.0432045	0.0432045	0.0432045	0.0432045	0.0432045	0.0432045	0.0432045
Bulgaria	ResidentialGrid-lowAC	0.01449	0.01449	0.01449	0.01449	0.01449	0.01449	0.01449	0.01449	0.01449	0.01449	0.01449	0.01449	0.01449	0.01449	0.01449	0.01449	0.01449	0.01449	0.01449	0.01449
	ResidentialGrid-mediumAC	0.0145628	0.0145628	0.0145628	0.0145628	0.0145628	0.0145628	0.0145628	0.0145628	0.0145628	0.0145628	0.0145628	0.0145628	0.0145628	0.0145628	0.0145628	0.0145628	0.0145628	0.0145628	0.0145628	0.0145628
	ResidentialGrid-highAC	0.0145628	0.0145628	0.0145628	0.0145628	0.0145628	0.0145628	0.0145628	0.0145628	0.0145628	0.0145628	0.0145628	0.0145628	0.0145628	0.0145628	0.0145628	0.0145628	0.0145628	0.0145628	0.0145628	0.0145628
	ResidentialPV-lowAC	0.00814217	0.00814217	0.00818925	0.0080403	0.00818925	0.00814217	0.00818925	0.0080403	0.00814217	0.00814217	0.00815853	0.00815853	0.00814217	0.00818925	0.0080403	0.00814217	0.00814217	0.00814217	0.00814217	0.00814217
	ResidentialPV-mediumAC	0.00818309	0.00818309	0.0082304	0.0080807	0.0082304	0.00818309	0.0082304	0.0080807	0.00818309	0.00818309	0.00819952	0.00819952	0.00818309	0.0082304	0.0080807	0.00818309	0.00818309	0.00818309	0.00818309	0.00818309
	ResidentialPV-highAC	0.00818309	0.00818309	0.0082304	0.0080807	0.0082304	0.00818309	0.0082304	0.0080807	0.00818309	0.00818309	0.00819952	0.00819952	0.00818309	0.0082304	0.0080807	0.00818309	0.00818309	0.00818309	0.00818309	0.00818309
	CommercialPrivate-lowAC	0.001	0.001	0.001	0.001	0.001	0.001	0.001	0.001	0.001	0	0.001	0.001	0.001	0.001	0.001	0.001	0.001	0.001	0.001	0.001
	CommercialPrivate-mediumAC	0.00100503	0.00100503	0.00100503	0.00100503	0.00100503	0.00100503	0.00100503	0.00100503	0.00100503	0	0.00100503	0.00100503	0.00100503	0.00100503	0.00100503	0.00100503	0.00100503	0.00100503	0.00100503	0.00100503
	CommercialPrivate-highAC	0.00100503	0.00100503	0.00100503	0.00100503	0.00100503	0.00100503	0.00100503	0.00100503	0.00100503	0	0.00100503	0.00100503	0.00100503	0.00100503	0.00100503	0.00100503	0.00100503	0.00100503	0.00100503	0.00100503
	CommercialPrivate-DC	0.00108554	0.00108554	0.00108554	0.00108554	0.00108554	0.00108554	0.00108554	0.00108554	0.00108554	0	0.00108554	0.00108554	0.00108554	0.00108554	0.00108554	0.00108554	0.00108554	0.00108554	0.00108554	0.00108554
	CommercialPublic-mediumAC	0.00100503	0.00100503	0.00100503	0.00100503	0.00100503	0.00100503	0.00100503	0.00100503	0.00100503	0	0.00100503	0.00100503	0.00100503	0.00100503	0.00100503	0.00100503	0.00100503	0.00100503	0.00100503	0.00100503
	CommercialPublic-highAC	0.00100503	0.00100503	0.00100503	0.00100503	0.00100503	0.00100503	0.00100503	0.00100503	0.00100503	0	0.00100503	0.00100503	0.00100503	0.00100503	0.00100503	0.00100503	0.00100503	0.00100503	0.00100503	0.00100503
	CommercialPublic-DC	0.00108554	0.00108554	0.00108554	0.00108554	0.00108554	0.00108554	0.00108554	0.00108554	0.00108554	0	0.00108554	0.00108554	0.00108554	0.00108554	0.00108554	0.00108554	0.00108554	0.00108554	0.00108554	0.00108554
Croatia	ResidentialGrid-lowAC	0.02592	0.02592	0.02592	0.02592	0.02592	0.02592	0.02592	0.02592	0.01314	0.01314	0.02592	0.02592	0.02592	0.02592	0.02592	0.02592	0.02592	0.02592	0.02592	0.02592
	ResidentialGrid-mediumAC	0.0260503	0.0260503	0.0260503	0.0260503	0.0260503	0.0260503	0.0260503	0.0260503	0.013206	0.013206	0.0260503	0.0260503	0.0260503	0.0260503	0.0260503	0.0260503	0.0260503	0.0260503	0.0260503	0.0260503
	ResidentialGrid-highAC	0.0260503	0.0260503	0.0260503	0.0260503	0.0260503	0.0260503	0.0260503	0.0260503	0.013206	0.013206	0.0260503	0.0260503	0.0260503	0.0260503	0.0260503	0.0260503	0.0260503	0.0260503	0.0260503	0.0260503
	ResidentialPV-lowAC	0.0157019	0.0157019	0.0158593	0.0154563	0.0158593	0.0157019	0.0158593	0.0154563	0.00795998	0.00795998	0.0157581	0.0157581	0.0157019	0.0158593	0.0154563	0.0157019	0.0157019	0.0157019	0.0157019	0.0157019
	ResidentialPV-mediumAC	0.0157808	0.0157808	0.015939	0.015534	0.015939	0.0157808	0.015939	0.015534	0.00799998	0.00799998	0.0158373	0.0158373	0.0157808	0.015939	0.015534	0.0157808	0.0157808	0.0157808	0.0157808	0.0157808
	ResidentialPV-highAC	0.0157808	0.0157808	0.015939	0.015534	0.015939	0.0157808	0.015939	0.015534	0.00799998	0.00799998	0.0158373	0.0158373	0.0157808	0.015939	0.015534	0.0157808	0.0157808	0.0157808	0.0157808	0.0157808
	CommercialPrivate-lowAC	0.0148	0.0148	0.0148	0.0148	0.0148	0.0148	0.0148	0.0148	0.0006	0	0.0148	0.0148	0.0148	0.0148	0.0148	0.0148	0.0148	0.0148	0.0148	0.0148
	CommercialPrivate-mediumAC	0.0148744	0.0148744	0.0148744	0.0148744	0.0148744	0.0148744	0.0148744	0.0148744	0.000603015	0	0.0148744	0.0148744	0.0148744	0.0148744	0.0148744	0.0148744	0.0148744	0.0148744	0.0148744	0.0148744
	CommercialPrivate-highAC	0.0148744	0.0148744	0.0148744	0.0148744	0.0148744	0.0148744	0.0148744	0.0148744	0.000603015	0	0.0148744	0.0148744	0.0148744	0.0148744	0.0148744	0.0148744	0.0148744	0.0148744	0.0148744	0.0148744
	CommercialPrivate-DC	0.016066	0.016066	0.016066	0.016066	0.016066	0.016066	0.016066	0.016066	0.000651324	0	0.016066	0.016066	0.016066	0.016066	0.016066	0.016066	0.016066	0.016066	0.016066	0.016066
	CommercialPublic-mediumAC	0.0148744	0.0148744	0.0148744	0.0148744	0.0148744	0.0148744	0.0148744	0.0148744	0.000603015	0	0.0148744	0.0148744	0.0148744	0.0148744	0.0148744	0.0148744	0.0148744	0.0148744	0.0148744	0.0148744
	CommercialPublic-highAC	0.0148744	0.0148744	0.0148744	0.0148744	0.0148744	0.0148744	0.0148744	0.0148744	0.000603015	0	0.0148744	0.0148744	0.0148744	0.0148744	0.0148744	0.0148744	0.0148744	0.0148744	0.0148744	0.0148744
	CommercialPublic-DC	0.016066	0.016066	0.016066	0.016066	0.016066	0.016066	0.016066	0.016066	0.000651324	0	0.016066	0.016066	0.016066	0.016066	0.016066	0.016066	0.016066	0.016066	0.016066	0.016066
Cyprus	ResidentialGrid-lowAC	0.05832	0.05832	0.05832	0.05832	0.05832	0.05832	0.05832	0.05832	0.04968	0.03618	0.05832	0.05832	0.05832	0.05832	0.05832	0.05832	0.05832	0.05832	0.05832	0.05832
	ResidentialGrid-mediumAC	0.0586131	0.0586131	0.0586131	0.0586131	0.0586131	0.0586131	0.0586131	0.0586131	0.0499296	0.0363618	0.0586131	0.0586131	0.0586131	0.0586131	0.0586131	0.0586131	0.0586131	0.0586131	0.0586131	0.0586131
	ResidentialGrid-highAC	0.0586131	0.0586131	0.0586131	0.0586131	0.0586131	0.0586131	0.0586131	0.0586131	0.0499296	0.0363618	0.0586131	0.0586131	0.0586131	0.0586131	0.0586131	0.0586131	0.0586131	0.0586131	0.0586131	0.0586131
	ResidentialPV-lowAC	0.0355908	0.0355908	0.0358133	0.0351117	0.0358133	0.0355908	0.0358133	0.0351117	0.0303181	0.0220795	0.03567	0.03567	0.0355908	0.0358133	0.0351117	0.0355908	0.0355908	0.0355908	0.0355908	0.0355908
	ResidentialPV-mediumAC	0.0357697	0.0357697	0.0359932	0.0352882	0.0359932	0.0357697	0.0359932	0.0352882	0.0304705	0.0221904	0.0358492	0.0358492	0.0357697	0.0359932	0.0352882	0.0357697	0.0357697	0.0357697	0.0357697	0.0357697
	ResidentialPV-highAC	0.0357697	0.0357697	0.0359932	0.0352882	0.0359932	0.0357697	0.0359932	0.0352882	0.0304705	0.0221904	0.0358492	0.0358492	0.0357697	0.0359932	0.0352882	0.0357697	0.0357697	0.0357697	0.0357697	0.0357697
	CommercialPrivate-lowAC	0.0325	0.0325	0.0325	0.0325	0.0325	0.0325	0.0325	0.0325	0.0225	0.0071	0.0325	0.0325	0.0325	0.0325	0.0325	0.0325	0.0325	0.0325	0.0325	0.0325
	CommercialPrivate-mediumAC	0.0326633	0.0326633	0.0326633	0.0326633	0.0326633	0.0326633	0.0326633	0.0326633	0.0226131	0.00713568	0.0326633	0.0326633	0.0326633	0.0326633	0.0326633	0.0326633	0.0326633	0.0326633	0.0326633	0.0326633
	CommercialPrivate-highAC	0.0326633	0.0326633	0.0326633	0.0326633	0.0326633	0.0326633	0.0326633	0.0326633	0.0226131	0.00713568	0.0326633	0.0326633	0.0326633	0.0326633	0.0326633	0.0326633	0.0326633	0.0326633	0.0326633	0.0326633
	CommercialPrivate-DC	0.0352801	0.0352801	0.0352801	0.0352801	0.0352801	0.0352801	0.0352801	0.0352801	0.0244247	0.00770734	0.0352801	0.0352801	0.0352801	0.0352801	0.0352801	0.0352801	0.0352801	0.0352801	0.0352801	0.0352801
	CommercialPublic-mediumAC	0.0326633	0.0326633	0.0326633	0.0326633	0.0326633	0.0326633	0.0326633	0.0326633	0.0226131	0.00713568	0.0326633	0.0326633	0.0326633	0.0326633	0.0326633	0.0326633	0.0326633	0.0326633	0.0326633	0.0326633
	CommercialPublic-highAC	0.0326633	0.0326633	0.0326633	0.0326633	0.0326633	0.0326633	0.0326633	0.0326633	0.0226131	0.00713568	0.0326633	0.0326633	0.0326633	0.0326633	0.0326633	0.0326633	0.0326633	0.0326633	0.0326633	0.0326633
	CommercialPublic-DC	0.0352801	0.0352801	0.0352801	0.0352801	0.0352801	0.0352801	0.0352801	0.0352801	0.0244247	0.00770734	0.0352801	0.0352801	0.0352801	0.0352801	0.0352801	0.0352801	0.0352801	0.0352801	0.0352801	0.0352801
Czech Republic	ResidentialGrid-lowAC	0.04005	0.04005	0.04005	0.04005	0.04005	0.04005	0.04005	0.04005	0.0225	0.02142	0.04005	0.04005	0.04005	0.04005	0.04005	0.04005	0.04005	0.04005	0.04005	0.04005
	ResidentialGrid-mediumAC	0.0402513	0.0402513	0.0402513	0.0402513	0.0402513	0.0402513	0.0402513	0.0402513	0.0226131	0.0215276	0.0402513	0.0402513	0.0402513	0.0402513	0.0402513	0.0402513	0.0402513	0.0402513	0.0402513	0.0402513
	ResidentialGrid-highAC	0.0402513	0.0402513	0.0402513	0.0402513	0.0402513	0.0402513	0.0402513	0.0402513	0.0226131	0.0215276	0.0402513	0.0402513	0.0402513	0.0402513	0.0402513	0.0402513	0.0402513	0.0402513	0.0402513	0.0402513
	ResidentialPV-lowAC	0.0237864	0.0237864	0.0239429	0.0234927	0.0239429	0.0237864	0.0239429	0.0234927	0.0133631	0.0127217	0.0238388	0.0238388	0.0237864	0.0239429	0.0234927	0.0237864	0.0237864	0.0237864	0.0237864	0.0237864
	ResidentialPV-mediumAC	0.0239059	0.0239059	0.0240632	0.0236107	0.0240632	0.0239059	0.0240632	0.0236107	0.0134303	0.0127856	0.0239586	0.0239586	0.0239059	0.0240632	0.0236107	0.0239059	0.0239059	0.0239059	0.0239059	0.0239059
	ResidentialPV-highAC	0.0239059	0.0239059	0.0240632	0.0236107	0.0240632	0.0239059	0.0240632	0.0236107	0.0134303	0.0127856	0.0239586	0.0239586	0.0239059	0.0240632	0.0236107	0.0239059	0.0239059	0.0239059	0.0239059	0.0239059
	CommercialPrivate-lowAC	0.0173	0.0173	0.0173	0.0173	0.0173	0.0173	0.0173	0.0173	0.0012	0.0001	0.0173	0.0173	0.0173	0.0173	0.0173	0.0173	0.0173	0.0173	0.0173	0.0173
	CommercialPrivate-mediumAC	0.0173869	0.0173869	0.0173869	0.0173869	0.0173869	0.0173869	0.0173869	0.0173869	0.00120603	0.000100503	0.0173869	0.0173869	0.0173869	0.0173869	0.0173869	0.0173869	0.0173869	0.0173869	0.0173869	0.0173869
	CommercialPrivate-highAC	0.0173869	0.0173869	0.0173869	0.0173869	0.0173869	0.0173869	0.0173869	0.0173869	0.00120603	0.000100503	0.0173869	0.0173869	0.0173869	0.0173869	0.0173869	0.0173869	0.0173869	0.0173869	0.0173869	0.0173869
	CommercialPrivate-DC	0.0187799	0.0187799	0.0187799	0.0187799	0.0187799	0.0187799	0.0187799	0.0187799	0.00130265	0.000108554	0.0187799	0.0187799	0.0187799	0.0187799	0.0187799	0.0187799	0.0187799	0.0187799	0.0187799	0.0187799
	CommercialPublic-mediumAC	0.0173869	0.0173869	0.0173869	0.0173869	0.0173869	0.0173869	0.0173869	0.0173869	0.00120603	0.000100503	0.0173869	0.0173869	0.0173869	0.0173869	0.0173869	0.0173869	0.0173869	0.0173869	0.0173869	0.0173869
	CommercialPublic-highAC	0.0173869	0.0173869	0.0173869	0.0173869	0.0173869	0.0173869	0.0173869	0.0173869	0.00120603	0.000100503	0.0173869	0.0173869	0.0173869	0.0173869	0.0173869	0.0173869	0.0173869	0.0173869	0.0173869	0.0173869
	CommercialPublic-DC	0.0187799	0.0187799	0.0187799	0.0187799	0.0187799	0.0187799	0.0187799	0.0187799	0.00130265	0.000108554	0.0187799	0.0187799	0.0187799	0.0187799	0.0187799	0.0187799	0.0187799	0.0187799	0.0187799	0.0187799
Denmark	ResidentialGrid-lowAC	0.12384	0.12384	0.12384	0.12384	0.12384	0.12384	0.12384	0.12384	0.11709	0.04248	0.12384	0.12384	0.12384	0.12384	0.12384	0.12384	0.12384	0.12384	0.12384	0.12384
	ResidentialGrid-mediumAC	0.124462	0.124462	0.124462	0.124462	0.124462	0.124462	0.124462	0.124462	0.117678	0.0426935	0.124462	0.124462	0.124462	0.124462	0.124462	0.124462	0.124462	0.124462	0.124462	0.124462
	ResidentialGrid-highAC	0.124462	0.124462	0.124462	0.124462	0.124462	0.124462	0.124462	0.124462	0.117678	0.0426935	0.124462	0.124462	0.124462	0.124462	0.124462	0.124462	0.124462	0.124462	0.124462	0.124462
	ResidentialPV-lowAC	0.0745297	0.0745297	0.0755475	0.0727216	0.0755475	0.0745297	0.0755475	0.0727216	0.0704674	0.0255654	0.0748597	0.0748597	0.0745297	0.0755475	0.0727216	0.0745297	0.0745297	0.0745297	0.0745297	0.0745297
	ResidentialPV-mediumAC	0.0749042	0.0749042	0.0759272	0.0730871	0.0759272	0.0749042	0.0759272	0.0730871	0.0708215	0.0256939	0.0752359	0.0752359	0.0749042	0.0759272	0.0730871	0.0749042	0.0749042	0.0749042	0.0749042	0.0749042
	ResidentialPV-highAC	0.0749042	0.0749042	0.0759272	0.0730871	0.0759272	0.0749042	0.0759272	0.0730871	0.0708215	0.0256939	0.0752359	0.0752359	0.0749042	0.0759272	0.0730871	0.0749042	0.0749042	0.0749042	0.0749042	0.0749042
	CommercialPrivate-lowAC	0.1249	0.1249	0.1249	0.1249	0.1249	0.1249	0.1249	0.1249	0.1184	0	0.1249	0.1249	0.1249	0.1249	0.1249	0.1249	0.1249	0.1249	0.1249	0.1249
	CommercialPrivate-mediumAC	0.125528	0.125528	0.125528	0.125528	0.125528	0.125528	0.125528	0.125528	0.118995	0	0.125528	0.125528	0.125528	0.125528	0.125528	0.125528	0.125528	0.125528	0.125528	0.125528
	CommercialPrivate-highAC	0.125528	0.125528	0.125528	0.125528	0.125528	0.125528	0.125528	0.125528	0.118995	0	0.125528	0.125528	0.125528	0.125528	0.125528	0.125528	0.125528	0.125528	0.125528	0.125528
	CommercialPrivate-DC	0.135584	0.135584	0.135584	0.135584	0.135584	0.135584	0.135584	0.135584	0.128528	0	0.135584	0.135584	0.135584	0.135584	0.135584	0.135584	0.135584	0.135584	0.135584	0.135584
	CommercialPublic-mediumAC	0.125528	0.125528	0.125528	0.125528	0.125528	0.125528	0.125528	0.125528	0.118995	0	0.125528	0.125528	0.125528	0.125528	0.125528	0.125528	0.125528	0.125528	0.125528	0.125528
	CommercialPublic-highAC	0.125528	0.125528	0.125528	0.125528	0.125528	0.125528	0.125528	0.125528	0.118995	0	0.125528	0.125528	0.125528	0.125528	0.125528	0.125528	0.125528	0.125528	0.125528	0.125528
	CommercialPublic-DC	0.135584	0.135584	0.135584	0.135584	0.135584	0.135584	0.135584	0.135584	0.128528	0	0.135584	0.135584	0.135584	0.135584	0.135584	0.135584	0.135584	0.135584	0.135584	0.135584
Estonia	ResidentialGrid-lowAC	0.03303	0.03303	0.03303	0.03303	0.03303	0.03303	0.03303	0.03303	0.02367	0.01962	0.03303	0.03303	0.03303	0.03303	0.03303	0.03303	0.03303	0.03303	0.03303	0.03303
	ResidentialGrid-mediumAC	0.033196	0.033196	0.033196	0.033196	0.033196	0.033196	0.033196	0.033196	0.0237889	0.0197186	0.033196	0.033196	0.033196	0.033196	0.033196	0.033196	0.033196	0.033196	0.033196	0.033196
	ResidentialGrid-highAC	0.033196	0.033196	0.033196	0.033196	0.033196	0.033196	0.033196	0.033196	0.0237889	0.0197186	0.033196	0.033196	0.033196	0.033196	0.033196	0.033196	0.033196	0.033196	0.033196	0.033196
	ResidentialPV-lowAC	0.0195533	0.0195533	0.0198118	0.019058	0.0198118	0.0195533	0.0198118	0.019058	0.0140123	0.0116148	0.0196432	0.0196432	0.0195533	0.0198118	0.019058	0.0195533	0.0195533	0.0195533	0.0195533	0.0195533
	ResidentialPV-mediumAC	0.0196516	0.0196516	0.0199114	0.0191538	0.0199114	0.0196516	0.0199114	0.0191538	0.0140827	0.0116731	0.0197419	0.0197419	0.0196516	0.0199114	0.0191538	0.0196516	0.0196516	0.0196516	0.0196516	0.0196516
	ResidentialPV-highAC	0.0196516	0.0196516	0.0199114	0.0191538	0.0199114	0.0196516	0.0199114	0.0191538	0.0140827	0.0116731	0.0197419	0.0197419	0.0196516	0.0199114	0.0191538	0.0196516	0.0196516	0.0196516	0.0196516	0.0196516
	CommercialPrivate-lowAC	0.0149	0.0149	0.0149	0.0149	0.0149	0.0149	0.0149	0.0149	0.0045	0	0.0149	0.0149	0.0149	0.0149	0.0149	0.0149	0.0149	0.0149	0.0149	0.0149
	CommercialPrivate-mediumAC	0.0149749	0.0149749	0.0149749	0.0149749	0.0149749	0.0149749	0.0149749	0.0149749	0.00452261	0	0.0149749	0.0149749	0.0149749	0.0149749	0.0149749	0.0149749	0.0149749	0.0149749	0.0149749	0.0149749
	CommercialPrivate-highAC	0.0149749	0.0149749	0.0149749	0.0149749	0.0149749	0.0149749	0.0149749	0.0149749	0.00452261	0	0.0149749	0.0149749	0.0149749	0.0149749	0.0149749	0.0149749	0.0149749	0.0149749	0.0149749	0.0149749
	CommercialPrivate-DC	0.0161746	0.0161746	0.0161746	0.0161746	0.0161746	0.0161746	0.0161746	0.0161746	0.00488493	0	0.0161746	0.0161746	0.0161746	0.0161746	0.0161746	0.0161746	0.0161746	0.0161746	0.0161746	0.0161746
	CommercialPublic-mediumAC	0.0149749	0.0149749	0.0149749	0.0149749	0.0149749	0.0149749	0.0149749	0.0149749	0.00452261	0	0.0149749	0.0149749	0.0149749	0.0149749	0.0149749	0.0149749	0.0149749	0.0149749	0.0149749	0.0149749
	CommercialPublic-highAC	0.0149749	0.0149749	0.0149749	0.0149749	0.0149749	0.0149749	0.0149749	0.0149749	0.00452261	0	0.0149749	0.0149749	0.0149749	0.0149749	0.0149749	0.0149749	0.0149749	0.0149749	0.0149749	0.0149749
	CommercialPublic-DC	0.0161746	0.0161746	0.0161746	0.0161746	0.0161746	0.0161746	0.0161746	0.0161746	0.00488493	0	0.0161746	0.0161746	0.0161746	0.0161746	0.0161746	0.0161746	0.0161746	0.0161746	0.0161746	0.0161746
Finland	ResidentialGrid-lowAC	0.04653	0.04653	0.04653	0.04653	0.04653	0.04653	0.04653	0.04653	0.04653	0.02637	0.04653	0.04653	0.04653	0.04653	0.04653	0.04653	0.04653	0.04653	0.04653	0.04653
	ResidentialGrid-mediumAC	0.0467638	0.0467638	0.0467638	0.0467638	0.0467638	0.0467638	0.0467638	0.0467638	0.0467638	0.0265025	0.0467638	0.0467638	0.0467638	0.0467638	0.0467638	0.0467638	0.0467638	0.0467638	0.0467638	0.0467638
	ResidentialGrid-highAC	0.0467638	0.0467638	0.0467638	0.0467638	0.0467638	0.0467638	0.0467638	0.0467638	0.0467638	0.0265025	0.0467638	0.0467638	0.0467638	0.0467638	0.0467638	0.0467638	0.0467638	0.0467638	0.0467638	0.0467638
	ResidentialPV-lowAC	0.0275969	0.0275969	0.0280321	0.0268484	0.0280321	0.0275969	0.0280321	0.0268484	0.0275969	0.01564	0.0277493	0.0277493	0.0275969	0.0280321	0.0268484	0.0275969	0.0275969	0.0275969	0.0275969	0.0275969
	ResidentialPV-mediumAC	0.0277356	0.0277356	0.028173	0.0269833	0.028173	0.0277356	0.028173	0.0269833	0.0277356	0.0157186	0.0278888	0.0278888	0.0277356	0.028173	0.0269833	0.0277356	0.0277356	0.0277356	0.0277356	0.0277356
	ResidentialPV-highAC	0.0277356	0.0277356	0.028173	0.0269833	0.028173	0.0277356	0.028173	0.0269833	0.0277356	0.0157186	0.0278888	0.0278888	0.0277356	0.028173	0.0269833	0.0277356	0.0277356	0.0277356	0.0277356	0.0277356
	CommercialPrivate-lowAC	0.007	0.007	0.007	0.007	0.007	0.007	0.007	0.007	0.007	0.0001	0.007	0.007	0.007	0.007	0.007	0.007	0.007	0.007	0.007	0.007
	CommercialPrivate-mediumAC	0.00703518	0.00703518	0.00703518	0.00703518	0.00703518	0.00703518	0.00703518	0.00703518	0.00703518	0.000100503	0.00703518	0.00703518	0.00703518	0.00703518	0.00703518	0.00703518	0.00703518	0.00703518	0.00703518	0.00703518
	CommercialPrivate-highAC	0.00703518	0.00703518	0.00703518	0.00703518	0.00703518	0.00703518	0.00703518	0.00703518	0.00703518	0.000100503	0.00703518	0.00703518	0.00703518	0.00703518	0.00703518	0.00703518	0.00703518	0.00703518	0.00703518	0.00703518
	CommercialPrivate-DC	0.00759878	0.00759878	0.00759878	0.00759878	0.00759878	0.00759878	0.00759878	0.00759878	0.00759878	0.000108554	0.00759878	0.00759878	0.00759878	0.00759878	0.00759878	0.00759878	0.00759878	0.00759878	0.00759878	0.00759878
	CommercialPublic-mediumAC	0.00703518	0.00703518	0.00703518	0.00703518	0.00703518	0.00703518	0.00703518	0.00703518	0.00703518	0.000100503	0.00703518	0.00703518	0.00703518	0.00703518	0.00703518	0.00703518	0.00703518	0.00703518	0.00703518	0.00703518
	CommercialPublic-highAC	0.00703518	0.00703518	0.00703518	0.00703518	0.00703518	0.00703518	0.00703518	0.00703518	0.00703518	0.000100503	0.00703518	0.00703518	0.00703518	0.00703518	0.00703518	0.00703518	0.00703518	0.00703518	0.00703518	0.00703518
	CommercialPublic-DC	0.00759878	0.00759878	0.00759878	0.00759878	0.00759878	0.00759878	0.00759878	0.00759878	0.00759878	0.000108554	0.00759878	0.00759878	0.00759878	0.00759878	0.00759878	0.00759878	0.00759878	0.00759878	0.00759878	0.00759878
France	ResidentialGrid-lowAC	0.05454	0.05454	0.05454	0.05454	0.05454	0.05454	0.05454	0.05454	0.05454	0.02592	0.05454	0.05454	0.05454	0.05454	0.05454	0.05454	0.05454	0.05454	0.05454	0.05454
	ResidentialGrid-mediumAC	0.0548141	0.0548141	0.0548141	0.0548141	0.0548141	0.0548141	0.0548141	0.0548141	0.0548141	0.0260503	0.0548141	0.0548141	0.0548141	0.0548141	0.0548141	0.0548141	0.0548141	0.0548141	0.0548141	0.0548141
	ResidentialGrid-highAC	0.0548141	0.0548141	0.0548141	0.0548141	0.0548141	0.0548141	0.0548141	0.0548141	0.0548141	0.0260503	0.0548141	0.0548141	0.0548141	0.0548141	0.0548141	0.0548141	0.0548141	0.0548141	0.0548141	0.0548141
	ResidentialPV-lowAC	0.0290757	0.0290757	0.0294201	0.0284211	0.0294201	0.0290757	0.0294201	0.0284211	0.0290757	0.0138182	0.029197	0.029197	0.0290757	0.0294201	0.0284211	0.0290757	0.0290757	0.0290757	0.0290757	0.0290757
	ResidentialPV-mediumAC	0.0292218	0.0292218	0.029568	0.0285639	0.029568	0.0292218	0.029568	0.0285639	0.0292218	0.0138876	0.0293437	0.0293437	0.0292218	0.029568	0.0285639	0.0292218	0.0292218	0.0292218	0.0292218	0.0292218
	ResidentialPV-highAC	0.0292218	0.0292218	0.029568	0.0285639	0.029568	0.0292218	0.029568	0.0285639	0.0292218	0.0138876	0.0293437	0.0293437	0.0292218	0.029568	0.0285639	0.0292218	0.0292218	0.0292218	0.0292218	0.0292218
	CommercialPrivate-lowAC	0.0297	0.0297	0.0297	0.0297	0.0297	0.0297	0.0297	0.0297	0.0297	0.0029	0.0297	0.0297	0.0297	0.0297	0.0297	0.0297	0.0297	0.0297	0.0297	0.0297
	CommercialPrivate-mediumAC	0.0298492	0.0298492	0.0298492	0.0298492	0.0298492	0.0298492	0.0298492	0.0298492	0.0298492	0.00291457	0.0298492	0.0298492	0.0298492	0.0298492	0.0298492	0.0298492	0.0298492	0.0298492	0.0298492	0.0298492
	CommercialPrivate-highAC	0.0298492	0.0298492	0.0298492	0.0298492	0.0298492	0.0298492	0.0298492	0.0298492	0.0298492	0.00291457	0.0298492	0.0298492	0.0298492	0.0298492	0.0298492	0.0298492	0.0298492	0.0298492	0.0298492	0.0298492
	CommercialPrivate-DC	0.0322406	0.0322406	0.0322406	0.0322406	0.0322406	0.0322406	0.0322406	0.0322406	0.0322406	0.00314807	0.0322406	0.0322406	0.0322406	0.0322406	0.0322406	0.0322406	0.0322406	0.0322406	0.0322406	0.0322406
	CommercialPublic-mediumAC	0.0298492	0.0298492	0.0298492	0.0298492	0.0298492	0.0298492	0.0298492	0.0298492	0.0298492	0.00291457	0.0298492	0.0298492	0.0298492	0.0298492	0.0298492	0.0298492	0.0298492	0.0298492	0.0298492	0.0298492
	CommercialPublic-highAC	0.0298492	0.0298492	0.0298492	0.0298492	0.0298492	0.0298492	0.0298492	0.0298492	0.0298492	0.00291457	0.0298492	0.0298492	0.0298492	0.0298492	0.0298492	0.0298492	0.0298492	0.0298492	0.0298492	0.0298492
	CommercialPublic-DC	0.0322406	0.0322406	0.0322406	0.0322406	0.0322406	0.0322406	0.0322406	0.0322406	0.0322406	0.00314807	0.0322406	0.0322406	0.0322406	0.0322406	0.0322406	0.0322406	0.0322406	0.0322406	0.0322406	0.0322406
Germany	ResidentialGrid-lowAC	0.13545	0.13545	0.13545	0.13545	0.13545	0.13545	0.13545	0.13545	0.07524	0.05679	0.13545	0.13545	0.13545	0.13545	0.13545	0.13545	0.13545	0.13545	0.13545	0.13545
	ResidentialGrid-mediumAC	0.136131	0.136131	0.136131	0.136131	0.136131	0.136131	0.136131	0.136131	0.0756181	0.0570754	0.136131	0.136131	0.136131	0.136131	0.136131	0.136131	0.136131	0.136131	0.136131	0.136131
	ResidentialGrid-highAC	0.136131	0.136131	0.136131	0.136131	0.136131	0.136131	0.136131	0.136131	0.0756181	0.0570754	0.136131	0.136131	0.136131	0.136131	0.136131	0.136131	0.136131	0.136131	0.136131	0.136131
	ResidentialPV-lowAC	0.079059	0.079059	0.0798756	0.077449	0.0798756	0.079059	0.0798756	0.077449	0.0439158	0.033147	0.0793317	0.0793317	0.079059	0.0798756	0.077449	0.079059	0.079059	0.079059	0.079059	0.079059
	ResidentialPV-mediumAC	0.0794563	0.0794563	0.080277	0.0778382	0.080277	0.0794563	0.080277	0.0778382	0.0441365	0.0333136	0.0797304	0.0797304	0.0794563	0.080277	0.0778382	0.0794563	0.0794563	0.0794563	0.0794563	0.0794563
	ResidentialPV-highAC	0.0794563	0.0794563	0.080277	0.0778382	0.080277	0.0794563	0.080277	0.0778382	0.0441365	0.0333136	0.0797304	0.0797304	0.0794563	0.080277	0.0778382	0.0794563	0.0794563	0.0794563	0.0794563	0.0794563
	CommercialPrivate-lowAC	0.1005	0.1005	0.1005	0.1005	0.1005	0.1005	0.1005	0.1005	0.0336	0.0131	0.1005	0.1005	0.1005	0.1005	0.1005	0.1005	0.1005	0.1005	0.1005	0.1005
	CommercialPrivate-mediumAC	0.101005	0.101005	0.101005	0.101005	0.101005	0.101005	0.101005	0.101005	0.0337688	0.0131658	0.101005	0.101005	0.101005	0.101005	0.101005	0.101005	0.101005	0.101005	0.101005	0.101005
	CommercialPrivate-highAC	0.101005	0.101005	0.101005	0.101005	0.101005	0.101005	0.101005	0.101005	0.0337688	0.0131658	0.101005	0.101005	0.101005	0.101005	0.101005	0.101005	0.101005	0.101005	0.101005	0.101005
	CommercialPrivate-DC	0.109097	0.109097	0.109097	0.109097	0.109097	0.109097	0.109097	0.109097	0.0364742	0.0142206	0.109097	0.109097	0.109097	0.109097	0.109097	0.109097	0.109097	0.109097	0.109097	0.109097
	CommercialPublic-mediumAC	0.101005	0.101005	0.101005	0.101005	0.101005	0.101005	0.101005	0.101005	0.0337688	0.0131658	0.101005	0.101005	0.101005	0.101005	0.101005	0.101005	0.101005	0.101005	0.101005	0.101005
	CommercialPublic-highAC	0.101005	0.101005	0.101005	0.101005	0.101005	0.101005	0.101005	0.101005	0.0337688	0.0131658	0.101005	0.101005	0.101005	0.101005	0.101005	0.101005	0.101005	0.101005	0.101005	0.101005
	CommercialPublic-DC	0.109097	0.109097	0.109097	0.109097	0.109097	0.109097	0.109097	0.109097	0.0364742	0.0142206	0.109097	0.109097	0.109097	0.109097	0.109097	0.109097	0.109097	0.109097	0.109097	0.109097
Greece	ResidentialGrid-lowAC	0.05103	0.05103	0.05103	0.05103	0.05103	0.05103	0.05103	0.05103	0.03573	0.03375	0.05103	0.05103	0.05103	0.05103	0.05103	0.05103	0.05103	0.05103	0.05103	0.05103
	ResidentialGrid-mediumAC	0.0512864	0.0512864	0.0512864	0.0512864	0.0512864	0.0512864	0.0512864	0.0512864	0.0359095	0.0339196	0.0512864	0.0512864	0.0512864	0.0512864	0.0512864	0.0512864	0.0512864	0.0512864	0.0512864	0.0512864
	ResidentialGrid-highAC	0.0512864	0.0512864	0.0512864	0.0512864	0.0512864	0.0512864	0.0512864	0.0512864	0.0359095	0.0339196	0.0512864	0.0512864	0.0512864	0.0512864	0.0512864	0.0512864	0.0512864	0.0512864	0.0512864	0.0512864
	ResidentialPV-lowAC	0.0285648	0.0285648	0.0287453	0.0281982	0.0287453	0.0285648	0.0287453	0.0281982	0.0200004	0.0188921	0.0286285	0.0286285	0.0285648	0.0287453	0.0281982	0.0285648	0.0285648	0.0285648	0.0285648	0.0285648
	ResidentialPV-mediumAC	0.0287084	0.0287084	0.0288897	0.0283399	0.0288897	0.0287084	0.0288897	0.0283399	0.0201009	0.018987	0.0287723	0.0287723	0.0287084	0.0288897	0.0283399	0.0287084	0.0287084	0.0287084	0.0287084	0.0287084
	ResidentialPV-highAC	0.0287084	0.0287084	0.0288897	0.0283399	0.0288897	0.0287084	0.0288897	0.0283399	0.0201009	0.018987	0.0287723	0.0287723	0.0287084	0.0288897	0.0283399	0.0287084	0.0287084	0.0287084	0.0287084	0.0287084
	CommercialPrivate-lowAC	0.0386	0.0386	0.0386	0.0386	0.0386	0.0386	0.0386	0.0386	0.023	0.018	0.0386	0.0386	0.0386	0.0386	0.0386	0.0386	0.0386	0.0386	0.0386	0.0386
	CommercialPrivate-mediumAC	0.038794	0.038794	0.038794	0.038794	0.038794	0.038794	0.038794	0.038794	0.0231156	0.0180905	0.038794	0.038794	0.038794	0.038794	0.038794	0.038794	0.038794	0.038794	0.038794	0.038794
	CommercialPrivate-highAC	0.038794	0.038794	0.038794	0.038794	0.038794	0.038794	0.038794	0.038794	0.0231156	0.0180905	0.038794	0.038794	0.038794	0.038794	0.038794	0.038794	0.038794	0.038794	0.038794	0.038794
	CommercialPrivate-DC	0.0419019	0.0419019	0.0419019	0.0419019	0.0419019	0.0419019	0.0419019	0.0419019	0.0249674	0.0195397	0.0419019	0.0419019	0.0419019	0.0419019	0.0419019	0.0419019	0.0419019	0.0419019	0.0419019	0.0419019
	CommercialPublic-mediumAC	0.038794	0.038794	0.038794	0.038794	0.038794	0.038794	0.038794	0.038794	0.0231156	0.0180905	0.038794	0.038794	0.038794	0.038794	0.038794	0.038794	0.038794	0.038794	0.038794	0.038794
	CommercialPublic-highAC	0.038794	0.038794	0.038794	0.038794	0.038794	0.038794	0.038794	0.038794	0.0231156	0.0180905	0.038794	0.038794	0.038794	0.038794	0.038794	0.038794	0.038794	0.038794	0.038794	0.038794
	CommercialPublic-DC	0.0419019	0.0419019	0.0419019	0.0419019	0.0419019	0.0419019	0.0419019	0.0419019	0.0249674	0.0195397	0.0419019	0.0419019	0.0419019	0.0419019	0.0419019	0.0419019	0.0419019	0.0419019	0.0419019	0.0419019
Hungary	ResidentialGrid-lowAC	0.02052	0.02052	0.02052	0.02052	0.02052	0.02052	0.02052	0.02052	0.02052	0.02052	0.02052	0.02052	0.02052	0.02052	0.02052	0.02052	0.02052	0.02052	0.02052	0.02052
	ResidentialGrid-mediumAC	0.0206231	0.0206231	0.0206231	0.0206231	0.0206231	0.0206231	0.0206231	0.0206231	0.0206231	0.0206231	0.0206231	0.0206231	0.0206231	0.0206231	0.0206231	0.0206231	0.0206231	0.0206231	0.0206231	0.0206231
	ResidentialGrid-highAC	0.0206231	0.0206231	0.0206231	0.0206231	0.0206231	0.0206231	0.0206231	0.0206231	0.0206231	0.0206231	0.0206231	0.0206231	0.0206231	0.0206231	0.0206231	0.0206231	0.0206231	0.0206231	0.0206231	0.0206231
	ResidentialPV-lowAC	0.0129406	0.0129406	0.0130544	0.0127018	0.0130544	0.0129406	0.0130544	0.0127018	0.0129406	0.0129406	0.01298	0.01298	0.0129406	0.0130544	0.0127018	0.0129406	0.0129406	0.0129406	0.0129406	0.0129406
	ResidentialPV-mediumAC	0.0130056	0.0130056	0.01312	0.0127656	0.01312	0.0130056	0.01312	0.0127656	0.0130056	0.0130056	0.0130452	0.0130452	0.0130056	0.01312	0.0127656	0.0130056	0.0130056	0.0130056	0.0130056	0.0130056
	ResidentialPV-highAC	0.0130056	0.0130056	0.01312	0.0127656	0.01312	0.0130056	0.01312	0.0127656	0.0130056	0.0130056	0.0130452	0.0130452	0.0130056	0.01312	0.0127656	0.0130056	0.0130056	0.0130056	0.0130056	0.0130056
	CommercialPrivate-lowAC	0.0102	0.0102	0.0102	0.0102	0.0102	0.0102	0.0102	0.0102	0.0036	0.0027	0.0102	0.0102	0.0102	0.0102	0.0102	0.0102	0.0102	0.0102	0.0102	0.0102
	CommercialPrivate-mediumAC	0.0102513	0.0102513	0.0102513	0.0102513	0.0102513	0.0102513	0.0102513	0.0102513	0.00361809	0.00271357	0.0102513	0.0102513	0.0102513	0.0102513	0.0102513	0.0102513	0.0102513	0.0102513	0.0102513	0.0102513
	CommercialPrivate-highAC	0.0102513	0.0102513	0.0102513	0.0102513	0.0102513	0.0102513	0.0102513	0.0102513	0.00361809	0.00271357	0.0102513	0.0102513	0.0102513	0.0102513	0.0102513	0.0102513	0.0102513	0.0102513	0.0102513	0.0102513
	CommercialPrivate-DC	0.0110725	0.0110725	0.0110725	0.0110725	0.0110725	0.0110725	0.0110725	0.0110725	0.00390795	0.00293096	0.0110725	0.0110725	0.0110725	0.0110725	0.0110725	0.0110725	0.0110725	0.0110725	0.0110725	0.0110725
	CommercialPublic-mediumAC	0.0102513	0.0102513	0.0102513	0.0102513	0.0102513	0.0102513	0.0102513	0.0102513	0.00361809	0.00271357	0.0102513	0.0102513	0.0102513	0.0102513	0.0102513	0.0102513	0.0102513	0.0102513	0.0102513	0.0102513
	CommercialPublic-highAC	0.0102513	0.0102513	0.0102513	0.0102513	0.0102513	0.0102513	0.0102513	0.0102513	0.00361809	0.00271357	0.0102513	0.0102513	0.0102513	0.0102513	0.0102513	0.0102513	0.0102513	0.0102513	0.0102513	0.0102513
	CommercialPublic-DC	0.0110725	0.0110725	0.0110725	0.0110725	0.0110725	0.0110725	0.0110725	0.0110725	0.00390795	0.00293096	0.0110725	0.0110725	0.0110725	0.0110725	0.0110725	0.0110725	0.0110725	0.0110725	0.0110725	0.0110725
Ireland	ResidentialGrid-lowAC	0.03015	0.03015	0.03015	0.03015	0.03015	0.03015	0.03015	0.03015	0.02655	0.02655	0.03015	0.03015	0.03015	0.03015	0.03015	0.03015	0.03015	0.03015	0.03015	0.03015
	ResidentialGrid-mediumAC	0.0303015	0.0303015	0.0303015	0.0303015	0.0303015	0.0303015	0.0303015	0.0303015	0.0266834	0.0266834	0.0303015	0.0303015	0.0303015	0.0303015	0.0303015	0.0303015	0.0303015	0.0303015	0.0303015	0.0303015
	ResidentialGrid-highAC	0.0303015	0.0303015	0.0303015	0.0303015	0.0303015	0.0303015	0.0303015	0.0303015	0.0266834	0.0266834	0.0303015	0.0303015	0.0303015	0.0303015	0.0303015	0.0303015	0.0303015	0.0303015	0.0303015	0.0303015
	ResidentialPV-lowAC	0.0172436	0.0172436	0.0174458	0.0168449	0.0174458	0.0172436	0.0174458	0.0168449	0.0151847	0.0151847	0.0173131	0.0173131	0.0172436	0.0174458	0.0168449	0.0172436	0.0172436	0.0172436	0.0172436	0.0172436
	ResidentialPV-mediumAC	0.0173303	0.0173303	0.0175335	0.0169296	0.0175335	0.0173303	0.0175335	0.0169296	0.015261	0.015261	0.0174001	0.0174001	0.0173303	0.0175335	0.0169296	0.0173303	0.0173303	0.0173303	0.0173303	0.0173303
	ResidentialPV-highAC	0.0173303	0.0173303	0.0175335	0.0169296	0.0175335	0.0173303	0.0175335	0.0169296	0.015261	0.015261	0.0174001	0.0174001	0.0173303	0.0175335	0.0169296	0.0173303	0.0173303	0.0173303	0.0173303	0.0173303
	CommercialPrivate-lowAC	0.007	0.007	0.007	0.007	0.007	0.007	0.007	0.007	0.003	0.0027	0.007	0.007	0.007	0.007	0.007	0.007	0.007	0.007	0.007	0.007
	CommercialPrivate-mediumAC	0.00703518	0.00703518	0.00703518	0.00703518	0.00703518	0.00703518	0.00703518	0.00703518	0.00301508	0.00271357	0.00703518	0.00703518	0.00703518	0.00703518	0.00703518	0.00703518	0.00703518	0.00703518	0.00703518	0.00703518
	CommercialPrivate-highAC	0.00703518	0.00703518	0.00703518	0.00703518	0.00703518	0.00703518	0.00703518	0.00703518	0.00301508	0.00271357	0.00703518	0.00703518	0.00703518	0.00703518	0.00703518	0.00703518	0.00703518	0.00703518	0.00703518	0.00703518
	CommercialPrivate-DC	0.00759878	0.00759878	0.00759878	0.00759878	0.00759878	0.00759878	0.00759878	0.00759878	0.00325662	0.00293096	0.00759878	0.00759878	0.00759878	0.00759878	0.00759878	0.00759878	0.00759878	0.00759878	0.00759878	0.00759878
	CommercialPublic-mediumAC	0.00703518	0.00703518	0.00703518	0.00703518	0.00703518	0.00703518	0.00703518	0.00703518	0.00301508	0.00271357	0.00703518	0.00703518	0.00703518	0.00703518	0.00703518	0.00703518	0.00703518	0.00703518	0.00703518	0.00703518
	CommercialPublic-highAC	0.00703518	0.00703518	0.00703518	0.00703518	0.00703518	0.00703518	0.00703518	0.00703518	0.00301508	0.00271357	0.00703518	0.00703518	0.00703518	0.00703518	0.00703518	0.00703518	0.00703518	0.00703518	0.00703518	0.00703518
	CommercialPublic-DC	0.00759878	0.00759878	0.00759878	0.00759878	0.00759878	0.00759878	0.00759878	0.00759878	0.00325662	0.00293096	0.00759878	0.00759878	0.00759878	0.00759878	0.00759878	0.00759878	0.00759878	0.00759878	0.00759878	0.00759878
Italy	ResidentialGrid-lowAC	0.09297	0.09297	0.09297	0.09297	0.09297	0.09297	0.09297	0.09297	0.04392	0.0243	0.09297	0.09297	0.09297	0.09297	0.09297	0.09297	0.09297	0.09297	0.09297	0.09297
	ResidentialGrid-mediumAC	0.0934372	0.0934372	0.0934372	0.0934372	0.0934372	0.0934372	0.0934372	0.0934372	0.0441407	0.0244221	0.0934372	0.0934372	0.0934372	0.0934372	0.0934372	0.0934372	0.0934372	0.0934372	0.0934372	0.0934372
	ResidentialGrid-highAC	0.0934372	0.0934372	0.0934372	0.0934372	0.0934372	0.0934372	0.0934372	0.0934372	0.0441407	0.0244221	0.0934372	0.0934372	0.0934372	0.0934372	0.0934372	0.0934372	0.0934372	0.0934372	0.0934372	0.0934372
	ResidentialPV-lowAC	0.0532076	0.0532076	0.0536288	0.052393	0.0536288	0.0532076	0.0536288	0.052393	0.0251358	0.0139071	0.0533552	0.0533552	0.0532076	0.0536288	0.052393	0.0532076	0.0532076	0.0532076	0.0532076	0.0532076
	ResidentialPV-mediumAC	0.053475	0.053475	0.0538983	0.0526562	0.0538983	0.053475	0.0538983	0.0526562	0.0252621	0.013977	0.0536233	0.0536233	0.053475	0.0538983	0.0526562	0.053475	0.053475	0.053475	0.053475	0.053475
	ResidentialPV-highAC	0.053475	0.053475	0.0538983	0.0526562	0.0538983	0.053475	0.0538983	0.0526562	0.0252621	0.013977	0.0536233	0.0536233	0.053475	0.0538983	0.0526562	0.053475	0.053475	0.053475	0.053475	0.053475
	CommercialPrivate-lowAC	0.0787	0.0787	0.0787	0.0787	0.0787	0.0787	0.0787	0.0787	0.0187	0.0064	0.0787	0.0787	0.0787	0.0787	0.0787	0.0787	0.0787	0.0787	0.0787	0.0787
	CommercialPrivate-mediumAC	0.0790955	0.0790955	0.0790955	0.0790955	0.0790955	0.0790955	0.0790955	0.0790955	0.018794	0.00643216	0.0790955	0.0790955	0.0790955	0.0790955	0.0790955	0.0790955	0.0790955	0.0790955	0.0790955	0.0790955
	CommercialPrivate-highAC	0.0790955	0.0790955	0.0790955	0.0790955	0.0790955	0.0790955	0.0790955	0.0790955	0.018794	0.00643216	0.0790955	0.0790955	0.0790955	0.0790955	0.0790955	0.0790955	0.0790955	0.0790955	0.0790955	0.0790955
	CommercialPrivate-DC	0.085432	0.085432	0.085432	0.085432	0.085432	0.085432	0.085432	0.085432	0.0202996	0.00694746	0.085432	0.085432	0.085432	0.085432	0.085432	0.085432	0.085432	0.085432	0.085432	0.085432
	CommercialPublic-mediumAC	0.0790955	0.0790955	0.0790955	0.0790955	0.0790955	0.0790955	0.0790955	0.0790955	0.018794	0.00643216	0.0790955	0.0790955	0.0790955	0.0790955	0.0790955	0.0790955	0.0790955	0.0790955	0.0790955	0.0790955
	CommercialPublic-highAC	0.0790955	0.0790955	0.0790955	0.0790955	0.0790955	0.0790955	0.0790955	0.0790955	0.018794	0.00643216	0.0790955	0.0790955	0.0790955	0.0790955	0.0790955	0.0790955	0.0790955	0.0790955	0.0790955	0.0790955
	CommercialPublic-DC	0.085432	0.085432	0.085432	0.085432	0.085432	0.085432	0.085432	0.085432	0.0202996	0.00694746	0.085432	0.085432	0.085432	0.085432	0.085432	0.085432	0.085432	0.085432	0.085432	0.085432
Latvia	ResidentialGrid-lowAC	0.04167	0.04167	0.04167	0.04167	0.04167	0.04167	0.04167	0.04167	0.02439	0.02439	0.04167	0.04167	0.04167	0.04167	0.04167	0.04167	0.04167	0.04167	0.04167	0.04167
	ResidentialGrid-mediumAC	0.0418794	0.0418794	0.0418794	0.0418794	0.0418794	0.0418794	0.0418794	0.0418794	0.0245126	0.0245126	0.0418794	0.0418794	0.0418794	0.0418794	0.0418794	0.0418794	0.0418794	0.0418794	0.0418794	0.0418794
	ResidentialGrid-highAC	0.0418794	0.0418794	0.0418794	0.0418794	0.0418794	0.0418794	0.0418794	0.0418794	0.0245126	0.0245126	0.0418794	0.0418794	0.0418794	0.0418794	0.0418794	0.0418794	0.0418794	0.0418794	0.0418794	0.0418794
	ResidentialPV-lowAC	0.0249915	0.0249915	0.025333	0.0243569	0.025333	0.0249915	0.025333	0.0243569	0.0146279	0.0146279	0.0251066	0.0251066	0.0249915	0.025333	0.0243569	0.0249915	0.0249915	0.0249915	0.0249915	0.0249915
	ResidentialPV-mediumAC	0.0251171	0.0251171	0.0254603	0.0244793	0.0254603	0.0251171	0.0254603	0.0244793	0.0147014	0.0147014	0.0252327	0.0252327	0.0251171	0.0254603	0.0244793	0.0251171	0.0251171	0.0251171	0.0251171	0.0251171
	ResidentialPV-highAC	0.0251171	0.0251171	0.0254603	0.0244793	0.0254603	0.0251171	0.0254603	0.0244793	0.0147014	0.0147014	0.0252327	0.0252327	0.0251171	0.0254603	0.0244793	0.0251171	0.0251171	0.0251171	0.0251171	0.0251171
	CommercialPrivate-lowAC	0.0248	0.0248	0.0248	0.0248	0.0248	0.0248	0.0248	0.0248	0.0011	0.0011	0.0248	0.0248	0.0248	0.0248	0.0248	0.0248	0.0248	0.0248	0.0248	0.0248
	CommercialPrivate-mediumAC	0.0249246	0.0249246	0.0249246	0.0249246	0.0249246	0.0249246	0.0249246	0.0249246	0.00110553	0.00110553	0.0249246	0.0249246	0.0249246	0.0249246	0.0249246	0.0249246	0.0249246	0.0249246	0.0249246	0.0249246
	CommercialPrivate-highAC	0.0249246	0.0249246	0.0249246	0.0249246	0.0249246	0.0249246	0.0249246	0.0249246	0.00110553	0.00110553	0.0249246	0.0249246	0.0249246	0.0249246	0.0249246	0.0249246	0.0249246	0.0249246	0.0249246	0.0249246
	CommercialPrivate-DC	0.0269214	0.0269214	0.0269214	0.0269214	0.0269214	0.0269214	0.0269214	0.0269214	0.00119409	0.00119409	0.0269214	0.0269214	0.0269214	0.0269214	0.0269214	0.0269214	0.0269214	0.0269214	0.0269214	0.0269214
	CommercialPublic-mediumAC	0.0249246	0.0249246	0.0249246	0.0249246	0.0249246	0.0249246	0.0249246	0.0249246	0.00110553	0.00110553	0.0249246	0.0249246	0.0249246	0.0249246	0.0249246	0.0249246	0.0249246	0.0249246	0.0249246	0.0249246
	CommercialPublic-highAC	0.0249246	0.0249246	0.0249246	0.0249246	0.0249246	0.0249246	0.0249246	0.0249246	0.00110553	0.00110553	0.0249246	0.0249246	0.0249246	0.0249246	0.0249246	0.0249246	0.0249246	0.0249246	0.0249246	0.0249246
	CommercialPublic-DC	0.0269214	0.0269214	0.0269214	0.0269214	0.0269214	0.0269214	0.0269214	0.0269214	0.00119409	0.00119409	0.0269214	0.0269214	0.0269214	0.0269214	0.0269214	0.0269214	0.0269214	0.0269214	0.0269214	0.0269214
Lithuania	ResidentialGrid-lowAC	0.02682	0.02682	0.02682	0.02682	0.02682	0.02682	0.02682	0.02682	0.01872	0.01872	0.02682	0.02682	0.02682	0.02682	0.02682	0.02682	0.02682	0.02682	0.02682	0.02682
	ResidentialGrid-mediumAC	0.0269548	0.0269548	0.0269548	0.0269548	0.0269548	0.0269548	0.0269548	0.0269548	0.0188141	0.0188141	0.0269548	0.0269548	0.0269548	0.0269548	0.0269548	0.0269548	0.0269548	0.0269548	0.0269548	0.0269548
	ResidentialGrid-highAC	0.0269548	0.0269548	0.0269548	0.0269548	0.0269548	0.0269548	0.0269548	0.0269548	0.0188141	0.0188141	0.0269548	0.0269548	0.0269548	0.0269548	0.0269548	0.0269548	0.0269548	0.0269548	0.0269548	0.0269548
	ResidentialPV-lowAC	0.0156366	0.0156366	0.0158198	0.0152606	0.0158198	0.0156366	0.0158198	0.0152606	0.0109141	0.0109141	0.0156993	0.0156993	0.0156366	0.0158198	0.0152606	0.0156366	0.0156366	0.0156366	0.0156366	0.0156366
	ResidentialPV-mediumAC	0.0157151	0.0157151	0.0158993	0.0153373	0.0158993	0.0157151	0.0158993	0.0153373	0.010969	0.010969	0.0157782	0.0157782	0.0157151	0.0158993	0.0153373	0.0157151	0.0157151	0.0157151	0.0157151	0.0157151
	ResidentialPV-highAC	0.0157151	0.0157151	0.0158993	0.0153373	0.0158993	0.0157151	0.0158993	0.0153373	0.010969	0.010969	0.0157782	0.0157782	0.0157151	0.0158993	0.0153373	0.0157151	0.0157151	0.0157151	0.0157151	0.0157151
	CommercialPrivate-lowAC	0.0094	0.0094	0.0094	0.0094	0.0094	0.0094	0.0094	0.0094	0.0004	0	0.0094	0.0094	0.0094	0.0094	0.0094	0.0094	0.0094	0.0094	0.0094	0.0094
	CommercialPrivate-mediumAC	0.00944724	0.00944724	0.00944724	0.00944724	0.00944724	0.00944724	0.00944724	0.00944724	0.00040201	0	0.00944724	0.00944724	0.00944724	0.00944724	0.00944724	0.00944724	0.00944724	0.00944724	0.00944724	0.00944724
	CommercialPrivate-highAC	0.00944724	0.00944724	0.00944724	0.00944724	0.00944724	0.00944724	0.00944724	0.00944724	0.00040201	0	0.00944724	0.00944724	0.00944724	0.00944724	0.00944724	0.00944724	0.00944724	0.00944724	0.00944724	0.00944724
	CommercialPrivate-DC	0.0102041	0.0102041	0.0102041	0.0102041	0.0102041	0.0102041	0.0102041	0.0102041	0.000434216	0	0.0102041	0.0102041	0.0102041	0.0102041	0.0102041	0.0102041	0.0102041	0.0102041	0.0102041	0.0102041
	CommercialPublic-mediumAC	0.00944724	0.00944724	0.00944724	0.00944724	0.00944724	0.00944724	0.00944724	0.00944724	0.00040201	0	0.00944724	0.00944724	0.00944724	0.00944724	0.00944724	0.00944724	0.00944724	0.00944724	0.00944724	0.00944724
	CommercialPublic-highAC	0.00944724	0.00944724	0.00944724	0.00944724	0.00944724	0.00944724	0.00944724	0.00944724	0.00040201	0	0.00944724	0.00944724	0.00944724	0.00944724	0.00944724	0.00944724	0.00944724	0.00944724	0.00944724	0.00944724
	CommercialPublic-DC	0.0102041	0.0102041	0.0102041	0.0102041	0.0102041	0.0102041	0.0102041	0.0102041	0.000434216	0	0.0102041	0.0102041	0.0102041	0.0102041	0.0102041	0.0102041	0.0102041	0.0102041	0.0102041	0.0102041
Luxembourg	ResidentialGrid-lowAC	0.04095	0.04095	0.04095	0.04095	0.04095	0.04095	0.04095	0.04095	0.01125	0.01035	0.04095	0.04095	0.04095	0.04095	0.04095	0.04095	0.04095	0.04095	0.04095	0.04095
	ResidentialGrid-mediumAC	0.0411558	0.0411558	0.0411558	0.0411558	0.0411558	0.0411558	0.0411558	0.0411558	0.0113065	0.010402	0.0411558	0.0411558	0.0411558	0.0411558	0.0411558	0.0411558	0.0411558	0.0411558	0.0411558	0.0411558
	ResidentialGrid-highAC	0.0411558	0.0411558	0.0411558	0.0411558	0.0411558	0.0411558	0.0411558	0.0411558	0.0113065	0.010402	0.0411558	0.0411558	0.0411558	0.0411558	0.0411558	0.0411558	0.0411558	0.0411558	0.0411558	0.0411558
	ResidentialPV-lowAC	0.0226269	0.0226269	0.0228709	0.0221971	0.0228709	0.0226269	0.0228709	0.0221971	0.00621617	0.00571888	0.0227116	0.0227116	0.0226269	0.0228709	0.0221971	0.0226269	0.0226269	0.0226269	0.0226269	0.0226269
	ResidentialPV-mediumAC	0.0227406	0.0227406	0.0229859	0.0223086	0.0229859	0.0227406	0.0229859	0.0223086	0.00624741	0.00574761	0.0228258	0.0228258	0.0227406	0.0229859	0.0223086	0.0227406	0.0227406	0.0227406	0.0227406	0.0227406
	ResidentialPV-highAC	0.0227406	0.0227406	0.0229859	0.0223086	0.0229859	0.0227406	0.0229859	0.0223086	0.00624741	0.00574761	0.0228258	0.0228258	0.0227406	0.0229859	0.0223086	0.0227406	0.0227406	0.0227406	0.0227406	0.0227406
	CommercialPrivate-lowAC	0.0146	0.0146	0.0146	0.0146	0.0146	0.0146	0.0146	0.0146	0.0006	0	0.0146	0.0146	0.0146	0.0146	0.0146	0.0146	0.0146	0.0146	0.0146	0.0146
	CommercialPrivate-mediumAC	0.0146734	0.0146734	0.0146734	0.0146734	0.0146734	0.0146734	0.0146734	0.0146734	0.000603015	0	0.0146734	0.0146734	0.0146734	0.0146734	0.0146734	0.0146734	0.0146734	0.0146734	0.0146734	0.0146734
	CommercialPrivate-highAC	0.0146734	0.0146734	0.0146734	0.0146734	0.0146734	0.0146734	0.0146734	0.0146734	0.000603015	0	0.0146734	0.0146734	0.0146734	0.0146734	0.0146734	0.0146734	0.0146734	0.0146734	0.0146734	0.0146734
	CommercialPrivate-DC	0.0158489	0.0158489	0.0158489	0.0158489	0.0158489	0.0158489	0.0158489	0.0158489	0.000651324	0	0.0158489	0.0158489	0.0158489	0.0158489	0.0158489	0.0158489	0.0158489	0.0158489	0.0158489	0.0158489
	CommercialPublic-mediumAC	0.0146734	0.0146734	0.0146734	0.0146734	0.0146734	0.0146734	0.0146734	0.0146734	0.000603015	0	0.0146734	0.0146734	0.0146734	0.0146734	0.0146734	0.0146734	0.0146734	0.0146734	0.0146734	0.0146734
	CommercialPublic-highAC	0.0146734	0.0146734	0.0146734	0.0146734	0.0146734	0.0146734	0.0146734	0.0146734	0.000603015	0	0.0146734	0.0146734	0.0146734	0.0146734	0.0146734	0.0146734	0.0146734	0.0146734	0.0146734	0.0146734
	CommercialPublic-DC	0.0158489	0.0158489	0.0158489	0.0158489	0.0158489	0.0158489	0.0158489	0.0158489	0.000651324	0	0.0158489	0.0158489	0.0158489	0.0158489	0.0158489	0.0158489	0.0158489	0.0158489	0.0158489	0.0158489
Malta	ResidentialGrid-lowAC	0.00783	0.00783	0.00783	0.00783	0.00783	0.00783	0.00783	0.00783	0.00783	0.00648	0.00783	0.00783	0.00783	0.00783	0.00783	0.00783	0.00783	0.00783	0.00783	0.00783
	ResidentialGrid-mediumAC	0.00786935	0.00786935	0.00786935	0.00786935	0.00786935	0.00786935	0.00786935	0.00786935	0.00786935	0.00651256	0.00786935	0.00786935	0.00786935	0.00786935	0.00786935	0.00786935	0.00786935	0.00786935	0.00786935	0.00786935
	ResidentialGrid-highAC	0.00786935	0.00786935	0.00786935	0.00786935	0.00786935	0.00786935	0.00786935	0.00786935	0.00786935	0.00651256	0.00786935	0.00786935	0.00786935	0.00786935	0.00786935	0.00786935	0.00786935	0.00786935	0.00786935	0.00786935
	ResidentialPV-lowAC	0.00464001	0.00464001	0.00467188	0.00456445	0.00467188	0.00464001	0.00467188	0.00456445	0.00464001	0.00384001	0.00465178	0.00465178	0.00464001	0.00467188	0.00456445	0.00464001	0.00464001	0.00464001	0.00464001	0.00464001
	ResidentialPV-mediumAC	0.00466332	0.00466332	0.00469536	0.00458738	0.00469536	0.00466332	0.00469536	0.00458738	0.00466332	0.0038593	0.00467516	0.00467516	0.00466332	0.00469536	0.00458738	0.00466332	0.00466332	0.00466332	0.00466332	0.00466332
	ResidentialPV-highAC	0.00466332	0.00466332	0.00469536	0.00458738	0.00469536	0.00466332	0.00469536	0.00458738	0.00466332	0.0038593	0.00467516	0.00467516	0.00466332	0.00469536	0.00458738	0.00466332	0.00466332	0.00466332	0.00466332	0.00466332
	CommercialPrivate-lowAC	0.0015	0.0015	0.0015	0.0015	0.0015	0.0015	0.0015	0.0015	0.0015	0	0.0015	0.0015	0.0015	0.0015	0.0015	0.0015	0.0015	0.0015	0.0015	0.0015
	CommercialPrivate-mediumAC	0.00150754	0.00150754	0.00150754	0.00150754	0.00150754	0.00150754	0.00150754	0.00150754	0.00150754	0	0.00150754	0.00150754	0.00150754	0.00150754	0.00150754	0.00150754	0.00150754	0.00150754	0.00150754	0.00150754
	CommercialPrivate-highAC	0.00150754	0.00150754	0.00150754	0.00150754	0.00150754	0.00150754	0.00150754	0.00150754	0.00150754	0	0.00150754	0.00150754	0.00150754	0.00150754	0.00150754	0.00150754	0.00150754	0.00150754	0.00150754	0.00150754
	CommercialPrivate-DC	0.00162831	0.00162831	0.00162831	0.00162831	0.00162831	0.00162831	0.00162831	0.00162831	0.00162831	0	0.00162831	0.00162831	0.00162831	0.00162831	0.00162831	0.00162831	0.00162831	0.00162831	0.00162831	0.00162831
	CommercialPublic-mediumAC	0.00150754	0.00150754	0.00150754	0.00150754	0.00150754	0.00150754	0.00150754	0.00150754	0.00150754	0	0.00150754	0.00150754	0.00150754	0.00150754	0.00150754	0.00150754	0.00150754	0.00150754	0.00150754	0.00150754
	CommercialPublic-highAC	0.00150754	0.00150754	0.00150754	0.00150754	0.00150754	0.00150754	0.00150754	0.00150754	0.00150754	0	0.00150754	0.00150754	0.00150754	0.00150754	0.00150754	0.00150754	0.00150754	0.00150754	0.00150754	0.00150754
	CommercialPublic-DC	0.00162831	0.00162831	0.00162831	0.00162831	0.00162831	0.00162831	0.00162831	0.00162831	0.00162831	0	0.00162831	0.00162831	0.00162831	0.00162831	0.00162831	0.00162831	0.00162831	0.00162831	0.00162831	0.00162831
Netherlands	ResidentialGrid-lowAC	0.10332	0.10332	0.10332	0.10332	0.10332	0.10332	0.10332	0.10332	0.08631	0.03294	0.10332	0.10332	0.10332	0.10332	0.10332	0.10332	0.10332	0.10332	0.10332	0.10332
	ResidentialGrid-mediumAC	0.103839	0.103839	0.103839	0.103839	0.103839	0.103839	0.103839	0.103839	0.0867437	0.0331055	0.103839	0.103839	0.103839	0.103839	0.103839	0.103839	0.103839	0.103839	0.103839	0.103839
	ResidentialGrid-highAC	0.103839	0.103839	0.103839	0.103839	0.103839	0.103839	0.103839	0.103839	0.0867437	0.0331055	0.103839	0.103839	0.103839	0.103839	0.103839	0.103839	0.103839	0.103839	0.103839	0.103839
	ResidentialPV-lowAC	0.058841	0.058841	0.0594732	0.0574806	0.0594732	0.058841	0.0594732	0.0574806	0.0491537	0.0187594	0.0590582	0.0590582	0.058841	0.0594732	0.0574806	0.058841	0.058841	0.058841	0.058841	0.058841
	ResidentialPV-mediumAC	0.0591367	0.0591367	0.0597721	0.0577695	0.0597721	0.0591367	0.0597721	0.0577695	0.0494007	0.0188537	0.059355	0.059355	0.0591367	0.0597721	0.0577695	0.0591367	0.0591367	0.0591367	0.0591367	0.0591367
	ResidentialPV-highAC	0.0591367	0.0591367	0.0597721	0.0577695	0.0597721	0.0591367	0.0597721	0.0577695	0.0494007	0.0188537	0.059355	0.059355	0.0591367	0.0597721	0.0577695	0.0591367	0.0591367	0.0591367	0.0591367	0.0591367
	CommercialPrivate-lowAC	0.0422	0.0422	0.0422	0.0422	0.0422	0.0422	0.0422	0.0422	0.0287	0	0.0422	0.0422	0.0422	0.0422	0.0422	0.0422	0.0422	0.0422	0.0422	0.0422
	CommercialPrivate-mediumAC	0.0424121	0.0424121	0.0424121	0.0424121	0.0424121	0.0424121	0.0424121	0.0424121	0.0288442	0	0.0424121	0.0424121	0.0424121	0.0424121	0.0424121	0.0424121	0.0424121	0.0424121	0.0424121	0.0424121
	CommercialPrivate-highAC	0.0424121	0.0424121	0.0424121	0.0424121	0.0424121	0.0424121	0.0424121	0.0424121	0.0288442	0	0.0424121	0.0424121	0.0424121	0.0424121	0.0424121	0.0424121	0.0424121	0.0424121	0.0424121	0.0424121
	CommercialPrivate-DC	0.0458098	0.0458098	0.0458098	0.0458098	0.0458098	0.0458098	0.0458098	0.0458098	0.031155	0	0.0458098	0.0458098	0.0458098	0.0458098	0.0458098	0.0458098	0.0458098	0.0458098	0.0458098	0.0458098
	CommercialPublic-mediumAC	0.0424121	0.0424121	0.0424121	0.0424121	0.0424121	0.0424121	0.0424121	0.0424121	0.0288442	0	0.0424121	0.0424121	0.0424121	0.0424121	0.0424121	0.0424121	0.0424121	0.0424121	0.0424121	0.0424121
	CommercialPublic-highAC	0.0424121	0.0424121	0.0424121	0.0424121	0.0424121	0.0424121	0.0424121	0.0424121	0.0288442	0	0.0424121	0.0424121	0.0424121	0.0424121	0.0424121	0.0424121	0.0424121	0.0424121	0.0424121	0.0424121
	CommercialPublic-DC	0.0458098	0.0458098	0.0458098	0.0458098	0.0458098	0.0458098	0.0458098	0.0458098	0.031155	0	0.0458098	0.0458098	0.0458098	0.0458098	0.0458098	0.0458098	0.0458098	0.0458098	0.0458098	0.0458098
Poland	ResidentialGrid-lowAC	0.04068	0.04068	0.04068	0.04068	0.04068	0.04068	0.04068	0.04068	0.03564	0.02718	0.04068	0.04068	0.04068	0.04068	0.04068	0.04068	0.04068	0.04068	0.04068	0.04068
	ResidentialGrid-mediumAC	0.0408844	0.0408844	0.0408844	0.0408844	0.0408844	0.0408844	0.0408844	0.0408844	0.0358191	0.0273166	0.0408844	0.0408844	0.0408844	0.0408844	0.0408844	0.0408844	0.0408844	0.0408844	0.0408844	0.0408844
	ResidentialGrid-highAC	0.0408844	0.0408844	0.0408844	0.0408844	0.0408844	0.0408844	0.0408844	0.0408844	0.0358191	0.0273166	0.0408844	0.0408844	0.0408844	0.0408844	0.0408844	0.0408844	0.0408844	0.0408844	0.0408844	0.0408844
	ResidentialPV-lowAC	0.0249181	0.0249181	0.0251229	0.0245339	0.0251229	0.0249181	0.0251229	0.0245339	0.0218309	0.0166488	0.0249855	0.0249855	0.0249181	0.0251229	0.0245339	0.0249181	0.0249181	0.0249181	0.0249181	0.0249181
	ResidentialPV-mediumAC	0.0250433	0.0250433	0.0252491	0.0246572	0.0252491	0.0250433	0.0252491	0.0246572	0.0219406	0.0167325	0.025111	0.025111	0.0250433	0.0252491	0.0246572	0.0250433	0.0250433	0.0250433	0.0250433	0.0250433
	ResidentialPV-highAC	0.0250433	0.0250433	0.0252491	0.0246572	0.0252491	0.0250433	0.0252491	0.0246572	0.0219406	0.0167325	0.025111	0.025111	0.0250433	0.0252491	0.0246572	0.0250433	0.0250433	0.0250433	0.0250433	0.0250433
	CommercialPrivate-lowAC	0.021	0.021	0.021	0.021	0.021	0.021	0.021	0.021	0.016	0.006	0.021	0.021	0.021	0.021	0.021	0.021	0.021	0.021	0.021	0.021
	CommercialPrivate-mediumAC	0.0211055	0.0211055	0.0211055	0.0211055	0.0211055	0.0211055	0.0211055	0.0211055	0.0160804	0.00603015	0.0211055	0.0211055	0.0211055	0.0211055	0.0211055	0.0211055	0.0211055	0.0211055	0.0211055	0.0211055
	CommercialPrivate-highAC	0.0211055	0.0211055	0.0211055	0.0211055	0.0211055	0.0211055	0.0211055	0.0211055	0.0160804	0.00603015	0.0211055	0.0211055	0.0211055	0.0211055	0.0211055	0.0211055	0.0211055	0.0211055	0.0211055	0.0211055
	CommercialPrivate-DC	0.0227964	0.0227964	0.0227964	0.0227964	0.0227964	0.0227964	0.0227964	0.0227964	0.0173686	0.00651324	0.0227964	0.0227964	0.0227964	0.0227964	0.0227964	0.0227964	0.0227964	0.0227964	0.0227964	0.0227964
	CommercialPublic-mediumAC	0.0211055	0.0211055	0.0211055	0.0211055	0.0211055	0.0211055	0.0211055	0.0211055	0.0160804	0.00603015	0.0211055	0.0211055	0.0211055	0.0211055	0.0211055	0.0211055	0.0211055	0.0211055	0.0211055	0.0211055
	CommercialPublic-highAC	0.0211055	0.0211055	0.0211055	0.0211055	0.0211055	0.0211055	0.0211055	0.0211055	0.0160804	0.00603015	0.0211055	0.0211055	0.0211055	0.0211055	0.0211055	0.0211055	0.0211055	0.0211055	0.0211055	0.0211055
	CommercialPublic-DC	0.0227964	0.0227964	0.0227964	0.0227964	0.0227964	0.0227964	0.0227964	0.0227964	0.0173686	0.00651324	0.0227964	0.0227964	0.0227964	0.0227964	0.0227964	0.0227964	0.0227964	0.0227964	0.0227964	0.0227964
Portugal	ResidentialGrid-lowAC	0.08316	0.08316	0.08316	0.08316	0.08316	0.08316	0.08316	0.08316	0.04734	0.04644	0.08316	0.08316	0.08316	0.08316	0.08316	0.08316	0.08316	0.08316	0.08316	0.08316
	ResidentialGrid-mediumAC	0.0835779	0.0835779	0.0835779	0.0835779	0.0835779	0.0835779	0.0835779	0.0835779	0.0475779	0.0466734	0.0835779	0.0835779	0.0835779	0.0835779	0.0835779	0.0835779	0.0835779	0.0835779	0.0835779	0.0835779
	ResidentialGrid-highAC	0.0835779	0.0835779	0.0835779	0.0835779	0.0835779	0.0835779	0.0835779	0.0835779	0.0475779	0.0466734	0.0835779	0.0835779	0.0835779	0.0835779	0.0835779	0.0835779	0.0835779	0.0835779	0.0835779	0.0835779
	ResidentialPV-lowAC	0.0465737	0.0465737	0.0469259	0.045875	0.0469259	0.0465737	0.0469259	0.045875	0.0265127	0.0260087	0.0466926	0.0466926	0.0465737	0.0469259	0.045875	0.0465737	0.0465737	0.0465737	0.0465737	0.0465737
	ResidentialPV-mediumAC	0.0468077	0.0468077	0.0471617	0.0461055	0.0471617	0.0468077	0.0471617	0.0461055	0.0266459	0.0261394	0.0469272	0.0469272	0.0468077	0.0471617	0.0461055	0.0468077	0.0468077	0.0468077	0.0468077	0.0468077
	ResidentialPV-highAC	0.0468077	0.0468077	0.0471617	0.0461055	0.0471617	0.0468077	0.0471617	0.0461055	0.0266459	0.0261394	0.0469272	0.0469272	0.0468077	0.0471617	0.0461055	0.0468077	0.0468077	0.0468077	0.0468077	0.0468077
	CommercialPrivate-lowAC	0.0391	0.0391	0.0391	0.0391	0.0391	0.0391	0.0391	0.0391	0.0304	0.0294	0.0391	0.0391	0.0391	0.0391	0.0391	0.0391	0.0391	0.0391	0.0391	0.0391
	CommercialPrivate-mediumAC	0.0392965	0.0392965	0.0392965	0.0392965	0.0392965	0.0392965	0.0392965	0.0392965	0.0305528	0.0295477	0.0392965	0.0392965	0.0392965	0.0392965	0.0392965	0.0392965	0.0392965	0.0392965	0.0392965	0.0392965
	CommercialPrivate-highAC	0.0392965	0.0392965	0.0392965	0.0392965	0.0392965	0.0392965	0.0392965	0.0392965	0.0305528	0.0295477	0.0392965	0.0392965	0.0392965	0.0392965	0.0392965	0.0392965	0.0392965	0.0392965	0.0392965	0.0392965
	CommercialPrivate-DC	0.0424446	0.0424446	0.0424446	0.0424446	0.0424446	0.0424446	0.0424446	0.0424446	0.0330004	0.0319149	0.0424446	0.0424446	0.0424446	0.0424446	0.0424446	0.0424446	0.0424446	0.0424446	0.0424446	0.0424446
	CommercialPublic-mediumAC	0.0392965	0.0392965	0.0392965	0.0392965	0.0392965	0.0392965	0.0392965	0.0392965	0.0305528	0.0295477	0.0392965	0.0392965	0.0392965	0.0392965	0.0392965	0.0392965	0.0392965	0.0392965	0.0392965	0.0392965
	CommercialPublic-highAC	0.0392965	0.0392965	0.0392965	0.0392965	0.0392965	0.0392965	0.0392965	0.0392965	0.0305528	0.0295477	0.0392965	0.0392965	0.0392965	0.0392965	0.0392965	0.0392965	0.0392965	0.0392965	0.0392965	0.0392965
	CommercialPublic-DC	0.0424446	0.0424446	0.0424446	0.0424446	0.0424446	0.0424446	0.0424446	0.0424446	0.0330004	0.0319149	0.0424446	0.0424446	0.0424446	0.0424446	0.0424446	0.0424446	0.0424446	0.0424446	0.0424446	0.0424446
Romania	ResidentialGrid-lowAC	0.03474	0.03474	0.03474	0.03474	0.03474	0.03474	0.03474	0.03474	0.02097	0.02007	0.03474	0.03474	0.03474	0.03474	0.03474	0.03474	0.03474	0.03474	0.03474	0.03474
	ResidentialGrid-mediumAC	0.0349146	0.0349146	0.0349146	0.0349146	0.0349146	0.0349146	0.0349146	0.0349146	0.0210754	0.0201709	0.0349146	0.0349146	0.0349146	0.0349146	0.0349146	0.0349146	0.0349146	0.0349146	0.0349146	0.0349146
	ResidentialGrid-highAC	0.0349146	0.0349146	0.0349146	0.0349146	0.0349146	0.0349146	0.0349146	0.0349146	0.0210754	0.0201709	0.0349146	0.0349146	0.0349146	0.0349146	0.0349146	0.0349146	0.0349146	0.0349146	0.0349146	0.0349146
	ResidentialPV-lowAC	0.0194097	0.0194097	0.0195787	0.0190516	0.0195787	0.0194097	0.0195787	0.0190516	0.0117162	0.0112134	0.0194702	0.0194702	0.0194097	0.0195787	0.0190516	0.0194097	0.0194097	0.0194097	0.0194097	0.0194097
	ResidentialPV-mediumAC	0.0195072	0.0195072	0.019677	0.0191473	0.019677	0.0195072	0.019677	0.0191473	0.0117751	0.0112697	0.019568	0.019568	0.0195072	0.019677	0.0191473	0.0195072	0.0195072	0.0195072	0.0195072	0.0195072
	ResidentialPV-highAC	0.0195072	0.0195072	0.019677	0.0191473	0.019677	0.0195072	0.019677	0.0191473	0.0117751	0.0112697	0.019568	0.019568	0.0195072	0.019677	0.0191473	0.0195072	0.0195072	0.0195072	0.0195072	0.0195072
	CommercialPrivate-lowAC	0.0155	0.0155	0.0155	0.0155	0.0155	0.0155	0.0155	0.0155	0.0005	0	0.0155	0.0155	0.0155	0.0155	0.0155	0.0155	0.0155	0.0155	0.0155	0.0155
	CommercialPrivate-mediumAC	0.0155779	0.0155779	0.0155779	0.0155779	0.0155779	0.0155779	0.0155779	0.0155779	0.000502513	0	0.0155779	0.0155779	0.0155779	0.0155779	0.0155779	0.0155779	0.0155779	0.0155779	0.0155779	0.0155779
	CommercialPrivate-highAC	0.0155779	0.0155779	0.0155779	0.0155779	0.0155779	0.0155779	0.0155779	0.0155779	0.000502513	0	0.0155779	0.0155779	0.0155779	0.0155779	0.0155779	0.0155779	0.0155779	0.0155779	0.0155779	0.0155779
	CommercialPrivate-DC	0.0168259	0.0168259	0.0168259	0.0168259	0.0168259	0.0168259	0.0168259	0.0168259	0.00054277	0	0.0168259	0.0168259	0.0168259	0.0168259	0.0168259	0.0168259	0.0168259	0.0168259	0.0168259	0.0168259
	CommercialPublic-mediumAC	0.0155779	0.0155779	0.0155779	0.0155779	0.0155779	0.0155779	0.0155779	0.0155779	0.000502513	0	0.0155779	0.0155779	0.0155779	0.0155779	0.0155779	0.0155779	0.0155779	0.0155779	0.0155779	0.0155779
	CommercialPublic-highAC	0.0155779	0.0155779	0.0155779	0.0155779	0.0155779	0.0155779	0.0155779	0.0155779	0.000502513	0	0.0155779	0.0155779	0.0155779	0.0155779	0.0155779	0.0155779	0.0155779	0.0155779	0.0155779	0.0155779
	CommercialPublic-DC	0.0168259	0.0168259	0.0168259	0.0168259	0.0168259	0.0168259	0.0168259	0.0168259	0.00054277	0	0.0168259	0.0168259	0.0168259	0.0168259	0.0168259	0.0168259	0.0168259	0.0168259	0.0168259	0.0168259
Slovakia	ResidentialGrid-lowAC	0.05238	0.05238	0.05238	0.05238	0.05238	0.05238	0.05238	0.05238	0.03384	0.03384	0.05238	0.05238	0.05238	0.05238	0.05238	0.05238	0.05238	0.05238	0.05238	0.05238
	ResidentialGrid-mediumAC	0.0526432	0.0526432	0.0526432	0.0526432	0.0526432	0.0526432	0.0526432	0.0526432	0.0340101	0.0340101	0.0526432	0.0526432	0.0526432	0.0526432	0.0526432	0.0526432	0.0526432	0.0526432	0.0526432	0.0526432
	ResidentialGrid-highAC	0.0526432	0.0526432	0.0526432	0.0526432	0.0526432	0.0526432	0.0526432	0.0526432	0.0340101	0.0340101	0.0526432	0.0526432	0.0526432	0.0526432	0.0526432	0.0526432	0.0526432	0.0526432	0.0526432	0.0526432
	ResidentialPV-lowAC	0.0320593	0.0320593	0.0323264	0.0316517	0.0323264	0.0320593	0.0323264	0.0316517	0.0207119	0.0207119	0.0321443	0.0321443	0.0320593	0.0323264	0.0316517	0.0320593	0.0320593	0.0320593	0.0320593	0.0320593
	ResidentialPV-mediumAC	0.0322204	0.0322204	0.0324888	0.0318108	0.0324888	0.0322204	0.0324888	0.0318108	0.020816	0.020816	0.0323059	0.0323059	0.0322204	0.0324888	0.0318108	0.0322204	0.0322204	0.0322204	0.0322204	0.0322204
	ResidentialPV-highAC	0.0322204	0.0322204	0.0324888	0.0318108	0.0324888	0.0322204	0.0324888	0.0318108	0.020816	0.020816	0.0323059	0.0323059	0.0322204	0.0324888	0.0318108	0.0322204	0.0322204	0.0322204	0.0322204	0.0322204
	CommercialPrivate-lowAC	0.0366	0.0366	0.0366	0.0366	0.0366	0.0366	0.0366	0.0366	0.016	0.0147	0.0366	0.0366	0.0366	0.0366	0.0366	0.0366	0.0366	0.0366	0.0366	0.0366
	CommercialPrivate-mediumAC	0.0367839	0.0367839	0.0367839	0.0367839	0.0367839	0.0367839	0.0367839	0.0367839	0.0160804	0.0147739	0.0367839	0.0367839	0.0367839	0.0367839	0.0367839	0.0367839	0.0367839	0.0367839	0.0367839	0.0367839
	CommercialPrivate-highAC	0.0367839	0.0367839	0.0367839	0.0367839	0.0367839	0.0367839	0.0367839	0.0367839	0.0160804	0.0147739	0.0367839	0.0367839	0.0367839	0.0367839	0.0367839	0.0367839	0.0367839	0.0367839	0.0367839	0.0367839
	CommercialPrivate-DC	0.0397308	0.0397308	0.0397308	0.0397308	0.0397308	0.0397308	0.0397308	0.0397308	0.0173686	0.0159574	0.0397308	0.0397308	0.0397308	0.0397308	0.0397308	0.0397308	0.0397308	0.0397308	0.0397308	0.0397308
	CommercialPublic-mediumAC	0.0367839	0.0367839	0.0367839	0.0367839	0.0367839	0.0367839	0.0367839	0.0367839	0.0160804	0.0147739	0.0367839	0.0367839	0.0367839	0.0367839	0.0367839	0.0367839	0.0367839	0.0367839	0.0367839	0.0367839
	CommercialPublic-highAC	0.0367839	0.0367839	0.0367839	0.0367839	0.0367839	0.0367839	0.0367839	0.0367839	0.0160804	0.0147739	0.0367839	0.0367839	0.0367839	0.0367839	0.0367839	0.0367839	0.0367839	0.0367839	0.0367839	0.0367839
	CommercialPublic-DC	0.0397308	0.0397308	0.0397308	0.0397308	0.0397308	0.0397308	0.0397308	0.0397308	0.0173686	0.0159574	0.0397308	0.0397308	0.0397308	0.0397308	0.0397308	0.0397308	0.0397308	0.0397308	0.0397308	0.0397308
Slovenia	ResidentialGrid-lowAC	0.03537	0.03537	0.03537	0.03537	0.03537	0.03537	0.03537	0.03537	0.02601	0.02331	0.03537	0.03537	0.03537	0.03537	0.03537	0.03537	0.03537	0.03537	0.03537	0.03537
	ResidentialGrid-mediumAC	0.0355477	0.0355477	0.0355477	0.0355477	0.0355477	0.0355477	0.0355477	0.0355477	0.0261407	0.0234271	0.0355477	0.0355477	0.0355477	0.0355477	0.0355477	0.0355477	0.0355477	0.0355477	0.0355477	0.0355477
	ResidentialGrid-highAC	0.0355477	0.0355477	0.0355477	0.0355477	0.0355477	0.0355477	0.0355477	0.0355477	0.0261407	0.0234271	0.0355477	0.0355477	0.0355477	0.0355477	0.0355477	0.0355477	0.0355477	0.0355477	0.0355477	0.0355477
	ResidentialPV-lowAC	0.020888	0.020888	0.0210102	0.0206588	0.0210102	0.020888	0.0210102	0.0206588	0.0153604	0.0137659	0.0209297	0.0209297	0.020888	0.0210102	0.0206588	0.020888	0.020888	0.020888	0.020888	0.020888
	ResidentialPV-mediumAC	0.020993	0.020993	0.0211158	0.0207626	0.0211158	0.020993	0.0211158	0.0207626	0.0154376	0.0138351	0.0210349	0.0210349	0.020993	0.0211158	0.0207626	0.020993	0.020993	0.020993	0.020993	0.020993
	ResidentialPV-highAC	0.020993	0.020993	0.0211158	0.0207626	0.0211158	0.020993	0.0211158	0.0207626	0.0154376	0.0138351	0.0210349	0.0210349	0.020993	0.0211158	0.0207626	0.020993	0.020993	0.020993	0.020993	0.020993
	CommercialPrivate-lowAC	0.0175	0.0175	0.0175	0.0175	0.0175	0.0175	0.0175	0.0175	0.0031	0.0001	0.0175	0.0175	0.0175	0.0175	0.0175	0.0175	0.0175	0.0175	0.0175	0.0175
	CommercialPrivate-mediumAC	0.0175879	0.0175879	0.0175879	0.0175879	0.0175879	0.0175879	0.0175879	0.0175879	0.00311558	0.000100503	0.0175879	0.0175879	0.0175879	0.0175879	0.0175879	0.0175879	0.0175879	0.0175879	0.0175879	0.0175879
	CommercialPrivate-highAC	0.0175879	0.0175879	0.0175879	0.0175879	0.0175879	0.0175879	0.0175879	0.0175879	0.00311558	0.000100503	0.0175879	0.0175879	0.0175879	0.0175879	0.0175879	0.0175879	0.0175879	0.0175879	0.0175879	0.0175879
	CommercialPrivate-DC	0.018997	0.018997	0.018997	0.018997	0.018997	0.018997	0.018997	0.018997	0.00336518	0.000108554	0.018997	0.018997	0.018997	0.018997	0.018997	0.018997	0.018997	0.018997	0.018997	0.018997
	CommercialPublic-mediumAC	0.0175879	0.0175879	0.0175879	0.0175879	0.0175879	0.0175879	0.0175879	0.0175879	0.00311558	0.000100503	0.0175879	0.0175879	0.0175879	0.0175879	0.0175879	0.0175879	0.0175879	0.0175879	0.0175879	0.0175879
	CommercialPublic-highAC	0.0175879	0.0175879	0.0175879	0.0175879	0.0175879	0.0175879	0.0175879	0.0175879	0.00311558	0.000100503	0.0175879	0.0175879	0.0175879	0.0175879	0.0175879	0.0175879	0.0175879	0.0175879	0.0175879	0.0175879
	CommercialPublic-DC	0.018997	0.018997	0.018997	0.018997	0.018997	0.018997	0.018997	0.018997	0.00336518	0.000108554	0.018997	0.018997	0.018997	0.018997	0.018997	0.018997	0.018997	0.018997	0.018997	0.018997
Spain	ResidentialGrid-lowAC	0.07983	0.07983	0.07983	0.07983	0.07983	0.07983	0.07983	0.07983	0.05508	0.04788	0.07983	0.07983	0.07983	0.07983	0.07983	0.07983	0.07983	0.07983	0.07983	0.07983
	ResidentialGrid-mediumAC	0.0802312	0.0802312	0.0802312	0.0802312	0.0802312	0.0802312	0.0802312	0.0802312	0.0553568	0.0481206	0.0802312	0.0802312	0.0802312	0.0802312	0.0802312	0.0802312	0.0802312	0.0802312	0.0802312	0.0802312
	ResidentialGrid-highAC	0.0802312	0.0802312	0.0802312	0.0802312	0.0802312	0.0802312	0.0802312	0.0802312	0.0553568	0.0481206	0.0802312	0.0802312	0.0802312	0.0802312	0.0802312	0.0802312	0.0802312	0.0802312	0.0802312	0.0802312
	ResidentialPV-lowAC	0.0392479	0.0392479	0.0397138	0.0385222	0.0397138	0.0392479	0.0397138	0.0385222	0.0270797	0.0235399	0.0393991	0.0393991	0.0392479	0.0397138	0.0385222	0.0392479	0.0392479	0.0392479	0.0392479	0.0392479
	ResidentialPV-mediumAC	0.0394451	0.0394451	0.0399134	0.0387158	0.0399134	0.0394451	0.0399134	0.0387158	0.0272158	0.0236582	0.0395971	0.0395971	0.0394451	0.0399134	0.0387158	0.0394451	0.0394451	0.0394451	0.0394451	0.0394451
	ResidentialPV-highAC	0.0394451	0.0394451	0.0399134	0.0387158	0.0399134	0.0394451	0.0399134	0.0387158	0.0272158	0.0236582	0.0395971	0.0395971	0.0394451	0.0399134	0.0387158	0.0394451	0.0394451	0.0394451	0.0394451	0.0394451
	CommercialPrivate-lowAC	0.0371	0.0371	0.0371	0.0371	0.0371	0.0371	0.0371	0.0371	0.0191	0.0121	0.0371	0.0371	0.0371	0.0371	0.0371	0.0371	0.0371	0.0371	0.0371	0.0371
	CommercialPrivate-mediumAC	0.0372864	0.0372864	0.0372864	0.0372864	0.0372864	0.0372864	0.0372864	0.0372864	0.019196	0.0121608	0.0372864	0.0372864	0.0372864	0.0372864	0.0372864	0.0372864	0.0372864	0.0372864	0.0372864	0.0372864
	CommercialPrivate-highAC	0.0372864	0.0372864	0.0372864	0.0372864	0.0372864	0.0372864	0.0372864	0.0372864	0.019196	0.0121608	0.0372864	0.0372864	0.0372864	0.0372864	0.0372864	0.0372864	0.0372864	0.0372864	0.0372864	0.0372864
	CommercialPrivate-DC	0.0402736	0.0402736	0.0402736	0.0402736	0.0402736	0.0402736	0.0402736	0.0402736	0.0207338	0.013135	0.0402736	0.0402736	0.0402736	0.0402736	0.0402736	0.0402736	0.0402736	0.0402736	0.0402736	0.0402736
	CommercialPublic-mediumAC	0.0372864	0.0372864	0.0372864	0.0372864	0.0372864	0.0372864	0.0372864	0.0372864	0.019196	0.0121608	0.0372864	0.0372864	0.0372864	0.0372864	0.0372864	0.0372864	0.0372864	0.0372864	0.0372864	0.0372864
	CommercialPublic-highAC	0.0372864	0.0372864	0.0372864	0.0372864	0.0372864	0.0372864	0.0372864	0.0372864	0.019196	0.0121608	0.0372864	0.0372864	0.0372864	0.0372864	0.0372864	0.0372864	0.0372864	0.0372864	0.0372864	0.0372864
	CommercialPublic-DC	0.0402736	0.0402736	0.0402736	0.0402736	0.0402736	0.0402736	0.0402736	0.0402736	0.0207338	0.013135	0.0402736	0.0402736	0.0402736	0.0402736	0.0402736	0.0402736	0.0402736	0.0402736	0.0402736	0.0402736
Sweden	ResidentialGrid-lowAC	0.06219	0.06219	0.06219	0.06219	0.06219	0.06219	0.06219	0.06219	0.05913	0.03114	0.06219	0.06219	0.06219	0.06219	0.06219	0.06219	0.06219	0.06219	0.06219	0.06219
	ResidentialGrid-mediumAC	0.0625025	0.0625025	0.0625025	0.0625025	0.0625025	0.0625025	0.0625025	0.0625025	0.0594271	0.0312965	0.0625025	0.0625025	0.0625025	0.0625025	0.0625025	0.0625025	0.0625025	0.0625025	0.0625025	0.0625025
	ResidentialGrid-highAC	0.0625025	0.0625025	0.0625025	0.0625025	0.0625025	0.0625025	0.0625025	0.0625025	0.0594271	0.0312965	0.0625025	0.0625025	0.0625025	0.0625025	0.0625025	0.0625025	0.0625025	0.0625025	0.0625025	0.0625025
	ResidentialPV-lowAC	0.0372947	0.0372947	0.0377505	0.0363419	0.0377505	0.0372947	0.0377505	0.0363419	0.0354596	0.0186743	0.0374558	0.0374558	0.0372947	0.0377505	0.0363419	0.0372947	0.0372947	0.0372947	0.0372947	0.0372947
	ResidentialPV-mediumAC	0.0374821	0.0374821	0.0379402	0.0365245	0.0379402	0.0374821	0.0379402	0.0365245	0.0356378	0.0187682	0.037644	0.037644	0.0374821	0.0379402	0.0365245	0.0374821	0.0374821	0.0374821	0.0374821	0.0374821
	ResidentialPV-highAC	0.0374821	0.0374821	0.0379402	0.0365245	0.0379402	0.0374821	0.0379402	0.0365245	0.0356378	0.0187682	0.037644	0.037644	0.0374821	0.0379402	0.0365245	0.0374821	0.0374821	0.0374821	0.0374821	0.0374821
	CommercialPrivate-lowAC	0.0039	0.0039	0.0039	0.0039	0.0039	0.0039	0.0039	0.0039	0.0005	0	0.0039	0.0039	0.0039	0.0039	0.0039	0.0039	0.0039	0.0039	0.0039	0.0039
	CommercialPrivate-mediumAC	0.0039196	0.0039196	0.0039196	0.0039196	0.0039196	0.0039196	0.0039196	0.0039196	0.000502513	0	0.0039196	0.0039196	0.0039196	0.0039196	0.0039196	0.0039196	0.0039196	0.0039196	0.0039196	0.0039196
	CommercialPrivate-highAC	0.0039196	0.0039196	0.0039196	0.0039196	0.0039196	0.0039196	0.0039196	0.0039196	0.000502513	0	0.0039196	0.0039196	0.0039196	0.0039196	0.0039196	0.0039196	0.0039196	0.0039196	0.0039196	0.0039196
	CommercialPrivate-DC	0.00423361	0.00423361	0.00423361	0.00423361	0.00423361	0.00423361	0.00423361	0.00423361	0.00054277	0	0.00423361	0.00423361	0.00423361	0.00423361	0.00423361	0.00423361	0.00423361	0.00423361	0.00423361	0.00423361
	CommercialPublic-mediumAC	0.0039196	0.0039196	0.0039196	0.0039196	0.0039196	0.0039196	0.0039196	0.0039196	0.000502513	0	0.0039196	0.0039196	0.0039196	0.0039196	0.0039196	0.0039196	0.0039196	0.0039196	0.0039196	0.0039196
	CommercialPublic-highAC	0.0039196	0.0039196	0.0039196	0.0039196	0.0039196	0.0039196	0.0039196	0.0039196	0.000502513	0	0.0039196	0.0039196	0.0039196	0.0039196	0.0039196	0.0039196	0.0039196	0.0039196	0.0039196	0.0039196
	CommercialPublic-DC	0.00423361	0.00423361	0.00423361	0.00423361	0.00423361	0.00423361	0.00423361	0.00423361	0.00054277	0	0.00423361	0.00423361	0.00423361	0.00423361	0.00423361	0.00423361	0.00423361	0.00423361	0.00423361	0.00423361
United Kingdom	ResidentialGrid-lowAC	0.0558	0.0558	0.0558	0.0558	0.0558	0.0558	0.0558	0.0558	0.03663	0.03663	0.0558	0.0558	0.0558	0.0558	0.0558	0.0558	0.0558	0.0558	0.0558	0.0558
	ResidentialGrid-mediumAC	0.0560804	0.0560804	0.0560804	0.0560804	0.0560804	0.0560804	0.0560804	0.0560804	0.0368141	0.0368141	0.0560804	0.0560804	0.0560804	0.0560804	0.0560804	0.0560804	0.0560804	0.0560804	0.0560804	0.0560804
	ResidentialGrid-highAC	0.0560804	0.0560804	0.0560804	0.0560804	0.0560804	0.0560804	0.0560804	0.0560804	0.0368141	0.0368141	0.0560804	0.0560804	0.0560804	0.0560804	0.0560804	0.0560804	0.0560804	0.0560804	0.0560804	0.0560804
	ResidentialPV-lowAC	0.0332361	0.0332361	0.0336225	0.0324606	0.0336225	0.0332361	0.0336225	0.0324606	0.0218179	0.0218179	0.0333713	0.0333713	0.0332361	0.0336225	0.0324606	0.0332361	0.0332361	0.0332361	0.0332361	0.0332361
	ResidentialPV-mediumAC	0.0334031	0.0334031	0.0337914	0.0326237	0.0337914	0.0334031	0.0337914	0.0326237	0.0219275	0.0219275	0.033539	0.033539	0.0334031	0.0337914	0.0326237	0.0334031	0.0334031	0.0334031	0.0334031	0.0334031
	ResidentialPV-highAC	0.0334031	0.0334031	0.0337914	0.0326237	0.0337914	0.0334031	0.0337914	0.0326237	0.0219275	0.0219275	0.033539	0.033539	0.0334031	0.0337914	0.0326237	0.0334031	0.0334031	0.0334031	0.0334031	0.0334031
	CommercialPrivate-lowAC	0.0473	0.0473	0.0473	0.0473	0.0473	0.0473	0.0473	0.0473	0.0264	0.0182	0.0473	0.0473	0.0473	0.0473	0.0473	0.0473	0.0473	0.0473	0.0473	0.0473
	CommercialPrivate-mediumAC	0.0475377	0.0475377	0.0475377	0.0475377	0.0475377	0.0475377	0.0475377	0.0475377	0.0265327	0.0182915	0.0475377	0.0475377	0.0475377	0.0475377	0.0475377	0.0475377	0.0475377	0.0475377	0.0475377	0.0475377
	CommercialPrivate-highAC	0.0475377	0.0475377	0.0475377	0.0475377	0.0475377	0.0475377	0.0475377	0.0475377	0.0265327	0.0182915	0.0475377	0.0475377	0.0475377	0.0475377	0.0475377	0.0475377	0.0475377	0.0475377	0.0475377	0.0475377
	CommercialPrivate-DC	0.0513461	0.0513461	0.0513461	0.0513461	0.0513461	0.0513461	0.0513461	0.0513461	0.0286583	0.0197568	0.0513461	0.0513461	0.0513461	0.0513461	0.0513461	0.0513461	0.0513461	0.0513461	0.0513461	0.0513461
	CommercialPublic-mediumAC	0.0475377	0.0475377	0.0475377	0.0475377	0.0475377	0.0475377	0.0475377	0.0475377	0.0265327	0.0182915	0.0475377	0.0475377	0.0475377	0.0475377	0.0475377	0.0475377	0.0475377	0.0475377	0.0475377	0.0475377
	CommercialPublic-highAC	0.0475377	0.0475377	0.0475377	0.0475377	0.0475377	0.0475377	0.0475377	0.0475377	0.0265327	0.0182915	0.0475377	0.0475377	0.0475377	0.0475377	0.0475377	0.0475377	0.0475377	0.0475377	0.0475377	0.0475377
	CommercialPublic-DC	0.0513461	0.0513461	0.0513461	0.0513461	0.0513461	0.0513461	0.0513461	0.0513461	0.0286583	0.0197568	0.0513461	0.0513461	0.0513461	0.0513461	0.0513461	0.0513461	0.0513461	0.0513461	0.0513461	0.0513461
Norway	ResidentialGrid-lowAC	0.03618	0.03618	0.03618	0.03618	0.03618	0.03618	0.03618	0.03618	0.03618	0.02133	0.03618	0.03618	0.03618	0.03618	0.03618	0.03618	0.03618	0.03618	0.03618	0.03618
	ResidentialGrid-mediumAC	0.0363618	0.0363618	0.0363618	0.0363618	0.0363618	0.0363618	0.0363618	0.0363618	0.0363618	0.0214372	0.0363618	0.0363618	0.0363618	0.0363618	0.0363618	0.0363618	0.0363618	0.0363618	0.0363618	0.0363618
	ResidentialGrid-highAC	0.0363618	0.0363618	0.0363618	0.0363618	0.0363618	0.0363618	0.0363618	0.0363618	0.0363618	0.0214372	0.0363618	0.0363618	0.0363618	0.0363618	0.0363618	0.0363618	0.0363618	0.0363618	0.0363618	0.0363618
	ResidentialPV-lowAC	0.0210503	0.0210503	0.0213598	0.0205057	0.0213598	0.0210503	0.0213598	0.0205057	0.0210503	0.0124103	0.0211588	0.0211588	0.0210503	0.0213598	0.0205057	0.0210503	0.0210503	0.0210503	0.0210503	0.0210503
	ResidentialPV-mediumAC	0.0211561	0.0211561	0.0214672	0.0206088	0.0214672	0.0211561	0.0214672	0.0206088	0.0211561	0.0124726	0.0212651	0.0212651	0.0211561	0.0214672	0.0206088	0.0211561	0.0211561	0.0211561	0.0211561	0.0211561
	ResidentialPV-highAC	0.0211561	0.0211561	0.0214672	0.0206088	0.0214672	0.0211561	0.0214672	0.0206088	0.0211561	0.0124726	0.0212651	0.0212651	0.0211561	0.0214672	0.0206088	0.0211561	0.0211561	0.0211561	0.0211561	0.0211561
	CommercialPrivate-lowAC	0.01	0.01	0.01	0.01	0.01	0.01	0.01	0.01	0.01	0	0.01	0.01	0.01	0.01	0.01	0.01	0.01	0.01	0.01	0.01
	CommercialPrivate-mediumAC	0.0100503	0.0100503	0.0100503	0.0100503	0.0100503	0.0100503	0.0100503	0.0100503	0.0100503	0	0.0100503	0.0100503	0.0100503	0.0100503	0.0100503	0.0100503	0.0100503	0.0100503	0.0100503	0.0100503
	CommercialPrivate-highAC	0.0100503	0.0100503	0.0100503	0.0100503	0.0100503	0.0100503	0.0100503	0.0100503	0.0100503	0	0.0100503	0.0100503	0.0100503	0.0100503	0.0100503	0.0100503	0.0100503	0.0100503	0.0100503	0.0100503
	CommercialPrivate-DC	0.0108554	0.0108554	0.0108554	0.0108554	0.0108554	0.0108554	0.0108554	0.0108554	0.0108554	0	0.0108554	0.0108554	0.0108554	0.0108554	0.0108554	0.0108554	0.0108554	0.0108554	0.0108554	0.0108554
	CommercialPublic-mediumAC	0.0100503	0.0100503	0.0100503	0.0100503	0.0100503	0.0100503	0.0100503	0.0100503	0.0100503	0	0.0100503	0.0100503	0.0100503	0.0100503	0.0100503	0.0100503	0.0100503	0.0100503	0.0100503	0.0100503
	CommercialPublic-highAC	0.0100503	0.0100503	0.0100503	0.0100503	0.0100503	0.0100503	0.0100503	0.0100503	0.0100503	0	0.0100503	0.0100503	0.0100503	0.0100503	0.0100503	0.0100503	0.0100503	0.0100503	0.0100503	0.0100503
	CommercialPublic-DC	0.0108554	0.0108554	0.0108554	0.0108554	0.0108554	0.0108554	0.0108554	0.0108554	0.0108554	0	0.0108554	0.0108554	0.0108554	0.0108554	0.0108554	0.0108554	0.0108554	0.0108554	0.0108554	0.0108554
Switzerland	ResidentialGrid-lowAC	0.0397559	0.0397559	0.0397559	0.0397559	0.0397559	0.0397559	0.0397559	0.0397559	0.0211504	0.0211504	0.0397559	0.0397559	0.0397559	0.0397559	0.0397559	0.0397559	0.0397559	0.0397559	0.0397559	0.0397559
	ResidentialGrid-mediumAC	0.0399557	0.0399557	0.0399557	0.0399557	0.0399557	0.0399557	0.0399557	0.0399557	0.0212567	0.0212567	0.0399557	0.0399557	0.0399557	0.0399557	0.0399557	0.0399557	0.0399557	0.0399557	0.0399557	0.0399557
	ResidentialGrid-highAC	0.0399557	0.0399557	0.0399557	0.0399557	0.0399557	0.0399557	0.0399557	0.0399557	0.0212567	0.0212567	0.0399557	0.0399557	0.0399557	0.0399557	0.0399557	0.0399557	0.0399557	0.0399557	0.0399557	0.0399557
	ResidentialPV-lowAC	0.0223603	0.0223603	0.0225663	0.0219229	0.0225663	0.0223603	0.0225663	0.0219229	0.0118958	0.0118958	0.0224338	0.0224338	0.0223603	0.0225663	0.0219229	0.0223603	0.0223603	0.0223603	0.0223603	0.0223603
	ResidentialPV-mediumAC	0.0224726	0.0224726	0.0226797	0.0220331	0.0226797	0.0224726	0.0226797	0.0220331	0.0119556	0.0119556	0.0225465	0.0225465	0.0224726	0.0226797	0.0220331	0.0224726	0.0224726	0.0224726	0.0224726	0.0224726
	ResidentialPV-highAC	0.0224726	0.0224726	0.0226797	0.0220331	0.0226797	0.0224726	0.0226797	0.0220331	0.0119556	0.0119556	0.0225465	0.0225465	0.0224726	0.0226797	0.0220331	0.0224726	0.0224726	0.0224726	0.0224726	0.0224726
	CommercialPrivate-lowAC	0.0304682	0.0304682	0.0304682	0.0304682	0.0304682	0.0304682	0.0304682	0.0304682	0.00979544	0.00979544	0.0304682	0.0304682	0.0304682	0.0304682	0.0304682	0.0304682	0.0304682	0.0304682	0.0304682	0.0304682
	CommercialPrivate-mediumAC	0.0306213	0.0306213	0.0306213	0.0306213	0.0306213	0.0306213	0.0306213	0.0306213	0.00984467	0.00984467	0.0306213	0.0306213	0.0306213	0.0306213	0.0306213	0.0306213	0.0306213	0.0306213	0.0306213	0.0306213
	CommercialPrivate-highAC	0.0306213	0.0306213	0.0306213	0.0306213	0.0306213	0.0306213	0.0306213	0.0306213	0.00984467	0.00984467	0.0306213	0.0306213	0.0306213	0.0306213	0.0306213	0.0306213	0.0306213	0.0306213	0.0306213	0.0306213
	CommercialPrivate-DC	0.0330745	0.0330745	0.0330745	0.0330745	0.0330745	0.0330745	0.0330745	0.0330745	0.0106334	0.0106334	0.0330745	0.0330745	0.0330745	0.0330745	0.0330745	0.0330745	0.0330745	0.0330745	0.0330745	0.0330745
	CommercialPublic-mediumAC	0.0306213	0.0306213	0.0306213	0.0306213	0.0306213	0.0306213	0.0306213	0.0306213	0.00984467	0.00984467	0.0306213	0.0306213	0.0306213	0.0306213	0.0306213	0.0306213	0.0306213	0.0306213	0.0306213	0.0306213
	CommercialPublic-highAC	0.0306213	0.0306213	0.0306213	0.0306213	0.0306213	0.0306213	0.0306213	0.0306213	0.00984467	0.00984467	0.0306213	0.0306213	0.0306213	0.0306213	0.0306213	0.0306213	0.0306213	0.0306213	0.0306213	0.0306213
	CommercialPublic-DC	0.0330745	0.0330745	0.0330745	0.0330745	0.0330745	0.0330745	0.0330745	0.0330745	0.0106334	0.0106334	0.0330745	0.0330745	0.0330745	0.0330745	0.0330745	0.0330745	0.0330745	0.0330745	0.0330745	0.0330745
