# Supplementary material for: Comparing the levelized cost of electric vehicle charging options in Europe
Source: Nat Commun. 2022 Sep 8;13:5277. doi: 10.1038/s41467-022-32835-7 (PMC9458728; doi:10.1038/s41467-022-32835-7)
Supplement: Supplementary file 8 — Software 1 [file 41467_2022_32835_MOESM8_ESM.zip › LCOC-Model/output/_LCOTransaction.xlsx]

## Sheet: LCOTransaction
Country	Option	BaseScenario	WithGridConnection	HighUtilization	LowUtilization	AttractiveHomeCharging	DemandChargesBase	DemandChargesHighUtil	DemandChargesLowUtil	WithoutRETaxes	WithoutREandEnvTaxes	UtilizationRate1	UtilizationRate100	GridConnectionCH	GridConnectionCHHighUtil	GridConnectionCHLowUtil	PublicInterestRate3	PublicInterestRate7	Lifetime16	Lifetime17	Lifetime18
Austria	ResidentialGrid-lowAC	0	0	0	0	0	0	0	0	0	0	0	0	0	0	0	0	0	0	0	0
	ResidentialGrid-mediumAC	0	0	0	0	0	0	0	0	0	0	0	0	0	0	0	0	0	0	0	0
	ResidentialGrid-highAC	0	0	0	0	0	0	0	0	0	0	0	0	0	0	0	0	0	0	0	0
	ResidentialPV-lowAC	0	0	0	0	0	0	0	0	0	0	0	0	0	0	0	0	0	0	0	0
	ResidentialPV-mediumAC	0	0	0	0	0	0	0	0	0	0	0	0	0	0	0	0	0	0	0	0
	ResidentialPV-highAC	0	0	0	0	0	0	0	0	0	0	0	0	0	0	0	0	0	0	0	0
	CommercialPrivate-lowAC	0	0	0	0	0	0	0	0	0	0	0	0	0	0	0	0	0	0	0	0
	CommercialPrivate-mediumAC	0	0	0	0	0	0	0	0	0	0	0	0	0	0	0	0	0	0	0	0
	CommercialPrivate-highAC	0	0	0	0	0	0	0	0	0	0	0	0	0	0	0	0	0	0	0	0
	CommercialPrivate-DC	0	0	0	0	0	0	0	0	0	0	0	0	0	0	0	0	0	0	0	0
	CommercialPublic-mediumAC	0.00736734	0.00736734	0.00329004	0.0116541	0.0116541	0.00736734	0.00329004	0.0116541	0.0071382	0.00683669	0.25549	0.00507417	0.00736734	0.00329004	0.0116541	0.00659502	0.00696817	0.00725052	0.00714867	0.00705928
	CommercialPublic-highAC	0.0062568	0.0062568	0.00305323	0.00770039	0.00770039	0.0062568	0.00305323	0.00770039	0.00602766	0.00572615	0.0988523	0.0035078	0.0062568	0.00305323	0.00770039	0.00563815	0.00593706	0.00616323	0.00608164	0.00601004
	CommercialPublic-DC	0.0107907	0.0111339	0.00391836	0.0375255	0.0375255	0.0121019	0.00381954	0.0443218	0.0105432	0.0102176	0.149637	0.00421748	0.0113054	0.00399322	0.0397511	0.00921413	0.00997589	0.0105523	0.0103444	0.0101619
Belgium	ResidentialGrid-lowAC	0	0	0	0	0	0	0	0	0	0	0	0	0	0	0	0	0	0	0	0
	ResidentialGrid-mediumAC	0	0	0	0	0	0	0	0	0	0	0	0	0	0	0	0	0	0	0	0
	ResidentialGrid-highAC	0	0	0	0	0	0	0	0	0	0	0	0	0	0	0	0	0	0	0	0
	ResidentialPV-lowAC	0	0	0	0	0	0	0	0	0	0	0	0	0	0	0	0	0	0	0	0
	ResidentialPV-mediumAC	0	0	0	0	0	0	0	0	0	0	0	0	0	0	0	0	0	0	0	0
	ResidentialPV-highAC	0	0	0	0	0	0	0	0	0	0	0	0	0	0	0	0	0	0	0	0
	CommercialPrivate-lowAC	0	0	0	0	0	0	0	0	0	0	0	0	0	0	0	0	0	0	0	0
	CommercialPrivate-mediumAC	0	0	0	0	0	0	0	0	0	0	0	0	0	0	0	0	0	0	0	0
	CommercialPrivate-highAC	0	0	0	0	0	0	0	0	0	0	0	0	0	0	0	0	0	0	0	0
	CommercialPrivate-DC	0	0	0	0	0	0	0	0	0	0	0	0	0	0	0	0	0	0	0	0
	CommercialPublic-mediumAC	0.00799742	0.00799742	0.00389384	0.0123118	0.0123118	0.00799742	0.00389384	0.0123118	0.00730395	0.00726978	0.257719	0.00568947	0.00799742	0.00389384	0.0123118	0.00721773	0.00759444	0.00787948	0.00777666	0.00768642
	CommercialPublic-highAC	0.00688174	0.00688174	0.00365578	0.00833541	0.00833541	0.00688174	0.00365578	0.00833541	0.00618827	0.0061541	0.100124	0.00411352	0.00688174	0.00365578	0.00833541	0.00625694	0.00655882	0.00678723	0.00670484	0.00663252
	CommercialPublic-DC	0.0114865	0.0118296	0.00457244	0.0383834	0.0383834	0.0114865	0.00457244	0.0383834	0.0107375	0.0107006	0.151175	0.00487337	0.0120012	0.0046473	0.040609	0.00989834	0.0106657	0.0112463	0.0110368	0.010853
Bulgaria	ResidentialGrid-lowAC	0	0	0	0	0	0	0	0	0	0	0	0	0	0	0	0	0	0	0	0
	ResidentialGrid-mediumAC	0	0	0	0	0	0	0	0	0	0	0	0	0	0	0	0	0	0	0	0
	ResidentialGrid-highAC	0	0	0	0	0	0	0	0	0	0	0	0	0	0	0	0	0	0	0	0
	ResidentialPV-lowAC	0	0	0	0	0	0	0	0	0	0	0	0	0	0	0	0	0	0	0	0
	ResidentialPV-mediumAC	0	0	0	0	0	0	0	0	0	0	0	0	0	0	0	0	0	0	0	0
	ResidentialPV-highAC	0	0	0	0	0	0	0	0	0	0	0	0	0	0	0	0	0	0	0	0
	CommercialPrivate-lowAC	0	0	0	0	0	0	0	0	0	0	0	0	0	0	0	0	0	0	0	0
	CommercialPrivate-mediumAC	0	0	0	0	0	0	0	0	0	0	0	0	0	0	0	0	0	0	0	0
	CommercialPrivate-highAC	0	0	0	0	0	0	0	0	0	0	0	0	0	0	0	0	0	0	0	0
	CommercialPrivate-DC	0	0	0	0	0	0	0	0	0	0	0	0	0	0	0	0	0	0	0	0
	CommercialPublic-mediumAC	0.0053959	0.0053959	0.00248234	0.00845914	0.00845914	0.0053959	0.00248234	0.00845914	0.0053959	0.0053758	0.182699	0.00375724	0.0053959	0.00248234	0.00845914	0.00494988	0.00516538	0.00532843	0.00526962	0.00521799
	CommercialPublic-highAC	0.0045131	0.0045131	0.00230089	0.00550996	0.00550996	0.0045131	0.00230089	0.00550996	0.0045131	0.004493	0.0684544	0.0026148	0.0045131	0.00230089	0.00550996	0.00416677	0.0043341	0.00446072	0.00441504	0.00437496
	CommercialPublic-DC	0.0079876	0.00833071	0.00296146	0.0275401	0.0275401	0.0079876	0.00296146	0.0275401	0.0079876	0.00796589	0.109533	0.00318022	0.00850226	0.00303632	0.0297657	0.00692316	0.00743745	0.00782659	0.00768622	0.00756302
Croatia	ResidentialGrid-lowAC	0	0	0	0	0	0	0	0	0	0	0	0	0	0	0	0	0	0	0	0
	ResidentialGrid-mediumAC	0	0	0	0	0	0	0	0	0	0	0	0	0	0	0	0	0	0	0	0
	ResidentialGrid-highAC	0	0	0	0	0	0	0	0	0	0	0	0	0	0	0	0	0	0	0	0
	ResidentialPV-lowAC	0	0	0	0	0	0	0	0	0	0	0	0	0	0	0	0	0	0	0	0
	ResidentialPV-mediumAC	0	0	0	0	0	0	0	0	0	0	0	0	0	0	0	0	0	0	0	0
	ResidentialPV-highAC	0	0	0	0	0	0	0	0	0	0	0	0	0	0	0	0	0	0	0	0
	CommercialPrivate-lowAC	0	0	0	0	0	0	0	0	0	0	0	0	0	0	0	0	0	0	0	0
	CommercialPrivate-mediumAC	0	0	0	0	0	0	0	0	0	0	0	0	0	0	0	0	0	0	0	0
	CommercialPrivate-highAC	0	0	0	0	0	0	0	0	0	0	0	0	0	0	0	0	0	0	0	0
	CommercialPrivate-DC	0	0	0	0	0	0	0	0	0	0	0	0	0	0	0	0	0	0	0	0
	CommercialPublic-mediumAC	0.00618558	0.00618558	0.00307681	0.00945407	0.00945407	0.00618558	0.00307681	0.00945407	0.00590016	0.0058881	0.195368	0.00443714	0.00618558	0.00307681	0.00945407	0.00568483	0.00592678	0.00610984	0.0060438	0.00598584
	CommercialPublic-highAC	0.00526459	0.00526459	0.00288608	0.00633638	0.00633638	0.00526459	0.00288608	0.00633638	0.00497916	0.0049671	0.0740124	0.00322358	0.00526459	0.00288608	0.00633638	0.00487257	0.00506198	0.00520529	0.00515359	0.00510822
	CommercialPublic-DC	0.00895357	0.00929668	0.00361774	0.0297108	0.0297108	0.00895357	0.00361774	0.0297108	0.00864527	0.00863225	0.116756	0.00384998	0.00946823	0.0036926	0.0319364	0.00780321	0.00835902	0.00877957	0.00862786	0.00849472
Cyprus	ResidentialGrid-lowAC	0	0	0	0	0	0	0	0	0	0	0	0	0	0	0	0	0	0	0	0
	ResidentialGrid-mediumAC	0	0	0	0	0	0	0	0	0	0	0	0	0	0	0	0	0	0	0	0
	ResidentialGrid-highAC	0	0	0	0	0	0	0	0	0	0	0	0	0	0	0	0	0	0	0	0
	ResidentialPV-lowAC	0	0	0	0	0	0	0	0	0	0	0	0	0	0	0	0	0	0	0	0
	ResidentialPV-mediumAC	0	0	0	0	0	0	0	0	0	0	0	0	0	0	0	0	0	0	0	0
	ResidentialPV-highAC	0	0	0	0	0	0	0	0	0	0	0	0	0	0	0	0	0	0	0	0
	CommercialPrivate-lowAC	0	0	0	0	0	0	0	0	0	0	0	0	0	0	0	0	0	0	0	0
	CommercialPrivate-mediumAC	0	0	0	0	0	0	0	0	0	0	0	0	0	0	0	0	0	0	0	0
	CommercialPrivate-highAC	0	0	0	0	0	0	0	0	0	0	0	0	0	0	0	0	0	0	0	0
	CommercialPrivate-DC	0	0	0	0	0	0	0	0	0	0	0	0	0	0	0	0	0	0	0	0
	CommercialPublic-mediumAC	0.00737897	0.00737897	0.00423161	0.010688	0.010688	0.00737897	0.00423161	0.010688	0.00717797	0.00686842	0.19891	0.00560882	0.00737897	0.00423161	0.010688	0.0068674	0.00711457	0.00730159	0.00723413	0.00717491
	CommercialPublic-highAC	0.00645042	0.00645042	0.00403904	0.00753703	0.00753703	0.00645042	0.00403904	0.00753703	0.00624942	0.00593987	0.0761485	0.0043812	0.00645042	0.00403904	0.00753703	0.00604938	0.00624314	0.00638976	0.00633687	0.00629045
	CommercialPublic-DC	0.0102649	0.010608	0.00486784	0.0312604	0.0312604	0.0102649	0.00486784	0.0312604	0.0100478	0.00971345	0.119305	0.00510275	0.0107796	0.0049427	0.0334859	0.00909756	0.00966158	0.0100883	0.00993439	0.00979928
Czech Republic	ResidentialGrid-lowAC	0	0	0	0	0	0	0	0	0	0	0	0	0	0	0	0	0	0	0	0
	ResidentialGrid-mediumAC	0	0	0	0	0	0	0	0	0	0	0	0	0	0	0	0	0	0	0	0
	ResidentialGrid-highAC	0	0	0	0	0	0	0	0	0	0	0	0	0	0	0	0	0	0	0	0
	ResidentialPV-lowAC	0	0	0	0	0	0	0	0	0	0	0	0	0	0	0	0	0	0	0	0
	ResidentialPV-mediumAC	0	0	0	0	0	0	0	0	0	0	0	0	0	0	0	0	0	0	0	0
	ResidentialPV-highAC	0	0	0	0	0	0	0	0	0	0	0	0	0	0	0	0	0	0	0	0
	CommercialPrivate-lowAC	0	0	0	0	0	0	0	0	0	0	0	0	0	0	0	0	0	0	0	0
	CommercialPrivate-mediumAC	0	0	0	0	0	0	0	0	0	0	0	0	0	0	0	0	0	0	0	0
	CommercialPrivate-highAC	0	0	0	0	0	0	0	0	0	0	0	0	0	0	0	0	0	0	0	0
	CommercialPrivate-DC	0	0	0	0	0	0	0	0	0	0	0	0	0	0	0	0	0	0	0	0
	CommercialPublic-mediumAC	0.00658076	0.00658076	0.0033894	0.00993607	0.00993607	0.00658076	0.0033894	0.00993607	0.00625714	0.00623503	0.200789	0.00478586	0.00658076	0.0033894	0.00993607	0.00605685	0.00630998	0.00650151	0.00643242	0.00637178
	CommercialPublic-highAC	0.0056436	0.0056436	0.00319474	0.0067471	0.0067471	0.0056436	0.00319474	0.0067471	0.00531998	0.00529787	0.0764249	0.00354222	0.0056436	0.00319474	0.0067471	0.00523226	0.005431	0.00558138	0.00552713	0.00547952
	CommercialPublic-DC	0.00942821	0.00977132	0.00396136	0.0306952	0.0306952	0.00942821	0.00396136	0.0306952	0.00907867	0.00905479	0.119878	0.0041993	0.00994288	0.00403622	0.0329208	0.00824151	0.00881488	0.00924871	0.00909222	0.00895486
Denmark	ResidentialGrid-lowAC	0	0	0	0	0	0	0	0	0	0	0	0	0	0	0	0	0	0	0	0
	ResidentialGrid-mediumAC	0	0	0	0	0	0	0	0	0	0	0	0	0	0	0	0	0	0	0	0
	ResidentialGrid-highAC	0	0	0	0	0	0	0	0	0	0	0	0	0	0	0	0	0	0	0	0
	ResidentialPV-lowAC	0	0	0	0	0	0	0	0	0	0	0	0	0	0	0	0	0	0	0	0
	ResidentialPV-mediumAC	0	0	0	0	0	0	0	0	0	0	0	0	0	0	0	0	0	0	0	0
	ResidentialPV-highAC	0	0	0	0	0	0	0	0	0	0	0	0	0	0	0	0	0	0	0	0
	CommercialPrivate-lowAC	0	0	0	0	0	0	0	0	0	0	0	0	0	0	0	0	0	0	0	0
	CommercialPrivate-mediumAC	0	0	0	0	0	0	0	0	0	0	0	0	0	0	0	0	0	0	0	0
	CommercialPrivate-highAC	0	0	0	0	0	0	0	0	0	0	0	0	0	0	0	0	0	0	0	0
	CommercialPrivate-DC	0	0	0	0	0	0	0	0	0	0	0	0	0	0	0	0	0	0	0	0
	CommercialPublic-mediumAC	0.00928962	0.00928962	0.00499083	0.0138093	0.0138093	0.00928962	0.00499083	0.0138093	0.00915896	0.00677906	0.27089	0.00687188	0.00928962	0.00499083	0.0138093	0.00845519	0.00885835	0.0091634	0.00905336	0.00895678
	CommercialPublic-highAC	0.00813573	0.00813573	0.00474348	0.00966434	0.00966434	0.00813573	0.00474348	0.00966434	0.00800508	0.00562518	0.106185	0.00522482	0.00813573	0.00474348	0.00966434	0.00746525	0.0077892	0.00803432	0.0079459	0.00786829
	CommercialPublic-DC	0.0129953	0.0133384	0.00577148	0.0410969	0.0410969	0.0129953	0.00577148	0.0410969	0.0128541	0.0102836	0.158941	0.00608589	0.0135099	0.00584634	0.0433225	0.0113212	0.01213	0.012742	0.0125213	0.0123275
Estonia	ResidentialGrid-lowAC	0	0	0	0	0	0	0	0	0	0	0	0	0	0	0	0	0	0	0	0
	ResidentialGrid-mediumAC	0	0	0	0	0	0	0	0	0	0	0	0	0	0	0	0	0	0	0	0
	ResidentialGrid-highAC	0	0	0	0	0	0	0	0	0	0	0	0	0	0	0	0	0	0	0	0
	ResidentialPV-lowAC	0	0	0	0	0	0	0	0	0	0	0	0	0	0	0	0	0	0	0	0
	ResidentialPV-mediumAC	0	0	0	0	0	0	0	0	0	0	0	0	0	0	0	0	0	0	0	0
	ResidentialPV-highAC	0	0	0	0	0	0	0	0	0	0	0	0	0	0	0	0	0	0	0	0
	CommercialPrivate-lowAC	0	0	0	0	0	0	0	0	0	0	0	0	0	0	0	0	0	0	0	0
	CommercialPrivate-mediumAC	0	0	0	0	0	0	0	0	0	0	0	0	0	0	0	0	0	0	0	0
	CommercialPrivate-highAC	0	0	0	0	0	0	0	0	0	0	0	0	0	0	0	0	0	0	0	0
	CommercialPrivate-DC	0	0	0	0	0	0	0	0	0	0	0	0	0	0	0	0	0	0	0	0
	CommercialPublic-mediumAC	0.00587769	0.00587769	0.00259248	0.00933168	0.00933168	0.00587769	0.00259248	0.00933168	0.00566865	0.00557819	0.205797	0.00403001	0.00587769	0.00259248	0.00933168	0.00532747	0.00559331	0.00579447	0.0057219	0.00565822
	CommercialPublic-highAC	0.00492217	0.00492217	0.00239336	0.00606169	0.00606169	0.00492217	0.00239336	0.00606169	0.00471312	0.00462267	0.0780143	0.00275218	0.00492217	0.00239336	0.00606169	0.00448886	0.00469822	0.00485662	0.00479948	0.00474933
	CommercialPublic-DC	0.00872316	0.00906627	0.00310741	0.0305694	0.0305694	0.00855401	0.00293826	0.0304002	0.00849737	0.00839967	0.122181	0.00335184	0.00923782	0.00318227	0.0327949	0.00749516	0.00808848	0.00853741	0.00837547	0.00823334
Finland	ResidentialGrid-lowAC	0	0	0	0	0	0	0	0	0	0	0	0	0	0	0	0	0	0	0	0
	ResidentialGrid-mediumAC	0	0	0	0	0	0	0	0	0	0	0	0	0	0	0	0	0	0	0	0
	ResidentialGrid-highAC	0	0	0	0	0	0	0	0	0	0	0	0	0	0	0	0	0	0	0	0
	ResidentialPV-lowAC	0	0	0	0	0	0	0	0	0	0	0	0	0	0	0	0	0	0	0	0
	ResidentialPV-mediumAC	0	0	0	0	0	0	0	0	0	0	0	0	0	0	0	0	0	0	0	0
	ResidentialPV-highAC	0	0	0	0	0	0	0	0	0	0	0	0	0	0	0	0	0	0	0	0
	CommercialPrivate-lowAC	0	0	0	0	0	0	0	0	0	0	0	0	0	0	0	0	0	0	0	0
	CommercialPrivate-mediumAC	0	0	0	0	0	0	0	0	0	0	0	0	0	0	0	0	0	0	0	0
	CommercialPrivate-highAC	0	0	0	0	0	0	0	0	0	0	0	0	0	0	0	0	0	0	0	0
	CommercialPrivate-DC	0	0	0	0	0	0	0	0	0	0	0	0	0	0	0	0	0	0	0	0
	CommercialPublic-mediumAC	0.00656239	0.00656239	0.00251136	0.0108215	0.0108215	0.00656239	0.00251136	0.0108215	0.00656239	0.0064237	0.253086	0.004284	0.00656239	0.00251136	0.0108215	0.00579744	0.00616703	0.00644669	0.00634581	0.00625727
	CommercialPublic-highAC	0.005457	0.005457	0.00227581	0.0068905	0.0068905	0.005457	0.00227581	0.0068905	0.005457	0.0053183	0.0974055	0.0027272	0.005457	0.00227581	0.0068905	0.00484449	0.00514043	0.00536435	0.00528358	0.00521268
	CommercialPublic-DC	0.0099061	0.0102492	0.0030754	0.0364787	0.0364787	0.0099061	0.0030754	0.0364787	0.0099061	0.00975629	0.14791	0.0033727	0.0104208	0.00315026	0.0387042	0.00834105	0.00909722	0.00966937	0.00946298	0.00928183
France	ResidentialGrid-lowAC	0	0	0	0	0	0	0	0	0	0	0	0	0	0	0	0	0	0	0	0
	ResidentialGrid-mediumAC	0	0	0	0	0	0	0	0	0	0	0	0	0	0	0	0	0	0	0	0
	ResidentialGrid-highAC	0	0	0	0	0	0	0	0	0	0	0	0	0	0	0	0	0	0	0	0
	ResidentialPV-lowAC	0	0	0	0	0	0	0	0	0	0	0	0	0	0	0	0	0	0	0	0
	ResidentialPV-mediumAC	0	0	0	0	0	0	0	0	0	0	0	0	0	0	0	0	0	0	0	0
	ResidentialPV-highAC	0	0	0	0	0	0	0	0	0	0	0	0	0	0	0	0	0	0	0	0
	CommercialPrivate-lowAC	0	0	0	0	0	0	0	0	0	0	0	0	0	0	0	0	0	0	0	0
	CommercialPrivate-mediumAC	0	0	0	0	0	0	0	0	0	0	0	0	0	0	0	0	0	0	0	0
	CommercialPrivate-highAC	0	0	0	0	0	0	0	0	0	0	0	0	0	0	0	0	0	0	0	0
	CommercialPrivate-DC	0	0	0	0	0	0	0	0	0	0	0	0	0	0	0	0	0	0	0	0
	CommercialPublic-mediumAC	0.00731547	0.00731547	0.00332451	0.0115115	0.0115115	0.00731547	0.00332451	0.0115115	0.00731547	0.00677678	0.250184	0.00507086	0.00731547	0.00332451	0.0115115	0.00656735	0.00692881	0.00720231	0.00710365	0.00701706
	CommercialPublic-highAC	0.00622183	0.00622183	0.0030918	0.00763227	0.00763227	0.00622183	0.0030918	0.00763227	0.00622183	0.00568313	0.0966914	0.00353594	0.00622183	0.0030918	0.00763227	0.00562338	0.00591252	0.00613131	0.00605239	0.00598312
	CommercialPublic-DC	0.0106847	0.0110278	0.00394932	0.0368866	0.0368866	0.0110674	0.00384876	0.0391491	0.0106847	0.0101029	0.146764	0.00424248	0.0111994	0.00402418	0.0391122	0.00914612	0.00988951	0.010452	0.0102491	0.010071
Germany	ResidentialGrid-lowAC	0	0	0	0	0	0	0	0	0	0	0	0	0	0	0	0	0	0	0	0
	ResidentialGrid-mediumAC	0	0	0	0	0	0	0	0	0	0	0	0	0	0	0	0	0	0	0	0
	ResidentialGrid-highAC	0	0	0	0	0	0	0	0	0	0	0	0	0	0	0	0	0	0	0	0
	ResidentialPV-lowAC	0	0	0	0	0	0	0	0	0	0	0	0	0	0	0	0	0	0	0	0
	ResidentialPV-mediumAC	0	0	0	0	0	0	0	0	0	0	0	0	0	0	0	0	0	0	0	0
	ResidentialPV-highAC	0	0	0	0	0	0	0	0	0	0	0	0	0	0	0	0	0	0	0	0
	CommercialPrivate-lowAC	0	0	0	0	0	0	0	0	0	0	0	0	0	0	0	0	0	0	0	0
	CommercialPrivate-mediumAC	0	0	0	0	0	0	0	0	0	0	0	0	0	0	0	0	0	0	0	0
	CommercialPrivate-highAC	0	0	0	0	0	0	0	0	0	0	0	0	0	0	0	0	0	0	0	0
	CommercialPrivate-DC	0	0	0	0	0	0	0	0	0	0	0	0	0	0	0	0	0	0	0	0
	CommercialPublic-mediumAC	0.00832262	0.00832262	0.00447431	0.0123686	0.0123686	0.00832262	0.00447431	0.0123686	0.0069779	0.00656584	0.24251	0.00615824	0.00832262	0.00447431	0.0123686	0.0076145	0.00795664	0.00821551	0.00812213	0.00804017
	CommercialPublic-highAC	0.0072569	0.0072569	0.00424839	0.00861258	0.00861258	0.0072569	0.00424839	0.00861258	0.00591217	0.00550011	0.094214	0.00467529	0.0072569	0.00424839	0.00861258	0.00669183	0.00696485	0.00717142	0.00709691	0.0070315
	CommercialPublic-DC	0.01169	0.0120331	0.00518088	0.0370114	0.0370114	0.01169	0.00518088	0.0370114	0.0102375	0.00979245	0.143197	0.00546419	0.0122046	0.00525574	0.039237	0.0102141	0.0109272	0.0114667	0.0112721	0.0111013
Greece	ResidentialGrid-lowAC	0	0	0	0	0	0	0	0	0	0	0	0	0	0	0	0	0	0	0	0
	ResidentialGrid-mediumAC	0	0	0	0	0	0	0	0	0	0	0	0	0	0	0	0	0	0	0	0
	ResidentialGrid-highAC	0	0	0	0	0	0	0	0	0	0	0	0	0	0	0	0	0	0	0	0
	ResidentialPV-lowAC	0	0	0	0	0	0	0	0	0	0	0	0	0	0	0	0	0	0	0	0
	ResidentialPV-mediumAC	0	0	0	0	0	0	0	0	0	0	0	0	0	0	0	0	0	0	0	0
	ResidentialPV-highAC	0	0	0	0	0	0	0	0	0	0	0	0	0	0	0	0	0	0	0	0
	CommercialPrivate-lowAC	0	0	0	0	0	0	0	0	0	0	0	0	0	0	0	0	0	0	0	0
	CommercialPrivate-mediumAC	0	0	0	0	0	0	0	0	0	0	0	0	0	0	0	0	0	0	0	0
	CommercialPrivate-highAC	0	0	0	0	0	0	0	0	0	0	0	0	0	0	0	0	0	0	0	0
	CommercialPrivate-DC	0	0	0	0	0	0	0	0	0	0	0	0	0	0	0	0	0	0	0	0
	CommercialPublic-mediumAC	0.00657118	0.00657118	0.0034474	0.00985545	0.00985545	0.00657118	0.0034474	0.00985545	0.00625762	0.00615711	0.196668	0.0048143	0.00657118	0.0034474	0.00985545	0.00606622	0.0063102	0.0064948	0.00642821	0.00636977
	CommercialPublic-highAC	0.00564725	0.00564725	0.00325595	0.00672481	0.00672481	0.00564725	0.00325595	0.00672481	0.00533368	0.00523318	0.0747648	0.00359527	0.00564725	0.00325595	0.00672481	0.00525172	0.00544282	0.00558742	0.00553526	0.00548948
	CommercialPublic-DC	0.00937875	0.00972186	0.0040191	0.0302287	0.0302287	0.00940164	0.0039138	0.0307502	0.00904006	0.00893151	0.117663	0.00425238	0.00989341	0.00409396	0.0324543	0.00822179	0.00878079	0.00920375	0.00905118	0.00891727
Hungary	ResidentialGrid-lowAC	0	0	0	0	0	0	0	0	0	0	0	0	0	0	0	0	0	0	0	0
	ResidentialGrid-mediumAC	0	0	0	0	0	0	0	0	0	0	0	0	0	0	0	0	0	0	0	0
	ResidentialGrid-highAC	0	0	0	0	0	0	0	0	0	0	0	0	0	0	0	0	0	0	0	0
	ResidentialPV-lowAC	0	0	0	0	0	0	0	0	0	0	0	0	0	0	0	0	0	0	0	0
	ResidentialPV-mediumAC	0	0	0	0	0	0	0	0	0	0	0	0	0	0	0	0	0	0	0	0
	ResidentialPV-highAC	0	0	0	0	0	0	0	0	0	0	0	0	0	0	0	0	0	0	0	0
	CommercialPrivate-lowAC	0	0	0	0	0	0	0	0	0	0	0	0	0	0	0	0	0	0	0	0
	CommercialPrivate-mediumAC	0	0	0	0	0	0	0	0	0	0	0	0	0	0	0	0	0	0	0	0
	CommercialPrivate-highAC	0	0	0	0	0	0	0	0	0	0	0	0	0	0	0	0	0	0	0	0
	CommercialPrivate-DC	0	0	0	0	0	0	0	0	0	0	0	0	0	0	0	0	0	0	0	0
	CommercialPublic-mediumAC	0.00584117	0.00584117	0.00279247	0.00904651	0.00904651	0.00584117	0.00279247	0.00904651	0.00570851	0.00569042	0.191369	0.00412651	0.00584117	0.00279247	0.00904651	0.00535726	0.00559107	0.00576798	0.00570416	0.00564815
	CommercialPublic-highAC	0.00493193	0.00493193	0.00260459	0.00598067	0.00598067	0.00493193	0.00260459	0.00598067	0.00479927	0.00478118	0.0722008	0.00293483	0.00493193	0.00260459	0.00598067	0.00455397	0.00473659	0.00487476	0.00482492	0.00478117
	CommercialPublic-DC	0.00854679	0.0088899	0.00330625	0.0289334	0.0289334	0.00954486	0.0032748	0.0339365	0.0084035	0.00838396	0.114424	0.00353434	0.00906145	0.00338111	0.0311589	0.00742287	0.0079659	0.00837679	0.00822857	0.00809848
Ireland	ResidentialGrid-lowAC	0	0	0	0	0	0	0	0	0	0	0	0	0	0	0	0	0	0	0	0
	ResidentialGrid-mediumAC	0	0	0	0	0	0	0	0	0	0	0	0	0	0	0	0	0	0	0	0
	ResidentialGrid-highAC	0	0	0	0	0	0	0	0	0	0	0	0	0	0	0	0	0	0	0	0
	ResidentialPV-lowAC	0	0	0	0	0	0	0	0	0	0	0	0	0	0	0	0	0	0	0	0
	ResidentialPV-mediumAC	0	0	0	0	0	0	0	0	0	0	0	0	0	0	0	0	0	0	0	0
	ResidentialPV-highAC	0	0	0	0	0	0	0	0	0	0	0	0	0	0	0	0	0	0	0	0
	CommercialPrivate-lowAC	0	0	0	0	0	0	0	0	0	0	0	0	0	0	0	0	0	0	0	0
	CommercialPrivate-mediumAC	0	0	0	0	0	0	0	0	0	0	0	0	0	0	0	0	0	0	0	0
	CommercialPrivate-highAC	0	0	0	0	0	0	0	0	0	0	0	0	0	0	0	0	0	0	0	0
	CommercialPrivate-DC	0	0	0	0	0	0	0	0	0	0	0	0	0	0	0	0	0	0	0	0
	CommercialPublic-mediumAC	0.00773013	0.00773013	0.00394939	0.0117051	0.0117051	0.00773013	0.00394939	0.0117051	0.00764973	0.0076437	0.237805	0.00560376	0.00773013	0.00394939	0.0117051	0.00704096	0.00737394	0.00762589	0.00753501	0.00745524
	CommercialPublic-highAC	0.00667763	0.00667763	0.00372669	0.00800738	0.00800738	0.00667763	0.00372669	0.00800738	0.00659723	0.0065912	0.091971	0.00414542	0.00667763	0.00372669	0.00800738	0.00612838	0.00639375	0.00659455	0.00652212	0.00645855
	CommercialPublic-DC	0.0110109	0.011354	0.00460901	0.0359153	0.0359153	0.0110109	0.00460901	0.0359153	0.0109241	0.0109175	0.140352	0.00488765	0.0115256	0.00468387	0.0381409	0.00956481	0.0102635	0.0107922	0.0106015	0.0104341
Italy	ResidentialGrid-lowAC	0	0	0	0	0	0	0	0	0	0	0	0	0	0	0	0	0	0	0	0
	ResidentialGrid-mediumAC	0	0	0	0	0	0	0	0	0	0	0	0	0	0	0	0	0	0	0	0
	ResidentialGrid-highAC	0	0	0	0	0	0	0	0	0	0	0	0	0	0	0	0	0	0	0	0
	ResidentialPV-lowAC	0	0	0	0	0	0	0	0	0	0	0	0	0	0	0	0	0	0	0	0
	ResidentialPV-mediumAC	0	0	0	0	0	0	0	0	0	0	0	0	0	0	0	0	0	0	0	0
	ResidentialPV-highAC	0	0	0	0	0	0	0	0	0	0	0	0	0	0	0	0	0	0	0	0
	CommercialPrivate-lowAC	0	0	0	0	0	0	0	0	0	0	0	0	0	0	0	0	0	0	0	0
	CommercialPrivate-mediumAC	0	0	0	0	0	0	0	0	0	0	0	0	0	0	0	0	0	0	0	0
	CommercialPrivate-highAC	0	0	0	0	0	0	0	0	0	0	0	0	0	0	0	0	0	0	0	0
	CommercialPrivate-DC	0	0	0	0	0	0	0	0	0	0	0	0	0	0	0	0	0	0	0	0
	CommercialPublic-mediumAC	0.00807598	0.00807598	0.00443789	0.011901	0.011901	0.00807598	0.00443789	0.011901	0.00686995	0.00662271	0.22947	0.00602983	0.00807598	0.00443789	0.011901	0.00742681	0.00774046	0.00797778	0.00789218	0.00781704
	CommercialPublic-highAC	0.00705139	0.00705139	0.00422198	0.00832638	0.00832638	0.00705139	0.00422198	0.00832638	0.00584536	0.00559813	0.0888323	0.00462346	0.00705139	0.00422198	0.00832638	0.00653552	0.00678477	0.00697336	0.00690533	0.00684562
	CommercialPublic-DC	0.0113019	0.011645	0.00512628	0.0353259	0.0353259	0.0118987	0.00508322	0.038412	0.00999921	0.00973217	0.13607	0.00539507	0.0118165	0.00520114	0.0375515	0.00991855	0.0105869	0.0110926	0.0109102	0.0107501
Latvia	ResidentialGrid-lowAC	0	0	0	0	0	0	0	0	0	0	0	0	0	0	0	0	0	0	0	0
	ResidentialGrid-mediumAC	0	0	0	0	0	0	0	0	0	0	0	0	0	0	0	0	0	0	0	0
	ResidentialGrid-highAC	0	0	0	0	0	0	0	0	0	0	0	0	0	0	0	0	0	0	0	0
	ResidentialPV-lowAC	0	0	0	0	0	0	0	0	0	0	0	0	0	0	0	0	0	0	0	0
	ResidentialPV-mediumAC	0	0	0	0	0	0	0	0	0	0	0	0	0	0	0	0	0	0	0	0
	ResidentialPV-highAC	0	0	0	0	0	0	0	0	0	0	0	0	0	0	0	0	0	0	0	0
	CommercialPrivate-lowAC	0	0	0	0	0	0	0	0	0	0	0	0	0	0	0	0	0	0	0	0
	CommercialPrivate-mediumAC	0	0	0	0	0	0	0	0	0	0	0	0	0	0	0	0	0	0	0	0
	CommercialPrivate-highAC	0	0	0	0	0	0	0	0	0	0	0	0	0	0	0	0	0	0	0	0
	CommercialPrivate-DC	0	0	0	0	0	0	0	0	0	0	0	0	0	0	0	0	0	0	0	0
	CommercialPublic-mediumAC	0.00631432	0.00631432	0.00318678	0.00960253	0.00960253	0.00631432	0.00318678	0.00960253	0.00583794	0.00583794	0.196639	0.00455532	0.00631432	0.00318678	0.00960253	0.0058083	0.00605279	0.00623778	0.00617105	0.00611248
	CommercialPublic-highAC	0.00538965	0.00538965	0.00299515	0.00646865	0.00646865	0.00538965	0.00299515	0.00646865	0.00491327	0.00491327	0.0745996	0.00333492	0.00538965	0.00299515	0.00646865	0.00499324	0.00518477	0.00532969	0.00527741	0.00523153
	CommercialPublic-DC	0.00910348	0.00944659	0.00373787	0.0299766	0.0299766	0.00910348	0.00373787	0.0299766	0.00858894	0.00858894	0.117508	0.00397141	0.00961814	0.00381273	0.0322022	0.00794487	0.00850466	0.00892823	0.00877544	0.00864134
Lithuania	ResidentialGrid-lowAC	0	0	0	0	0	0	0	0	0	0	0	0	0	0	0	0	0	0	0	0
	ResidentialGrid-mediumAC	0	0	0	0	0	0	0	0	0	0	0	0	0	0	0	0	0	0	0	0
	ResidentialGrid-highAC	0	0	0	0	0	0	0	0	0	0	0	0	0	0	0	0	0	0	0	0
	ResidentialPV-lowAC	0	0	0	0	0	0	0	0	0	0	0	0	0	0	0	0	0	0	0	0
	ResidentialPV-mediumAC	0	0	0	0	0	0	0	0	0	0	0	0	0	0	0	0	0	0	0	0
	ResidentialPV-highAC	0	0	0	0	0	0	0	0	0	0	0	0	0	0	0	0	0	0	0	0
	CommercialPrivate-lowAC	0	0	0	0	0	0	0	0	0	0	0	0	0	0	0	0	0	0	0	0
	CommercialPrivate-mediumAC	0	0	0	0	0	0	0	0	0	0	0	0	0	0	0	0	0	0	0	0
	CommercialPrivate-highAC	0	0	0	0	0	0	0	0	0	0	0	0	0	0	0	0	0	0	0	0
	CommercialPrivate-DC	0	0	0	0	0	0	0	0	0	0	0	0	0	0	0	0	0	0	0	0
	CommercialPublic-mediumAC	0.00571496	0.00571496	0.0026625	0.00892424	0.00892424	0.00571496	0.0026625	0.00892424	0.00553406	0.00552602	0.191471	0.00399819	0.00571496	0.0026625	0.00892424	0.00523	0.00546431	0.00564161	0.00557765	0.00552152
	CommercialPublic-highAC	0.00480498	0.00480498	0.00247445	0.00585516	0.00585516	0.00480498	0.00247445	0.00585516	0.00462408	0.00461604	0.0721663	0.00280514	0.00480498	0.00247445	0.00585516	0.00442615	0.00460918	0.00474768	0.00469772	0.00465387
	CommercialPublic-DC	0.00841264	0.00875575	0.00316614	0.0288224	0.0288224	0.00841264	0.00316614	0.0288224	0.00821724	0.00820856	0.11441	0.00339449	0.0089273	0.003241	0.031048	0.00728707	0.0078309	0.00824239	0.00809395	0.00796367
Luxembourg	ResidentialGrid-lowAC	0	0	0	0	0	0	0	0	0	0	0	0	0	0	0	0	0	0	0	0
	ResidentialGrid-mediumAC	0	0	0	0	0	0	0	0	0	0	0	0	0	0	0	0	0	0	0	0
	ResidentialGrid-highAC	0	0	0	0	0	0	0	0	0	0	0	0	0	0	0	0	0	0	0	0
	ResidentialPV-lowAC	0	0	0	0	0	0	0	0	0	0	0	0	0	0	0	0	0	0	0	0
	ResidentialPV-mediumAC	0	0	0	0	0	0	0	0	0	0	0	0	0	0	0	0	0	0	0	0
	ResidentialPV-highAC	0	0	0	0	0	0	0	0	0	0	0	0	0	0	0	0	0	0	0	0
	CommercialPrivate-lowAC	0	0	0	0	0	0	0	0	0	0	0	0	0	0	0	0	0	0	0	0
	CommercialPrivate-mediumAC	0	0	0	0	0	0	0	0	0	0	0	0	0	0	0	0	0	0	0	0
	CommercialPrivate-highAC	0	0	0	0	0	0	0	0	0	0	0	0	0	0	0	0	0	0	0	0
	CommercialPrivate-DC	0	0	0	0	0	0	0	0	0	0	0	0	0	0	0	0	0	0	0	0
	CommercialPublic-mediumAC	0.00671389	0.00671389	0.00292564	0.0106968	0.0106968	0.00671389	0.00292564	0.0106968	0.00643248	0.00642042	0.237246	0.00458329	0.00671389	0.00292564	0.0106968	0.00602261	0.00635661	0.00660933	0.00651816	0.00643815
	CommercialPublic-highAC	0.00565992	0.00565992	0.00270258	0.00699254	0.00699254	0.00565992	0.00270258	0.00699254	0.00537851	0.00536645	0.0911381	0.00312222	0.00565992	0.00270258	0.00699254	0.0051089	0.00537513	0.00557657	0.00550391	0.00544013
	CommercialPublic-DC	0.00991759	0.0102607	0.00350378	0.0348684	0.0348684	0.010536	0.00341004	0.038257	0.00961364	0.00960061	0.139499	0.00378294	0.0104323	0.00357864	0.0370939	0.00846819	0.00916848	0.00969835	0.00950721	0.00933946
Malta	ResidentialGrid-lowAC	0	0	0	0	0	0	0	0	0	0	0	0	0	0	0	0	0	0	0	0
	ResidentialGrid-mediumAC	0	0	0	0	0	0	0	0	0	0	0	0	0	0	0	0	0	0	0	0
	ResidentialGrid-highAC	0	0	0	0	0	0	0	0	0	0	0	0	0	0	0	0	0	0	0	0
	ResidentialPV-lowAC	0	0	0	0	0	0	0	0	0	0	0	0	0	0	0	0	0	0	0	0
	ResidentialPV-mediumAC	0	0	0	0	0	0	0	0	0	0	0	0	0	0	0	0	0	0	0	0
	ResidentialPV-highAC	0	0	0	0	0	0	0	0	0	0	0	0	0	0	0	0	0	0	0	0
	CommercialPrivate-lowAC	0	0	0	0	0	0	0	0	0	0	0	0	0	0	0	0	0	0	0	0
	CommercialPrivate-mediumAC	0	0	0	0	0	0	0	0	0	0	0	0	0	0	0	0	0	0	0	0
	CommercialPrivate-highAC	0	0	0	0	0	0	0	0	0	0	0	0	0	0	0	0	0	0	0	0
	CommercialPrivate-DC	0	0	0	0	0	0	0	0	0	0	0	0	0	0	0	0	0	0	0	0
	CommercialPublic-mediumAC	0.00678803	0.00678803	0.00363046	0.0101078	0.0101078	0.00678803	0.00363046	0.0101078	0.00678803	0.00675788	0.198941	0.00501214	0.00678803	0.00363046	0.0101078	0.00627359	0.00652215	0.00671022	0.00664238	0.00658283
	CommercialPublic-highAC	0.00585748	0.00585748	0.00343741	0.00694801	0.00694801	0.00585748	0.00343741	0.00694801	0.00585748	0.00582733	0.0758069	0.0037808	0.00585748	0.00343741	0.00694801	0.00545405	0.00564897	0.00579646	0.00574326	0.00569656
	CommercialPublic-DC	0.00963253	0.00997564	0.00421928	0.030691	0.030691	0.00963253	0.00421928	0.030691	0.00963253	0.00959997	0.118999	0.00445489	0.0101472	0.00429414	0.0329166	0.0084607	0.00902688	0.00945528	0.00930075	0.00916511
Netherlands	ResidentialGrid-lowAC	0	0	0	0	0	0	0	0	0	0	0	0	0	0	0	0	0	0	0	0
	ResidentialGrid-mediumAC	0	0	0	0	0	0	0	0	0	0	0	0	0	0	0	0	0	0	0	0
	ResidentialGrid-highAC	0	0	0	0	0	0	0	0	0	0	0	0	0	0	0	0	0	0	0	0
	ResidentialPV-lowAC	0	0	0	0	0	0	0	0	0	0	0	0	0	0	0	0	0	0	0	0
	ResidentialPV-mediumAC	0	0	0	0	0	0	0	0	0	0	0	0	0	0	0	0	0	0	0	0
	ResidentialPV-highAC	0	0	0	0	0	0	0	0	0	0	0	0	0	0	0	0	0	0	0	0
	CommercialPrivate-lowAC	0	0	0	0	0	0	0	0	0	0	0	0	0	0	0	0	0	0	0	0
	CommercialPrivate-mediumAC	0	0	0	0	0	0	0	0	0	0	0	0	0	0	0	0	0	0	0	0
	CommercialPrivate-highAC	0	0	0	0	0	0	0	0	0	0	0	0	0	0	0	0	0	0	0	0
	CommercialPrivate-DC	0	0	0	0	0	0	0	0	0	0	0	0	0	0	0	0	0	0	0	0
	CommercialPublic-mediumAC	0.00733503	0.00733503	0.00320517	0.0116771	0.0116771	0.00733503	0.00320517	0.0116771	0.00706368	0.00648679	0.258656	0.00501231	0.00733503	0.00320517	0.0116771	0.00654797	0.00692825	0.00721598	0.00711219	0.00702109
	CommercialPublic-highAC	0.00621421	0.00621421	0.00296586	0.00767797	0.00767797	0.00621421	0.00296586	0.00767797	0.00594285	0.00536597	0.100104	0.00342679	0.00621421	0.00296586	0.00767797	0.00558326	0.00588811	0.00611877	0.00603557	0.00596254
	CommercialPublic-DC	0.0107863	0.0111294	0.00383051	0.0378454	0.0378454	0.0107863	0.00383051	0.0378454	0.0104932	0.00987008	0.151317	0.00413326	0.0113009	0.00390537	0.040071	0.00918654	0.00995947	0.0105443	0.0103333	0.0101482
Poland	ResidentialGrid-lowAC	0	0	0	0	0	0	0	0	0	0	0	0	0	0	0	0	0	0	0	0
	ResidentialGrid-mediumAC	0	0	0	0	0	0	0	0	0	0	0	0	0	0	0	0	0	0	0	0
	ResidentialGrid-highAC	0	0	0	0	0	0	0	0	0	0	0	0	0	0	0	0	0	0	0	0
	ResidentialPV-lowAC	0	0	0	0	0	0	0	0	0	0	0	0	0	0	0	0	0	0	0	0
	ResidentialPV-mediumAC	0	0	0	0	0	0	0	0	0	0	0	0	0	0	0	0	0	0	0	0
	ResidentialPV-highAC	0	0	0	0	0	0	0	0	0	0	0	0	0	0	0	0	0	0	0	0
	CommercialPrivate-lowAC	0	0	0	0	0	0	0	0	0	0	0	0	0	0	0	0	0	0	0	0
	CommercialPrivate-mediumAC	0	0	0	0	0	0	0	0	0	0	0	0	0	0	0	0	0	0	0	0
	CommercialPrivate-highAC	0	0	0	0	0	0	0	0	0	0	0	0	0	0	0	0	0	0	0	0
	CommercialPrivate-DC	0	0	0	0	0	0	0	0	0	0	0	0	0	0	0	0	0	0	0	0
	CommercialPublic-mediumAC	0.00599949	0.00599949	0.00288321	0.00927586	0.00927586	0.00599949	0.00288321	0.00927586	0.00589899	0.00569798	0.195639	0.00424682	0.00599949	0.00288321	0.00927586	0.00549663	0.00573959	0.00592343	0.00585711	0.00579891
	CommercialPublic-highAC	0.00507702	0.00507702	0.00269212	0.0061517	0.0061517	0.00507702	0.00269212	0.0061517	0.00497652	0.00477552	0.0740097	0.00303053	0.00507702	0.00269212	0.0061517	0.00468325	0.00487351	0.00501746	0.00496553	0.00491996
	CommercialPublic-DC	0.00875691	0.00910002	0.00340917	0.0295605	0.0295605	0.00875691	0.00340917	0.0295605	0.00864836	0.00843125	0.1168	0.00364193	0.00927157	0.00348403	0.0317861	0.00760325	0.00816065	0.00858241	0.00843027	0.00829674
Portugal	ResidentialGrid-lowAC	0	0	0	0	0	0	0	0	0	0	0	0	0	0	0	0	0	0	0	0
	ResidentialGrid-mediumAC	0	0	0	0	0	0	0	0	0	0	0	0	0	0	0	0	0	0	0	0
	ResidentialGrid-highAC	0	0	0	0	0	0	0	0	0	0	0	0	0	0	0	0	0	0	0	0
	ResidentialPV-lowAC	0	0	0	0	0	0	0	0	0	0	0	0	0	0	0	0	0	0	0	0
	ResidentialPV-mediumAC	0	0	0	0	0	0	0	0	0	0	0	0	0	0	0	0	0	0	0	0
	ResidentialPV-highAC	0	0	0	0	0	0	0	0	0	0	0	0	0	0	0	0	0	0	0	0
	CommercialPrivate-lowAC	0	0	0	0	0	0	0	0	0	0	0	0	0	0	0	0	0	0	0	0
	CommercialPrivate-mediumAC	0	0	0	0	0	0	0	0	0	0	0	0	0	0	0	0	0	0	0	0
	CommercialPrivate-highAC	0	0	0	0	0	0	0	0	0	0	0	0	0	0	0	0	0	0	0	0
	CommercialPrivate-DC	0	0	0	0	0	0	0	0	0	0	0	0	0	0	0	0	0	0	0	0
	CommercialPublic-mediumAC	0.00658885	0.00658885	0.00346882	0.00986918	0.00986918	0.00658885	0.00346882	0.00986918	0.00641398	0.00639388	0.196457	0.00483408	0.00658885	0.00346882	0.00986918	0.00608494	0.00632841	0.00651263	0.00644618	0.00638786
	CommercialPublic-highAC	0.00566565	0.00566565	0.00327756	0.00674177	0.00674177	0.00566565	0.00327756	0.00674177	0.00549078	0.00547068	0.0746908	0.00361642	0.00566565	0.00327756	0.00674177	0.005271	0.00546168	0.00560596	0.00555391	0.00550824
	CommercialPublic-DC	0.00939567	0.00973877	0.00404197	0.0302224	0.0302224	0.0101353	0.00398705	0.0340529	0.00920678	0.00918507	0.117559	0.00427499	0.00991033	0.00411683	0.032448	0.00824036	0.00879855	0.00922091	0.00906856	0.00893484
Romania	ResidentialGrid-lowAC	0	0	0	0	0	0	0	0	0	0	0	0	0	0	0	0	0	0	0	0
	ResidentialGrid-mediumAC	0	0	0	0	0	0	0	0	0	0	0	0	0	0	0	0	0	0	0	0
	ResidentialGrid-highAC	0	0	0	0	0	0	0	0	0	0	0	0	0	0	0	0	0	0	0	0
	ResidentialPV-lowAC	0	0	0	0	0	0	0	0	0	0	0	0	0	0	0	0	0	0	0	0
	ResidentialPV-mediumAC	0	0	0	0	0	0	0	0	0	0	0	0	0	0	0	0	0	0	0	0
	ResidentialPV-highAC	0	0	0	0	0	0	0	0	0	0	0	0	0	0	0	0	0	0	0	0
	CommercialPrivate-lowAC	0	0	0	0	0	0	0	0	0	0	0	0	0	0	0	0	0	0	0	0
	CommercialPrivate-mediumAC	0	0	0	0	0	0	0	0	0	0	0	0	0	0	0	0	0	0	0	0
	CommercialPrivate-highAC	0	0	0	0	0	0	0	0	0	0	0	0	0	0	0	0	0	0	0	0
	CommercialPrivate-DC	0	0	0	0	0	0	0	0	0	0	0	0	0	0	0	0	0	0	0	0
	CommercialPublic-mediumAC	0.00571535	0.00571535	0.00274923	0.00883385	0.00883385	0.00571535	0.00274923	0.00883385	0.00541384	0.00540379	0.186217	0.00404714	0.00571535	0.00274923	0.00883385	0.00525459	0.00547721	0.00564565	0.00558489	0.00553156
	CommercialPublic-highAC	0.00482227	0.00482227	0.00256529	0.0058393	0.0058393	0.00482227	0.00256529	0.0058393	0.00452076	0.00451071	0.0700576	0.00288554	0.00482227	0.00256529	0.0058393	0.00446363	0.00463691	0.00476802	0.00472073	0.00467922
	CommercialPublic-DC	0.00836307	0.00870618	0.00325355	0.0282399	0.0282399	0.00836307	0.00325355	0.0282399	0.00803741	0.00802655	0.111593	0.00347594	0.00887773	0.00332841	0.0304655	0.0072755	0.00780097	0.00819856	0.00805514	0.00792926
Slovakia	ResidentialGrid-lowAC	0	0	0	0	0	0	0	0	0	0	0	0	0	0	0	0	0	0	0	0
	ResidentialGrid-mediumAC	0	0	0	0	0	0	0	0	0	0	0	0	0	0	0	0	0	0	0	0
	ResidentialGrid-highAC	0	0	0	0	0	0	0	0	0	0	0	0	0	0	0	0	0	0	0	0
	ResidentialPV-lowAC	0	0	0	0	0	0	0	0	0	0	0	0	0	0	0	0	0	0	0	0
	ResidentialPV-mediumAC	0	0	0	0	0	0	0	0	0	0	0	0	0	0	0	0	0	0	0	0
	ResidentialPV-highAC	0	0	0	0	0	0	0	0	0	0	0	0	0	0	0	0	0	0	0	0
	CommercialPrivate-lowAC	0	0	0	0	0	0	0	0	0	0	0	0	0	0	0	0	0	0	0	0
	CommercialPrivate-mediumAC	0	0	0	0	0	0	0	0	0	0	0	0	0	0	0	0	0	0	0	0
	CommercialPrivate-highAC	0	0	0	0	0	0	0	0	0	0	0	0	0	0	0	0	0	0	0	0
	CommercialPrivate-DC	0	0	0	0	0	0	0	0	0	0	0	0	0	0	0	0	0	0	0	0
	CommercialPublic-mediumAC	0.0066938	0.0066938	0.00357001	0.00997807	0.00997807	0.0066938	0.00357001	0.00997807	0.00627973	0.0062536	0.19679	0.00493691	0.0066938	0.00357001	0.00997807	0.00618883	0.00643281	0.00661742	0.00655082	0.00649238
	CommercialPublic-highAC	0.00576986	0.00576986	0.00337857	0.00684742	0.00684742	0.00576986	0.00337857	0.00684742	0.00535579	0.00532966	0.0748874	0.00371788	0.00576986	0.00337857	0.00684742	0.00537433	0.00556544	0.00571003	0.00565787	0.00561209
	CommercialPublic-DC	0.00951119	0.0098543	0.00415153	0.0303611	0.0303611	0.00994997	0.00397383	0.0331982	0.00906395	0.00903572	0.117795	0.00438481	0.0100259	0.00422639	0.0325867	0.00835423	0.00891322	0.00933619	0.00918361	0.0090497
Slovenia	ResidentialGrid-lowAC	0	0	0	0	0	0	0	0	0	0	0	0	0	0	0	0	0	0	0	0
	ResidentialGrid-mediumAC	0	0	0	0	0	0	0	0	0	0	0	0	0	0	0	0	0	0	0	0
	ResidentialGrid-highAC	0	0	0	0	0	0	0	0	0	0	0	0	0	0	0	0	0	0	0	0
	ResidentialPV-lowAC	0	0	0	0	0	0	0	0	0	0	0	0	0	0	0	0	0	0	0	0
	ResidentialPV-mediumAC	0	0	0	0	0	0	0	0	0	0	0	0	0	0	0	0	0	0	0	0
	ResidentialPV-highAC	0	0	0	0	0	0	0	0	0	0	0	0	0	0	0	0	0	0	0	0
	CommercialPrivate-lowAC	0	0	0	0	0	0	0	0	0	0	0	0	0	0	0	0	0	0	0	0
	CommercialPrivate-mediumAC	0	0	0	0	0	0	0	0	0	0	0	0	0	0	0	0	0	0	0	0
	CommercialPrivate-highAC	0	0	0	0	0	0	0	0	0	0	0	0	0	0	0	0	0	0	0	0
	CommercialPrivate-DC	0	0	0	0	0	0	0	0	0	0	0	0	0	0	0	0	0	0	0	0
	CommercialPublic-mediumAC	0.0061942	0.0061942	0.00288271	0.00967581	0.00967581	0.0061942	0.00288271	0.00967581	0.00590475	0.00584445	0.207713	0.00433174	0.0061942	0.00288271	0.00967581	0.00563661	0.00590601	0.00610986	0.00603633	0.00597179
	CommercialPublic-highAC	0.00523353	0.00523353	0.00268234	0.00638314	0.00638314	0.00523353	0.00268234	0.00638314	0.00494408	0.00488378	0.0789727	0.00304434	0.00523353	0.00268234	0.00638314	0.00479408	0.00500641	0.00516706	0.00510911	0.00505824
	CommercialPublic-DC	0.00908024	0.00942335	0.0034228	0.0310886	0.0310886	0.0111296	0.00350064	0.0408077	0.0087676	0.00870247	0.12338	0.00366904	0.0095949	0.00349766	0.0333142	0.00784067	0.00843958	0.00889274	0.00872927	0.0085858
Spain	ResidentialGrid-lowAC	0	0	0	0	0	0	0	0	0	0	0	0	0	0	0	0	0	0	0	0
	ResidentialGrid-mediumAC	0	0	0	0	0	0	0	0	0	0	0	0	0	0	0	0	0	0	0	0
	ResidentialGrid-highAC	0	0	0	0	0	0	0	0	0	0	0	0	0	0	0	0	0	0	0	0
	ResidentialPV-lowAC	0	0	0	0	0	0	0	0	0	0	0	0	0	0	0	0	0	0	0	0
	ResidentialPV-mediumAC	0	0	0	0	0	0	0	0	0	0	0	0	0	0	0	0	0	0	0	0
	ResidentialPV-highAC	0	0	0	0	0	0	0	0	0	0	0	0	0	0	0	0	0	0	0	0
	CommercialPrivate-lowAC	0	0	0	0	0	0	0	0	0	0	0	0	0	0	0	0	0	0	0	0
	CommercialPrivate-mediumAC	0	0	0	0	0	0	0	0	0	0	0	0	0	0	0	0	0	0	0	0
	CommercialPrivate-highAC	0	0	0	0	0	0	0	0	0	0	0	0	0	0	0	0	0	0	0	0
	CommercialPrivate-DC	0	0	0	0	0	0	0	0	0	0	0	0	0	0	0	0	0	0	0	0
	CommercialPublic-mediumAC	0.00702484	0.00702484	0.0035294	0.0106998	0.0106998	0.00702484	0.0035294	0.0106998	0.00666303	0.00652232	0.219738	0.00505892	0.00702484	0.0035294	0.0106998	0.00641567	0.00670999	0.00693269	0.00685236	0.00678185
	CommercialPublic-highAC	0.00602817	0.00602817	0.00332028	0.00724839	0.00724839	0.00602817	0.00332028	0.00724839	0.00566636	0.00552566	0.0842966	0.00370451	0.00602817	0.00332028	0.00724839	0.00554568	0.0057788	0.00595519	0.00589156	0.00583571
	CommercialPublic-DC	0.0100839	0.010427	0.00413466	0.0332275	0.0332275	0.010558	0.0038152	0.0367885	0.00969312	0.00954115	0.13028	0.0043936	0.0105986	0.00420952	0.0354531	0.00876339	0.00940142	0.00988418	0.00971003	0.00955719
Sweden	ResidentialGrid-lowAC	0	0	0	0	0	0	0	0	0	0	0	0	0	0	0	0	0	0	0	0
	ResidentialGrid-mediumAC	0	0	0	0	0	0	0	0	0	0	0	0	0	0	0	0	0	0	0	0
	ResidentialGrid-highAC	0	0	0	0	0	0	0	0	0	0	0	0	0	0	0	0	0	0	0	0
	ResidentialPV-lowAC	0	0	0	0	0	0	0	0	0	0	0	0	0	0	0	0	0	0	0	0
	ResidentialPV-mediumAC	0	0	0	0	0	0	0	0	0	0	0	0	0	0	0	0	0	0	0	0
	ResidentialPV-highAC	0	0	0	0	0	0	0	0	0	0	0	0	0	0	0	0	0	0	0	0
	CommercialPrivate-lowAC	0	0	0	0	0	0	0	0	0	0	0	0	0	0	0	0	0	0	0	0
	CommercialPrivate-mediumAC	0	0	0	0	0	0	0	0	0	0	0	0	0	0	0	0	0	0	0	0
	CommercialPrivate-highAC	0	0	0	0	0	0	0	0	0	0	0	0	0	0	0	0	0	0	0	0
	CommercialPrivate-DC	0	0	0	0	0	0	0	0	0	0	0	0	0	0	0	0	0	0	0	0
	CommercialPublic-mediumAC	0.00658879	0.00658879	0.00248146	0.0109071	0.0109071	0.00658879	0.00248146	0.0109071	0.00652045	0.0065104	0.256539	0.00427873	0.00658879	0.00248146	0.0109071	0.00580805	0.00618527	0.0064707	0.00636774	0.00627737
	CommercialPublic-highAC	0.00547238	0.00547238	0.00224322	0.00692749	0.00692749	0.00547238	0.00224322	0.00692749	0.00540404	0.00539399	0.0988074	0.00270142	0.00547238	0.00224322	0.00692749	0.0048467	0.005149	0.00537774	0.00529523	0.00522281
	CommercialPublic-DC	0.00996722	0.0103103	0.00304718	0.0368873	0.0368873	0.00996722	0.00304718	0.0368873	0.0098934	0.00988254	0.149776	0.00334837	0.0104819	0.00312204	0.0391129	0.00837738	0.00914553	0.00972674	0.00951708	0.00933307
United Kingdom	ResidentialGrid-lowAC	0	0	0	0	0	0	0	0	0	0	0	0	0	0	0	0	0	0	0	0
	ResidentialGrid-mediumAC	0	0	0	0	0	0	0	0	0	0	0	0	0	0	0	0	0	0	0	0
	ResidentialGrid-highAC	0	0	0	0	0	0	0	0	0	0	0	0	0	0	0	0	0	0	0	0
	ResidentialPV-lowAC	0	0	0	0	0	0	0	0	0	0	0	0	0	0	0	0	0	0	0	0
	ResidentialPV-mediumAC	0	0	0	0	0	0	0	0	0	0	0	0	0	0	0	0	0	0	0	0
	ResidentialPV-highAC	0	0	0	0	0	0	0	0	0	0	0	0	0	0	0	0	0	0	0	0
	CommercialPrivate-lowAC	0	0	0	0	0	0	0	0	0	0	0	0	0	0	0	0	0	0	0	0
	CommercialPrivate-mediumAC	0	0	0	0	0	0	0	0	0	0	0	0	0	0	0	0	0	0	0	0
	CommercialPrivate-highAC	0	0	0	0	0	0	0	0	0	0	0	0	0	0	0	0	0	0	0	0
	CommercialPrivate-DC	0	0	0	0	0	0	0	0	0	0	0	0	0	0	0	0	0	0	0	0
	CommercialPublic-mediumAC	0.00786883	0.00786883	0.00408809	0.0118438	0.0118438	0.00786883	0.00408809	0.0118438	0.00744873	0.0072839	0.237944	0.00574245	0.00786883	0.00408809	0.0118438	0.00717966	0.00751264	0.00776458	0.0076737	0.00759393
	CommercialPublic-highAC	0.00681633	0.00681633	0.00386539	0.00814607	0.00814607	0.00681633	0.00386539	0.00814607	0.00639623	0.0062314	0.0921097	0.00428411	0.00681633	0.00386539	0.00814607	0.00626707	0.00653245	0.00673325	0.00666081	0.00659724
	CommercialPublic-DC	0.0111607	0.0115038	0.00475881	0.0360651	0.0360651	0.0111607	0.00475881	0.0360651	0.0107069	0.0105289	0.140502	0.00503745	0.0116754	0.00483367	0.0382907	0.00971461	0.0104133	0.010942	0.0107513	0.0105839
Norway	ResidentialGrid-lowAC	0	0	0	0	0	0	0	0	0	0	0	0	0	0	0	0	0	0	0	0
	ResidentialGrid-mediumAC	0	0	0	0	0	0	0	0	0	0	0	0	0	0	0	0	0	0	0	0
	ResidentialGrid-highAC	0	0	0	0	0	0	0	0	0	0	0	0	0	0	0	0	0	0	0	0
	ResidentialPV-lowAC	0	0	0	0	0	0	0	0	0	0	0	0	0	0	0	0	0	0	0	0
	ResidentialPV-mediumAC	0	0	0	0	0	0	0	0	0	0	0	0	0	0	0	0	0	0	0	0
	ResidentialPV-highAC	0	0	0	0	0	0	0	0	0	0	0	0	0	0	0	0	0	0	0	0
	CommercialPrivate-lowAC	0	0	0	0	0	0	0	0	0	0	0	0	0	0	0	0	0	0	0	0
	CommercialPrivate-mediumAC	0	0	0	0	0	0	0	0	0	0	0	0	0	0	0	0	0	0	0	0
	CommercialPrivate-highAC	0	0	0	0	0	0	0	0	0	0	0	0	0	0	0	0	0	0	0	0
	CommercialPrivate-DC	0	0	0	0	0	0	0	0	0	0	0	0	0	0	0	0	0	0	0	0
	CommercialPublic-mediumAC	0.00672329	0.00672329	0.00240198	0.0112666	0.0112666	0.00672329	0.00240198	0.0112666	0.00672329	0.00652229	0.269695	0.00429289	0.00672329	0.00240198	0.0112666	0.00588255	0.00628876	0.00659612	0.00648525	0.00638794
	CommercialPublic-highAC	0.005565	0.005565	0.00215356	0.00710226	0.00710226	0.005565	0.00215356	0.00710226	0.005565	0.005364	0.104169	0.00263763	0.005565	0.00215356	0.00710226	0.00488925	0.00521575	0.00546279	0.00537367	0.00529546
	CommercialPublic-DC	0.0102364	0.0105795	0.00297687	0.0384771	0.0384771	0.0102364	0.00297687	0.0384771	0.0102364	0.0100193	0.156904	0.00329284	0.010751	0.00305173	0.0407026	0.00855237	0.00936602	0.00998166	0.00975958	0.00956466
Switzerland	ResidentialGrid-lowAC	0	0	0	0	0	0	0	0	0	0	0	0	0	0	0	0	0	0	0	0
	ResidentialGrid-mediumAC	0	0	0	0	0	0	0	0	0	0	0	0	0	0	0	0	0	0	0	0
	ResidentialGrid-highAC	0	0	0	0	0	0	0	0	0	0	0	0	0	0	0	0	0	0	0	0
	ResidentialPV-lowAC	0	0	0	0	0	0	0	0	0	0	0	0	0	0	0	0	0	0	0	0
	ResidentialPV-mediumAC	0	0	0	0	0	0	0	0	0	0	0	0	0	0	0	0	0	0	0	0
	ResidentialPV-highAC	0	0	0	0	0	0	0	0	0	0	0	0	0	0	0	0	0	0	0	0
	CommercialPrivate-lowAC	0	0	0	0	0	0	0	0	0	0	0	0	0	0	0	0	0	0	0	0
	CommercialPrivate-mediumAC	0	0	0	0	0	0	0	0	0	0	0	0	0	0	0	0	0	0	0	0
	CommercialPrivate-highAC	0	0	0	0	0	0	0	0	0	0	0	0	0	0	0	0	0	0	0	0
	CommercialPrivate-DC	0	0	0	0	0	0	0	0	0	0	0	0	0	0	0	0	0	0	0	0
	CommercialPublic-mediumAC	0.00871012	0.00871012	0.00416664	0.013487	0.013487	0.00871012	0.00416664	0.013487	0.00829459	0.00829459	0.285201	0.00615476	0.00871012	0.00416664	0.013487	0.00780708	0.00824339	0.00857353	0.00845444	0.00834992
	CommercialPublic-highAC	0.00750835	0.00750835	0.00390765	0.00913089	0.00913089	0.00750835	0.00390765	0.00913089	0.00709282	0.00709282	0.111582	0.00441857	0.00750835	0.00390765	0.00913089	0.00678061	0.00713223	0.00739828	0.0073023	0.00721807
	CommercialPublic-DC	0.012511	0.0128541	0.00489903	0.0421228	0.0421228	0.0125193	0.00458724	0.0433762	0.0120622	0.0120622	0.1663	0.00523034	0.0143615	0.0051682	0.050125	0.0107292	0.0115901	0.0122415	0.0120065	0.0118003
