# Supplementary material for: Comparing the levelized cost of electric vehicle charging options in Europe
Source: Nat Commun. 2022 Sep 8;13:5277. doi: 10.1038/s41467-022-32835-7 (PMC9458728; doi:10.1038/s41467-022-32835-7)
Supplement: Supplementary file 8 — Software 1 [file 41467_2022_32835_MOESM8_ESM.zip › LCOC-Model/output/_Scenario_AttractiveHomeCharging.xlsx]

## Sheet: AttractiveHomeCharging
Country	Option	LCOEquipment	LCOInstallation	LCOOM	LCOEnergy	LCONetwork	LCOTaxes	LCOElectricity	LCOProject	LCOInfrastructure	LCOCwoT	LCOTransaction	LCOC
Austria	ResidentialGrid-lowAC	0	0	0	0.05733	0.04995	0.05535	0.16263	0	0	0.16263	0	0.16263
	ResidentialGrid-mediumAC	0.0274431	0.0612582	0.00655228	0.0576181	0.050201	0.0556281	0.163447	0.0887013	0.0952536	0.258701	0	0.258701
	ResidentialGrid-highAC	0.037211	0.0668272	0.00888445	0.0576181	0.050201	0.0556281	0.163447	0.104038	0.112923	0.27637	0	0.27637
	ResidentialPV-lowAC	0	0	0	0.0876019	0.0300637	0.0333138	0.150979	0	0	0.150979	0	0.150979
	ResidentialPV-mediumAC	0.0274431	0.0612582	0.00655228	0.0880421	0.0302148	0.0334812	0.151738	0.0887013	0.0952536	0.246992	0	0.246992
	ResidentialPV-highAC	0.037211	0.0668272	0.00888445	0.0880421	0.0302148	0.0334812	0.151738	0.104038	0.112923	0.264661	0	0.264661
	CommercialPrivate-lowAC	0	0	0	0.053	0.0459	0.0277	0.1266	0	0	0.1266	0	0.1266
	CommercialPrivate-mediumAC	0.0962318	0.184131	0.0175294	0.0532663	0.0461307	0.0278392	0.127236	0.280362	0.297892	0.425128	0	0.425128
	CommercialPrivate-highAC	0.0729036	0.153665	0.01328	0.0532663	0.0461307	0.0278392	0.127236	0.226569	0.239849	0.367085	0	0.367085
	CommercialPrivate-DC	0.985196	1.06116	0.179462	0.0575337	0.0498263	0.0300695	0.137429	2.04636	2.22582	2.36325	0	2.36325
	CommercialPublic-mediumAC	0.131144	0.176548	0.147778	0.0532663	0.0461307	0.0278392	0.127236	0.307692	0.45547	0.582706	0.0116541	0.59436
	CommercialPublic-highAC	0.0728914	0.108336	0.0765556	0.0532663	0.0461307	0.0278392	0.127236	0.181228	0.257783	0.38502	0.00770039	0.39272
	CommercialPublic-DC	0.6923	0.745681	0.300865	0.0575337	0.0498263	0.0300695	0.137429	1.43798	1.73885	1.87627	0.0375255	1.9138
Belgium	ResidentialGrid-lowAC	0	0	0	0.0702	0.08784	0.07686	0.2349	0	0	0.2349	0	0.2349
	ResidentialGrid-mediumAC	0.0258021	0.0582528	0.00616047	0.0705528	0.0882814	0.0772462	0.23608	0.0840549	0.0902154	0.326296	0	0.326296
	ResidentialGrid-highAC	0.0349859	0.0635486	0.00835318	0.0705528	0.0882814	0.0772462	0.23608	0.0985344	0.106888	0.342968	0	0.342968
	ResidentialPV-lowAC	0	0	0	0.0986272	0.0493053	0.0431421	0.191075	0	0	0.191075	0	0.191075
	ResidentialPV-mediumAC	0.0258021	0.0582528	0.00616047	0.0991229	0.0495531	0.0433589	0.192035	0.0840549	0.0902154	0.28225	0	0.28225
	ResidentialPV-highAC	0.0349859	0.0635486	0.00835318	0.0991229	0.0495531	0.0433589	0.192035	0.0985344	0.106888	0.298922	0	0.298922
	CommercialPrivate-lowAC	0	0	0	0.0543	0.0623	0.0398	0.1564	0	0	0.1564	0	0.1564
	CommercialPrivate-mediumAC	0.0962318	0.187044	0.0175294	0.0545729	0.0626131	0.04	0.157186	0.283276	0.300806	0.457992	0	0.457992
	CommercialPrivate-highAC	0.0729036	0.156097	0.01328	0.0545729	0.0626131	0.04	0.157186	0.229001	0.242281	0.399467	0	0.399467
	CommercialPrivate-DC	0.985196	1.07617	0.179462	0.0589449	0.0676292	0.0432045	0.169779	2.06137	2.24083	2.41061	0	2.41061
	CommercialPublic-mediumAC	0.131144	0.179484	0.147778	0.0545729	0.0626131	0.04	0.157186	0.310627	0.458405	0.615591	0.0123118	0.627903
	CommercialPublic-highAC	0.0728914	0.110138	0.0765556	0.0545729	0.0626131	0.04	0.157186	0.183029	0.259585	0.416771	0.00833541	0.425106
	CommercialPublic-DC	0.6923	0.756229	0.300865	0.0589449	0.0676292	0.0432045	0.169779	1.44853	1.74939	1.91917	0.0383834	1.95756
Bulgaria	ResidentialGrid-lowAC	0	0	0	0.04914	0.02322	0.01449	0.08685	0	0	0.08685	0	0.08685
	ResidentialGrid-mediumAC	0.0473394	0.0522319	0.0113027	0.0493869	0.0233367	0.0145628	0.0872864	0.0995712	0.110874	0.19816	0	0.19816
	ResidentialGrid-highAC	0.064189	0.0569802	0.0153257	0.0493869	0.0233367	0.0145628	0.0872864	0.121169	0.136495	0.223781	0	0.223781
	ResidentialPV-lowAC	0	0	0	0.0867063	0.0131231	0.00818925	0.108019	0	0	0.108019	0	0.108019
	ResidentialPV-mediumAC	0.0473394	0.0522319	0.0113027	0.087142	0.0131891	0.0082304	0.108561	0.0995712	0.110874	0.219435	0	0.219435
	ResidentialPV-highAC	0.064189	0.0569802	0.0153257	0.087142	0.0131891	0.0082304	0.108561	0.121169	0.136495	0.245056	0	0.245056
	CommercialPrivate-lowAC	0	0	0	0.0719	0.0241	0.001	0.097	0	0	0.097	0	0.097
	CommercialPrivate-mediumAC	0.0962318	0.0550865	0.0175294	0.0722613	0.0242211	0.00100503	0.0974874	0.151318	0.168848	0.266335	0	0.266335
	CommercialPrivate-highAC	0.0729036	0.0459722	0.01328	0.0722613	0.0242211	0.00100503	0.0974874	0.118876	0.132156	0.229643	0	0.229643
	CommercialPrivate-DC	0.985196	0.396389	0.179462	0.0780504	0.0261615	0.00108554	0.105297	1.38158	1.56105	1.66634	0	1.66634
	CommercialPublic-mediumAC	0.131144	0.0465483	0.147778	0.0722613	0.0242211	0.00100503	0.0974874	0.177692	0.32547	0.422957	0.00845914	0.431416
	CommercialPublic-highAC	0.0728914	0.0285638	0.0765556	0.0722613	0.0242211	0.00100503	0.0974874	0.101455	0.178011	0.275498	0.00550996	0.281008
	CommercialPublic-DC	0.6923	0.278544	0.300865	0.0780504	0.0261615	0.00108554	0.105297	0.970843	1.27171	1.37701	0.0275401	1.40455
Croatia	ResidentialGrid-lowAC	0	0	0	0.05121	0.03735	0.02592	0.11448	0	0	0.11448	0	0.11448
	ResidentialGrid-mediumAC	0.0315596	0.0407972	0.00753512	0.0514673	0.0375377	0.0260503	0.115055	0.0723567	0.0798919	0.194947	0	0.194947
	ResidentialGrid-highAC	0.0427926	0.044506	0.0102171	0.0514673	0.0375377	0.0260503	0.115055	0.0872986	0.0975158	0.212571	0	0.212571
	ResidentialPV-lowAC	0	0	0	0.0924256	0.0228529	0.0158593	0.131138	0	0	0.131138	0	0.131138
	ResidentialPV-mediumAC	0.0315596	0.0407972	0.00753512	0.0928901	0.0229677	0.015939	0.131797	0.0723567	0.0798919	0.211689	0	0.211689
	ResidentialPV-highAC	0.0427926	0.044506	0.0102171	0.0928901	0.0229677	0.015939	0.131797	0.0872986	0.0975158	0.229313	0	0.229313
	CommercialPrivate-lowAC	0	0	0	0.0655	0.0445	0.0148	0.1248	0	0	0.1248	0	0.1248
	CommercialPrivate-mediumAC	0.0962318	0.0767326	0.0175294	0.0658291	0.0447236	0.0148744	0.125427	0.172964	0.190494	0.315921	0	0.315921
	CommercialPrivate-highAC	0.0729036	0.0640369	0.01328	0.0658291	0.0447236	0.0148744	0.125427	0.13694	0.15022	0.275648	0	0.275648
	CommercialPrivate-DC	0.985196	0.507899	0.179462	0.0711029	0.0483066	0.016066	0.135475	1.49309	1.67256	1.80803	0	1.80803
	CommercialPublic-mediumAC	0.131144	0.0683548	0.147778	0.0658291	0.0447236	0.0148744	0.125427	0.199498	0.347276	0.472703	0.00945407	0.482157
	CommercialPublic-highAC	0.0728914	0.041945	0.0765556	0.0658291	0.0447236	0.0148744	0.125427	0.114836	0.191392	0.316819	0.00633638	0.323155
	CommercialPublic-DC	0.6923	0.356902	0.300865	0.0711029	0.0483066	0.016066	0.135475	1.0492	1.35007	1.48554	0.0297108	1.51525
Cyprus	ResidentialGrid-lowAC	0	0	0	0.10809	0.02808	0.05832	0.19449	0	0	0.19449	0	0.19449
	ResidentialGrid-mediumAC	0.0375559	0.0499546	0.00896679	0.108633	0.0282211	0.0586131	0.195467	0.0875105	0.0964772	0.291945	0	0.291945
	ResidentialGrid-highAC	0.0509232	0.0544959	0.0121584	0.108633	0.0282211	0.0586131	0.195467	0.105419	0.117577	0.313045	0	0.313045
	ResidentialPV-lowAC	0	0	0	0.09532	0.0172434	0.0358133	0.148377	0	0	0.148377	0	0.148377
	ResidentialPV-mediumAC	0.0375559	0.0499546	0.00896679	0.095799	0.0173301	0.0359932	0.149122	0.0875105	0.0964772	0.2456	0	0.2456
	ResidentialPV-highAC	0.0509232	0.0544959	0.0121584	0.095799	0.0173301	0.0359932	0.149122	0.105419	0.117577	0.2667	0	0.2667
	CommercialPrivate-lowAC	0	0	0	0.1201	0.0293	0.0325	0.1819	0	0	0.1819	0	0.1819
	CommercialPrivate-mediumAC	0.0962318	0.0810121	0.0175294	0.120704	0.0294472	0.0326633	0.182814	0.177244	0.194773	0.377587	0	0.377587
	CommercialPrivate-highAC	0.0729036	0.0676083	0.01328	0.120704	0.0294472	0.0326633	0.182814	0.140512	0.153792	0.336606	0	0.336606
	CommercialPrivate-DC	0.985196	0.529945	0.179462	0.130373	0.0318063	0.0352801	0.19746	1.51514	1.6946	1.89206	0	1.89206
	CommercialPublic-mediumAC	0.131144	0.0726659	0.147778	0.120704	0.0294472	0.0326633	0.182814	0.20381	0.351587	0.534401	0.010688	0.545089
	CommercialPublic-highAC	0.0728914	0.0445905	0.0765556	0.120704	0.0294472	0.0326633	0.182814	0.117482	0.194037	0.376852	0.00753703	0.384389
	CommercialPublic-DC	0.6923	0.372394	0.300865	0.130373	0.0318063	0.0352801	0.19746	1.06469	1.36556	1.56302	0.0312604	1.59428
Czech Republic	ResidentialGrid-lowAC	0	0	0	0.0603	0.02385	0.04005	0.1242	0	0	0.1242	0	0.1242
	ResidentialGrid-mediumAC	0.0477338	0.0655297	0.0113969	0.060603	0.0239698	0.0402513	0.124824	0.113264	0.12466	0.249485	0	0.249485
	ResidentialGrid-highAC	0.0647239	0.071487	0.0154534	0.060603	0.0239698	0.0402513	0.124824	0.136211	0.151664	0.276488	0	0.276488
	ResidentialPV-lowAC	0	0	0	0.0971333	0.0142581	0.0239429	0.135334	0	0	0.135334	0	0.135334
	ResidentialPV-mediumAC	0.0477338	0.0655297	0.0113969	0.0976214	0.0143298	0.0240632	0.136014	0.113264	0.12466	0.260675	0	0.260675
	ResidentialPV-highAC	0.0647239	0.071487	0.0154534	0.0976214	0.0143298	0.0240632	0.136014	0.136211	0.151664	0.287679	0	0.287679
	CommercialPrivate-lowAC	0	0	0	0.0648	0.0575	0.0173	0.1396	0	0	0.1396	0	0.1396
	CommercialPrivate-mediumAC	0.0962318	0.0858906	0.0175294	0.0651256	0.0577889	0.0173869	0.140302	0.182122	0.199652	0.339953	0	0.339953
	CommercialPrivate-highAC	0.0729036	0.0716796	0.01328	0.0651256	0.0577889	0.0173869	0.140302	0.144583	0.157863	0.298165	0	0.298165
	CommercialPrivate-DC	0.985196	0.555076	0.179462	0.070343	0.0624186	0.0187799	0.151541	1.54027	1.71973	1.87128	0	1.87128
	CommercialPublic-mediumAC	0.131144	0.0775806	0.147778	0.0651256	0.0577889	0.0173869	0.140302	0.208724	0.356502	0.496803	0.00993607	0.50674
	CommercialPublic-highAC	0.0728914	0.0476063	0.0765556	0.0651256	0.0577889	0.0173869	0.140302	0.120498	0.197053	0.337355	0.0067471	0.344102
	CommercialPublic-DC	0.6923	0.390054	0.300865	0.070343	0.0624186	0.0187799	0.151541	1.08235	1.38322	1.53476	0.0306952	1.56545
Denmark	ResidentialGrid-lowAC	0	0	0	0.04851	0.04005	0.12384	0.2124	0	0	0.2124	0	0.2124
	ResidentialGrid-mediumAC	0.024811	0.0607133	0.00592384	0.0487538	0.0402513	0.124462	0.213467	0.0855243	0.0914481	0.304915	0	0.304915
	ResidentialGrid-highAC	0.033642	0.0662327	0.00803232	0.0487538	0.0402513	0.124462	0.213467	0.0998747	0.107907	0.321374	0	0.321374
	ResidentialPV-lowAC	0	0	0	0.0822375	0.0244322	0.0755475	0.182217	0	0	0.182217	0	0.182217
	ResidentialPV-mediumAC	0.024811	0.0607133	0.00592384	0.0826508	0.0245549	0.0759272	0.183133	0.0855243	0.0914481	0.274581	0	0.274581
	ResidentialPV-highAC	0.033642	0.0662327	0.00803232	0.0826508	0.0245549	0.0759272	0.183133	0.0998747	0.107907	0.29104	0	0.29104
	CommercialPrivate-lowAC	0	0	0	0.0443	0.04	0.1249	0.2092	0	0	0.2092	0	0.2092
	CommercialPrivate-mediumAC	0.0962318	0.208691	0.0175294	0.0445226	0.040201	0.125528	0.210251	0.304922	0.322452	0.532703	0	0.532703
	CommercialPrivate-highAC	0.0729036	0.174162	0.01328	0.0445226	0.040201	0.125528	0.210251	0.247065	0.260345	0.470597	0	0.470597
	CommercialPrivate-DC	0.985196	1.18768	0.179462	0.0480894	0.0434216	0.135584	0.227095	2.17288	2.35234	2.57943	0	2.57943
	CommercialPublic-mediumAC	0.131144	0.20129	0.147778	0.0445226	0.040201	0.125528	0.210251	0.332434	0.480212	0.690463	0.0138093	0.704272
	CommercialPublic-highAC	0.0728914	0.123519	0.0765556	0.0445226	0.040201	0.125528	0.210251	0.19641	0.272966	0.483217	0.00966434	0.492882
	CommercialPublic-DC	0.6923	0.834588	0.300865	0.0480894	0.0434216	0.135584	0.227095	1.52689	1.82775	2.05485	0.0410969	2.09594
Estonia	ResidentialGrid-lowAC	0	0	0	0.04689	0.03789	0.03303	0.11781	0	0	0.11781	0	0.11781
	ResidentialGrid-mediumAC	0.0257629	0.0377131	0.00615112	0.0471256	0.0380804	0.033196	0.118402	0.063476	0.0696271	0.188029	0	0.188029
	ResidentialGrid-highAC	0.0349328	0.0411415	0.0083405	0.0471256	0.0380804	0.033196	0.118402	0.0760743	0.0844148	0.202817	0	0.202817
	ResidentialPV-lowAC	0	0	0	0.0941561	0.0227269	0.0198118	0.136695	0	0	0.136695	0	0.136695
	ResidentialPV-mediumAC	0.0257629	0.0377131	0.00615112	0.0946292	0.0228411	0.0199114	0.137382	0.063476	0.0696271	0.207009	0	0.207009
	ResidentialPV-highAC	0.0349328	0.0411415	0.0083405	0.0946292	0.0228411	0.0199114	0.137382	0.0760743	0.0844148	0.221797	0	0.221797
	CommercialPrivate-lowAC	0	0	0	0.0471	0.0371	0.0149	0.0991	0	0	0.0991	0	0.0991
	CommercialPrivate-mediumAC	0.0962318	0.0962974	0.0175294	0.0473367	0.0372864	0.0149749	0.099598	0.192529	0.210059	0.309657	0	0.309657
	CommercialPrivate-highAC	0.0729036	0.0803645	0.01328	0.0473367	0.0372864	0.0149749	0.099598	0.153268	0.166548	0.266146	0	0.266146
	CommercialPrivate-DC	0.985196	0.608687	0.179462	0.051129	0.0402736	0.0161746	0.107577	1.59388	1.77334	1.88092	0	1.88092
	CommercialPublic-mediumAC	0.131144	0.0880644	0.147778	0.0473367	0.0372864	0.0149749	0.099598	0.219208	0.366986	0.466584	0.00933168	0.475915
	CommercialPublic-highAC	0.0728914	0.0540395	0.0765556	0.0473367	0.0372864	0.0149749	0.099598	0.126931	0.203487	0.303085	0.00606169	0.309146
	CommercialPublic-DC	0.6923	0.427726	0.300865	0.051129	0.0402736	0.0161746	0.107577	1.12003	1.42089	1.52847	0.0305694	1.55904
Finland	ResidentialGrid-lowAC	0	0	0	0.04392	0.04518	0.04653	0.13563	0	0	0.13563	0	0.13563
	ResidentialGrid-mediumAC	0.0287749	0.0634976	0.00687026	0.0441407	0.045407	0.0467638	0.136312	0.0922725	0.0991427	0.235454	0	0.235454
	ResidentialGrid-highAC	0.0390168	0.0692701	0.0093156	0.0441407	0.045407	0.0467638	0.136312	0.108287	0.117603	0.253914	0	0.253914
	ResidentialPV-lowAC	0	0	0	0.0850551	0.0272188	0.0280321	0.140306	0	0	0.140306	0	0.140306
	ResidentialPV-mediumAC	0.0287749	0.0634976	0.00687026	0.0854825	0.0273556	0.028173	0.141011	0.0922725	0.0991427	0.240154	0	0.240154
	ResidentialPV-highAC	0.0390168	0.0692701	0.0093156	0.0854825	0.0273556	0.028173	0.141011	0.108287	0.117603	0.258614	0	0.258614
	CommercialPrivate-lowAC	0	0	0	0.0444	0.0367	0.007	0.0881	0	0	0.0881	0	0.0881
	CommercialPrivate-mediumAC	0.0962318	0.181217	0.0175294	0.0446231	0.0368844	0.00703518	0.0885427	0.277448	0.294978	0.383521	0	0.383521
	CommercialPrivate-highAC	0.0729036	0.151234	0.01328	0.0446231	0.0368844	0.00703518	0.0885427	0.224137	0.237417	0.32596	0	0.32596
	CommercialPrivate-DC	0.985196	1.04615	0.179462	0.048198	0.0398393	0.00759878	0.0956361	2.03135	2.21081	2.30644	0	2.30644
	CommercialPublic-mediumAC	0.131144	0.173613	0.147778	0.0446231	0.0368844	0.00703518	0.0885427	0.304756	0.452534	0.541077	0.0108215	0.551898
	CommercialPublic-highAC	0.0728914	0.106535	0.0765556	0.0446231	0.0368844	0.00703518	0.0885427	0.179427	0.255982	0.344525	0.0068905	0.351415
	CommercialPublic-DC	0.6923	0.735133	0.300865	0.048198	0.0398393	0.00759878	0.0956361	1.42743	1.7283	1.82393	0.0364787	1.86041
France	ResidentialGrid-lowAC	0	0	0	0.05625	0.03969	0.05454	0.15048	0	0	0.15048	0	0.15048
	ResidentialGrid-mediumAC	0.0289095	0.0621103	0.0069024	0.0565327	0.0398894	0.0548141	0.151236	0.0910198	0.0979222	0.249158	0	0.249158
	ResidentialGrid-highAC	0.0391994	0.0677567	0.00935919	0.0565327	0.0398894	0.0548141	0.151236	0.106956	0.116315	0.267551	0	0.267551
	ResidentialPV-lowAC	0	0	0	0.0810775	0.0214097	0.0294201	0.131907	0	0	0.131907	0	0.131907
	ResidentialPV-mediumAC	0.0289095	0.0621103	0.0069024	0.081485	0.0215173	0.029568	0.13257	0.0910198	0.0979222	0.230492	0	0.230492
	ResidentialPV-highAC	0.0391994	0.0677567	0.00935919	0.081485	0.0215173	0.029568	0.13257	0.106956	0.116315	0.248885	0	0.248885
	CommercialPrivate-lowAC	0	0	0	0.0573	0.0421	0.0297	0.1291	0	0	0.1291	0	0.1291
	CommercialPrivate-mediumAC	0.0962318	0.174556	0.0175294	0.0575879	0.0423116	0.0298492	0.129749	0.270788	0.288317	0.418066	0	0.418066
	CommercialPrivate-highAC	0.0729036	0.145675	0.01328	0.0575879	0.0423116	0.0298492	0.129749	0.218579	0.231859	0.361608	0	0.361608
	CommercialPrivate-DC	0.985196	1.01184	0.179462	0.0622015	0.0457013	0.0322406	0.140143	1.99703	2.1765	2.31664	0	2.31664
	CommercialPublic-mediumAC	0.131144	0.166903	0.147778	0.0575879	0.0423116	0.0298492	0.129749	0.298047	0.445824	0.575573	0.0115115	0.587085
	CommercialPublic-highAC	0.0728914	0.102418	0.0765556	0.0575879	0.0423116	0.0298492	0.129749	0.175309	0.251865	0.381614	0.00763227	0.389246
	CommercialPublic-DC	0.6923	0.711022	0.300865	0.0622015	0.0457013	0.0322406	0.140143	1.40332	1.70419	1.84433	0.0368866	1.88122
Germany	ResidentialGrid-lowAC	0	0	0	0.04923	0.05328	0.13545	0.23796	0	0	0.23796	0	0.23796
	ResidentialGrid-mediumAC	0.0272144	0.0547027	0.00649768	0.0494774	0.0535477	0.136131	0.239156	0.0819171	0.0884148	0.327571	0	0.327571
	ResidentialGrid-highAC	0.0369009	0.0596757	0.00881041	0.0494774	0.0535477	0.136131	0.239156	0.0965766	0.105387	0.344543	0	0.344543
	ResidentialPV-lowAC	0	0	0	0.0747451	0.0314195	0.0798756	0.18604	0	0	0.18604	0	0.18604
	ResidentialPV-mediumAC	0.0272144	0.0547027	0.00649768	0.0751207	0.0315774	0.080277	0.186975	0.0819171	0.0884148	0.27539	0	0.27539
	ResidentialPV-highAC	0.0369009	0.0596757	0.00881041	0.0751207	0.0315774	0.080277	0.186975	0.0965766	0.105387	0.292362	0	0.292362
	CommercialPrivate-lowAC	0	0	0	0.0347	0.0524	0.1005	0.1876	0	0	0.1876	0	0.1876
	CommercialPrivate-mediumAC	0.0962318	0.158738	0.0175294	0.0348744	0.0526633	0.101005	0.188543	0.25497	0.272499	0.461042	0	0.461042
	CommercialPrivate-highAC	0.0729036	0.132474	0.01328	0.0348744	0.0526633	0.101005	0.188543	0.205378	0.218658	0.4072	0	0.4072
	CommercialPrivate-DC	0.985196	0.930351	0.179462	0.0376683	0.0568823	0.109097	0.203647	1.91555	2.09501	2.29866	0	2.29866
	CommercialPublic-mediumAC	0.131144	0.150968	0.147778	0.0348744	0.0526633	0.101005	0.188543	0.282111	0.429889	0.618432	0.0123686	0.6308
	CommercialPublic-highAC	0.0728914	0.0926392	0.0765556	0.0348744	0.0526633	0.101005	0.188543	0.165531	0.242086	0.430629	0.00861258	0.439241
	CommercialPublic-DC	0.6923	0.65376	0.300865	0.0376683	0.0568823	0.109097	0.203647	1.34606	1.64692	1.85057	0.0370114	1.88758
Greece	ResidentialGrid-lowAC	0	0	0	0.08073	0.02106	0.05103	0.15282	0	0	0.15282	0	0.15282
	ResidentialGrid-mediumAC	0.0391339	0.0511585	0.00934355	0.0811357	0.0211658	0.0512864	0.153588	0.0902924	0.0996359	0.253224	0	0.253224
	ResidentialGrid-highAC	0.0530629	0.0558093	0.0126692	0.0811357	0.0211658	0.0512864	0.153588	0.108872	0.121541	0.275129	0	0.275129
	ResidentialPV-lowAC	0	0	0	0.103356	0.0118631	0.0287453	0.143965	0	0	0.143965	0	0.143965
	ResidentialPV-mediumAC	0.0391339	0.0511585	0.00934355	0.103876	0.0119228	0.0288897	0.144688	0.0902924	0.0996359	0.244324	0	0.244324
	ResidentialPV-highAC	0.0530629	0.0558093	0.0126692	0.103876	0.0119228	0.0288897	0.144688	0.108872	0.121541	0.26623	0	0.26623
	CommercialPrivate-lowAC	0	0	0	0.0799	0.0246	0.0386	0.1431	0	0	0.1431	0	0.1431
	CommercialPrivate-mediumAC	0.0962318	0.0783977	0.0175294	0.0803015	0.0247236	0.038794	0.143819	0.174629	0.192159	0.335978	0	0.335978
	CommercialPrivate-highAC	0.0729036	0.0654264	0.01328	0.0803015	0.0247236	0.038794	0.143819	0.13833	0.15161	0.295429	0	0.295429
	CommercialPrivate-DC	0.985196	0.516477	0.179462	0.0867347	0.0267043	0.0419019	0.155341	1.50167	1.68113	1.83647	0	1.83647
	CommercialPublic-mediumAC	0.131144	0.0700322	0.147778	0.0803015	0.0247236	0.038794	0.143819	0.201176	0.348954	0.492773	0.00985545	0.502628
	CommercialPublic-highAC	0.0728914	0.0429743	0.0765556	0.0803015	0.0247236	0.038794	0.143819	0.115866	0.192421	0.33624	0.00672481	0.342965
	CommercialPublic-DC	0.6923	0.36293	0.300865	0.0867347	0.0267043	0.0419019	0.155341	1.05523	1.35609	1.51144	0.0302287	1.54166
Hungary	ResidentialGrid-lowAC	0	0	0	0.03771	0.03816	0.02052	0.09639	0	0	0.09639	0	0.09639
	ResidentialGrid-mediumAC	0.0235769	0.0291042	0.00562918	0.0378995	0.0383518	0.0206231	0.0968744	0.0526811	0.0583103	0.155185	0	0.155185
	ResidentialGrid-highAC	0.0319686	0.0317501	0.00763278	0.0378995	0.0383518	0.0206231	0.0968744	0.0637187	0.0713515	0.168226	0	0.168226
	ResidentialPV-lowAC	0	0	0	0.0840205	0.0242767	0.0130544	0.121352	0	0	0.121352	0	0.121352
	ResidentialPV-mediumAC	0.0235769	0.0291042	0.00562918	0.0844428	0.0243987	0.01312	0.121961	0.0526811	0.0583103	0.180272	0	0.180272
	ResidentialPV-highAC	0.0319686	0.0317501	0.00763278	0.0844428	0.0243987	0.01312	0.121961	0.0637187	0.0713515	0.193313	0	0.193313
	CommercialPrivate-lowAC	0	0	0	0.061	0.04	0.0102	0.1112	0	0	0.1112	0	0.1112
	CommercialPrivate-mediumAC	0.0962318	0.0700723	0.0175294	0.0613065	0.040201	0.0102513	0.111759	0.166304	0.183833	0.295592	0	0.295592
	CommercialPrivate-highAC	0.0729036	0.0584785	0.01328	0.0613065	0.040201	0.0102513	0.111759	0.131382	0.144662	0.256421	0	0.256421
	CommercialPrivate-DC	0.985196	0.473588	0.179462	0.066218	0.0434216	0.0110725	0.120712	1.45878	1.63825	1.75896	0	1.75896
	CommercialPublic-mediumAC	0.131144	0.0616451	0.147778	0.0613065	0.040201	0.0102513	0.111759	0.192789	0.340566	0.452325	0.00904651	0.461372
	CommercialPublic-highAC	0.0728914	0.0378277	0.0765556	0.0613065	0.040201	0.0102513	0.111759	0.110719	0.187275	0.299033	0.00598067	0.305014
	CommercialPublic-DC	0.6923	0.332792	0.300865	0.066218	0.0434216	0.0110725	0.120712	1.02509	1.32596	1.44667	0.0289334	1.4756
Ireland	ResidentialGrid-lowAC	0	0	0	0.09972	0.06102	0.03015	0.19089	0	0	0.19089	0	0.19089
	ResidentialGrid-mediumAC	0.0308081	0.059907	0.00735571	0.100221	0.0613266	0.0303015	0.191849	0.0907151	0.0980709	0.28992	0	0.28992
	ResidentialGrid-highAC	0.0417738	0.0653531	0.00997385	0.100221	0.0613266	0.0303015	0.191849	0.107127	0.117101	0.30895	0	0.30895
	ResidentialPV-lowAC	0	0	0	0.135537	0.0353082	0.0174458	0.188291	0	0	0.188291	0	0.188291
	ResidentialPV-mediumAC	0.0308081	0.059907	0.00735571	0.136218	0.0354856	0.0175335	0.189237	0.0907151	0.0980709	0.287308	0	0.287308
	ResidentialPV-highAC	0.0417738	0.0653531	0.00997385	0.136218	0.0354856	0.0175335	0.189237	0.107127	0.117101	0.306338	0	0.306338
	CommercialPrivate-lowAC	0	0	0	0.092	0.0631	0.007	0.1621	0	0	0.1621	0	0.1621
	CommercialPrivate-mediumAC	0.0962318	0.151245	0.0175294	0.0924623	0.0634171	0.00703518	0.162915	0.247477	0.265006	0.427921	0	0.427921
	CommercialPrivate-highAC	0.0729036	0.126221	0.01328	0.0924623	0.0634171	0.00703518	0.162915	0.199125	0.212405	0.375319	0	0.375319
	CommercialPrivate-DC	0.985196	0.891751	0.179462	0.0998697	0.0684976	0.00759878	0.175966	1.87695	2.05641	2.23237	0	2.23237
	CommercialPublic-mediumAC	0.131144	0.143419	0.147778	0.0924623	0.0634171	0.00703518	0.162915	0.274563	0.422341	0.585255	0.0117051	0.59696
	CommercialPublic-highAC	0.0728914	0.0880073	0.0765556	0.0924623	0.0634171	0.00703518	0.162915	0.160899	0.237454	0.400369	0.00800738	0.408376
	CommercialPublic-DC	0.6923	0.626636	0.300865	0.0998697	0.0684976	0.00759878	0.175966	1.31894	1.6198	1.79577	0.0359153	1.83168
Italy	ResidentialGrid-lowAC	0	0	0	0.08046	0.03402	0.09297	0.20745	0	0	0.20745	0	0.20745
	ResidentialGrid-mediumAC	0.0405291	0.0732014	0.00967668	0.0808643	0.034191	0.0934372	0.208492	0.113731	0.123407	0.3319	0	0.3319
	ResidentialGrid-highAC	0.0549548	0.0798561	0.0131209	0.0808643	0.034191	0.0934372	0.208492	0.134811	0.147932	0.356424	0	0.356424
	ResidentialPV-lowAC	0	0	0	0.0907012	0.0196241	0.0536288	0.163954	0	0	0.163954	0	0.163954
	ResidentialPV-mediumAC	0.0405291	0.0732014	0.00967668	0.0911569	0.0197227	0.0538983	0.164778	0.113731	0.123407	0.288185	0	0.288185
	ResidentialPV-highAC	0.0549548	0.0798561	0.0131209	0.0911569	0.0197227	0.0538983	0.164778	0.134811	0.147932	0.31271	0	0.31271
	CommercialPrivate-lowAC	0	0	0	0.081	0.028	0.0787	0.1877	0	0	0.1877	0	0.1877
	CommercialPrivate-mediumAC	0.0962318	0.135427	0.0175294	0.081407	0.0281407	0.0790955	0.188643	0.231659	0.249188	0.437831	0	0.437831
	CommercialPrivate-highAC	0.0729036	0.11302	0.01328	0.081407	0.0281407	0.0790955	0.188643	0.185923	0.199203	0.387847	0	0.387847
	CommercialPrivate-DC	0.985196	0.810263	0.179462	0.0879288	0.0303951	0.085432	0.203756	1.79546	1.97492	2.17868	0	2.17868
	CommercialPublic-mediumAC	0.131144	0.127484	0.147778	0.081407	0.0281407	0.0790955	0.188643	0.258627	0.406405	0.595048	0.011901	0.606949
	CommercialPublic-highAC	0.0728914	0.0782287	0.0765556	0.081407	0.0281407	0.0790955	0.188643	0.15112	0.227676	0.416319	0.00832638	0.424645
	CommercialPublic-DC	0.6923	0.569374	0.300865	0.0879288	0.0303951	0.085432	0.203756	1.26167	1.56254	1.76629	0.0353259	1.80162
Latvia	ResidentialGrid-lowAC	0	0	0	0.0513	0.04653	0.04167	0.1395	0	0	0.1395	0	0.1395
	ResidentialGrid-mediumAC	0.0259776	0.0340543	0.00620238	0.0515578	0.0467638	0.0418794	0.140201	0.0600319	0.0662343	0.206435	0	0.206435
	ResidentialGrid-highAC	0.0352239	0.0371502	0.00841001	0.0515578	0.0467638	0.0418794	0.140201	0.072374	0.080784	0.220985	0	0.220985
	ResidentialPV-lowAC	0	0	0	0.107639	0.0282876	0.025333	0.161259	0	0	0.161259	0	0.161259
	ResidentialPV-mediumAC	0.0259776	0.0340543	0.00620238	0.10818	0.0284297	0.0254603	0.16207	0.0600319	0.0662343	0.228304	0	0.228304
	ResidentialPV-highAC	0.0352239	0.0371502	0.00841001	0.10818	0.0284297	0.0254603	0.16207	0.072374	0.080784	0.242854	0	0.242854
	CommercialPrivate-lowAC	0	0	0	0.0492	0.0561	0.0248	0.1301	0	0	0.1301	0	0.1301
	CommercialPrivate-mediumAC	0.0962318	0.078814	0.0175294	0.0494472	0.0563819	0.0249246	0.130754	0.175046	0.192575	0.323329	0	0.323329
	CommercialPrivate-highAC	0.0729036	0.0657738	0.01328	0.0494472	0.0563819	0.0249246	0.130754	0.138677	0.151957	0.282711	0	0.282711
	CommercialPrivate-DC	0.985196	0.518621	0.179462	0.0534086	0.0608988	0.0269214	0.141229	1.50382	1.68328	1.82451	0	1.82451
	CommercialPublic-mediumAC	0.131144	0.0704516	0.147778	0.0494472	0.0563819	0.0249246	0.130754	0.201595	0.349373	0.480127	0.00960253	0.489729
	CommercialPublic-highAC	0.0728914	0.0432316	0.0765556	0.0494472	0.0563819	0.0249246	0.130754	0.116123	0.192679	0.323432	0.00646865	0.329901
	CommercialPublic-DC	0.6923	0.364437	0.300865	0.0534086	0.0608988	0.0269214	0.141229	1.05674	1.3576	1.49883	0.0299766	1.52881
Lithuania	ResidentialGrid-lowAC	0	0	0	0.04266	0.03879	0.02682	0.10827	0	0	0.10827	0	0.10827
	ResidentialGrid-mediumAC	0.0259776	0.0321624	0.00620238	0.0428744	0.0389849	0.0269548	0.108814	0.05814	0.0643424	0.173156	0	0.173156
	ResidentialGrid-highAC	0.0352239	0.0350863	0.00841001	0.0428744	0.0389849	0.0269548	0.108814	0.0703101	0.0787201	0.187534	0	0.187534
	ResidentialPV-lowAC	0	0	0	0.0936795	0.0228803	0.0158198	0.13238	0	0	0.13238	0	0.13238
	ResidentialPV-mediumAC	0.0259776	0.0321624	0.00620238	0.0941503	0.0229953	0.0158993	0.133045	0.05814	0.0643424	0.197387	0	0.197387
	ResidentialPV-highAC	0.0352239	0.0350863	0.00841001	0.0941503	0.0229953	0.0158993	0.133045	0.0703101	0.0787201	0.211765	0	0.211765
	CommercialPrivate-lowAC	0	0	0	0.0515	0.0438	0.0094	0.1047	0	0	0.1047	0	0.1047
	CommercialPrivate-mediumAC	0.0962318	0.0704886	0.0175294	0.0517588	0.0440201	0.00944724	0.105226	0.16672	0.18425	0.289476	0	0.289476
	CommercialPrivate-highAC	0.0729036	0.0588259	0.01328	0.0517588	0.0440201	0.00944724	0.105226	0.13173	0.14501	0.250236	0	0.250236
	CommercialPrivate-DC	0.985196	0.475733	0.179462	0.0559053	0.0475467	0.0102041	0.113656	1.46093	1.64039	1.75405	0	1.75405
	CommercialPublic-mediumAC	0.131144	0.0620645	0.147778	0.0517588	0.0440201	0.00944724	0.105226	0.193208	0.340986	0.446212	0.00892424	0.455136
	CommercialPublic-highAC	0.0728914	0.038085	0.0765556	0.0517588	0.0440201	0.00944724	0.105226	0.110976	0.187532	0.292758	0.00585516	0.298613
	CommercialPublic-DC	0.6923	0.334299	0.300865	0.0559053	0.0475467	0.0102041	0.113656	1.0266	1.32746	1.44112	0.0288224	1.46994
Luxembourg	ResidentialGrid-lowAC	0	0	0	0.04851	0.05031	0.04095	0.13977	0	0	0.13977	0	0.13977
	ResidentialGrid-mediumAC	0.0284036	0.0554382	0.00678161	0.0487538	0.0505628	0.0411558	0.140472	0.0838418	0.0906234	0.231096	0	0.231096
	ResidentialGrid-highAC	0.0385134	0.060478	0.0091954	0.0487538	0.0505628	0.0411558	0.140472	0.0989914	0.108187	0.248659	0	0.248659
	ResidentialPV-lowAC	0	0	0	0.0866946	0.0280986	0.0228709	0.137664	0	0	0.137664	0	0.137664
	ResidentialPV-mediumAC	0.0284036	0.0554382	0.00678161	0.0871302	0.0282398	0.0229859	0.138356	0.0838418	0.0906234	0.228979	0	0.228979
	ResidentialPV-highAC	0.0385134	0.060478	0.0091954	0.0871302	0.0282398	0.0229859	0.138356	0.0989914	0.108187	0.246543	0	0.246543
	CommercialPrivate-lowAC	0	0	0	0.0549	0.0416	0.0146	0.1111	0	0	0.1111	0	0.1111
	CommercialPrivate-mediumAC	0.0962318	0.152078	0.0175294	0.0551759	0.041809	0.0146734	0.111658	0.248309	0.265839	0.377497	0	0.377497
	CommercialPrivate-highAC	0.0729036	0.126916	0.01328	0.0551759	0.041809	0.0146734	0.111658	0.199819	0.213099	0.324758	0	0.324758
	CommercialPrivate-DC	0.985196	0.89604	0.179462	0.0595962	0.0451585	0.0158489	0.120604	1.88124	2.0607	2.1813	0	2.1813
	CommercialPublic-mediumAC	0.131144	0.144258	0.147778	0.0551759	0.041809	0.0146734	0.111658	0.275402	0.423179	0.534838	0.0106968	0.545534
	CommercialPublic-highAC	0.0728914	0.0885219	0.0765556	0.0551759	0.041809	0.0146734	0.111658	0.161413	0.237969	0.349627	0.00699254	0.35662
	CommercialPublic-DC	0.6923	0.62965	0.300865	0.0595962	0.0451585	0.0158489	0.120604	1.32195	1.62281	1.74342	0.0348684	1.77829
Malta	ResidentialGrid-lowAC	0	0	0	0.10548	0.0225	0.00783	0.13581	0	0	0.13581	0	0.13581
	ResidentialGrid-mediumAC	0.0372403	0.0499036	0.00889144	0.10601	0.0226131	0.00786935	0.136492	0.0871439	0.0960353	0.232528	0	0.232528
	ResidentialGrid-highAC	0.0504953	0.0544403	0.0120562	0.10601	0.0226131	0.00786935	0.136492	0.104936	0.116992	0.253484	0	0.253484
	ResidentialPV-lowAC	0	0	0	0.0931863	0.0134249	0.00467188	0.111283	0	0	0.111283	0	0.111283
	ResidentialPV-mediumAC	0.0372403	0.0499036	0.00889144	0.0936546	0.0134924	0.00469536	0.111842	0.0871439	0.0960353	0.207878	0	0.207878
	ResidentialPV-highAC	0.0504953	0.0544403	0.0120562	0.0936546	0.0134924	0.00469536	0.111842	0.104936	0.116992	0.228834	0	0.228834
	CommercialPrivate-lowAC	0	0	0	0.1254	0.025	0.0015	0.1519	0	0	0.1519	0	0.1519
	CommercialPrivate-mediumAC	0.0962318	0.0821441	0.0175294	0.12603	0.0251256	0.00150754	0.152663	0.178376	0.195905	0.348569	0	0.348569
	CommercialPrivate-highAC	0.0729036	0.068553	0.01328	0.12603	0.0251256	0.00150754	0.152663	0.141457	0.154737	0.3074	0	0.3074
	CommercialPrivate-DC	0.985196	0.535777	0.179462	0.136127	0.0271385	0.00162831	0.164894	1.52097	1.70043	1.86533	0	1.86533
	CommercialPublic-mediumAC	0.131144	0.0738064	0.147778	0.12603	0.0251256	0.00150754	0.152663	0.20495	0.352728	0.505391	0.0101078	0.515499
	CommercialPublic-highAC	0.0728914	0.0452903	0.0765556	0.12603	0.0251256	0.00150754	0.152663	0.118182	0.194737	0.347401	0.00694801	0.354349
	CommercialPublic-DC	0.6923	0.376492	0.300865	0.136127	0.0271385	0.00162831	0.164894	1.06879	1.36966	1.53455	0.030691	1.56524
Netherlands	ResidentialGrid-lowAC	0	0	0	0.06309	0.0234	0.10332	0.18981	0	0	0.18981	0	0.18981
	ResidentialGrid-mediumAC	0.0293747	0.0670674	0.00701346	0.063407	0.0235176	0.103839	0.190764	0.096442	0.103456	0.294219	0	0.294219
	ResidentialGrid-highAC	0.0398301	0.0731644	0.00950978	0.063407	0.0235176	0.103839	0.190764	0.112994	0.122504	0.313268	0	0.313268
	ResidentialPV-lowAC	0	0	0	0.0936071	0.0134695	0.0594732	0.16655	0	0	0.16655	0	0.16655
	ResidentialPV-mediumAC	0.0293747	0.0670674	0.00701346	0.0940774	0.0135372	0.0597721	0.167387	0.096442	0.103456	0.270842	0	0.270842
	ResidentialPV-highAC	0.0398301	0.0731644	0.00950978	0.0940774	0.0135372	0.0597721	0.167387	0.112994	0.122504	0.289891	0	0.289891
	CommercialPrivate-lowAC	0	0	0	0.0539	0.0258	0.0422	0.1219	0	0	0.1219	0	0.1219
	CommercialPrivate-mediumAC	0.0962318	0.189958	0.0175294	0.0541709	0.0259296	0.0424121	0.122513	0.28619	0.303719	0.426232	0	0.426232
	CommercialPrivate-highAC	0.0729036	0.158529	0.01328	0.0541709	0.0259296	0.0424121	0.122513	0.231432	0.244712	0.367225	0	0.367225
	CommercialPrivate-DC	0.985196	1.09118	0.179462	0.0585106	0.0280069	0.0458098	0.132327	2.07638	2.25584	2.38817	0	2.38817
	CommercialPublic-mediumAC	0.131144	0.182419	0.147778	0.0541709	0.0259296	0.0424121	0.122513	0.313563	0.461341	0.583853	0.0116771	0.59553
	CommercialPublic-highAC	0.0728914	0.111939	0.0765556	0.0541709	0.0259296	0.0424121	0.122513	0.18483	0.261386	0.383899	0.00767797	0.391577
	CommercialPublic-DC	0.6923	0.766777	0.300865	0.0585106	0.0280069	0.0458098	0.132327	1.45908	1.75994	1.89227	0.0378454	1.93011
Poland	ResidentialGrid-lowAC	0	0	0	0.03744	0.036	0.04068	0.11412	0	0	0.11412	0	0.11412
	ResidentialGrid-mediumAC	0.0485228	0.063079	0.0115852	0.0376281	0.0361809	0.0408844	0.114693	0.111602	0.123187	0.237881	0	0.237881
	ResidentialGrid-highAC	0.0657937	0.0688135	0.0157088	0.0376281	0.0361809	0.0408844	0.114693	0.134607	0.150316	0.265009	0	0.265009
	ResidentialPV-lowAC	0	0	0	0.0862224	0.0222326	0.0251229	0.133578	0	0	0.133578	0	0.133578
	ResidentialPV-mediumAC	0.0485228	0.063079	0.0115852	0.0866557	0.0223443	0.0252491	0.134249	0.111602	0.123187	0.257436	0	0.257436
	ResidentialPV-highAC	0.0657937	0.0688135	0.0157088	0.0866557	0.0223443	0.0252491	0.134249	0.134607	0.150316	0.284565	0	0.284565
	CommercialPrivate-lowAC	0	0	0	0.0497	0.0444	0.021	0.1151	0	0	0.1151	0	0.1151
	CommercialPrivate-mediumAC	0.0962318	0.0775652	0.0175294	0.0499497	0.0446231	0.0211055	0.115678	0.173797	0.191326	0.307005	0	0.307005
	CommercialPrivate-highAC	0.0729036	0.0647317	0.01328	0.0499497	0.0446231	0.0211055	0.115678	0.137635	0.150915	0.266594	0	0.266594
	CommercialPrivate-DC	0.985196	0.512188	0.179462	0.0539514	0.048198	0.0227964	0.124946	1.49738	1.67685	1.80179	0	1.80179
	CommercialPublic-mediumAC	0.131144	0.0691935	0.147778	0.0499497	0.0446231	0.0211055	0.115678	0.200337	0.348115	0.463793	0.00927586	0.473069
	CommercialPublic-highAC	0.0728914	0.0424596	0.0765556	0.0499497	0.0446231	0.0211055	0.115678	0.115351	0.191907	0.307585	0.0061517	0.313737
	CommercialPublic-DC	0.6923	0.359916	0.300865	0.0539514	0.048198	0.0227964	0.124946	1.05222	1.35308	1.47803	0.0295605	1.50759
Portugal	ResidentialGrid-lowAC	0	0	0	0.06084	0.04086	0.08316	0.18486	0	0	0.18486	0	0.18486
	ResidentialGrid-mediumAC	0.0294078	0.0383368	0.00702136	0.0611457	0.0410653	0.0835779	0.185789	0.0677446	0.074766	0.260555	0	0.260555
	ResidentialGrid-highAC	0.039875	0.041822	0.00952049	0.0611457	0.0410653	0.0835779	0.185789	0.0816969	0.0912174	0.277006	0	0.277006
	ResidentialPV-lowAC	0	0	0	0.0790036	0.0230567	0.0469259	0.148986	0	0	0.148986	0	0.148986
	ResidentialPV-mediumAC	0.0294078	0.0383368	0.00702136	0.0794006	0.0231725	0.0471617	0.149735	0.0677446	0.074766	0.224501	0	0.224501
	ResidentialPV-highAC	0.039875	0.041822	0.00952049	0.0794006	0.0231725	0.0471617	0.149735	0.0816969	0.0912174	0.240952	0	0.240952
	CommercialPrivate-lowAC	0	0	0	0.0683	0.0368	0.0391	0.1442	0	0	0.1442	0	0.1442
	CommercialPrivate-mediumAC	0.0962318	0.0779814	0.0175294	0.0686432	0.0369849	0.0392965	0.144925	0.174213	0.191743	0.336667	0	0.336667
	CommercialPrivate-highAC	0.0729036	0.065079	0.01328	0.0686432	0.0369849	0.0392965	0.144925	0.137983	0.151263	0.296187	0	0.296187
	CommercialPrivate-DC	0.985196	0.514332	0.179462	0.0741424	0.0399479	0.0424446	0.156535	1.49953	1.67899	1.83552	0	1.83552
	CommercialPublic-mediumAC	0.131144	0.0696128	0.147778	0.0686432	0.0369849	0.0392965	0.144925	0.200756	0.348534	0.493459	0.00986918	0.503328
	CommercialPublic-highAC	0.0728914	0.042717	0.0765556	0.0686432	0.0369849	0.0392965	0.144925	0.115608	0.192164	0.337089	0.00674177	0.34383
	CommercialPublic-DC	0.6923	0.361423	0.300865	0.0741424	0.0399479	0.0424446	0.156535	1.05372	1.35459	1.51112	0.0302224	1.54134
Romania	ResidentialGrid-lowAC	0	0	0	0.05364	0.03717	0.03474	0.12555	0	0	0.12555	0	0.12555
	ResidentialGrid-mediumAC	0.0469449	0.0541899	0.0112085	0.0539095	0.0373568	0.0349146	0.126181	0.101135	0.112343	0.238524	0	0.238524
	ResidentialGrid-highAC	0.063654	0.0591162	0.015198	0.0539095	0.0373568	0.0349146	0.126181	0.12277	0.137968	0.264149	0	0.264149
	ResidentialPV-lowAC	0	0	0	0.0967661	0.0209481	0.0195787	0.137293	0	0	0.137293	0	0.137293
	ResidentialPV-mediumAC	0.0469449	0.0541899	0.0112085	0.0972524	0.0210534	0.019677	0.137983	0.101135	0.112343	0.250326	0	0.250326
	ResidentialPV-highAC	0.063654	0.0591162	0.015198	0.0972524	0.0210534	0.019677	0.137983	0.12277	0.137968	0.275951	0	0.275951
	CommercialPrivate-lowAC	0	0	0	0.0606	0.0337	0.0155	0.1098	0	0	0.1098	0	0.1098
	CommercialPrivate-mediumAC	0.0962318	0.0609143	0.0175294	0.0609045	0.0338693	0.0155779	0.110352	0.157146	0.174675	0.285027	0	0.285027
	CommercialPrivate-highAC	0.0729036	0.0508358	0.01328	0.0609045	0.0338693	0.0155779	0.110352	0.123739	0.137019	0.247371	0	0.247371
	CommercialPrivate-DC	0.985196	0.426411	0.179462	0.0657838	0.0365827	0.0168259	0.119192	1.41161	1.59107	1.71026	0	1.71026
	CommercialPublic-mediumAC	0.131144	0.0524193	0.147778	0.0609045	0.0338693	0.0155779	0.110352	0.183563	0.331341	0.441692	0.00883385	0.450526
	CommercialPublic-highAC	0.0728914	0.0321664	0.0765556	0.0609045	0.0338693	0.0155779	0.110352	0.105058	0.181613	0.291965	0.0058393	0.297804
	CommercialPublic-DC	0.6923	0.29964	0.300865	0.0657838	0.0365827	0.0168259	0.119192	0.99194	1.2928	1.412	0.0282399	1.44024
Slovakia	ResidentialGrid-lowAC	0	0	0	0.0459	0.02538	0.05238	0.12366	0	0	0.12366	0	0.12366
	ResidentialGrid-mediumAC	0.0473394	0.0618853	0.0113027	0.0461307	0.0255075	0.0526432	0.124281	0.109225	0.120527	0.244809	0	0.244809
	ResidentialGrid-highAC	0.064189	0.0675112	0.0153257	0.0461307	0.0255075	0.0526432	0.124281	0.1317	0.147026	0.271307	0	0.271307
	ResidentialPV-lowAC	0	0	0	0.0816298	0.0156633	0.0323264	0.12962	0	0	0.12962	0	0.12962
	ResidentialPV-mediumAC	0.0473394	0.0618853	0.0113027	0.08204	0.015742	0.0324888	0.130271	0.109225	0.120527	0.250798	0	0.250798
	ResidentialPV-highAC	0.064189	0.0675112	0.0153257	0.08204	0.015742	0.0324888	0.130271	0.1317	0.147026	0.277297	0	0.277297
	CommercialPrivate-lowAC	0	0	0	0.0579	0.0547	0.0366	0.1492	0	0	0.1492	0	0.1492
	CommercialPrivate-mediumAC	0.0962318	0.0783977	0.0175294	0.058191	0.0549749	0.0367839	0.14995	0.174629	0.192159	0.342109	0	0.342109
	CommercialPrivate-highAC	0.0729036	0.0654264	0.01328	0.058191	0.0549749	0.0367839	0.14995	0.13833	0.15161	0.30156	0	0.30156
	CommercialPrivate-DC	0.985196	0.516477	0.179462	0.0628528	0.0593791	0.0397308	0.161963	1.50167	1.68113	1.8431	0	1.8431
	CommercialPublic-mediumAC	0.131144	0.0700322	0.147778	0.058191	0.0549749	0.0367839	0.14995	0.201176	0.348954	0.498903	0.00997807	0.508881
	CommercialPublic-highAC	0.0728914	0.0429743	0.0765556	0.058191	0.0549749	0.0367839	0.14995	0.115866	0.192421	0.342371	0.00684742	0.349218
	CommercialPublic-DC	0.6923	0.36293	0.300865	0.0628528	0.0593791	0.0397308	0.161963	1.05523	1.35609	1.51806	0.0303611	1.54842
Slovenia	ResidentialGrid-lowAC	0	0	0	0.05157	0.04158	0.03537	0.12852	0	0	0.12852	0	0.12852
	ResidentialGrid-mediumAC	0.0481283	0.0716795	0.0114911	0.0518291	0.0417889	0.0355477	0.129166	0.119808	0.131299	0.260465	0	0.260465
	ResidentialGrid-highAC	0.0652588	0.0781958	0.0155811	0.0518291	0.0417889	0.0355477	0.129166	0.143455	0.159036	0.288202	0	0.288202
	ResidentialPV-lowAC	0	0	0	0.0976211	0.0246991	0.0210102	0.14333	0	0	0.14333	0	0.14333
	ResidentialPV-mediumAC	0.0481283	0.0716795	0.0114911	0.0981117	0.0248232	0.0211158	0.144051	0.119808	0.131299	0.27535	0	0.27535
	ResidentialPV-highAC	0.0652588	0.0781958	0.0155811	0.0981117	0.0248232	0.0211158	0.144051	0.143455	0.159036	0.303086	0	0.303086
	CommercialPrivate-lowAC	0	0	0	0.0587	0.0371	0.0175	0.1133	0	0	0.1133	0	0.1133
	CommercialPrivate-mediumAC	0.0962318	0.0992113	0.0175294	0.058995	0.0372864	0.0175879	0.113869	0.195443	0.212972	0.326842	0	0.326842
	CommercialPrivate-highAC	0.0729036	0.0827963	0.01328	0.058995	0.0372864	0.0175879	0.113869	0.1557	0.16898	0.282849	0	0.282849
	CommercialPrivate-DC	0.985196	0.623698	0.179462	0.0637212	0.0402736	0.018997	0.122992	1.60889	1.78836	1.91135	0	1.91135
	CommercialPublic-mediumAC	0.131144	0.0909999	0.147778	0.058995	0.0372864	0.0175879	0.113869	0.222143	0.369921	0.483791	0.00967581	0.493466
	CommercialPublic-highAC	0.0728914	0.0558409	0.0765556	0.058995	0.0372864	0.0175879	0.113869	0.128732	0.205288	0.319157	0.00638314	0.32554
	CommercialPublic-DC	0.6923	0.438274	0.300865	0.0637212	0.0402736	0.018997	0.122992	1.13057	1.43144	1.55443	0.0310886	1.58552
Spain	ResidentialGrid-lowAC	0	0	0	0.06309	0.03645	0.07983	0.17937	0	0	0.17937	0	0.17937
	ResidentialGrid-mediumAC	0.0289296	0.0482479	0.00690719	0.063407	0.0366332	0.0802312	0.180271	0.0771775	0.0840847	0.264356	0	0.264356
	ResidentialGrid-highAC	0.0392266	0.0526341	0.00936569	0.063407	0.0366332	0.0802312	0.180271	0.0918607	0.101226	0.281498	0	0.281498
	ResidentialPV-lowAC	0	0	0	0.0872672	0.0181332	0.0397138	0.145114	0	0	0.145114	0	0.145114
	ResidentialPV-mediumAC	0.0289296	0.0482479	0.00690719	0.0877057	0.0182243	0.0399134	0.145843	0.0771775	0.0840847	0.229928	0	0.229928
	ResidentialPV-highAC	0.0392266	0.0526341	0.00936569	0.0877057	0.0182243	0.0399134	0.145843	0.0918607	0.101226	0.24707	0	0.24707
	CommercialPrivate-lowAC	0	0	0	0.0802	0.0265	0.0371	0.1438	0	0	0.1438	0	0.1438
	CommercialPrivate-mediumAC	0.0962318	0.119609	0.0175294	0.080603	0.0266332	0.0372864	0.144523	0.21584	0.23337	0.377892	0	0.377892
	CommercialPrivate-highAC	0.0729036	0.0998188	0.01328	0.080603	0.0266332	0.0372864	0.144523	0.172722	0.186002	0.330525	0	0.330525
	CommercialPrivate-DC	0.985196	0.728775	0.179462	0.0870604	0.0287668	0.0402736	0.156101	1.71397	1.89343	2.04953	0	2.04953
	CommercialPublic-mediumAC	0.131144	0.111548	0.147778	0.080603	0.0266332	0.0372864	0.144523	0.242692	0.39047	0.534992	0.0106998	0.545692
	CommercialPublic-highAC	0.0728914	0.0684501	0.0765556	0.080603	0.0266332	0.0372864	0.144523	0.141342	0.217897	0.36242	0.00724839	0.369668
	CommercialPublic-DC	0.6923	0.512112	0.300865	0.0870604	0.0287668	0.0402736	0.156101	1.20441	1.50528	1.66138	0.0332275	1.6946
Sweden	ResidentialGrid-lowAC	0	0	0	0.04464	0.04896	0.06219	0.15579	0	0	0.15579	0	0.15579
	ResidentialGrid-mediumAC	0.0337175	0.0762461	0.00805034	0.0448643	0.049206	0.0625025	0.156573	0.109964	0.118014	0.274587	0	0.274587
	ResidentialGrid-highAC	0.0457186	0.0831775	0.0109157	0.0448643	0.049206	0.0625025	0.156573	0.128896	0.139812	0.296385	0	0.296385
	ResidentialPV-lowAC	0	0	0	0.0911268	0.0297196	0.0377505	0.158597	0	0	0.158597	0	0.158597
	ResidentialPV-mediumAC	0.0337175	0.0762461	0.00805034	0.0915847	0.029869	0.0379402	0.159394	0.109964	0.118014	0.277408	0	0.277408
	ResidentialPV-highAC	0.0457186	0.0831775	0.0109157	0.0915847	0.029869	0.0379402	0.159394	0.128896	0.139812	0.299206	0	0.299206
	CommercialPrivate-lowAC	0	0	0	0.0441	0.0381	0.0039	0.0861	0	0	0.0861	0	0.0861
	CommercialPrivate-mediumAC	0.0962318	0.187461	0.0175294	0.0443216	0.0382915	0.0039196	0.0865327	0.283692	0.301222	0.387755	0	0.387755
	CommercialPrivate-highAC	0.0729036	0.156444	0.01328	0.0443216	0.0382915	0.0039196	0.0865327	0.229348	0.242628	0.329161	0	0.329161
	CommercialPrivate-DC	0.985196	1.07832	0.179462	0.0478723	0.0413591	0.00423361	0.093465	2.06351	2.24297	2.33644	0	2.33644
	CommercialPublic-mediumAC	0.131144	0.179903	0.147778	0.0443216	0.0382915	0.0039196	0.0865327	0.311047	0.458824	0.545357	0.0109071	0.556264
	CommercialPublic-highAC	0.0728914	0.110395	0.0765556	0.0443216	0.0382915	0.0039196	0.0865327	0.183286	0.259842	0.346375	0.00692749	0.353302
	CommercialPublic-DC	0.6923	0.757736	0.300865	0.0478723	0.0413591	0.00423361	0.093465	1.45004	1.7509	1.84437	0.0368873	1.88125
United Kingdom	ResidentialGrid-lowAC	0	0	0	0.08064	0.03951	0.0558	0.17595	0	0	0.17595	0	0.17595
	ResidentialGrid-mediumAC	0.0300567	0.0584459	0.00717631	0.0810452	0.0397085	0.0560804	0.176834	0.0885026	0.0956789	0.272513	0	0.272513
	ResidentialGrid-highAC	0.0407549	0.0637591	0.00973058	0.0810452	0.0397085	0.0560804	0.176834	0.104514	0.114245	0.291079	0	0.291079
	ResidentialPV-lowAC	0	0	0	0.107612	0.0238069	0.0336225	0.165042	0	0	0.165042	0	0.165042
	ResidentialPV-mediumAC	0.0300567	0.0584459	0.00717631	0.108153	0.0239265	0.0337914	0.165871	0.0885026	0.0956789	0.26155	0	0.26155
	ResidentialPV-highAC	0.0407549	0.0637591	0.00973058	0.108153	0.0239265	0.0337914	0.165871	0.104514	0.114245	0.280115	0	0.280115
	CommercialPrivate-lowAC	0	0	0	0.0801	0.0416	0.0473	0.169	0	0	0.169	0	0.169
	CommercialPrivate-mediumAC	0.0962318	0.151245	0.0175294	0.0805025	0.041809	0.0475377	0.169849	0.247477	0.265006	0.434856	0	0.434856
	CommercialPrivate-highAC	0.0729036	0.126221	0.01328	0.0805025	0.041809	0.0475377	0.169849	0.199125	0.212405	0.382254	0	0.382254
	CommercialPrivate-DC	0.985196	0.891751	0.179462	0.0869518	0.0451585	0.0513461	0.183456	1.87695	2.05641	2.23986	0	2.23986
	CommercialPublic-mediumAC	0.131144	0.143419	0.147778	0.0805025	0.041809	0.0475377	0.169849	0.274563	0.422341	0.59219	0.0118438	0.604034
	CommercialPublic-highAC	0.0728914	0.0880073	0.0765556	0.0805025	0.041809	0.0475377	0.169849	0.160899	0.237454	0.407303	0.00814607	0.41545
	CommercialPublic-DC	0.6923	0.626636	0.300865	0.0869518	0.0451585	0.0513461	0.183456	1.31894	1.6198	1.80326	0.0360651	1.83932
Norway	ResidentialGrid-lowAC	0	0	0	0.04527	0.03645	0.03618	0.1179	0	0	0.1179	0	0.1179
	ResidentialGrid-mediumAC	0.0318141	0.0785452	0.00759589	0.0454975	0.0366332	0.0363618	0.118492	0.110359	0.117955	0.236448	0	0.236448
	ResidentialGrid-highAC	0.0431377	0.0856857	0.0102995	0.0454975	0.0366332	0.0363618	0.118492	0.128823	0.139123	0.257615	0	0.257615
	ResidentialPV-lowAC	0	0	0	0.0871016	0.0215192	0.0213598	0.129981	0	0	0.129981	0	0.129981
	ResidentialPV-mediumAC	0.0318141	0.0785452	0.00759589	0.0875393	0.0216274	0.0214672	0.130634	0.110359	0.117955	0.248589	0	0.248589
	ResidentialPV-highAC	0.0431377	0.0856857	0.0102995	0.0875393	0.0216274	0.0214672	0.130634	0.128823	0.139123	0.269757	0	0.269757
	CommercialPrivate-lowAC	0	0	0	0.0434	0.0268	0.01	0.0802	0	0	0.0802	0	0.0802
	CommercialPrivate-mediumAC	0.0962318	0.211188	0.0175294	0.0436181	0.0269347	0.0100503	0.080603	0.30742	0.324949	0.405552	0	0.405552
	CommercialPrivate-highAC	0.0729036	0.176246	0.01328	0.0436181	0.0269347	0.0100503	0.080603	0.24915	0.26243	0.343033	0	0.343033
	CommercialPrivate-DC	0.985196	1.20055	0.179462	0.0471125	0.0290925	0.0108554	0.0870604	2.18574	2.36521	2.45227	0	2.45227
	CommercialPublic-mediumAC	0.131144	0.203806	0.147778	0.0436181	0.0269347	0.0100503	0.080603	0.33495	0.482728	0.563331	0.0112666	0.574597
	CommercialPublic-highAC	0.0728914	0.125063	0.0765556	0.0436181	0.0269347	0.0100503	0.080603	0.197954	0.27451	0.355113	0.00710226	0.362215
	CommercialPublic-DC	0.6923	0.843629	0.300865	0.0471125	0.0290925	0.0108554	0.0870604	1.53593	1.83679	1.92385	0.0384771	1.96233
Switzerland	ResidentialGrid-lowAC	0	0	0	0.0576807	0.0631211	0.0397559	0.160558	0	0	0.160558	0	0.160558
	ResidentialGrid-mediumAC	0.0308997	0.0829466	0.00737757	0.0579706	0.0634383	0.0399557	0.161365	0.113846	0.121224	0.282588	0	0.282588
	ResidentialGrid-highAC	0.0418979	0.0904872	0.0100035	0.0579706	0.0634383	0.0399557	0.161365	0.132385	0.142389	0.303753	0	0.303753
	ResidentialPV-lowAC	0	0	0	0.0904055	0.0358289	0.0225663	0.148801	0	0	0.148801	0	0.148801
	ResidentialPV-mediumAC	0.0308997	0.0829466	0.00737757	0.0908598	0.036009	0.0226797	0.149548	0.113846	0.121224	0.270772	0	0.270772
	ResidentialPV-highAC	0.0418979	0.0904872	0.0100035	0.0908598	0.036009	0.0226797	0.149548	0.132385	0.142389	0.291937	0	0.291937
	CommercialPrivate-lowAC	0	0	0	0.0646186	0.0708848	0.0304682	0.165972	0	0	0.165972	0	0.165972
	CommercialPrivate-mediumAC	0.0962318	0.235823	0.0175294	0.0649433	0.0712411	0.0306213	0.166806	0.332055	0.349584	0.51639	0	0.51639
	CommercialPrivate-highAC	0.0729036	0.196805	0.01328	0.0649433	0.0712411	0.0306213	0.166806	0.269709	0.282989	0.449794	0	0.449794
	CommercialPrivate-DC	0.985196	1.32746	0.179462	0.0701461	0.0769484	0.0330745	0.180169	2.31265	2.49211	2.67228	0	2.67228
	CommercialPublic-mediumAC	0.131144	0.228624	0.147778	0.0649433	0.0712411	0.0306213	0.166806	0.359767	0.507545	0.674351	0.013487	0.687838
	CommercialPublic-highAC	0.0728914	0.140292	0.0765556	0.0649433	0.0712411	0.0306213	0.166806	0.213183	0.289739	0.456545	0.00913089	0.465675
	CommercialPublic-DC	0.6923	0.932807	0.300865	0.0701461	0.0769484	0.0330745	0.180169	1.62511	1.92597	2.10614	0.0421228	2.14826
