# Supplementary material for: Comparing the levelized cost of electric vehicle charging options in Europe
Source: Nat Commun. 2022 Sep 8;13:5277. doi: 10.1038/s41467-022-32835-7 (PMC9458728; doi:10.1038/s41467-022-32835-7)
Supplement: Supplementary file 8 — Software 1 [file 41467_2022_32835_MOESM8_ESM.zip › LCOC-Model/output/_Scenario_DemandChargesHighUtil.xlsx]

## Sheet: DemandChargesHighUtil
Country	Option	LCOEquipment	LCOInstallation	LCOOM	LCOEnergy	LCONetwork	LCOTaxes	LCOElectricity	LCOProject	LCOInfrastructure	LCOCwoT	LCOTransaction	LCOC
Austria	ResidentialGrid-lowAC	0	0	0	0.05733	0.04995	0.05535	0.16263	0	0	0.16263	0	0.16263
	ResidentialGrid-mediumAC	0.0274431	0.0612582	0.00655228	0.0576181	0.050201	0.0556281	0.163447	0.0887013	0.0952536	0.258701	0	0.258701
	ResidentialGrid-highAC	0.037211	0.0668272	0.00888445	0.0576181	0.050201	0.0556281	0.163447	0.104038	0.112923	0.27637	0	0.27637
	ResidentialPV-lowAC	0	0	0	0.0876019	0.0300637	0.0333138	0.150979	0	0	0.150979	0	0.150979
	ResidentialPV-mediumAC	0.0274431	0.0612582	0.00655228	0.0880421	0.0302148	0.0334812	0.151738	0.0887013	0.0952536	0.246992	0	0.246992
	ResidentialPV-highAC	0.037211	0.0668272	0.00888445	0.0880421	0.0302148	0.0334812	0.151738	0.104038	0.112923	0.264661	0	0.264661
	CommercialPrivate-lowAC	0	0	0	0.053	0.0459	0.0277	0.1266	0	0	0.1266	0	0.1266
	CommercialPrivate-mediumAC	0.0109063	0.0208681	0.00198667	0.0532663	0.0461307	0.0278392	0.127236	0.0317744	0.0337611	0.160997	0	0.160997
	CommercialPrivate-highAC	0.0081004	0.0170739	0.00147556	0.0532663	0.0461307	0.0278392	0.127236	0.0251743	0.0266499	0.153886	0	0.153886
	CommercialPrivate-DC	0.0328399	0.035372	0.00598205	0.0575337	0.0498084	0.0300695	0.137412	0.0682119	0.0741939	0.211606	0	0.211606
	CommercialPublic-mediumAC	0.0107299	0.0144449	0.0120909	0.0532663	0.0461307	0.0278392	0.127236	0.0251748	0.0372657	0.164502	0.00329004	0.167792
	CommercialPublic-highAC	0.00718929	0.0106852	0.00755068	0.0532663	0.0461307	0.0278392	0.127236	0.0178745	0.0254252	0.152661	0.00305323	0.155715
	CommercialPublic-DC	0.0232864	0.025082	0.01012	0.0575337	0.0448854	0.0300695	0.132488	0.0483684	0.0584884	0.190977	0.00381954	0.194796
Belgium	ResidentialGrid-lowAC	0	0	0	0.0702	0.08784	0.07686	0.2349	0	0	0.2349	0	0.2349
	ResidentialGrid-mediumAC	0.0258021	0.0582528	0.00616047	0.0705528	0.0882814	0.0772462	0.23608	0.0840549	0.0902154	0.326296	0	0.326296
	ResidentialGrid-highAC	0.0349859	0.0635486	0.00835318	0.0705528	0.0882814	0.0772462	0.23608	0.0985344	0.106888	0.342968	0	0.342968
	ResidentialPV-lowAC	0	0	0	0.0986272	0.0493053	0.0431421	0.191075	0	0	0.191075	0	0.191075
	ResidentialPV-mediumAC	0.0258021	0.0582528	0.00616047	0.0991229	0.0495531	0.0433589	0.192035	0.0840549	0.0902154	0.28225	0	0.28225
	ResidentialPV-highAC	0.0349859	0.0635486	0.00835318	0.0991229	0.0495531	0.0433589	0.192035	0.0985344	0.106888	0.298922	0	0.298922
	CommercialPrivate-lowAC	0	0	0	0.0543	0.0623	0.0398	0.1564	0	0	0.1564	0	0.1564
	CommercialPrivate-mediumAC	0.0109063	0.0211984	0.00198667	0.0545729	0.0626131	0.04	0.157186	0.0321046	0.0340913	0.191277	0	0.191277
	CommercialPrivate-highAC	0.0081004	0.0173441	0.00147556	0.0545729	0.0626131	0.04	0.157186	0.0254445	0.0269201	0.184106	0	0.184106
	CommercialPrivate-DC	0.0328399	0.0358724	0.00598205	0.0589449	0.0676292	0.0432045	0.169779	0.0687123	0.0746943	0.244473	0	0.244473
	CommercialPublic-mediumAC	0.0107299	0.014685	0.0120909	0.0545729	0.0626131	0.04	0.157186	0.025415	0.0375059	0.194692	0.00389384	0.198586
	CommercialPublic-highAC	0.00718929	0.0108629	0.00755068	0.0545729	0.0626131	0.04	0.157186	0.0180522	0.0256029	0.182789	0.00365578	0.186445
	CommercialPublic-DC	0.0232864	0.0254368	0.01012	0.0589449	0.0676292	0.0432045	0.169779	0.0487232	0.0588432	0.228622	0.00457244	0.233194
Bulgaria	ResidentialGrid-lowAC	0	0	0	0.04914	0.02322	0.01449	0.08685	0	0	0.08685	0	0.08685
	ResidentialGrid-mediumAC	0.0473394	0.0522319	0.0113027	0.0493869	0.0233367	0.0145628	0.0872864	0.0995712	0.110874	0.19816	0	0.19816
	ResidentialGrid-highAC	0.064189	0.0569802	0.0153257	0.0493869	0.0233367	0.0145628	0.0872864	0.121169	0.136495	0.223781	0	0.223781
	ResidentialPV-lowAC	0	0	0	0.0867063	0.0131231	0.00818925	0.108019	0	0	0.108019	0	0.108019
	ResidentialPV-mediumAC	0.0473394	0.0522319	0.0113027	0.087142	0.0131891	0.0082304	0.108561	0.0995712	0.110874	0.219435	0	0.219435
	ResidentialPV-highAC	0.064189	0.0569802	0.0153257	0.087142	0.0131891	0.0082304	0.108561	0.121169	0.136495	0.245056	0	0.245056
	CommercialPrivate-lowAC	0	0	0	0.0719	0.0241	0.001	0.097	0	0	0.097	0	0.097
	CommercialPrivate-mediumAC	0.0109063	0.00624314	0.00198667	0.0722613	0.0242211	0.00100503	0.0974874	0.0171494	0.0191361	0.116624	0	0.116624
	CommercialPrivate-highAC	0.0081004	0.00510802	0.00147556	0.0722613	0.0242211	0.00100503	0.0974874	0.0132084	0.014684	0.112171	0	0.112171
	CommercialPrivate-DC	0.0328399	0.013213	0.00598205	0.0780504	0.0261615	0.00108554	0.105297	0.0460528	0.0520349	0.157332	0	0.157332
	CommercialPublic-mediumAC	0.0107299	0.0038085	0.0120909	0.0722613	0.0242211	0.00100503	0.0974874	0.0145384	0.0266293	0.124117	0.00248234	0.126599
	CommercialPublic-highAC	0.00718929	0.00281725	0.00755068	0.0722613	0.0242211	0.00100503	0.0974874	0.0100065	0.0175572	0.115045	0.00230089	0.117346
	CommercialPublic-DC	0.0232864	0.00936919	0.01012	0.0780504	0.0261615	0.00108554	0.105297	0.0326556	0.0427756	0.148073	0.00296146	0.151035
Croatia	ResidentialGrid-lowAC	0	0	0	0.05121	0.03735	0.02592	0.11448	0	0	0.11448	0	0.11448
	ResidentialGrid-mediumAC	0.0315596	0.0407972	0.00753512	0.0514673	0.0375377	0.0260503	0.115055	0.0723567	0.0798919	0.194947	0	0.194947
	ResidentialGrid-highAC	0.0427926	0.044506	0.0102171	0.0514673	0.0375377	0.0260503	0.115055	0.0872986	0.0975158	0.212571	0	0.212571
	ResidentialPV-lowAC	0	0	0	0.0924256	0.0228529	0.0158593	0.131138	0	0	0.131138	0	0.131138
	ResidentialPV-mediumAC	0.0315596	0.0407972	0.00753512	0.0928901	0.0229677	0.015939	0.131797	0.0723567	0.0798919	0.211689	0	0.211689
	ResidentialPV-highAC	0.0427926	0.044506	0.0102171	0.0928901	0.0229677	0.015939	0.131797	0.0872986	0.0975158	0.229313	0	0.229313
	CommercialPrivate-lowAC	0	0	0	0.0655	0.0445	0.0148	0.1248	0	0	0.1248	0	0.1248
	CommercialPrivate-mediumAC	0.0109063	0.00869636	0.00198667	0.0658291	0.0447236	0.0148744	0.125427	0.0196026	0.0215893	0.147016	0	0.147016
	CommercialPrivate-highAC	0.0081004	0.00711521	0.00147556	0.0658291	0.0447236	0.0148744	0.125427	0.0152156	0.0166912	0.142118	0	0.142118
	CommercialPrivate-DC	0.0328399	0.01693	0.00598205	0.0711029	0.0483066	0.016066	0.135475	0.0497698	0.0557519	0.191227	0	0.191227
	CommercialPublic-mediumAC	0.0107299	0.00559266	0.0120909	0.0658291	0.0447236	0.0148744	0.125427	0.0163226	0.0284135	0.153841	0.00307681	0.156917
	CommercialPublic-highAC	0.00718929	0.00413704	0.00755068	0.0658291	0.0447236	0.0148744	0.125427	0.0113263	0.018877	0.144304	0.00288608	0.14719
	CommercialPublic-DC	0.0232864	0.0120049	0.01012	0.0711029	0.0483066	0.016066	0.135475	0.0352913	0.0454113	0.180887	0.00361774	0.184505
Cyprus	ResidentialGrid-lowAC	0	0	0	0.10809	0.02808	0.05832	0.19449	0	0	0.19449	0	0.19449
	ResidentialGrid-mediumAC	0.0375559	0.0499546	0.00896679	0.108633	0.0282211	0.0586131	0.195467	0.0875105	0.0964772	0.291945	0	0.291945
	ResidentialGrid-highAC	0.0509232	0.0544959	0.0121584	0.108633	0.0282211	0.0586131	0.195467	0.105419	0.117577	0.313045	0	0.313045
	ResidentialPV-lowAC	0	0	0	0.09532	0.0172434	0.0358133	0.148377	0	0	0.148377	0	0.148377
	ResidentialPV-mediumAC	0.0375559	0.0499546	0.00896679	0.095799	0.0173301	0.0359932	0.149122	0.0875105	0.0964772	0.2456	0	0.2456
	ResidentialPV-highAC	0.0509232	0.0544959	0.0121584	0.095799	0.0173301	0.0359932	0.149122	0.105419	0.117577	0.2667	0	0.2667
	CommercialPrivate-lowAC	0	0	0	0.1201	0.0293	0.0325	0.1819	0	0	0.1819	0	0.1819
	CommercialPrivate-mediumAC	0.0109063	0.00918137	0.00198667	0.120704	0.0294472	0.0326633	0.182814	0.0200876	0.0220743	0.204888	0	0.204888
	CommercialPrivate-highAC	0.0081004	0.00751203	0.00147556	0.120704	0.0294472	0.0326633	0.182814	0.0156124	0.017088	0.199902	0	0.199902
	CommercialPrivate-DC	0.0328399	0.0176648	0.00598205	0.130373	0.0318063	0.0352801	0.19746	0.0505047	0.0564867	0.253947	0	0.253947
	CommercialPublic-mediumAC	0.0107299	0.0059454	0.0120909	0.120704	0.0294472	0.0326633	0.182814	0.0166753	0.0287662	0.21158	0.00423161	0.215812
	CommercialPublic-highAC	0.00718929	0.00439796	0.00755068	0.120704	0.0294472	0.0326633	0.182814	0.0115873	0.0191379	0.201952	0.00403904	0.205991
	CommercialPublic-DC	0.0232864	0.012526	0.01012	0.130373	0.0318063	0.0352801	0.19746	0.0358124	0.0459324	0.243392	0.00486784	0.24826
Czech Republic	ResidentialGrid-lowAC	0	0	0	0.0603	0.02385	0.04005	0.1242	0	0	0.1242	0	0.1242
	ResidentialGrid-mediumAC	0.0477338	0.0655297	0.0113969	0.060603	0.0239698	0.0402513	0.124824	0.113264	0.12466	0.249485	0	0.249485
	ResidentialGrid-highAC	0.0647239	0.071487	0.0154534	0.060603	0.0239698	0.0402513	0.124824	0.136211	0.151664	0.276488	0	0.276488
	ResidentialPV-lowAC	0	0	0	0.0971333	0.0142581	0.0239429	0.135334	0	0	0.135334	0	0.135334
	ResidentialPV-mediumAC	0.0477338	0.0655297	0.0113969	0.0976214	0.0143298	0.0240632	0.136014	0.113264	0.12466	0.260675	0	0.260675
	ResidentialPV-highAC	0.0647239	0.071487	0.0154534	0.0976214	0.0143298	0.0240632	0.136014	0.136211	0.151664	0.287679	0	0.287679
	CommercialPrivate-lowAC	0	0	0	0.0648	0.0575	0.0173	0.1396	0	0	0.1396	0	0.1396
	CommercialPrivate-mediumAC	0.0109063	0.00973427	0.00198667	0.0651256	0.0577889	0.0173869	0.140302	0.0206405	0.0226272	0.162929	0	0.162929
	CommercialPrivate-highAC	0.0081004	0.0079644	0.00147556	0.0651256	0.0577889	0.0173869	0.140302	0.0160648	0.0175404	0.157842	0	0.157842
	CommercialPrivate-DC	0.0328399	0.0185025	0.00598205	0.070343	0.0624186	0.0187799	0.151541	0.0513424	0.0573245	0.208866	0	0.208866
	CommercialPublic-mediumAC	0.0107299	0.0063475	0.0120909	0.0651256	0.0577889	0.0173869	0.140302	0.0170774	0.0291683	0.16947	0.0033894	0.172859
	CommercialPublic-highAC	0.00718929	0.00469541	0.00755068	0.0651256	0.0577889	0.0173869	0.140302	0.0118847	0.0194354	0.159737	0.00319474	0.162932
	CommercialPublic-DC	0.0232864	0.01312	0.01012	0.070343	0.0624186	0.0187799	0.151541	0.0364064	0.0465264	0.198068	0.00396136	0.202029
Denmark	ResidentialGrid-lowAC	0	0	0	0.04851	0.04005	0.12384	0.2124	0	0	0.2124	0	0.2124
	ResidentialGrid-mediumAC	0.024811	0.0607133	0.00592384	0.0487538	0.0402513	0.124462	0.213467	0.0855243	0.0914481	0.304915	0	0.304915
	ResidentialGrid-highAC	0.033642	0.0662327	0.00803232	0.0487538	0.0402513	0.124462	0.213467	0.0998747	0.107907	0.321374	0	0.321374
	ResidentialPV-lowAC	0	0	0	0.0822375	0.0244322	0.0755475	0.182217	0	0	0.182217	0	0.182217
	ResidentialPV-mediumAC	0.024811	0.0607133	0.00592384	0.0826508	0.0245549	0.0759272	0.183133	0.0855243	0.0914481	0.274581	0	0.274581
	ResidentialPV-highAC	0.033642	0.0662327	0.00803232	0.0826508	0.0245549	0.0759272	0.183133	0.0998747	0.107907	0.29104	0	0.29104
	CommercialPrivate-lowAC	0	0	0	0.0443	0.04	0.1249	0.2092	0	0	0.2092	0	0.2092
	CommercialPrivate-mediumAC	0.0109063	0.0236516	0.00198667	0.0445226	0.040201	0.125528	0.210251	0.0345579	0.0365445	0.246796	0	0.246796
	CommercialPrivate-highAC	0.0081004	0.0193513	0.00147556	0.0445226	0.040201	0.125528	0.210251	0.0274517	0.0289273	0.239179	0	0.239179
	CommercialPrivate-DC	0.0328399	0.0395894	0.00598205	0.0480894	0.0434216	0.135584	0.227095	0.0724293	0.0784113	0.305506	0	0.305506
	CommercialPublic-mediumAC	0.0107299	0.0164692	0.0120909	0.0445226	0.040201	0.125528	0.210251	0.0271991	0.03929	0.249541	0.00499083	0.254532
	CommercialPublic-highAC	0.00718929	0.0121827	0.00755068	0.0445226	0.040201	0.125528	0.210251	0.019372	0.0269227	0.237174	0.00474348	0.241917
	CommercialPublic-DC	0.0232864	0.0280725	0.01012	0.0480894	0.0434216	0.135584	0.227095	0.0513589	0.0614789	0.288574	0.00577148	0.294346
Estonia	ResidentialGrid-lowAC	0	0	0	0.04689	0.03789	0.03303	0.11781	0	0	0.11781	0	0.11781
	ResidentialGrid-mediumAC	0.0257629	0.0377131	0.00615112	0.0471256	0.0380804	0.033196	0.118402	0.063476	0.0696271	0.188029	0	0.188029
	ResidentialGrid-highAC	0.0349328	0.0411415	0.0083405	0.0471256	0.0380804	0.033196	0.118402	0.0760743	0.0844148	0.202817	0	0.202817
	ResidentialPV-lowAC	0	0	0	0.0941561	0.0227269	0.0198118	0.136695	0	0	0.136695	0	0.136695
	ResidentialPV-mediumAC	0.0257629	0.0377131	0.00615112	0.0946292	0.0228411	0.0199114	0.137382	0.063476	0.0696271	0.207009	0	0.207009
	ResidentialPV-highAC	0.0349328	0.0411415	0.0083405	0.0946292	0.0228411	0.0199114	0.137382	0.0760743	0.0844148	0.221797	0	0.221797
	CommercialPrivate-lowAC	0	0	0	0.0471	0.0371	0.0149	0.0991	0	0	0.0991	0	0.0991
	CommercialPrivate-mediumAC	0.0109063	0.0109137	0.00198667	0.0473367	0.0372864	0.0149749	0.099598	0.02182	0.0238066	0.123405	0	0.123405
	CommercialPrivate-highAC	0.0081004	0.00892939	0.00147556	0.0473367	0.0372864	0.0149749	0.099598	0.0170298	0.0185053	0.118103	0	0.118103
	CommercialPrivate-DC	0.0328399	0.0202896	0.00598205	0.051129	0.0318161	0.0161746	0.0991196	0.0531294	0.0591115	0.158231	0	0.158231
	CommercialPublic-mediumAC	0.0107299	0.00720527	0.0120909	0.0473367	0.0372864	0.0149749	0.099598	0.0179352	0.0300261	0.129624	0.00259248	0.132217
	CommercialPublic-highAC	0.00718929	0.00532993	0.00755068	0.0473367	0.0372864	0.0149749	0.099598	0.0125192	0.0200699	0.119668	0.00239336	0.122061
	CommercialPublic-DC	0.0232864	0.0143872	0.01012	0.051129	0.0318161	0.0161746	0.0991196	0.0376736	0.0477936	0.146913	0.00293826	0.149851
Finland	ResidentialGrid-lowAC	0	0	0	0.04392	0.04518	0.04653	0.13563	0	0	0.13563	0	0.13563
	ResidentialGrid-mediumAC	0.0287749	0.0634976	0.00687026	0.0441407	0.045407	0.0467638	0.136312	0.0922725	0.0991427	0.235454	0	0.235454
	ResidentialGrid-highAC	0.0390168	0.0692701	0.0093156	0.0441407	0.045407	0.0467638	0.136312	0.108287	0.117603	0.253914	0	0.253914
	ResidentialPV-lowAC	0	0	0	0.0850551	0.0272188	0.0280321	0.140306	0	0	0.140306	0	0.140306
	ResidentialPV-mediumAC	0.0287749	0.0634976	0.00687026	0.0854825	0.0273556	0.028173	0.141011	0.0922725	0.0991427	0.240154	0	0.240154
	ResidentialPV-highAC	0.0390168	0.0692701	0.0093156	0.0854825	0.0273556	0.028173	0.141011	0.108287	0.117603	0.258614	0	0.258614
	CommercialPrivate-lowAC	0	0	0	0.0444	0.0367	0.007	0.0881	0	0	0.0881	0	0.0881
	CommercialPrivate-mediumAC	0.0109063	0.0205379	0.00198667	0.0446231	0.0368844	0.00703518	0.0885427	0.0314442	0.0334308	0.121974	0	0.121974
	CommercialPrivate-highAC	0.0081004	0.0168037	0.00147556	0.0446231	0.0368844	0.00703518	0.0885427	0.0249041	0.0263797	0.114922	0	0.114922
	CommercialPrivate-DC	0.0328399	0.0348717	0.00598205	0.048198	0.0398393	0.00759878	0.0956361	0.0677115	0.0736936	0.16933	0	0.16933
	CommercialPublic-mediumAC	0.0107299	0.0142047	0.0120909	0.0446231	0.0368844	0.00703518	0.0885427	0.0249346	0.0370255	0.125568	0.00251136	0.12808
	CommercialPublic-highAC	0.00718929	0.0105076	0.00755068	0.0446231	0.0368844	0.00703518	0.0885427	0.0176969	0.0252475	0.11379	0.00227581	0.116066
	CommercialPublic-DC	0.0232864	0.0247272	0.01012	0.048198	0.0398393	0.00759878	0.0956361	0.0480136	0.0581336	0.15377	0.0030754	0.156845
France	ResidentialGrid-lowAC	0	0	0	0.05625	0.03969	0.05454	0.15048	0	0	0.15048	0	0.15048
	ResidentialGrid-mediumAC	0.0289095	0.0621103	0.0069024	0.0565327	0.0398894	0.0548141	0.151236	0.0910198	0.0979222	0.249158	0	0.249158
	ResidentialGrid-highAC	0.0391994	0.0677567	0.00935919	0.0565327	0.0398894	0.0548141	0.151236	0.106956	0.116315	0.267551	0	0.267551
	ResidentialPV-lowAC	0	0	0	0.0810775	0.0214097	0.0294201	0.131907	0	0	0.131907	0	0.131907
	ResidentialPV-mediumAC	0.0289095	0.0621103	0.0069024	0.081485	0.0215173	0.029568	0.13257	0.0910198	0.0979222	0.230492	0	0.230492
	ResidentialPV-highAC	0.0391994	0.0677567	0.00935919	0.081485	0.0215173	0.029568	0.13257	0.106956	0.116315	0.248885	0	0.248885
	CommercialPrivate-lowAC	0	0	0	0.0573	0.0421	0.0297	0.1291	0	0	0.1291	0	0.1291
	CommercialPrivate-mediumAC	0.0109063	0.019783	0.00198667	0.0575879	0.0423116	0.0298492	0.129749	0.0306893	0.032676	0.162425	0	0.162425
	CommercialPrivate-highAC	0.0081004	0.0161861	0.00147556	0.0575879	0.0423116	0.0298492	0.129749	0.0242865	0.0257621	0.155511	0	0.155511
	CommercialPrivate-DC	0.0328399	0.033728	0.00598205	0.0622015	0.0423608	0.0322406	0.136803	0.0665678	0.0725499	0.209353	0	0.209353
	CommercialPublic-mediumAC	0.0107299	0.0136557	0.0120909	0.0575879	0.0423116	0.0298492	0.129749	0.0243856	0.0364765	0.166225	0.00332451	0.16955
	CommercialPublic-highAC	0.00718929	0.0101015	0.00755068	0.0575879	0.0423116	0.0298492	0.129749	0.0172908	0.0248415	0.15459	0.0030918	0.157682
	CommercialPublic-DC	0.0232864	0.0239162	0.01012	0.0622015	0.0406736	0.0322406	0.135116	0.0472026	0.0573226	0.192438	0.00384876	0.196287
Germany	ResidentialGrid-lowAC	0	0	0	0.04923	0.05328	0.13545	0.23796	0	0	0.23796	0	0.23796
	ResidentialGrid-mediumAC	0.0272144	0.0547027	0.00649768	0.0494774	0.0535477	0.136131	0.239156	0.0819171	0.0884148	0.327571	0	0.327571
	ResidentialGrid-highAC	0.0369009	0.0596757	0.00881041	0.0494774	0.0535477	0.136131	0.239156	0.0965766	0.105387	0.344543	0	0.344543
	ResidentialPV-lowAC	0	0	0	0.0747451	0.0314195	0.0798756	0.18604	0	0	0.18604	0	0.18604
	ResidentialPV-mediumAC	0.0272144	0.0547027	0.00649768	0.0751207	0.0315774	0.080277	0.186975	0.0819171	0.0884148	0.27539	0	0.27539
	ResidentialPV-highAC	0.0369009	0.0596757	0.00881041	0.0751207	0.0315774	0.080277	0.186975	0.0965766	0.105387	0.292362	0	0.292362
	CommercialPrivate-lowAC	0	0	0	0.0347	0.0524	0.1005	0.1876	0	0	0.1876	0	0.1876
	CommercialPrivate-mediumAC	0.0109063	0.0179903	0.00198667	0.0348744	0.0526633	0.101005	0.188543	0.0288966	0.0308832	0.219426	0	0.219426
	CommercialPrivate-highAC	0.0081004	0.0147193	0.00147556	0.0348744	0.0526633	0.101005	0.188543	0.0228197	0.0242953	0.212838	0	0.212838
	CommercialPrivate-DC	0.0328399	0.0310117	0.00598205	0.0376683	0.0568823	0.109097	0.203647	0.0638516	0.0698336	0.273481	0	0.273481
	CommercialPublic-mediumAC	0.0107299	0.0123519	0.0120909	0.0348744	0.0526633	0.101005	0.188543	0.0230818	0.0351727	0.223715	0.00447431	0.22819
	CommercialPublic-highAC	0.00718929	0.00913702	0.00755068	0.0348744	0.0526633	0.101005	0.188543	0.0163263	0.023877	0.21242	0.00424839	0.216668
	CommercialPublic-DC	0.0232864	0.0219901	0.01012	0.0376683	0.0568823	0.109097	0.203647	0.0452766	0.0553966	0.259044	0.00518088	0.264225
Greece	ResidentialGrid-lowAC	0	0	0	0.08073	0.02106	0.05103	0.15282	0	0	0.15282	0	0.15282
	ResidentialGrid-mediumAC	0.0391339	0.0511585	0.00934355	0.0811357	0.0211658	0.0512864	0.153588	0.0902924	0.0996359	0.253224	0	0.253224
	ResidentialGrid-highAC	0.0530629	0.0558093	0.0126692	0.0811357	0.0211658	0.0512864	0.153588	0.108872	0.121541	0.275129	0	0.275129
	ResidentialPV-lowAC	0	0	0	0.103356	0.0118631	0.0287453	0.143965	0	0	0.143965	0	0.143965
	ResidentialPV-mediumAC	0.0391339	0.0511585	0.00934355	0.103876	0.0119228	0.0288897	0.144688	0.0902924	0.0996359	0.244324	0	0.244324
	ResidentialPV-highAC	0.0530629	0.0558093	0.0126692	0.103876	0.0119228	0.0288897	0.144688	0.108872	0.121541	0.26623	0	0.26623
	CommercialPrivate-lowAC	0	0	0	0.0799	0.0246	0.0386	0.1431	0	0	0.1431	0	0.1431
	CommercialPrivate-mediumAC	0.0109063	0.00888507	0.00198667	0.0803015	0.0247236	0.038794	0.143819	0.0197913	0.021778	0.165597	0	0.165597
	CommercialPrivate-highAC	0.0081004	0.00726961	0.00147556	0.0803015	0.0247236	0.038794	0.143819	0.01537	0.0168456	0.160665	0	0.160665
	CommercialPrivate-DC	0.0328399	0.0172159	0.00598205	0.0867347	0.0218871	0.0419019	0.150524	0.0500557	0.0560378	0.206561	0	0.206561
	CommercialPublic-mediumAC	0.0107299	0.00572991	0.0120909	0.0803015	0.0247236	0.038794	0.143819	0.0164598	0.0285507	0.17237	0.0034474	0.175817
	CommercialPublic-highAC	0.00718929	0.00423856	0.00755068	0.0803015	0.0247236	0.038794	0.143819	0.0114279	0.0189785	0.162798	0.00325595	0.166054
	CommercialPublic-DC	0.0232864	0.0122076	0.01012	0.0867347	0.0214396	0.0419019	0.150076	0.0354941	0.0456141	0.19569	0.0039138	0.199604
Hungary	ResidentialGrid-lowAC	0	0	0	0.03771	0.03816	0.02052	0.09639	0	0	0.09639	0	0.09639
	ResidentialGrid-mediumAC	0.0235769	0.0291042	0.00562918	0.0378995	0.0383518	0.0206231	0.0968744	0.0526811	0.0583103	0.155185	0	0.155185
	ResidentialGrid-highAC	0.0319686	0.0317501	0.00763278	0.0378995	0.0383518	0.0206231	0.0968744	0.0637187	0.0713515	0.168226	0	0.168226
	ResidentialPV-lowAC	0	0	0	0.0840205	0.0242767	0.0130544	0.121352	0	0	0.121352	0	0.121352
	ResidentialPV-mediumAC	0.0235769	0.0291042	0.00562918	0.0844428	0.0243987	0.01312	0.121961	0.0526811	0.0583103	0.180272	0	0.180272
	ResidentialPV-highAC	0.0319686	0.0317501	0.00763278	0.0844428	0.0243987	0.01312	0.121961	0.0637187	0.0713515	0.193313	0	0.193313
	CommercialPrivate-lowAC	0	0	0	0.061	0.04	0.0102	0.1112	0	0	0.1112	0	0.1112
	CommercialPrivate-mediumAC	0.0109063	0.00794153	0.00198667	0.0613065	0.040201	0.0102513	0.111759	0.0188478	0.0208345	0.132593	0	0.132593
	CommercialPrivate-highAC	0.0081004	0.00649761	0.00147556	0.0613065	0.040201	0.0102513	0.111759	0.014598	0.0160736	0.127832	0	0.127832
	CommercialPrivate-DC	0.0328399	0.0157863	0.00598205	0.066218	0.0454438	0.0110725	0.122734	0.0486261	0.0546082	0.177342	0	0.177342
	CommercialPublic-mediumAC	0.0107299	0.00504369	0.0120909	0.0613065	0.040201	0.0102513	0.111759	0.0157736	0.0278645	0.139623	0.00279247	0.142416
	CommercialPublic-highAC	0.00718929	0.00373095	0.00755068	0.0613065	0.040201	0.0102513	0.111759	0.0109202	0.0184709	0.13023	0.00260459	0.132834
	CommercialPublic-DC	0.0232864	0.0111939	0.01012	0.066218	0.0418492	0.0110725	0.11914	0.0344803	0.0446003	0.16374	0.0032748	0.167015
Ireland	ResidentialGrid-lowAC	0	0	0	0.09972	0.06102	0.03015	0.19089	0	0	0.19089	0	0.19089
	ResidentialGrid-mediumAC	0.0308081	0.059907	0.00735571	0.100221	0.0613266	0.0303015	0.191849	0.0907151	0.0980709	0.28992	0	0.28992
	ResidentialGrid-highAC	0.0417738	0.0653531	0.00997385	0.100221	0.0613266	0.0303015	0.191849	0.107127	0.117101	0.30895	0	0.30895
	ResidentialPV-lowAC	0	0	0	0.135537	0.0353082	0.0174458	0.188291	0	0	0.188291	0	0.188291
	ResidentialPV-mediumAC	0.0308081	0.059907	0.00735571	0.136218	0.0354856	0.0175335	0.189237	0.0907151	0.0980709	0.287308	0	0.287308
	ResidentialPV-highAC	0.0417738	0.0653531	0.00997385	0.136218	0.0354856	0.0175335	0.189237	0.107127	0.117101	0.306338	0	0.306338
	CommercialPrivate-lowAC	0	0	0	0.092	0.0631	0.007	0.1621	0	0	0.1621	0	0.1621
	CommercialPrivate-mediumAC	0.0109063	0.0171411	0.00198667	0.0924623	0.0634171	0.00703518	0.162915	0.0280474	0.030034	0.192949	0	0.192949
	CommercialPrivate-highAC	0.0081004	0.0140245	0.00147556	0.0924623	0.0634171	0.00703518	0.162915	0.022125	0.0236005	0.186515	0	0.186515
	CommercialPrivate-DC	0.0328399	0.029725	0.00598205	0.0998697	0.0684976	0.00759878	0.175966	0.0625649	0.068547	0.244513	0	0.244513
	CommercialPublic-mediumAC	0.0107299	0.0117343	0.0120909	0.0924623	0.0634171	0.00703518	0.162915	0.0224642	0.0345551	0.19747	0.00394939	0.201419
	CommercialPublic-highAC	0.00718929	0.00868017	0.00755068	0.0924623	0.0634171	0.00703518	0.162915	0.0158695	0.0234201	0.186335	0.00372669	0.190061
	CommercialPublic-DC	0.0232864	0.0210778	0.01012	0.0998697	0.0684976	0.00759878	0.175966	0.0443642	0.0544842	0.23045	0.00460901	0.235059
Italy	ResidentialGrid-lowAC	0	0	0	0.08046	0.03402	0.09297	0.20745	0	0	0.20745	0	0.20745
	ResidentialGrid-mediumAC	0.0405291	0.0732014	0.00967668	0.0808643	0.034191	0.0934372	0.208492	0.113731	0.123407	0.3319	0	0.3319
	ResidentialGrid-highAC	0.0549548	0.0798561	0.0131209	0.0808643	0.034191	0.0934372	0.208492	0.134811	0.147932	0.356424	0	0.356424
	ResidentialPV-lowAC	0	0	0	0.0907012	0.0196241	0.0536288	0.163954	0	0	0.163954	0	0.163954
	ResidentialPV-mediumAC	0.0405291	0.0732014	0.00967668	0.0911569	0.0197227	0.0538983	0.164778	0.113731	0.123407	0.288185	0	0.288185
	ResidentialPV-highAC	0.0549548	0.0798561	0.0131209	0.0911569	0.0197227	0.0538983	0.164778	0.134811	0.147932	0.31271	0	0.31271
	CommercialPrivate-lowAC	0	0	0	0.081	0.028	0.0787	0.1877	0	0	0.1877	0	0.1877
	CommercialPrivate-mediumAC	0.0109063	0.0153484	0.00198667	0.081407	0.0281407	0.0790955	0.188643	0.0262546	0.0282413	0.216885	0	0.216885
	CommercialPrivate-highAC	0.0081004	0.0125578	0.00147556	0.081407	0.0281407	0.0790955	0.188643	0.0206582	0.0221337	0.210777	0	0.210777
	CommercialPrivate-DC	0.0328399	0.0270088	0.00598205	0.0879288	0.0304765	0.085432	0.203837	0.0598486	0.0658307	0.269668	0	0.269668
	CommercialPublic-mediumAC	0.0107299	0.0104305	0.0120909	0.081407	0.0281407	0.0790955	0.188643	0.0211604	0.0332513	0.221895	0.00443789	0.226332
	CommercialPublic-highAC	0.00718929	0.0077157	0.00755068	0.081407	0.0281407	0.0790955	0.188643	0.014905	0.0224557	0.211099	0.00422198	0.215321
	CommercialPublic-DC	0.0232864	0.0191517	0.01012	0.0879288	0.0282422	0.085432	0.201603	0.0424381	0.0525581	0.254161	0.00508322	0.259244
Latvia	ResidentialGrid-lowAC	0	0	0	0.0513	0.04653	0.04167	0.1395	0	0	0.1395	0	0.1395
	ResidentialGrid-mediumAC	0.0259776	0.0340543	0.00620238	0.0515578	0.0467638	0.0418794	0.140201	0.0600319	0.0662343	0.206435	0	0.206435
	ResidentialGrid-highAC	0.0352239	0.0371502	0.00841001	0.0515578	0.0467638	0.0418794	0.140201	0.072374	0.080784	0.220985	0	0.220985
	ResidentialPV-lowAC	0	0	0	0.107639	0.0282876	0.025333	0.161259	0	0	0.161259	0	0.161259
	ResidentialPV-mediumAC	0.0259776	0.0340543	0.00620238	0.10818	0.0284297	0.0254603	0.16207	0.0600319	0.0662343	0.228304	0	0.228304
	ResidentialPV-highAC	0.0352239	0.0371502	0.00841001	0.10818	0.0284297	0.0254603	0.16207	0.072374	0.080784	0.242854	0	0.242854
	CommercialPrivate-lowAC	0	0	0	0.0492	0.0561	0.0248	0.1301	0	0	0.1301	0	0.1301
	CommercialPrivate-mediumAC	0.0109063	0.00893225	0.00198667	0.0494472	0.0563819	0.0249246	0.130754	0.0198385	0.0218252	0.152579	0	0.152579
	CommercialPrivate-highAC	0.0081004	0.0073082	0.00147556	0.0494472	0.0563819	0.0249246	0.130754	0.0154086	0.0168842	0.147638	0	0.147638
	CommercialPrivate-DC	0.0328399	0.0172874	0.00598205	0.0534086	0.0608988	0.0269214	0.141229	0.0501272	0.0561093	0.197338	0	0.197338
	CommercialPublic-mediumAC	0.0107299	0.00576422	0.0120909	0.0494472	0.0563819	0.0249246	0.130754	0.0164941	0.0285851	0.159339	0.00318678	0.162526
	CommercialPublic-highAC	0.00718929	0.00426394	0.00755068	0.0494472	0.0563819	0.0249246	0.130754	0.0114532	0.0190039	0.149758	0.00299515	0.152753
	CommercialPublic-DC	0.0232864	0.0122583	0.01012	0.0534086	0.0608988	0.0269214	0.141229	0.0355448	0.0456648	0.186894	0.00373787	0.190631
Lithuania	ResidentialGrid-lowAC	0	0	0	0.04266	0.03879	0.02682	0.10827	0	0	0.10827	0	0.10827
	ResidentialGrid-mediumAC	0.0259776	0.0321624	0.00620238	0.0428744	0.0389849	0.0269548	0.108814	0.05814	0.0643424	0.173156	0	0.173156
	ResidentialGrid-highAC	0.0352239	0.0350863	0.00841001	0.0428744	0.0389849	0.0269548	0.108814	0.0703101	0.0787201	0.187534	0	0.187534
	ResidentialPV-lowAC	0	0	0	0.0936795	0.0228803	0.0158198	0.13238	0	0	0.13238	0	0.13238
	ResidentialPV-mediumAC	0.0259776	0.0321624	0.00620238	0.0941503	0.0229953	0.0158993	0.133045	0.05814	0.0643424	0.197387	0	0.197387
	ResidentialPV-highAC	0.0352239	0.0350863	0.00841001	0.0941503	0.0229953	0.0158993	0.133045	0.0703101	0.0787201	0.211765	0	0.211765
	CommercialPrivate-lowAC	0	0	0	0.0515	0.0438	0.0094	0.1047	0	0	0.1047	0	0.1047
	CommercialPrivate-mediumAC	0.0109063	0.0079887	0.00198667	0.0517588	0.0440201	0.00944724	0.105226	0.018895	0.0208816	0.126108	0	0.126108
	CommercialPrivate-highAC	0.0081004	0.00653621	0.00147556	0.0517588	0.0440201	0.00944724	0.105226	0.0146366	0.0161122	0.121338	0	0.121338
	CommercialPrivate-DC	0.0328399	0.0158578	0.00598205	0.0559053	0.0475467	0.0102041	0.113656	0.0486976	0.0546797	0.168336	0	0.168336
	CommercialPublic-mediumAC	0.0107299	0.005078	0.0120909	0.0517588	0.0440201	0.00944724	0.105226	0.0158079	0.0278988	0.133125	0.0026625	0.135787
	CommercialPublic-highAC	0.00718929	0.00375633	0.00755068	0.0517588	0.0440201	0.00944724	0.105226	0.0109456	0.0184963	0.123722	0.00247445	0.126197
	CommercialPublic-DC	0.0232864	0.0112446	0.01012	0.0559053	0.0475467	0.0102041	0.113656	0.034531	0.044651	0.158307	0.00316614	0.161473
Luxembourg	ResidentialGrid-lowAC	0	0	0	0.04851	0.05031	0.04095	0.13977	0	0	0.13977	0	0.13977
	ResidentialGrid-mediumAC	0.0284036	0.0554382	0.00678161	0.0487538	0.0505628	0.0411558	0.140472	0.0838418	0.0906234	0.231096	0	0.231096
	ResidentialGrid-highAC	0.0385134	0.060478	0.0091954	0.0487538	0.0505628	0.0411558	0.140472	0.0989914	0.108187	0.248659	0	0.248659
	ResidentialPV-lowAC	0	0	0	0.0866946	0.0280986	0.0228709	0.137664	0	0	0.137664	0	0.137664
	ResidentialPV-mediumAC	0.0284036	0.0554382	0.00678161	0.0871302	0.0282398	0.0229859	0.138356	0.0838418	0.0906234	0.228979	0	0.228979
	ResidentialPV-highAC	0.0385134	0.060478	0.0091954	0.0871302	0.0282398	0.0229859	0.138356	0.0989914	0.108187	0.246543	0	0.246543
	CommercialPrivate-lowAC	0	0	0	0.0549	0.0416	0.0146	0.1111	0	0	0.1111	0	0.1111
	CommercialPrivate-mediumAC	0.0109063	0.0172355	0.00198667	0.0551759	0.041809	0.0146734	0.111658	0.0281417	0.0301284	0.141787	0	0.141787
	CommercialPrivate-highAC	0.0081004	0.0141017	0.00147556	0.0551759	0.041809	0.0146734	0.111658	0.0222022	0.0236777	0.135336	0	0.135336
	CommercialPrivate-DC	0.0328399	0.029868	0.00598205	0.0595962	0.0429578	0.0158489	0.118403	0.0627079	0.0686899	0.187093	0	0.187093
	CommercialPublic-mediumAC	0.0107299	0.0118029	0.0120909	0.0551759	0.041809	0.0146734	0.111658	0.0225329	0.0346238	0.146282	0.00292564	0.149208
	CommercialPublic-highAC	0.00718929	0.00873093	0.00755068	0.0551759	0.041809	0.0146734	0.111658	0.0159202	0.0234709	0.135129	0.00270258	0.137832
	CommercialPublic-DC	0.0232864	0.0211791	0.01012	0.0595962	0.0404714	0.0158489	0.115916	0.0444656	0.0545856	0.170502	0.00341004	0.173912
Malta	ResidentialGrid-lowAC	0	0	0	0.10548	0.0225	0.00783	0.13581	0	0	0.13581	0	0.13581
	ResidentialGrid-mediumAC	0.0372403	0.0499036	0.00889144	0.10601	0.0226131	0.00786935	0.136492	0.0871439	0.0960353	0.232528	0	0.232528
	ResidentialGrid-highAC	0.0504953	0.0544403	0.0120562	0.10601	0.0226131	0.00786935	0.136492	0.104936	0.116992	0.253484	0	0.253484
	ResidentialPV-lowAC	0	0	0	0.0931863	0.0134249	0.00467188	0.111283	0	0	0.111283	0	0.111283
	ResidentialPV-mediumAC	0.0372403	0.0499036	0.00889144	0.0936546	0.0134924	0.00469536	0.111842	0.0871439	0.0960353	0.207878	0	0.207878
	ResidentialPV-highAC	0.0504953	0.0544403	0.0120562	0.0936546	0.0134924	0.00469536	0.111842	0.104936	0.116992	0.228834	0	0.228834
	CommercialPrivate-lowAC	0	0	0	0.1254	0.025	0.0015	0.1519	0	0	0.1519	0	0.1519
	CommercialPrivate-mediumAC	0.0109063	0.00930967	0.00198667	0.12603	0.0251256	0.00150754	0.152663	0.0202159	0.0222026	0.174866	0	0.174866
	CommercialPrivate-highAC	0.0081004	0.007617	0.00147556	0.12603	0.0251256	0.00150754	0.152663	0.0157174	0.017193	0.169856	0	0.169856
	CommercialPrivate-DC	0.0328399	0.0178592	0.00598205	0.136127	0.0271385	0.00162831	0.164894	0.0506991	0.0566811	0.221575	0	0.221575
	CommercialPublic-mediumAC	0.0107299	0.0060387	0.0120909	0.12603	0.0251256	0.00150754	0.152663	0.0167686	0.0288595	0.181523	0.00363046	0.185153
	CommercialPublic-highAC	0.00718929	0.00446699	0.00755068	0.12603	0.0251256	0.00150754	0.152663	0.0116563	0.019207	0.17187	0.00343741	0.175308
	CommercialPublic-DC	0.0232864	0.0126638	0.01012	0.136127	0.0271385	0.00162831	0.164894	0.0359503	0.0460703	0.210964	0.00421928	0.215183
Netherlands	ResidentialGrid-lowAC	0	0	0	0.06309	0.0234	0.10332	0.18981	0	0	0.18981	0	0.18981
	ResidentialGrid-mediumAC	0.0293747	0.0670674	0.00701346	0.063407	0.0235176	0.103839	0.190764	0.096442	0.103456	0.294219	0	0.294219
	ResidentialGrid-highAC	0.0398301	0.0731644	0.00950978	0.063407	0.0235176	0.103839	0.190764	0.112994	0.122504	0.313268	0	0.313268
	ResidentialPV-lowAC	0	0	0	0.0936071	0.0134695	0.0594732	0.16655	0	0	0.16655	0	0.16655
	ResidentialPV-mediumAC	0.0293747	0.0670674	0.00701346	0.0940774	0.0135372	0.0597721	0.167387	0.096442	0.103456	0.270842	0	0.270842
	ResidentialPV-highAC	0.0398301	0.0731644	0.00950978	0.0940774	0.0135372	0.0597721	0.167387	0.112994	0.122504	0.289891	0	0.289891
	CommercialPrivate-lowAC	0	0	0	0.0539	0.0258	0.0422	0.1219	0	0	0.1219	0	0.1219
	CommercialPrivate-mediumAC	0.0109063	0.0215286	0.00198667	0.0541709	0.0259296	0.0424121	0.122513	0.0324349	0.0344215	0.156934	0	0.156934
	CommercialPrivate-highAC	0.0081004	0.0176143	0.00147556	0.0541709	0.0259296	0.0424121	0.122513	0.0257147	0.0271903	0.149703	0	0.149703
	CommercialPrivate-DC	0.0328399	0.0363728	0.00598205	0.0585106	0.0280069	0.0458098	0.132327	0.0692126	0.0751947	0.207522	0	0.207522
	CommercialPublic-mediumAC	0.0107299	0.0149252	0.0120909	0.0541709	0.0259296	0.0424121	0.122513	0.0256551	0.037746	0.160259	0.00320517	0.163464
	CommercialPublic-highAC	0.00718929	0.0110406	0.00755068	0.0541709	0.0259296	0.0424121	0.122513	0.0182299	0.0257805	0.148293	0.00296586	0.151259
	CommercialPublic-DC	0.0232864	0.0257916	0.01012	0.0585106	0.0280069	0.0458098	0.132327	0.049078	0.059198	0.191525	0.00383051	0.195356
Poland	ResidentialGrid-lowAC	0	0	0	0.03744	0.036	0.04068	0.11412	0	0	0.11412	0	0.11412
	ResidentialGrid-mediumAC	0.0485228	0.063079	0.0115852	0.0376281	0.0361809	0.0408844	0.114693	0.111602	0.123187	0.237881	0	0.237881
	ResidentialGrid-highAC	0.0657937	0.0688135	0.0157088	0.0376281	0.0361809	0.0408844	0.114693	0.134607	0.150316	0.265009	0	0.265009
	ResidentialPV-lowAC	0	0	0	0.0862224	0.0222326	0.0251229	0.133578	0	0	0.133578	0	0.133578
	ResidentialPV-mediumAC	0.0485228	0.063079	0.0115852	0.0866557	0.0223443	0.0252491	0.134249	0.111602	0.123187	0.257436	0	0.257436
	ResidentialPV-highAC	0.0657937	0.0688135	0.0157088	0.0866557	0.0223443	0.0252491	0.134249	0.134607	0.150316	0.284565	0	0.284565
	CommercialPrivate-lowAC	0	0	0	0.0497	0.0444	0.021	0.1151	0	0	0.1151	0	0.1151
	CommercialPrivate-mediumAC	0.0109063	0.00879072	0.00198667	0.0499497	0.0446231	0.0211055	0.115678	0.019697	0.0216837	0.137362	0	0.137362
	CommercialPrivate-highAC	0.0081004	0.00719241	0.00147556	0.0499497	0.0446231	0.0211055	0.115678	0.0152928	0.0167684	0.132447	0	0.132447
	CommercialPrivate-DC	0.0328399	0.0170729	0.00598205	0.0539514	0.048198	0.0227964	0.124946	0.0499128	0.0558948	0.180841	0	0.180841
	CommercialPublic-mediumAC	0.0107299	0.00566129	0.0120909	0.0499497	0.0446231	0.0211055	0.115678	0.0163912	0.0284821	0.144161	0.00288321	0.147044
	CommercialPublic-highAC	0.00718929	0.0041878	0.00755068	0.0499497	0.0446231	0.0211055	0.115678	0.0113771	0.0189278	0.134606	0.00269212	0.137298
	CommercialPublic-DC	0.0232864	0.0121063	0.01012	0.0539514	0.048198	0.0227964	0.124946	0.0353927	0.0455127	0.170458	0.00340917	0.173868
Portugal	ResidentialGrid-lowAC	0	0	0	0.06084	0.04086	0.08316	0.18486	0	0	0.18486	0	0.18486
	ResidentialGrid-mediumAC	0.0294078	0.0383368	0.00702136	0.0611457	0.0410653	0.0835779	0.185789	0.0677446	0.074766	0.260555	0	0.260555
	ResidentialGrid-highAC	0.039875	0.041822	0.00952049	0.0611457	0.0410653	0.0835779	0.185789	0.0816969	0.0912174	0.277006	0	0.277006
	ResidentialPV-lowAC	0	0	0	0.0790036	0.0230567	0.0469259	0.148986	0	0	0.148986	0	0.148986
	ResidentialPV-mediumAC	0.0294078	0.0383368	0.00702136	0.0794006	0.0231725	0.0471617	0.149735	0.0677446	0.074766	0.224501	0	0.224501
	ResidentialPV-highAC	0.039875	0.041822	0.00952049	0.0794006	0.0231725	0.0471617	0.149735	0.0816969	0.0912174	0.240952	0	0.240952
	CommercialPrivate-lowAC	0	0	0	0.0683	0.0368	0.0391	0.1442	0	0	0.1442	0	0.1442
	CommercialPrivate-mediumAC	0.0109063	0.0088379	0.00198667	0.0686432	0.0369849	0.0392965	0.144925	0.0197442	0.0217308	0.166655	0	0.166655
	CommercialPrivate-highAC	0.0081004	0.00723101	0.00147556	0.0686432	0.0369849	0.0392965	0.144925	0.0153314	0.016807	0.161732	0	0.161732
	CommercialPrivate-DC	0.0328399	0.0171444	0.00598205	0.0741424	0.0399763	0.0424446	0.156563	0.0499843	0.0559663	0.21253	0	0.21253
	CommercialPublic-mediumAC	0.0107299	0.0056956	0.0120909	0.0686432	0.0369849	0.0392965	0.144925	0.0164255	0.0285164	0.173441	0.00346882	0.17691
	CommercialPublic-highAC	0.00718929	0.00421318	0.00755068	0.0686432	0.0369849	0.0392965	0.144925	0.0114025	0.0189532	0.163878	0.00327756	0.167155
	CommercialPublic-DC	0.0232864	0.0121569	0.01012	0.0741424	0.0372022	0.0424446	0.153789	0.0354434	0.0455634	0.199353	0.00398705	0.20334
Romania	ResidentialGrid-lowAC	0	0	0	0.05364	0.03717	0.03474	0.12555	0	0	0.12555	0	0.12555
	ResidentialGrid-mediumAC	0.0469449	0.0541899	0.0112085	0.0539095	0.0373568	0.0349146	0.126181	0.101135	0.112343	0.238524	0	0.238524
	ResidentialGrid-highAC	0.063654	0.0591162	0.015198	0.0539095	0.0373568	0.0349146	0.126181	0.12277	0.137968	0.264149	0	0.264149
	ResidentialPV-lowAC	0	0	0	0.0967661	0.0209481	0.0195787	0.137293	0	0	0.137293	0	0.137293
	ResidentialPV-mediumAC	0.0469449	0.0541899	0.0112085	0.0972524	0.0210534	0.019677	0.137983	0.101135	0.112343	0.250326	0	0.250326
	ResidentialPV-highAC	0.063654	0.0591162	0.015198	0.0972524	0.0210534	0.019677	0.137983	0.12277	0.137968	0.275951	0	0.275951
	CommercialPrivate-lowAC	0	0	0	0.0606	0.0337	0.0155	0.1098	0	0	0.1098	0	0.1098
	CommercialPrivate-mediumAC	0.0109063	0.00690362	0.00198667	0.0609045	0.0338693	0.0155779	0.110352	0.0178099	0.0197966	0.130148	0	0.130148
	CommercialPrivate-highAC	0.0081004	0.00564842	0.00147556	0.0609045	0.0338693	0.0155779	0.110352	0.0137488	0.0152244	0.125576	0	0.125576
	CommercialPrivate-DC	0.0328399	0.0142137	0.00598205	0.0657838	0.0365827	0.0168259	0.119192	0.0470536	0.0530356	0.172228	0	0.172228
	CommercialPublic-mediumAC	0.0107299	0.00428885	0.0120909	0.0609045	0.0338693	0.0155779	0.110352	0.0150188	0.0271097	0.137461	0.00274923	0.140211
	CommercialPublic-highAC	0.00718929	0.00317258	0.00755068	0.0609045	0.0338693	0.0155779	0.110352	0.0103619	0.0179126	0.128264	0.00256529	0.13083
	CommercialPublic-DC	0.0232864	0.0100788	0.01012	0.0657838	0.0365827	0.0168259	0.119192	0.0333652	0.0434852	0.162678	0.00325355	0.165931
Slovakia	ResidentialGrid-lowAC	0	0	0	0.0459	0.02538	0.05238	0.12366	0	0	0.12366	0	0.12366
	ResidentialGrid-mediumAC	0.0473394	0.0618853	0.0113027	0.0461307	0.0255075	0.0526432	0.124281	0.109225	0.120527	0.244809	0	0.244809
	ResidentialGrid-highAC	0.064189	0.0675112	0.0153257	0.0461307	0.0255075	0.0526432	0.124281	0.1317	0.147026	0.271307	0	0.271307
	ResidentialPV-lowAC	0	0	0	0.0816298	0.0156633	0.0323264	0.12962	0	0	0.12962	0	0.12962
	ResidentialPV-mediumAC	0.0473394	0.0618853	0.0113027	0.08204	0.015742	0.0324888	0.130271	0.109225	0.120527	0.250798	0	0.250798
	ResidentialPV-highAC	0.064189	0.0675112	0.0153257	0.08204	0.015742	0.0324888	0.130271	0.1317	0.147026	0.277297	0	0.277297
	CommercialPrivate-lowAC	0	0	0	0.0579	0.0547	0.0366	0.1492	0	0	0.1492	0	0.1492
	CommercialPrivate-mediumAC	0.0109063	0.00888507	0.00198667	0.058191	0.0549749	0.0367839	0.14995	0.0197913	0.021778	0.171728	0	0.171728
	CommercialPrivate-highAC	0.0081004	0.00726961	0.00147556	0.058191	0.0549749	0.0367839	0.14995	0.01537	0.0168456	0.166795	0	0.166795
	CommercialPrivate-DC	0.0328399	0.0172159	0.00598205	0.0628528	0.0526461	0.0397308	0.15523	0.0500557	0.0560378	0.211268	0	0.211268
	CommercialPublic-mediumAC	0.0107299	0.00572991	0.0120909	0.058191	0.0549749	0.0367839	0.14995	0.0164598	0.0285507	0.1785	0.00357001	0.182071
	CommercialPublic-highAC	0.00718929	0.00423856	0.00755068	0.058191	0.0549749	0.0367839	0.14995	0.0114279	0.0189785	0.168928	0.00337857	0.172307
	CommercialPublic-DC	0.0232864	0.0122076	0.01012	0.0628528	0.0504936	0.0397308	0.153077	0.0354941	0.0456141	0.198691	0.00397383	0.202665
Slovenia	ResidentialGrid-lowAC	0	0	0	0.05157	0.04158	0.03537	0.12852	0	0	0.12852	0	0.12852
	ResidentialGrid-mediumAC	0.0481283	0.0716795	0.0114911	0.0518291	0.0417889	0.0355477	0.129166	0.119808	0.131299	0.260465	0	0.260465
	ResidentialGrid-highAC	0.0652588	0.0781958	0.0155811	0.0518291	0.0417889	0.0355477	0.129166	0.143455	0.159036	0.288202	0	0.288202
	ResidentialPV-lowAC	0	0	0	0.0976211	0.0246991	0.0210102	0.14333	0	0	0.14333	0	0.14333
	ResidentialPV-mediumAC	0.0481283	0.0716795	0.0114911	0.0981117	0.0248232	0.0211158	0.144051	0.119808	0.131299	0.27535	0	0.27535
	ResidentialPV-highAC	0.0652588	0.0781958	0.0155811	0.0981117	0.0248232	0.0211158	0.144051	0.143455	0.159036	0.303086	0	0.303086
	CommercialPrivate-lowAC	0	0	0	0.0587	0.0371	0.0175	0.1133	0	0	0.1133	0	0.1133
	CommercialPrivate-mediumAC	0.0109063	0.0112439	0.00198667	0.058995	0.0372864	0.0175879	0.113869	0.0221502	0.0241369	0.138006	0	0.138006
	CommercialPrivate-highAC	0.0081004	0.00919959	0.00147556	0.058995	0.0372864	0.0175879	0.113869	0.0173	0.0187755	0.132645	0	0.132645
	CommercialPrivate-DC	0.0328399	0.0207899	0.00598205	0.0637212	0.051049	0.018997	0.133767	0.0536298	0.0596118	0.193379	0	0.193379
	CommercialPublic-mediumAC	0.0107299	0.00744545	0.0120909	0.058995	0.0372864	0.0175879	0.113869	0.0181754	0.0302663	0.144136	0.00288271	0.147018
	CommercialPublic-highAC	0.00718929	0.00550759	0.00755068	0.058995	0.0372864	0.0175879	0.113869	0.0126969	0.0202476	0.134117	0.00268234	0.136799
	CommercialPublic-DC	0.0232864	0.014742	0.01012	0.0637212	0.0441652	0.018997	0.126883	0.0380284	0.0481484	0.175032	0.00350064	0.178532
Spain	ResidentialGrid-lowAC	0	0	0	0.06309	0.03645	0.07983	0.17937	0	0	0.17937	0	0.17937
	ResidentialGrid-mediumAC	0.0289296	0.0482479	0.00690719	0.063407	0.0366332	0.0802312	0.180271	0.0771775	0.0840847	0.264356	0	0.264356
	ResidentialGrid-highAC	0.0392266	0.0526341	0.00936569	0.063407	0.0366332	0.0802312	0.180271	0.0918607	0.101226	0.281498	0	0.281498
	ResidentialPV-lowAC	0	0	0	0.0872672	0.0181332	0.0397138	0.145114	0	0	0.145114	0	0.145114
	ResidentialPV-mediumAC	0.0289296	0.0482479	0.00690719	0.0877057	0.0182243	0.0399134	0.145843	0.0771775	0.0840847	0.229928	0	0.229928
	ResidentialPV-highAC	0.0392266	0.0526341	0.00936569	0.0877057	0.0182243	0.0399134	0.145843	0.0918607	0.101226	0.24707	0	0.24707
	CommercialPrivate-lowAC	0	0	0	0.0802	0.0265	0.0371	0.1438	0	0	0.1438	0	0.1438
	CommercialPrivate-mediumAC	0.0109063	0.0135556	0.00198667	0.080603	0.0266332	0.0372864	0.144523	0.0244619	0.0264486	0.170971	0	0.170971
	CommercialPrivate-highAC	0.0081004	0.011091	0.00147556	0.080603	0.0266332	0.0372864	0.144523	0.0191914	0.0206669	0.16519	0	0.16519
	CommercialPrivate-DC	0.0328399	0.0242925	0.00598205	0.0870604	0.0155648	0.0402736	0.142899	0.0571324	0.0631144	0.206013	0	0.206013
	CommercialPublic-mediumAC	0.0107299	0.00912668	0.0120909	0.080603	0.0266332	0.0372864	0.144523	0.0198566	0.0319475	0.17647	0.0035294	0.18
	CommercialPublic-highAC	0.00718929	0.00675124	0.00755068	0.080603	0.0266332	0.0372864	0.144523	0.0139405	0.0214912	0.166014	0.00332028	0.169334
	CommercialPublic-DC	0.0232864	0.0172256	0.01012	0.0870604	0.0127943	0.0402736	0.140128	0.040512	0.050632	0.19076	0.0038152	0.194575
Sweden	ResidentialGrid-lowAC	0	0	0	0.04464	0.04896	0.06219	0.15579	0	0	0.15579	0	0.15579
	ResidentialGrid-mediumAC	0.0337175	0.0762461	0.00805034	0.0448643	0.049206	0.0625025	0.156573	0.109964	0.118014	0.274587	0	0.274587
	ResidentialGrid-highAC	0.0457186	0.0831775	0.0109157	0.0448643	0.049206	0.0625025	0.156573	0.128896	0.139812	0.296385	0	0.296385
	ResidentialPV-lowAC	0	0	0	0.0911268	0.0297196	0.0377505	0.158597	0	0	0.158597	0	0.158597
	ResidentialPV-mediumAC	0.0337175	0.0762461	0.00805034	0.0915847	0.029869	0.0379402	0.159394	0.109964	0.118014	0.277408	0	0.277408
	ResidentialPV-highAC	0.0457186	0.0831775	0.0109157	0.0915847	0.029869	0.0379402	0.159394	0.128896	0.139812	0.299206	0	0.299206
	CommercialPrivate-lowAC	0	0	0	0.0441	0.0381	0.0039	0.0861	0	0	0.0861	0	0.0861
	CommercialPrivate-mediumAC	0.0109063	0.0212455	0.00198667	0.0443216	0.0382915	0.0039196	0.0865327	0.0321518	0.0341385	0.120671	0	0.120671
	CommercialPrivate-highAC	0.0081004	0.0173827	0.00147556	0.0443216	0.0382915	0.0039196	0.0865327	0.0254831	0.0269587	0.113491	0	0.113491
	CommercialPrivate-DC	0.0328399	0.0359439	0.00598205	0.0478723	0.0413591	0.00423361	0.093465	0.0687837	0.0747658	0.168231	0	0.168231
	CommercialPublic-mediumAC	0.0107299	0.0147193	0.0120909	0.0443216	0.0382915	0.0039196	0.0865327	0.0254493	0.0375402	0.124073	0.00248146	0.126554
	CommercialPublic-highAC	0.00718929	0.0108883	0.00755068	0.0443216	0.0382915	0.0039196	0.0865327	0.0180776	0.0256283	0.112161	0.00224322	0.114404
	CommercialPublic-DC	0.0232864	0.0254875	0.01012	0.0478723	0.0413591	0.00423361	0.093465	0.0487739	0.0588939	0.152359	0.00304718	0.155406
United Kingdom	ResidentialGrid-lowAC	0	0	0	0.08064	0.03951	0.0558	0.17595	0	0	0.17595	0	0.17595
	ResidentialGrid-mediumAC	0.0300567	0.0584459	0.00717631	0.0810452	0.0397085	0.0560804	0.176834	0.0885026	0.0956789	0.272513	0	0.272513
	ResidentialGrid-highAC	0.0407549	0.0637591	0.00973058	0.0810452	0.0397085	0.0560804	0.176834	0.104514	0.114245	0.291079	0	0.291079
	ResidentialPV-lowAC	0	0	0	0.107612	0.0238069	0.0336225	0.165042	0	0	0.165042	0	0.165042
	ResidentialPV-mediumAC	0.0300567	0.0584459	0.00717631	0.108153	0.0239265	0.0337914	0.165871	0.0885026	0.0956789	0.26155	0	0.26155
	ResidentialPV-highAC	0.0407549	0.0637591	0.00973058	0.108153	0.0239265	0.0337914	0.165871	0.104514	0.114245	0.280115	0	0.280115
	CommercialPrivate-lowAC	0	0	0	0.0801	0.0416	0.0473	0.169	0	0	0.169	0	0.169
	CommercialPrivate-mediumAC	0.0109063	0.0171411	0.00198667	0.0805025	0.041809	0.0475377	0.169849	0.0280474	0.030034	0.199883	0	0.199883
	CommercialPrivate-highAC	0.0081004	0.0140245	0.00147556	0.0805025	0.041809	0.0475377	0.169849	0.022125	0.0236005	0.19345	0	0.19345
	CommercialPrivate-DC	0.0328399	0.029725	0.00598205	0.0869518	0.0451585	0.0513461	0.183456	0.0625649	0.068547	0.252003	0	0.252003
	CommercialPublic-mediumAC	0.0107299	0.0117343	0.0120909	0.0805025	0.041809	0.0475377	0.169849	0.0224642	0.0345551	0.204404	0.00408809	0.208492
	CommercialPublic-highAC	0.00718929	0.00868017	0.00755068	0.0805025	0.041809	0.0475377	0.169849	0.0158695	0.0234201	0.193269	0.00386539	0.197135
	CommercialPublic-DC	0.0232864	0.0210778	0.01012	0.0869518	0.0451585	0.0513461	0.183456	0.0443642	0.0544842	0.237941	0.00475881	0.242699
Norway	ResidentialGrid-lowAC	0	0	0	0.04527	0.03645	0.03618	0.1179	0	0	0.1179	0	0.1179
	ResidentialGrid-mediumAC	0.0318141	0.0785452	0.00759589	0.0454975	0.0366332	0.0363618	0.118492	0.110359	0.117955	0.236448	0	0.236448
	ResidentialGrid-highAC	0.0431377	0.0856857	0.0102995	0.0454975	0.0366332	0.0363618	0.118492	0.128823	0.139123	0.257615	0	0.257615
	ResidentialPV-lowAC	0	0	0	0.0871016	0.0215192	0.0213598	0.129981	0	0	0.129981	0	0.129981
	ResidentialPV-mediumAC	0.0318141	0.0785452	0.00759589	0.0875393	0.0216274	0.0214672	0.130634	0.110359	0.117955	0.248589	0	0.248589
	ResidentialPV-highAC	0.0431377	0.0856857	0.0102995	0.0875393	0.0216274	0.0214672	0.130634	0.128823	0.139123	0.269757	0	0.269757
	CommercialPrivate-lowAC	0	0	0	0.0434	0.0268	0.01	0.0802	0	0	0.0802	0	0.0802
	CommercialPrivate-mediumAC	0.0109063	0.0239347	0.00198667	0.0436181	0.0269347	0.0100503	0.080603	0.0348409	0.0368276	0.117431	0	0.117431
	CommercialPrivate-highAC	0.0081004	0.0195829	0.00147556	0.0436181	0.0269347	0.0100503	0.080603	0.0276833	0.0291589	0.109762	0	0.109762
	CommercialPrivate-DC	0.0328399	0.0400183	0.00598205	0.0471125	0.0290925	0.0108554	0.0870604	0.0728581	0.0788402	0.165901	0	0.165901
	CommercialPublic-mediumAC	0.0107299	0.0166751	0.0120909	0.0436181	0.0269347	0.0100503	0.080603	0.027405	0.0394959	0.120099	0.00240198	0.122501
	CommercialPublic-highAC	0.00718929	0.012335	0.00755068	0.0436181	0.0269347	0.0100503	0.080603	0.0195243	0.027075	0.107678	0.00215356	0.109832
	CommercialPublic-DC	0.0232864	0.0283766	0.01012	0.0471125	0.0290925	0.0108554	0.0870604	0.051663	0.061783	0.148843	0.00297687	0.15182
Switzerland	ResidentialGrid-lowAC	0	0	0	0.0576807	0.0631211	0.0397559	0.160558	0	0	0.160558	0	0.160558
	ResidentialGrid-mediumAC	0.0308997	0.0829466	0.00737757	0.0579706	0.0634383	0.0399557	0.161365	0.113846	0.121224	0.282588	0	0.282588
	ResidentialGrid-highAC	0.0418979	0.0904872	0.0100035	0.0579706	0.0634383	0.0399557	0.161365	0.132385	0.142389	0.303753	0	0.303753
	ResidentialPV-lowAC	0	0	0	0.0904055	0.0358289	0.0225663	0.148801	0	0	0.148801	0	0.148801
	ResidentialPV-mediumAC	0.0308997	0.0829466	0.00737757	0.0908598	0.036009	0.0226797	0.149548	0.113846	0.121224	0.270772	0	0.270772
	ResidentialPV-highAC	0.0418979	0.0904872	0.0100035	0.0908598	0.036009	0.0226797	0.149548	0.132385	0.142389	0.291937	0	0.291937
	CommercialPrivate-lowAC	0	0	0	0.0646186	0.0708848	0.0304682	0.165972	0	0	0.165972	0	0.165972
	CommercialPrivate-mediumAC	0.0109063	0.0267266	0.00198667	0.0649433	0.0712411	0.0306213	0.166806	0.0376329	0.0396196	0.206425	0	0.206425
	CommercialPrivate-highAC	0.0081004	0.0218672	0.00147556	0.0649433	0.0712411	0.0306213	0.166806	0.0299676	0.0314432	0.198249	0	0.198249
	CommercialPrivate-DC	0.0328399	0.0442486	0.00598205	0.0701461	0.0624761	0.0330745	0.165697	0.0770884	0.0830705	0.248767	0	0.248767
	CommercialPublic-mediumAC	0.0107299	0.0187056	0.0120909	0.0649433	0.0712411	0.0306213	0.166806	0.0294355	0.0415264	0.208332	0.00416664	0.212499
	CommercialPublic-highAC	0.00718929	0.013837	0.00755068	0.0649433	0.0712411	0.0306213	0.166806	0.0210263	0.028577	0.195383	0.00390765	0.19929
	CommercialPublic-DC	0.0232864	0.0313762	0.01012	0.0701461	0.0613586	0.0330745	0.164579	0.0546627	0.0647827	0.229362	0.00458724	0.233949
