# Supplementary material for: Comparing the levelized cost of electric vehicle charging options in Europe
Source: Nat Commun. 2022 Sep 8;13:5277. doi: 10.1038/s41467-022-32835-7 (PMC9458728; doi:10.1038/s41467-022-32835-7)
Supplement: Supplementary file 8 — Software 1 [file 41467_2022_32835_MOESM8_ESM.zip › LCOC-Model/output/_Scenario_DemandChargesLowUtil.xlsx]

## Sheet: DemandChargesLowUtil
Country	Option	LCOEquipment	LCOInstallation	LCOOM	LCOEnergy	LCONetwork	LCOTaxes	LCOElectricity	LCOProject	LCOInfrastructure	LCOCwoT	LCOTransaction	LCOC
Austria	ResidentialGrid-lowAC	0	0	0	0.05733	0.04995	0.05535	0.16263	0	0	0.16263	0	0.16263
	ResidentialGrid-mediumAC	0.0493976	0.110265	0.0117941	0.0576181	0.050201	0.0556281	0.163447	0.159662	0.171456	0.334904	0	0.334904
	ResidentialGrid-highAC	0.0669798	0.120289	0.015992	0.0576181	0.050201	0.0556281	0.163447	0.187269	0.203261	0.366708	0	0.366708
	ResidentialPV-lowAC	0	0	0	0.0890183	0.0291332	0.0322828	0.150434	0	0	0.150434	0	0.150434
	ResidentialPV-mediumAC	0.0493976	0.110265	0.0117941	0.0894656	0.0292796	0.032445	0.15119	0.159662	0.171456	0.322647	0	0.322647
	ResidentialPV-highAC	0.0669798	0.120289	0.015992	0.0894656	0.0292796	0.032445	0.15119	0.187269	0.203261	0.354451	0	0.354451
	CommercialPrivate-lowAC	0	0	0	0.053	0.0459	0.0277	0.1266	0	0	0.1266	0	0.1266
	CommercialPrivate-mediumAC	0.0962318	0.184131	0.0175294	0.0532663	0.0461307	0.0278392	0.127236	0.280362	0.297892	0.425128	0	0.425128
	CommercialPrivate-highAC	0.0729036	0.153665	0.01328	0.0532663	0.0461307	0.0278392	0.127236	0.226569	0.239849	0.367085	0	0.367085
	CommercialPrivate-DC	0.985196	1.06116	0.179462	0.0575337	0.540578	0.0300695	0.628181	2.04636	2.22582	2.854	0	2.854
	CommercialPublic-mediumAC	0.131144	0.176548	0.147778	0.0532663	0.0461307	0.0278392	0.127236	0.307692	0.45547	0.582706	0.0116541	0.59436
	CommercialPublic-highAC	0.0728914	0.108336	0.0765556	0.0532663	0.0461307	0.0278392	0.127236	0.181228	0.257783	0.38502	0.00770039	0.39272
	CommercialPublic-DC	0.6923	0.745681	0.300865	0.0575337	0.389642	0.0300695	0.477245	1.43798	1.73885	2.21609	0.0443218	2.26041
Belgium	ResidentialGrid-lowAC	0	0	0	0.0702	0.08784	0.07686	0.2349	0	0	0.2349	0	0.2349
	ResidentialGrid-mediumAC	0.0464437	0.104855	0.0110888	0.0705528	0.0882814	0.0772462	0.23608	0.151299	0.162388	0.398468	0	0.398468
	ResidentialGrid-highAC	0.0629746	0.114387	0.0150357	0.0705528	0.0882814	0.0772462	0.23608	0.177362	0.192398	0.428478	0	0.428478
	ResidentialPV-lowAC	0	0	0	0.0998261	0.0476802	0.0417202	0.189226	0	0	0.189226	0	0.189226
	ResidentialPV-mediumAC	0.0464437	0.104855	0.0110888	0.100328	0.0479198	0.0419298	0.190177	0.151299	0.162388	0.352565	0	0.352565
	ResidentialPV-highAC	0.0629746	0.114387	0.0150357	0.100328	0.0479198	0.0419298	0.190177	0.177362	0.192398	0.382575	0	0.382575
	CommercialPrivate-lowAC	0	0	0	0.0543	0.0623	0.0398	0.1564	0	0	0.1564	0	0.1564
	CommercialPrivate-mediumAC	0.0962318	0.187044	0.0175294	0.0545729	0.0626131	0.04	0.157186	0.283276	0.300806	0.457992	0	0.457992
	CommercialPrivate-highAC	0.0729036	0.156097	0.01328	0.0545729	0.0626131	0.04	0.157186	0.229001	0.242281	0.399467	0	0.399467
	CommercialPrivate-DC	0.985196	1.07617	0.179462	0.0589449	0.0676292	0.0432045	0.169779	2.06137	2.24083	2.41061	0	2.41061
	CommercialPublic-mediumAC	0.131144	0.179484	0.147778	0.0545729	0.0626131	0.04	0.157186	0.310627	0.458405	0.615591	0.0123118	0.627903
	CommercialPublic-highAC	0.0728914	0.110138	0.0765556	0.0545729	0.0626131	0.04	0.157186	0.183029	0.259585	0.416771	0.00833541	0.425106
	CommercialPublic-DC	0.6923	0.756229	0.300865	0.0589449	0.0676292	0.0432045	0.169779	1.44853	1.74939	1.91917	0.0383834	1.95756
Bulgaria	ResidentialGrid-lowAC	0	0	0	0.04914	0.02322	0.01449	0.08685	0	0	0.08685	0	0.08685
	ResidentialGrid-mediumAC	0.0852108	0.0940174	0.0203448	0.0493869	0.0233367	0.0145628	0.0872864	0.179228	0.199573	0.286859	0	0.286859
	ResidentialGrid-highAC	0.11554	0.102564	0.0275862	0.0493869	0.0233367	0.0145628	0.0872864	0.218105	0.245691	0.332977	0	0.332977
	ResidentialPV-lowAC	0	0	0	0.0875944	0.0128845	0.0080403	0.108519	0	0	0.108519	0	0.108519
	ResidentialPV-mediumAC	0.0852108	0.0940174	0.0203448	0.0880345	0.0129492	0.0080807	0.109064	0.179228	0.199573	0.308637	0	0.308637
	ResidentialPV-highAC	0.11554	0.102564	0.0275862	0.0880345	0.0129492	0.0080807	0.109064	0.218105	0.245691	0.354755	0	0.354755
	CommercialPrivate-lowAC	0	0	0	0.0719	0.0241	0.001	0.097	0	0	0.097	0	0.097
	CommercialPrivate-mediumAC	0.0962318	0.0550865	0.0175294	0.0722613	0.0242211	0.00100503	0.0974874	0.151318	0.168848	0.266335	0	0.266335
	CommercialPrivate-highAC	0.0729036	0.0459722	0.01328	0.0722613	0.0242211	0.00100503	0.0974874	0.118876	0.132156	0.229643	0	0.229643
	CommercialPrivate-DC	0.985196	0.396389	0.179462	0.0780504	0.0261615	0.00108554	0.105297	1.38158	1.56105	1.66634	0	1.66634
	CommercialPublic-mediumAC	0.131144	0.0465483	0.147778	0.0722613	0.0242211	0.00100503	0.0974874	0.177692	0.32547	0.422957	0.00845914	0.431416
	CommercialPublic-highAC	0.0728914	0.0285638	0.0765556	0.0722613	0.0242211	0.00100503	0.0974874	0.101455	0.178011	0.275498	0.00550996	0.281008
	CommercialPublic-DC	0.6923	0.278544	0.300865	0.0780504	0.0261615	0.00108554	0.105297	0.970843	1.27171	1.37701	0.0275401	1.40455
Croatia	ResidentialGrid-lowAC	0	0	0	0.05121	0.03735	0.02592	0.11448	0	0	0.11448	0	0.11448
	ResidentialGrid-mediumAC	0.0568072	0.0734349	0.0135632	0.0514673	0.0375377	0.0260503	0.115055	0.130242	0.143805	0.258861	0	0.258861
	ResidentialGrid-highAC	0.0770267	0.0801108	0.0183908	0.0514673	0.0375377	0.0260503	0.115055	0.157138	0.175528	0.290584	0	0.290584
	ResidentialPV-lowAC	0	0	0	0.0940766	0.0222722	0.0154563	0.131805	0	0	0.131805	0	0.131805
	ResidentialPV-mediumAC	0.0568072	0.0734349	0.0135632	0.0945493	0.0223841	0.015534	0.132467	0.130242	0.143805	0.276273	0	0.276273
	ResidentialPV-highAC	0.0770267	0.0801108	0.0183908	0.0945493	0.0223841	0.015534	0.132467	0.157138	0.175528	0.307996	0	0.307996
	CommercialPrivate-lowAC	0	0	0	0.0655	0.0445	0.0148	0.1248	0	0	0.1248	0	0.1248
	CommercialPrivate-mediumAC	0.0962318	0.0767326	0.0175294	0.0658291	0.0447236	0.0148744	0.125427	0.172964	0.190494	0.315921	0	0.315921
	CommercialPrivate-highAC	0.0729036	0.0640369	0.01328	0.0658291	0.0447236	0.0148744	0.125427	0.13694	0.15022	0.275648	0	0.275648
	CommercialPrivate-DC	0.985196	0.507899	0.179462	0.0711029	0.0483066	0.016066	0.135475	1.49309	1.67256	1.80803	0	1.80803
	CommercialPublic-mediumAC	0.131144	0.0683548	0.147778	0.0658291	0.0447236	0.0148744	0.125427	0.199498	0.347276	0.472703	0.00945407	0.482157
	CommercialPublic-highAC	0.0728914	0.041945	0.0765556	0.0658291	0.0447236	0.0148744	0.125427	0.114836	0.191392	0.316819	0.00633638	0.323155
	CommercialPublic-DC	0.6923	0.356902	0.300865	0.0711029	0.0483066	0.016066	0.135475	1.0492	1.35007	1.48554	0.0297108	1.51525
Cyprus	ResidentialGrid-lowAC	0	0	0	0.10809	0.02808	0.05832	0.19449	0	0	0.19449	0	0.19449
	ResidentialGrid-mediumAC	0.0676006	0.0899182	0.0161402	0.108633	0.0282211	0.0586131	0.195467	0.157519	0.173659	0.369126	0	0.369126
	ResidentialGrid-highAC	0.0916618	0.0980926	0.0218851	0.108633	0.0282211	0.0586131	0.195467	0.189754	0.211639	0.407107	0	0.407107
	ResidentialPV-lowAC	0	0	0	0.0949219	0.0169056	0.0351117	0.146939	0	0	0.146939	0	0.146939
	ResidentialPV-mediumAC	0.0676006	0.0899182	0.0161402	0.0953989	0.0169906	0.0352882	0.147678	0.157519	0.173659	0.321337	0	0.321337
	ResidentialPV-highAC	0.0916618	0.0980926	0.0218851	0.0953989	0.0169906	0.0352882	0.147678	0.189754	0.211639	0.359317	0	0.359317
	CommercialPrivate-lowAC	0	0	0	0.1201	0.0293	0.0325	0.1819	0	0	0.1819	0	0.1819
	CommercialPrivate-mediumAC	0.0962318	0.0810121	0.0175294	0.120704	0.0294472	0.0326633	0.182814	0.177244	0.194773	0.377587	0	0.377587
	CommercialPrivate-highAC	0.0729036	0.0676083	0.01328	0.120704	0.0294472	0.0326633	0.182814	0.140512	0.153792	0.336606	0	0.336606
	CommercialPrivate-DC	0.985196	0.529945	0.179462	0.130373	0.0318063	0.0352801	0.19746	1.51514	1.6946	1.89206	0	1.89206
	CommercialPublic-mediumAC	0.131144	0.0726659	0.147778	0.120704	0.0294472	0.0326633	0.182814	0.20381	0.351587	0.534401	0.010688	0.545089
	CommercialPublic-highAC	0.0728914	0.0445905	0.0765556	0.120704	0.0294472	0.0326633	0.182814	0.117482	0.194037	0.376852	0.00753703	0.384389
	CommercialPublic-DC	0.6923	0.372394	0.300865	0.130373	0.0318063	0.0352801	0.19746	1.06469	1.36556	1.56302	0.0312604	1.59428
Czech Republic	ResidentialGrid-lowAC	0	0	0	0.0603	0.02385	0.04005	0.1242	0	0	0.1242	0	0.1242
	ResidentialGrid-mediumAC	0.0859209	0.117954	0.0205144	0.060603	0.0239698	0.0402513	0.124824	0.203874	0.224389	0.349213	0	0.349213
	ResidentialGrid-highAC	0.116503	0.128677	0.0278161	0.060603	0.0239698	0.0402513	0.124824	0.24518	0.272996	0.39782	0	0.39782
	ResidentialPV-lowAC	0	0	0	0.0981628	0.01399	0.0234927	0.135646	0	0	0.135646	0	0.135646
	ResidentialPV-mediumAC	0.0859209	0.117954	0.0205144	0.0986561	0.0140603	0.0236107	0.136327	0.203874	0.224389	0.360716	0	0.360716
	ResidentialPV-highAC	0.116503	0.128677	0.0278161	0.0986561	0.0140603	0.0236107	0.136327	0.24518	0.272996	0.409323	0	0.409323
	CommercialPrivate-lowAC	0	0	0	0.0648	0.0575	0.0173	0.1396	0	0	0.1396	0	0.1396
	CommercialPrivate-mediumAC	0.0962318	0.0858906	0.0175294	0.0651256	0.0577889	0.0173869	0.140302	0.182122	0.199652	0.339953	0	0.339953
	CommercialPrivate-highAC	0.0729036	0.0716796	0.01328	0.0651256	0.0577889	0.0173869	0.140302	0.144583	0.157863	0.298165	0	0.298165
	CommercialPrivate-DC	0.985196	0.555076	0.179462	0.070343	0.0624186	0.0187799	0.151541	1.54027	1.71973	1.87128	0	1.87128
	CommercialPublic-mediumAC	0.131144	0.0775806	0.147778	0.0651256	0.0577889	0.0173869	0.140302	0.208724	0.356502	0.496803	0.00993607	0.50674
	CommercialPublic-highAC	0.0728914	0.0476063	0.0765556	0.0651256	0.0577889	0.0173869	0.140302	0.120498	0.197053	0.337355	0.0067471	0.344102
	CommercialPublic-DC	0.6923	0.390054	0.300865	0.070343	0.0624186	0.0187799	0.151541	1.08235	1.38322	1.53476	0.0306952	1.56545
Denmark	ResidentialGrid-lowAC	0	0	0	0.04851	0.04005	0.12384	0.2124	0	0	0.2124	0	0.2124
	ResidentialGrid-mediumAC	0.0446598	0.109284	0.0106629	0.0487538	0.0402513	0.124462	0.213467	0.153944	0.164607	0.378074	0	0.378074
	ResidentialGrid-highAC	0.0605556	0.119219	0.0144582	0.0487538	0.0402513	0.124462	0.213467	0.179774	0.194233	0.4077	0	0.4077
	ResidentialPV-lowAC	0	0	0	0.0842111	0.0235183	0.0727216	0.180451	0	0	0.180451	0	0.180451
	ResidentialPV-mediumAC	0.0446598	0.109284	0.0106629	0.0846343	0.0236364	0.0730871	0.181358	0.153944	0.164607	0.345964	0	0.345964
	ResidentialPV-highAC	0.0605556	0.119219	0.0144582	0.0846343	0.0236364	0.0730871	0.181358	0.179774	0.194233	0.37559	0	0.37559
	CommercialPrivate-lowAC	0	0	0	0.0443	0.04	0.1249	0.2092	0	0	0.2092	0	0.2092
	CommercialPrivate-mediumAC	0.0962318	0.208691	0.0175294	0.0445226	0.040201	0.125528	0.210251	0.304922	0.322452	0.532703	0	0.532703
	CommercialPrivate-highAC	0.0729036	0.174162	0.01328	0.0445226	0.040201	0.125528	0.210251	0.247065	0.260345	0.470597	0	0.470597
	CommercialPrivate-DC	0.985196	1.18768	0.179462	0.0480894	0.0434216	0.135584	0.227095	2.17288	2.35234	2.57943	0	2.57943
	CommercialPublic-mediumAC	0.131144	0.20129	0.147778	0.0445226	0.040201	0.125528	0.210251	0.332434	0.480212	0.690463	0.0138093	0.704272
	CommercialPublic-highAC	0.0728914	0.123519	0.0765556	0.0445226	0.040201	0.125528	0.210251	0.19641	0.272966	0.483217	0.00966434	0.492882
	CommercialPublic-DC	0.6923	0.834588	0.300865	0.0480894	0.0434216	0.135584	0.227095	1.52689	1.82775	2.05485	0.0410969	2.09594
Estonia	ResidentialGrid-lowAC	0	0	0	0.04689	0.03789	0.03303	0.11781	0	0	0.11781	0	0.11781
	ResidentialGrid-mediumAC	0.0463732	0.0678835	0.011072	0.0471256	0.0380804	0.033196	0.118402	0.114257	0.125329	0.243731	0	0.243731
	ResidentialGrid-highAC	0.062879	0.0740547	0.0150129	0.0471256	0.0380804	0.033196	0.118402	0.136934	0.151947	0.270349	0	0.270349
	ResidentialPV-lowAC	0	0	0	0.0968516	0.0218622	0.019058	0.137772	0	0	0.137772	0	0.137772
	ResidentialPV-mediumAC	0.0463732	0.0678835	0.011072	0.0973383	0.0219721	0.0191538	0.138464	0.114257	0.125329	0.263793	0	0.263793
	ResidentialPV-highAC	0.062879	0.0740547	0.0150129	0.0973383	0.0219721	0.0191538	0.138464	0.136934	0.151947	0.290411	0	0.290411
	CommercialPrivate-lowAC	0	0	0	0.0471	0.0371	0.0149	0.0991	0	0	0.0991	0	0.0991
	CommercialPrivate-mediumAC	0.0962318	0.0962974	0.0175294	0.0473367	0.0372864	0.0149749	0.099598	0.192529	0.210059	0.309657	0	0.309657
	CommercialPrivate-highAC	0.0729036	0.0803645	0.01328	0.0473367	0.0372864	0.0149749	0.099598	0.153268	0.166548	0.266146	0	0.266146
	CommercialPrivate-DC	0.985196	0.608687	0.179462	0.051129	0.0318161	0.0161746	0.0991196	1.59388	1.77334	1.87246	0	1.87246
	CommercialPublic-mediumAC	0.131144	0.0880644	0.147778	0.0473367	0.0372864	0.0149749	0.099598	0.219208	0.366986	0.466584	0.00933168	0.475915
	CommercialPublic-highAC	0.0728914	0.0540395	0.0765556	0.0473367	0.0372864	0.0149749	0.099598	0.126931	0.203487	0.303085	0.00606169	0.309146
	CommercialPublic-DC	0.6923	0.427726	0.300865	0.051129	0.0318161	0.0161746	0.0991196	1.12003	1.42089	1.52001	0.0304002	1.55041
Finland	ResidentialGrid-lowAC	0	0	0	0.04392	0.04518	0.04653	0.13563	0	0	0.13563	0	0.13563
	ResidentialGrid-mediumAC	0.0517948	0.114296	0.0123665	0.0441407	0.045407	0.0467638	0.136312	0.16609	0.178457	0.314768	0	0.314768
	ResidentialGrid-highAC	0.0702303	0.124686	0.0167681	0.0441407	0.045407	0.0467638	0.136312	0.194916	0.211685	0.347996	0	0.347996
	ResidentialPV-lowAC	0	0	0	0.0876874	0.0260694	0.0268484	0.140605	0	0	0.140605	0	0.140605
	ResidentialPV-mediumAC	0.0517948	0.114296	0.0123665	0.0881281	0.0262004	0.0269833	0.141312	0.16609	0.178457	0.319769	0	0.319769
	ResidentialPV-highAC	0.0702303	0.124686	0.0167681	0.0881281	0.0262004	0.0269833	0.141312	0.194916	0.211685	0.352996	0	0.352996
	CommercialPrivate-lowAC	0	0	0	0.0444	0.0367	0.007	0.0881	0	0	0.0881	0	0.0881
	CommercialPrivate-mediumAC	0.0962318	0.181217	0.0175294	0.0446231	0.0368844	0.00703518	0.0885427	0.277448	0.294978	0.383521	0	0.383521
	CommercialPrivate-highAC	0.0729036	0.151234	0.01328	0.0446231	0.0368844	0.00703518	0.0885427	0.224137	0.237417	0.32596	0	0.32596
	CommercialPrivate-DC	0.985196	1.04615	0.179462	0.048198	0.0398393	0.00759878	0.0956361	2.03135	2.21081	2.30644	0	2.30644
	CommercialPublic-mediumAC	0.131144	0.173613	0.147778	0.0446231	0.0368844	0.00703518	0.0885427	0.304756	0.452534	0.541077	0.0108215	0.551898
	CommercialPublic-highAC	0.0728914	0.106535	0.0765556	0.0446231	0.0368844	0.00703518	0.0885427	0.179427	0.255982	0.344525	0.0068905	0.351415
	CommercialPublic-DC	0.6923	0.735133	0.300865	0.048198	0.0398393	0.00759878	0.0956361	1.42743	1.7283	1.82393	0.0364787	1.86041
France	ResidentialGrid-lowAC	0	0	0	0.05625	0.03969	0.05454	0.15048	0	0	0.15048	0	0.15048
	ResidentialGrid-mediumAC	0.0520371	0.111799	0.0124243	0.0565327	0.0398894	0.0548141	0.151236	0.163836	0.17626	0.327496	0	0.327496
	ResidentialGrid-highAC	0.0705588	0.121962	0.0168465	0.0565327	0.0398894	0.0548141	0.151236	0.192521	0.209367	0.360604	0	0.360604
	ResidentialPV-lowAC	0	0	0	0.082065	0.0206827	0.0284211	0.131169	0	0	0.131169	0	0.131169
	ResidentialPV-mediumAC	0.0520371	0.111799	0.0124243	0.0824773	0.0207866	0.0285639	0.131828	0.163836	0.17626	0.308088	0	0.308088
	ResidentialPV-highAC	0.0705588	0.121962	0.0168465	0.0824773	0.0207866	0.0285639	0.131828	0.192521	0.209367	0.341195	0	0.341195
	CommercialPrivate-lowAC	0	0	0	0.0573	0.0421	0.0297	0.1291	0	0	0.1291	0	0.1291
	CommercialPrivate-mediumAC	0.0962318	0.174556	0.0175294	0.0575879	0.0423116	0.0298492	0.129749	0.270788	0.288317	0.418066	0	0.418066
	CommercialPrivate-highAC	0.0729036	0.145675	0.01328	0.0575879	0.0423116	0.0298492	0.129749	0.218579	0.231859	0.361608	0	0.361608
	CommercialPrivate-DC	0.985196	1.01184	0.179462	0.0622015	0.210554	0.0322406	0.304996	1.99703	2.1765	2.48149	0	2.48149
	CommercialPublic-mediumAC	0.131144	0.166903	0.147778	0.0575879	0.0423116	0.0298492	0.129749	0.298047	0.445824	0.575573	0.0115115	0.587085
	CommercialPublic-highAC	0.0728914	0.102418	0.0765556	0.0575879	0.0423116	0.0298492	0.129749	0.175309	0.251865	0.381614	0.00763227	0.389246
	CommercialPublic-DC	0.6923	0.711022	0.300865	0.0622015	0.158826	0.0322406	0.253268	1.40332	1.70419	1.95745	0.0391491	1.9966
Germany	ResidentialGrid-lowAC	0	0	0	0.04923	0.05328	0.13545	0.23796	0	0	0.23796	0	0.23796
	ResidentialGrid-mediumAC	0.0489859	0.0984648	0.0116958	0.0494774	0.0535477	0.136131	0.239156	0.147451	0.159147	0.398302	0	0.398302
	ResidentialGrid-highAC	0.0664216	0.107416	0.0158587	0.0494774	0.0535477	0.136131	0.239156	0.173838	0.189697	0.428852	0	0.428852
	ResidentialPV-lowAC	0	0	0	0.0758591	0.030465	0.077449	0.183773	0	0	0.183773	0	0.183773
	ResidentialPV-mediumAC	0.0489859	0.0984648	0.0116958	0.0762403	0.0306181	0.0778382	0.184697	0.147451	0.159147	0.343843	0	0.343843
	ResidentialPV-highAC	0.0664216	0.107416	0.0158587	0.0762403	0.0306181	0.0778382	0.184697	0.173838	0.189697	0.374393	0	0.374393
	CommercialPrivate-lowAC	0	0	0	0.0347	0.0524	0.1005	0.1876	0	0	0.1876	0	0.1876
	CommercialPrivate-mediumAC	0.0962318	0.158738	0.0175294	0.0348744	0.0526633	0.101005	0.188543	0.25497	0.272499	0.461042	0	0.461042
	CommercialPrivate-highAC	0.0729036	0.132474	0.01328	0.0348744	0.0526633	0.101005	0.188543	0.205378	0.218658	0.4072	0	0.4072
	CommercialPrivate-DC	0.985196	0.930351	0.179462	0.0376683	0.0568823	0.109097	0.203647	1.91555	2.09501	2.29866	0	2.29866
	CommercialPublic-mediumAC	0.131144	0.150968	0.147778	0.0348744	0.0526633	0.101005	0.188543	0.282111	0.429889	0.618432	0.0123686	0.6308
	CommercialPublic-highAC	0.0728914	0.0926392	0.0765556	0.0348744	0.0526633	0.101005	0.188543	0.165531	0.242086	0.430629	0.00861258	0.439241
	CommercialPublic-DC	0.6923	0.65376	0.300865	0.0376683	0.0568823	0.109097	0.203647	1.34606	1.64692	1.85057	0.0370114	1.88758
Greece	ResidentialGrid-lowAC	0	0	0	0.08073	0.02106	0.05103	0.15282	0	0	0.15282	0	0.15282
	ResidentialGrid-mediumAC	0.070441	0.0920853	0.0168184	0.0811357	0.0211658	0.0512864	0.153588	0.162526	0.179345	0.332933	0	0.332933
	ResidentialGrid-highAC	0.0955132	0.100457	0.0228046	0.0811357	0.0211658	0.0512864	0.153588	0.19597	0.218774	0.372362	0	0.372362
	ResidentialPV-lowAC	0	0	0	0.103912	0.0116373	0.0281982	0.143747	0	0	0.143747	0	0.143747
	ResidentialPV-mediumAC	0.070441	0.0920853	0.0168184	0.104434	0.0116958	0.0283399	0.14447	0.162526	0.179345	0.323814	0	0.323814
	ResidentialPV-highAC	0.0955132	0.100457	0.0228046	0.104434	0.0116958	0.0283399	0.14447	0.19597	0.218774	0.363244	0	0.363244
	CommercialPrivate-lowAC	0	0	0	0.0799	0.0246	0.0386	0.1431	0	0	0.1431	0	0.1431
	CommercialPrivate-mediumAC	0.0962318	0.0783977	0.0175294	0.0803015	0.0247236	0.038794	0.143819	0.174629	0.192159	0.335978	0	0.335978
	CommercialPrivate-highAC	0.0729036	0.0654264	0.01328	0.0803015	0.0247236	0.038794	0.143819	0.13833	0.15161	0.295429	0	0.295429
	CommercialPrivate-DC	0.985196	0.516477	0.179462	0.0867347	0.0665025	0.0419019	0.195139	1.50167	1.68113	1.87627	0	1.87627
	CommercialPublic-mediumAC	0.131144	0.0700322	0.147778	0.0803015	0.0247236	0.038794	0.143819	0.201176	0.348954	0.492773	0.00985545	0.502628
	CommercialPublic-highAC	0.0728914	0.0429743	0.0765556	0.0803015	0.0247236	0.038794	0.143819	0.115866	0.192421	0.33624	0.00672481	0.342965
	CommercialPublic-DC	0.6923	0.36293	0.300865	0.0867347	0.0527811	0.0419019	0.181418	1.05523	1.35609	1.53751	0.0307502	1.56826
Hungary	ResidentialGrid-lowAC	0	0	0	0.03771	0.03816	0.02052	0.09639	0	0	0.09639	0	0.09639
	ResidentialGrid-mediumAC	0.0424383	0.0523876	0.0101325	0.0378995	0.0383518	0.0206231	0.0968744	0.094826	0.104958	0.201833	0	0.201833
	ResidentialGrid-highAC	0.0575435	0.0571501	0.013739	0.0378995	0.0383518	0.0206231	0.0968744	0.114694	0.128433	0.225307	0	0.225307
	ResidentialPV-lowAC	0	0	0	0.0862082	0.0236208	0.0127018	0.122531	0	0	0.122531	0	0.122531
	ResidentialPV-mediumAC	0.0424383	0.0523876	0.0101325	0.0866414	0.0237395	0.0127656	0.123147	0.094826	0.104958	0.228105	0	0.228105
	ResidentialPV-highAC	0.0575435	0.0571501	0.013739	0.0866414	0.0237395	0.0127656	0.123147	0.114694	0.128433	0.251579	0	0.251579
	CommercialPrivate-lowAC	0	0	0	0.061	0.04	0.0102	0.1112	0	0	0.1112	0	0.1112
	CommercialPrivate-mediumAC	0.0962318	0.0700723	0.0175294	0.0613065	0.040201	0.0102513	0.111759	0.166304	0.183833	0.295592	0	0.295592
	CommercialPrivate-highAC	0.0729036	0.0584785	0.01328	0.0613065	0.040201	0.0102513	0.111759	0.131382	0.144662	0.256421	0	0.256421
	CommercialPrivate-DC	0.985196	0.473588	0.179462	0.066218	0.403783	0.0110725	0.481074	1.45878	1.63825	2.11932	0	2.11932
	CommercialPublic-mediumAC	0.131144	0.0616451	0.147778	0.0613065	0.040201	0.0102513	0.111759	0.192789	0.340566	0.452325	0.00904651	0.461372
	CommercialPublic-highAC	0.0728914	0.0378277	0.0765556	0.0613065	0.040201	0.0102513	0.111759	0.110719	0.187275	0.299033	0.00598067	0.305014
	CommercialPublic-DC	0.6923	0.332792	0.300865	0.066218	0.293576	0.0110725	0.370867	1.02509	1.32596	1.69682	0.0339365	1.73076
Ireland	ResidentialGrid-lowAC	0	0	0	0.09972	0.06102	0.03015	0.19089	0	0	0.19089	0	0.19089
	ResidentialGrid-mediumAC	0.0554547	0.107833	0.0132403	0.100221	0.0613266	0.0303015	0.191849	0.163287	0.176528	0.368377	0	0.368377
	ResidentialGrid-highAC	0.0751928	0.117636	0.0179529	0.100221	0.0613266	0.0303015	0.191849	0.192828	0.210781	0.402631	0	0.402631
	ResidentialPV-lowAC	0	0	0	0.137231	0.0340921	0.0168449	0.188168	0	0	0.188168	0	0.188168
	ResidentialPV-mediumAC	0.0554547	0.107833	0.0132403	0.137921	0.0342634	0.0169296	0.189114	0.163287	0.176528	0.365641	0	0.365641
	ResidentialPV-highAC	0.0751928	0.117636	0.0179529	0.137921	0.0342634	0.0169296	0.189114	0.192828	0.210781	0.399895	0	0.399895
	CommercialPrivate-lowAC	0	0	0	0.092	0.0631	0.007	0.1621	0	0	0.1621	0	0.1621
	CommercialPrivate-mediumAC	0.0962318	0.151245	0.0175294	0.0924623	0.0634171	0.00703518	0.162915	0.247477	0.265006	0.427921	0	0.427921
	CommercialPrivate-highAC	0.0729036	0.126221	0.01328	0.0924623	0.0634171	0.00703518	0.162915	0.199125	0.212405	0.375319	0	0.375319
	CommercialPrivate-DC	0.985196	0.891751	0.179462	0.0998697	0.0684976	0.00759878	0.175966	1.87695	2.05641	2.23237	0	2.23237
	CommercialPublic-mediumAC	0.131144	0.143419	0.147778	0.0924623	0.0634171	0.00703518	0.162915	0.274563	0.422341	0.585255	0.0117051	0.59696
	CommercialPublic-highAC	0.0728914	0.0880073	0.0765556	0.0924623	0.0634171	0.00703518	0.162915	0.160899	0.237454	0.400369	0.00800738	0.408376
	CommercialPublic-DC	0.6923	0.626636	0.300865	0.0998697	0.0684976	0.00759878	0.175966	1.31894	1.6198	1.79577	0.0359153	1.83168
Italy	ResidentialGrid-lowAC	0	0	0	0.08046	0.03402	0.09297	0.20745	0	0	0.20745	0	0.20745
	ResidentialGrid-mediumAC	0.0729524	0.131763	0.017418	0.0808643	0.034191	0.0934372	0.208492	0.204715	0.222133	0.430626	0	0.430626
	ResidentialGrid-highAC	0.0989186	0.143741	0.0236177	0.0808643	0.034191	0.0934372	0.208492	0.24266	0.266277	0.47477	0	0.47477
	ResidentialPV-lowAC	0	0	0	0.0910229	0.0191719	0.052393	0.162588	0	0	0.162588	0	0.162588
	ResidentialPV-mediumAC	0.0729524	0.131763	0.017418	0.0914803	0.0192682	0.0526562	0.163405	0.204715	0.222133	0.385538	0	0.385538
	ResidentialPV-highAC	0.0989186	0.143741	0.0236177	0.0914803	0.0192682	0.0526562	0.163405	0.24266	0.266277	0.429682	0	0.429682
	CommercialPrivate-lowAC	0	0	0	0.081	0.028	0.0787	0.1877	0	0	0.1877	0	0.1877
	CommercialPrivate-mediumAC	0.0962318	0.135427	0.0175294	0.081407	0.0281407	0.0790955	0.188643	0.231659	0.249188	0.437831	0	0.437831
	CommercialPrivate-highAC	0.0729036	0.11302	0.01328	0.081407	0.0281407	0.0790955	0.188643	0.185923	0.199203	0.387847	0	0.387847
	CommercialPrivate-DC	0.985196	0.810263	0.179462	0.0879288	0.253199	0.085432	0.42656	1.79546	1.97492	2.40148	0	2.40148
	CommercialPublic-mediumAC	0.131144	0.127484	0.147778	0.081407	0.0281407	0.0790955	0.188643	0.258627	0.406405	0.595048	0.011901	0.606949
	CommercialPublic-highAC	0.0728914	0.0782287	0.0765556	0.081407	0.0281407	0.0790955	0.188643	0.15112	0.227676	0.416319	0.00832638	0.424645
	CommercialPublic-DC	0.6923	0.569374	0.300865	0.0879288	0.184701	0.085432	0.358062	1.26167	1.56254	1.9206	0.038412	1.95901
Latvia	ResidentialGrid-lowAC	0	0	0	0.0513	0.04653	0.04167	0.1395	0	0	0.1395	0	0.1395
	ResidentialGrid-mediumAC	0.0467597	0.0612978	0.0111643	0.0515578	0.0467638	0.0418794	0.140201	0.108057	0.119222	0.259423	0	0.259423
	ResidentialGrid-highAC	0.063403	0.0668703	0.015138	0.0515578	0.0467638	0.0418794	0.140201	0.130273	0.145411	0.285612	0	0.285612
	ResidentialPV-lowAC	0	0	0	0.111005	0.0271976	0.0243569	0.162559	0	0	0.162559	0	0.162559
	ResidentialPV-mediumAC	0.0467597	0.0612978	0.0111643	0.111563	0.0273343	0.0244793	0.163376	0.108057	0.119222	0.282598	0	0.282598
	ResidentialPV-highAC	0.063403	0.0668703	0.015138	0.111563	0.0273343	0.0244793	0.163376	0.130273	0.145411	0.308787	0	0.308787
	CommercialPrivate-lowAC	0	0	0	0.0492	0.0561	0.0248	0.1301	0	0	0.1301	0	0.1301
	CommercialPrivate-mediumAC	0.0962318	0.078814	0.0175294	0.0494472	0.0563819	0.0249246	0.130754	0.175046	0.192575	0.323329	0	0.323329
	CommercialPrivate-highAC	0.0729036	0.0657738	0.01328	0.0494472	0.0563819	0.0249246	0.130754	0.138677	0.151957	0.282711	0	0.282711
	CommercialPrivate-DC	0.985196	0.518621	0.179462	0.0534086	0.0608988	0.0269214	0.141229	1.50382	1.68328	1.82451	0	1.82451
	CommercialPublic-mediumAC	0.131144	0.0704516	0.147778	0.0494472	0.0563819	0.0249246	0.130754	0.201595	0.349373	0.480127	0.00960253	0.489729
	CommercialPublic-highAC	0.0728914	0.0432316	0.0765556	0.0494472	0.0563819	0.0249246	0.130754	0.116123	0.192679	0.323432	0.00646865	0.329901
	CommercialPublic-DC	0.6923	0.364437	0.300865	0.0534086	0.0608988	0.0269214	0.141229	1.05674	1.3576	1.49883	0.0299766	1.52881
Lithuania	ResidentialGrid-lowAC	0	0	0	0.04266	0.03879	0.02682	0.10827	0	0	0.10827	0	0.10827
	ResidentialGrid-mediumAC	0.0467597	0.0578924	0.0111643	0.0428744	0.0389849	0.0269548	0.108814	0.104652	0.115816	0.22463	0	0.22463
	ResidentialGrid-highAC	0.063403	0.0631553	0.015138	0.0428744	0.0389849	0.0269548	0.108814	0.126558	0.141696	0.25051	0	0.25051
	ResidentialPV-lowAC	0	0	0	0.096273	0.0220716	0.0152606	0.133605	0	0	0.133605	0	0.133605
	ResidentialPV-mediumAC	0.0467597	0.0578924	0.0111643	0.0967568	0.0221825	0.0153373	0.134277	0.104652	0.115816	0.250093	0	0.250093
	ResidentialPV-highAC	0.063403	0.0631553	0.015138	0.0967568	0.0221825	0.0153373	0.134277	0.126558	0.141696	0.275973	0	0.275973
	CommercialPrivate-lowAC	0	0	0	0.0515	0.0438	0.0094	0.1047	0	0	0.1047	0	0.1047
	CommercialPrivate-mediumAC	0.0962318	0.0704886	0.0175294	0.0517588	0.0440201	0.00944724	0.105226	0.16672	0.18425	0.289476	0	0.289476
	CommercialPrivate-highAC	0.0729036	0.0588259	0.01328	0.0517588	0.0440201	0.00944724	0.105226	0.13173	0.14501	0.250236	0	0.250236
	CommercialPrivate-DC	0.985196	0.475733	0.179462	0.0559053	0.0475467	0.0102041	0.113656	1.46093	1.64039	1.75405	0	1.75405
	CommercialPublic-mediumAC	0.131144	0.0620645	0.147778	0.0517588	0.0440201	0.00944724	0.105226	0.193208	0.340986	0.446212	0.00892424	0.455136
	CommercialPublic-highAC	0.0728914	0.038085	0.0765556	0.0517588	0.0440201	0.00944724	0.105226	0.110976	0.187532	0.292758	0.00585516	0.298613
	CommercialPublic-DC	0.6923	0.334299	0.300865	0.0559053	0.0475467	0.0102041	0.113656	1.0266	1.32746	1.44112	0.0288224	1.46994
Luxembourg	ResidentialGrid-lowAC	0	0	0	0.04851	0.05031	0.04095	0.13977	0	0	0.13977	0	0.13977
	ResidentialGrid-mediumAC	0.0511265	0.0997887	0.0122069	0.0487538	0.0505628	0.0411558	0.140472	0.150915	0.163122	0.303595	0	0.303595
	ResidentialGrid-highAC	0.0693241	0.10886	0.0165517	0.0487538	0.0505628	0.0411558	0.140472	0.178185	0.194736	0.335209	0	0.335209
	ResidentialPV-lowAC	0	0	0	0.0881178	0.0272707	0.0221971	0.137586	0	0	0.137586	0	0.137586
	ResidentialPV-mediumAC	0.0511265	0.0997887	0.0122069	0.0885606	0.0274077	0.0223086	0.138277	0.150915	0.163122	0.301399	0	0.301399
	ResidentialPV-highAC	0.0693241	0.10886	0.0165517	0.0885606	0.0274077	0.0223086	0.138277	0.178185	0.194736	0.333013	0	0.333013
	CommercialPrivate-lowAC	0	0	0	0.0549	0.0416	0.0146	0.1111	0	0	0.1111	0	0.1111
	CommercialPrivate-mediumAC	0.0962318	0.152078	0.0175294	0.0551759	0.041809	0.0146734	0.111658	0.248309	0.265839	0.377497	0	0.377497
	CommercialPrivate-highAC	0.0729036	0.126916	0.01328	0.0551759	0.041809	0.0146734	0.111658	0.199819	0.213099	0.324758	0	0.324758
	CommercialPrivate-DC	0.985196	0.89604	0.179462	0.0595962	0.290821	0.0158489	0.366266	1.88124	2.0607	2.42696	0	2.42696
	CommercialPublic-mediumAC	0.131144	0.144258	0.147778	0.0551759	0.041809	0.0146734	0.111658	0.275402	0.423179	0.534838	0.0106968	0.545534
	CommercialPublic-highAC	0.0728914	0.0885219	0.0765556	0.0551759	0.041809	0.0146734	0.111658	0.161413	0.237969	0.349627	0.00699254	0.35662
	CommercialPublic-DC	0.6923	0.62965	0.300865	0.0595962	0.214591	0.0158489	0.290036	1.32195	1.62281	1.91285	0.038257	1.95111
Malta	ResidentialGrid-lowAC	0	0	0	0.10548	0.0225	0.00783	0.13581	0	0	0.13581	0	0.13581
	ResidentialGrid-mediumAC	0.0670325	0.0898264	0.0160046	0.10601	0.0226131	0.00786935	0.136492	0.156859	0.172864	0.309356	0	0.309356
	ResidentialGrid-highAC	0.0908916	0.0979925	0.0217011	0.10601	0.0226131	0.00786935	0.136492	0.188884	0.210585	0.347078	0	0.347078
	ResidentialPV-lowAC	0	0	0	0.0927681	0.0131162	0.00456445	0.110449	0	0	0.110449	0	0.110449
	ResidentialPV-mediumAC	0.0670325	0.0898264	0.0160046	0.0932343	0.0131821	0.00458738	0.111004	0.156859	0.172864	0.283867	0	0.283867
	ResidentialPV-highAC	0.0908916	0.0979925	0.0217011	0.0932343	0.0131821	0.00458738	0.111004	0.188884	0.210585	0.321589	0	0.321589
	CommercialPrivate-lowAC	0	0	0	0.1254	0.025	0.0015	0.1519	0	0	0.1519	0	0.1519
	CommercialPrivate-mediumAC	0.0962318	0.0821441	0.0175294	0.12603	0.0251256	0.00150754	0.152663	0.178376	0.195905	0.348569	0	0.348569
	CommercialPrivate-highAC	0.0729036	0.068553	0.01328	0.12603	0.0251256	0.00150754	0.152663	0.141457	0.154737	0.3074	0	0.3074
	CommercialPrivate-DC	0.985196	0.535777	0.179462	0.136127	0.0271385	0.00162831	0.164894	1.52097	1.70043	1.86533	0	1.86533
	CommercialPublic-mediumAC	0.131144	0.0738064	0.147778	0.12603	0.0251256	0.00150754	0.152663	0.20495	0.352728	0.505391	0.0101078	0.515499
	CommercialPublic-highAC	0.0728914	0.0452903	0.0765556	0.12603	0.0251256	0.00150754	0.152663	0.118182	0.194737	0.347401	0.00694801	0.354349
	CommercialPublic-DC	0.6923	0.376492	0.300865	0.136127	0.0271385	0.00162831	0.164894	1.06879	1.36966	1.53455	0.030691	1.56524
Netherlands	ResidentialGrid-lowAC	0	0	0	0.06309	0.0234	0.10332	0.18981	0	0	0.18981	0	0.18981
	ResidentialGrid-mediumAC	0.0528744	0.120721	0.0126242	0.063407	0.0235176	0.103839	0.190764	0.173596	0.18622	0.376984	0	0.376984
	ResidentialGrid-highAC	0.0716941	0.131696	0.0171176	0.063407	0.0235176	0.103839	0.190764	0.20339	0.220508	0.411271	0	0.411271
	ResidentialPV-lowAC	0	0	0	0.0949939	0.0130183	0.0574806	0.165493	0	0	0.165493	0	0.165493
	ResidentialPV-mediumAC	0.0528744	0.120721	0.0126242	0.0954713	0.0130837	0.0577695	0.166324	0.173596	0.18622	0.352544	0	0.352544
	ResidentialPV-highAC	0.0716941	0.131696	0.0171176	0.0954713	0.0130837	0.0577695	0.166324	0.20339	0.220508	0.386832	0	0.386832
	CommercialPrivate-lowAC	0	0	0	0.0539	0.0258	0.0422	0.1219	0	0	0.1219	0	0.1219
	CommercialPrivate-mediumAC	0.0962318	0.189958	0.0175294	0.0541709	0.0259296	0.0424121	0.122513	0.28619	0.303719	0.426232	0	0.426232
	CommercialPrivate-highAC	0.0729036	0.158529	0.01328	0.0541709	0.0259296	0.0424121	0.122513	0.231432	0.244712	0.367225	0	0.367225
	CommercialPrivate-DC	0.985196	1.09118	0.179462	0.0585106	0.0280069	0.0458098	0.132327	2.07638	2.25584	2.38817	0	2.38817
	CommercialPublic-mediumAC	0.131144	0.182419	0.147778	0.0541709	0.0259296	0.0424121	0.122513	0.313563	0.461341	0.583853	0.0116771	0.59553
	CommercialPublic-highAC	0.0728914	0.111939	0.0765556	0.0541709	0.0259296	0.0424121	0.122513	0.18483	0.261386	0.383899	0.00767797	0.391577
	CommercialPublic-DC	0.6923	0.766777	0.300865	0.0585106	0.0280069	0.0458098	0.132327	1.45908	1.75994	1.89227	0.0378454	1.93011
Poland	ResidentialGrid-lowAC	0	0	0	0.03744	0.036	0.04068	0.11412	0	0	0.11412	0	0.11412
	ResidentialGrid-mediumAC	0.0873411	0.113542	0.0208534	0.0376281	0.0361809	0.0408844	0.114693	0.200883	0.221737	0.33643	0	0.33643
	ResidentialGrid-highAC	0.118429	0.123864	0.0282759	0.0376281	0.0361809	0.0408844	0.114693	0.242293	0.270569	0.385262	0	0.385262
	ResidentialPV-lowAC	0	0	0	0.0880693	0.0217114	0.0245339	0.134315	0	0	0.134315	0	0.134315
	ResidentialPV-mediumAC	0.0873411	0.113542	0.0208534	0.0885119	0.0218205	0.0246572	0.13499	0.200883	0.221737	0.356726	0	0.356726
	ResidentialPV-highAC	0.118429	0.123864	0.0282759	0.0885119	0.0218205	0.0246572	0.13499	0.242293	0.270569	0.405558	0	0.405558
	CommercialPrivate-lowAC	0	0	0	0.0497	0.0444	0.021	0.1151	0	0	0.1151	0	0.1151
	CommercialPrivate-mediumAC	0.0962318	0.0775652	0.0175294	0.0499497	0.0446231	0.0211055	0.115678	0.173797	0.191326	0.307005	0	0.307005
	CommercialPrivate-highAC	0.0729036	0.0647317	0.01328	0.0499497	0.0446231	0.0211055	0.115678	0.137635	0.150915	0.266594	0	0.266594
	CommercialPrivate-DC	0.985196	0.512188	0.179462	0.0539514	0.048198	0.0227964	0.124946	1.49738	1.67685	1.80179	0	1.80179
	CommercialPublic-mediumAC	0.131144	0.0691935	0.147778	0.0499497	0.0446231	0.0211055	0.115678	0.200337	0.348115	0.463793	0.00927586	0.473069
	CommercialPublic-highAC	0.0728914	0.0424596	0.0765556	0.0499497	0.0446231	0.0211055	0.115678	0.115351	0.191907	0.307585	0.0061517	0.313737
	CommercialPublic-DC	0.6923	0.359916	0.300865	0.0539514	0.048198	0.0227964	0.124946	1.05222	1.35308	1.47803	0.0295605	1.50759
Portugal	ResidentialGrid-lowAC	0	0	0	0.06084	0.04086	0.08316	0.18486	0	0	0.18486	0	0.18486
	ResidentialGrid-mediumAC	0.052934	0.0690063	0.0126385	0.0611457	0.0410653	0.0835779	0.185789	0.12194	0.134579	0.320368	0	0.320368
	ResidentialGrid-highAC	0.0717749	0.0752796	0.0171369	0.0611457	0.0410653	0.0835779	0.185789	0.147054	0.164191	0.34998	0	0.34998
	ResidentialPV-lowAC	0	0	0	0.0795304	0.0225403	0.045875	0.147946	0	0	0.147946	0	0.147946
	ResidentialPV-mediumAC	0.052934	0.0690063	0.0126385	0.07993	0.0226536	0.0461055	0.148689	0.12194	0.134579	0.283268	0	0.283268
	ResidentialPV-highAC	0.0717749	0.0752796	0.0171369	0.07993	0.0226536	0.0461055	0.148689	0.147054	0.164191	0.31288	0	0.31288
	CommercialPrivate-lowAC	0	0	0	0.0683	0.0368	0.0391	0.1442	0	0	0.1442	0	0.1442
	CommercialPrivate-mediumAC	0.0962318	0.0779814	0.0175294	0.0686432	0.0369849	0.0392965	0.144925	0.174213	0.191743	0.336667	0	0.336667
	CommercialPrivate-highAC	0.0729036	0.065079	0.01328	0.0686432	0.0369849	0.0392965	0.144925	0.137983	0.151263	0.296187	0	0.296187
	CommercialPrivate-DC	0.985196	0.514332	0.179462	0.0741424	0.316521	0.0424446	0.433108	1.49953	1.67899	2.1121	0	2.1121
	CommercialPublic-mediumAC	0.131144	0.0696128	0.147778	0.0686432	0.0369849	0.0392965	0.144925	0.200756	0.348534	0.493459	0.00986918	0.503328
	CommercialPublic-highAC	0.0728914	0.042717	0.0765556	0.0686432	0.0369849	0.0392965	0.144925	0.115608	0.192164	0.337089	0.00674177	0.34383
	CommercialPublic-DC	0.6923	0.361423	0.300865	0.0741424	0.23147	0.0424446	0.348057	1.05372	1.35459	1.70264	0.0340529	1.7367
Romania	ResidentialGrid-lowAC	0	0	0	0.05364	0.03717	0.03474	0.12555	0	0	0.12555	0	0.12555
	ResidentialGrid-mediumAC	0.0845007	0.0975417	0.0201753	0.0539095	0.0373568	0.0349146	0.126181	0.182042	0.202218	0.328399	0	0.328399
	ResidentialGrid-highAC	0.114577	0.106409	0.0273563	0.0539095	0.0373568	0.0349146	0.126181	0.220986	0.248343	0.374524	0	0.374524
	ResidentialPV-lowAC	0	0	0	0.0982654	0.0203842	0.0190516	0.137701	0	0	0.137701	0	0.137701
	ResidentialPV-mediumAC	0.0845007	0.0975417	0.0201753	0.0987592	0.0204866	0.0191473	0.138393	0.182042	0.202218	0.340611	0	0.340611
	ResidentialPV-highAC	0.114577	0.106409	0.0273563	0.0987592	0.0204866	0.0191473	0.138393	0.220986	0.248343	0.386736	0	0.386736
	CommercialPrivate-lowAC	0	0	0	0.0606	0.0337	0.0155	0.1098	0	0	0.1098	0	0.1098
	CommercialPrivate-mediumAC	0.0962318	0.0609143	0.0175294	0.0609045	0.0338693	0.0155779	0.110352	0.157146	0.174675	0.285027	0	0.285027
	CommercialPrivate-highAC	0.0729036	0.0508358	0.01328	0.0609045	0.0338693	0.0155779	0.110352	0.123739	0.137019	0.247371	0	0.247371
	CommercialPrivate-DC	0.985196	0.426411	0.179462	0.0657838	0.0365827	0.0168259	0.119192	1.41161	1.59107	1.71026	0	1.71026
	CommercialPublic-mediumAC	0.131144	0.0524193	0.147778	0.0609045	0.0338693	0.0155779	0.110352	0.183563	0.331341	0.441692	0.00883385	0.450526
	CommercialPublic-highAC	0.0728914	0.0321664	0.0765556	0.0609045	0.0338693	0.0155779	0.110352	0.105058	0.181613	0.291965	0.0058393	0.297804
	CommercialPublic-DC	0.6923	0.29964	0.300865	0.0657838	0.0365827	0.0168259	0.119192	0.99194	1.2928	1.412	0.0282399	1.44024
Slovakia	ResidentialGrid-lowAC	0	0	0	0.0459	0.02538	0.05238	0.12366	0	0	0.12366	0	0.12366
	ResidentialGrid-mediumAC	0.0852108	0.111394	0.0203448	0.0461307	0.0255075	0.0526432	0.124281	0.196604	0.216949	0.341231	0	0.341231
	ResidentialGrid-highAC	0.11554	0.12152	0.0275862	0.0461307	0.0255075	0.0526432	0.124281	0.23706	0.264647	0.388928	0	0.388928
	ResidentialPV-lowAC	0	0	0	0.0828319	0.0153364	0.0316517	0.12982	0	0	0.12982	0	0.12982
	ResidentialPV-mediumAC	0.0852108	0.111394	0.0203448	0.0832481	0.0154135	0.0318108	0.130472	0.196604	0.216949	0.347422	0	0.347422
	ResidentialPV-highAC	0.11554	0.12152	0.0275862	0.0832481	0.0154135	0.0318108	0.130472	0.23706	0.264647	0.395119	0	0.395119
	CommercialPrivate-lowAC	0	0	0	0.0579	0.0547	0.0366	0.1492	0	0	0.1492	0	0.1492
	CommercialPrivate-mediumAC	0.0962318	0.0783977	0.0175294	0.058191	0.0549749	0.0367839	0.14995	0.174629	0.192159	0.342109	0	0.342109
	CommercialPrivate-highAC	0.0729036	0.0654264	0.01328	0.058191	0.0549749	0.0367839	0.14995	0.13833	0.15161	0.30156	0	0.30156
	CommercialPrivate-DC	0.985196	0.516477	0.179462	0.0628528	0.267225	0.0397308	0.369808	1.50167	1.68113	2.05094	0	2.05094
	CommercialPublic-mediumAC	0.131144	0.0700322	0.147778	0.058191	0.0549749	0.0367839	0.14995	0.201176	0.348954	0.498903	0.00997807	0.508881
	CommercialPublic-highAC	0.0728914	0.0429743	0.0765556	0.058191	0.0549749	0.0367839	0.14995	0.115866	0.192421	0.342371	0.00684742	0.349218
	CommercialPublic-DC	0.6923	0.36293	0.300865	0.0628528	0.201231	0.0397308	0.303815	1.05523	1.35609	1.65991	0.0331982	1.69311
Slovenia	ResidentialGrid-lowAC	0	0	0	0.05157	0.04158	0.03537	0.12852	0	0	0.12852	0	0.12852
	ResidentialGrid-mediumAC	0.086631	0.129023	0.0206839	0.0518291	0.0417889	0.0355477	0.129166	0.215654	0.236338	0.365504	0	0.365504
	ResidentialGrid-highAC	0.117466	0.140752	0.028046	0.0518291	0.0417889	0.0355477	0.129166	0.258218	0.286264	0.41543	0	0.41543
	ResidentialPV-lowAC	0	0	0	0.0987481	0.0242859	0.0206588	0.143693	0	0	0.143693	0	0.143693
	ResidentialPV-mediumAC	0.086631	0.129023	0.0206839	0.0992444	0.024408	0.0207626	0.144415	0.215654	0.236338	0.380753	0	0.380753
	ResidentialPV-highAC	0.117466	0.140752	0.028046	0.0992444	0.024408	0.0207626	0.144415	0.258218	0.286264	0.430679	0	0.430679
	CommercialPrivate-lowAC	0	0	0	0.0587	0.0371	0.0175	0.1133	0	0	0.1133	0	0.1133
	CommercialPrivate-mediumAC	0.0962318	0.0992113	0.0175294	0.058995	0.0372864	0.0175879	0.113869	0.195443	0.212972	0.326842	0	0.326842
	CommercialPrivate-highAC	0.0729036	0.0827963	0.01328	0.058995	0.0372864	0.0175879	0.113869	0.1557	0.16898	0.282849	0	0.282849
	CommercialPrivate-DC	0.985196	0.623698	0.179462	0.0637212	0.737276	0.018997	0.819994	1.60889	1.78836	2.60835	0	2.60835
	CommercialPublic-mediumAC	0.131144	0.0909999	0.147778	0.058995	0.0372864	0.0175879	0.113869	0.222143	0.369921	0.483791	0.00967581	0.493466
	CommercialPublic-highAC	0.0728914	0.0558409	0.0765556	0.058995	0.0372864	0.0175879	0.113869	0.128732	0.205288	0.319157	0.00638314	0.32554
	CommercialPublic-DC	0.6923	0.438274	0.300865	0.0637212	0.526228	0.018997	0.608946	1.13057	1.43144	2.04038	0.0408077	2.08119
Spain	ResidentialGrid-lowAC	0	0	0	0.06309	0.03645	0.07983	0.17937	0	0	0.17937	0	0.17937
	ResidentialGrid-mediumAC	0.0520733	0.0868463	0.012433	0.063407	0.0366332	0.0802312	0.180271	0.13892	0.151353	0.331624	0	0.331624
	ResidentialGrid-highAC	0.0706078	0.0947414	0.0168582	0.063407	0.0366332	0.0802312	0.180271	0.165349	0.182207	0.362479	0	0.362479
	ResidentialPV-lowAC	0	0	0	0.0879854	0.0175891	0.0385222	0.144097	0	0	0.144097	0	0.144097
	ResidentialPV-mediumAC	0.0520733	0.0868463	0.012433	0.0884275	0.0176774	0.0387158	0.144821	0.13892	0.151353	0.296173	0	0.296173
	ResidentialPV-highAC	0.0706078	0.0947414	0.0168582	0.0884275	0.0176774	0.0387158	0.144821	0.165349	0.182207	0.327028	0	0.327028
	CommercialPrivate-lowAC	0	0	0	0.0802	0.0265	0.0371	0.1438	0	0	0.1438	0	0.1438
	CommercialPrivate-mediumAC	0.0962318	0.119609	0.0175294	0.080603	0.0266332	0.0372864	0.144523	0.21584	0.23337	0.377892	0	0.377892
	CommercialPrivate-highAC	0.0729036	0.0998188	0.01328	0.080603	0.0266332	0.0372864	0.144523	0.172722	0.186002	0.330525	0	0.330525
	CommercialPrivate-DC	0.985196	0.728775	0.179462	0.0870604	0.291755	0.0402736	0.419089	1.71397	1.89343	2.31252	0	2.31252
	CommercialPublic-mediumAC	0.131144	0.111548	0.147778	0.080603	0.0266332	0.0372864	0.144523	0.242692	0.39047	0.534992	0.0106998	0.545692
	CommercialPublic-highAC	0.0728914	0.0684501	0.0765556	0.080603	0.0266332	0.0372864	0.144523	0.141342	0.217897	0.36242	0.00724839	0.369668
	CommercialPublic-DC	0.6923	0.512112	0.300865	0.0870604	0.206813	0.0402736	0.334147	1.20441	1.50528	1.83942	0.0367885	1.87621
Sweden	ResidentialGrid-lowAC	0	0	0	0.04464	0.04896	0.06219	0.15579	0	0	0.15579	0	0.15579
	ResidentialGrid-mediumAC	0.0606915	0.137243	0.0144906	0.0448643	0.049206	0.0625025	0.156573	0.197934	0.212425	0.368998	0	0.368998
	ResidentialGrid-highAC	0.0822935	0.14972	0.0196483	0.0448643	0.049206	0.0625025	0.156573	0.232013	0.251661	0.408234	0	0.408234
	ResidentialPV-lowAC	0	0	0	0.0938061	0.0286107	0.0363419	0.158759	0	0	0.158759	0	0.158759
	ResidentialPV-mediumAC	0.0606915	0.137243	0.0144906	0.0942775	0.0287544	0.0365245	0.159556	0.197934	0.212425	0.371981	0	0.371981
	ResidentialPV-highAC	0.0822935	0.14972	0.0196483	0.0942775	0.0287544	0.0365245	0.159556	0.232013	0.251661	0.411218	0	0.411218
	CommercialPrivate-lowAC	0	0	0	0.0441	0.0381	0.0039	0.0861	0	0	0.0861	0	0.0861
	CommercialPrivate-mediumAC	0.0962318	0.187461	0.0175294	0.0443216	0.0382915	0.0039196	0.0865327	0.283692	0.301222	0.387755	0	0.387755
	CommercialPrivate-highAC	0.0729036	0.156444	0.01328	0.0443216	0.0382915	0.0039196	0.0865327	0.229348	0.242628	0.329161	0	0.329161
	CommercialPrivate-DC	0.985196	1.07832	0.179462	0.0478723	0.0413591	0.00423361	0.093465	2.06351	2.24297	2.33644	0	2.33644
	CommercialPublic-mediumAC	0.131144	0.179903	0.147778	0.0443216	0.0382915	0.0039196	0.0865327	0.311047	0.458824	0.545357	0.0109071	0.556264
	CommercialPublic-highAC	0.0728914	0.110395	0.0765556	0.0443216	0.0382915	0.0039196	0.0865327	0.183286	0.259842	0.346375	0.00692749	0.353302
	CommercialPublic-DC	0.6923	0.757736	0.300865	0.0478723	0.0413591	0.00423361	0.093465	1.45004	1.7509	1.84437	0.0368873	1.88125
United Kingdom	ResidentialGrid-lowAC	0	0	0	0.08064	0.03951	0.0558	0.17595	0	0	0.17595	0	0.17595
	ResidentialGrid-mediumAC	0.0541021	0.105203	0.0129174	0.0810452	0.0397085	0.0560804	0.176834	0.159305	0.172222	0.349056	0	0.349056
	ResidentialGrid-highAC	0.0733588	0.114766	0.0175151	0.0810452	0.0397085	0.0560804	0.176834	0.188125	0.20564	0.382474	0	0.382474
	ResidentialPV-lowAC	0	0	0	0.109025	0.0229842	0.0324606	0.16447	0	0	0.16447	0	0.16447
	ResidentialPV-mediumAC	0.0541021	0.105203	0.0129174	0.109573	0.0230997	0.0326237	0.165297	0.159305	0.172222	0.337519	0	0.337519
	ResidentialPV-highAC	0.0733588	0.114766	0.0175151	0.109573	0.0230997	0.0326237	0.165297	0.188125	0.20564	0.370937	0	0.370937
	CommercialPrivate-lowAC	0	0	0	0.0801	0.0416	0.0473	0.169	0	0	0.169	0	0.169
	CommercialPrivate-mediumAC	0.0962318	0.151245	0.0175294	0.0805025	0.041809	0.0475377	0.169849	0.247477	0.265006	0.434856	0	0.434856
	CommercialPrivate-highAC	0.0729036	0.126221	0.01328	0.0805025	0.041809	0.0475377	0.169849	0.199125	0.212405	0.382254	0	0.382254
	CommercialPrivate-DC	0.985196	0.891751	0.179462	0.0869518	0.0451585	0.0513461	0.183456	1.87695	2.05641	2.23986	0	2.23986
	CommercialPublic-mediumAC	0.131144	0.143419	0.147778	0.0805025	0.041809	0.0475377	0.169849	0.274563	0.422341	0.59219	0.0118438	0.604034
	CommercialPublic-highAC	0.0728914	0.0880073	0.0765556	0.0805025	0.041809	0.0475377	0.169849	0.160899	0.237454	0.407303	0.00814607	0.41545
	CommercialPublic-DC	0.6923	0.626636	0.300865	0.0869518	0.0451585	0.0513461	0.183456	1.31894	1.6198	1.80326	0.0360651	1.83932
Norway	ResidentialGrid-lowAC	0	0	0	0.04527	0.03645	0.03618	0.1179	0	0	0.1179	0	0.1179
	ResidentialGrid-mediumAC	0.0572653	0.141381	0.0136726	0.0454975	0.0366332	0.0363618	0.118492	0.198647	0.212319	0.330812	0	0.330812
	ResidentialGrid-highAC	0.0776479	0.154234	0.0185391	0.0454975	0.0366332	0.0363618	0.118492	0.231882	0.250421	0.368914	0	0.368914
	ResidentialPV-lowAC	0	0	0	0.0895125	0.0206587	0.0205057	0.130677	0	0	0.130677	0	0.130677
	ResidentialPV-mediumAC	0.0572653	0.141381	0.0136726	0.0899623	0.0207626	0.0206088	0.131334	0.198647	0.212319	0.343653	0	0.343653
	ResidentialPV-highAC	0.0776479	0.154234	0.0185391	0.0899623	0.0207626	0.0206088	0.131334	0.231882	0.250421	0.381755	0	0.381755
	CommercialPrivate-lowAC	0	0	0	0.0434	0.0268	0.01	0.0802	0	0	0.0802	0	0.0802
	CommercialPrivate-mediumAC	0.0962318	0.211188	0.0175294	0.0436181	0.0269347	0.0100503	0.080603	0.30742	0.324949	0.405552	0	0.405552
	CommercialPrivate-highAC	0.0729036	0.176246	0.01328	0.0436181	0.0269347	0.0100503	0.080603	0.24915	0.26243	0.343033	0	0.343033
	CommercialPrivate-DC	0.985196	1.20055	0.179462	0.0471125	0.0290925	0.0108554	0.0870604	2.18574	2.36521	2.45227	0	2.45227
	CommercialPublic-mediumAC	0.131144	0.203806	0.147778	0.0436181	0.0269347	0.0100503	0.080603	0.33495	0.482728	0.563331	0.0112666	0.574597
	CommercialPublic-highAC	0.0728914	0.125063	0.0765556	0.0436181	0.0269347	0.0100503	0.080603	0.197954	0.27451	0.355113	0.00710226	0.362215
	CommercialPublic-DC	0.6923	0.843629	0.300865	0.0471125	0.0290925	0.0108554	0.0870604	1.53593	1.83679	1.92385	0.0384771	1.96233
Switzerland	ResidentialGrid-lowAC	0	0	0	0.0576807	0.0631211	0.0397559	0.160558	0	0	0.160558	0	0.160558
	ResidentialGrid-mediumAC	0.0556194	0.149304	0.0132796	0.0579706	0.0634383	0.0399557	0.161365	0.204923	0.218203	0.379567	0	0.379567
	ResidentialGrid-highAC	0.0754162	0.162877	0.0180063	0.0579706	0.0634383	0.0399557	0.161365	0.238293	0.256299	0.417664	0	0.417664
	ResidentialPV-lowAC	0	0	0	0.0916304	0.0348074	0.0219229	0.148361	0	0	0.148361	0	0.148361
	ResidentialPV-mediumAC	0.0556194	0.149304	0.0132796	0.0920908	0.0349823	0.0220331	0.149106	0.204923	0.218203	0.367309	0	0.367309
	ResidentialPV-highAC	0.0754162	0.162877	0.0180063	0.0920908	0.0349823	0.0220331	0.149106	0.238293	0.256299	0.405406	0	0.405406
	CommercialPrivate-lowAC	0	0	0	0.0646186	0.0708848	0.0304682	0.165972	0	0	0.165972	0	0.165972
	CommercialPrivate-mediumAC	0.0962318	0.235823	0.0175294	0.0649433	0.0712411	0.0306213	0.166806	0.332055	0.349584	0.51639	0	0.51639
	CommercialPrivate-highAC	0.0729036	0.196805	0.01328	0.0649433	0.0712411	0.0306213	0.166806	0.269709	0.282989	0.449794	0	0.449794
	CommercialPrivate-DC	0.985196	1.32746	0.179462	0.0701461	0.173878	0.0330745	0.277099	2.31265	2.49211	2.76921	0	2.76921
	CommercialPublic-mediumAC	0.131144	0.228624	0.147778	0.0649433	0.0712411	0.0306213	0.166806	0.359767	0.507545	0.674351	0.013487	0.687838
	CommercialPublic-highAC	0.0728914	0.140292	0.0765556	0.0649433	0.0712411	0.0306213	0.166806	0.213183	0.289739	0.456545	0.00913089	0.465675
	CommercialPublic-DC	0.6923	0.932807	0.300865	0.0701461	0.139616	0.0330745	0.242837	1.62511	1.92597	2.16881	0.0433762	2.21219
