# Supplementary material for: Comparing the levelized cost of electric vehicle charging options in Europe
Source: Nat Commun. 2022 Sep 8;13:5277. doi: 10.1038/s41467-022-32835-7 (PMC9458728; doi:10.1038/s41467-022-32835-7)
Supplement: Supplementary file 8 — Software 1 [file 41467_2022_32835_MOESM8_ESM.zip › LCOC-Model/output/_Scenario_Lifetime16.xlsx]

## Sheet: Lifetime16
Country	Option	LCOEquipment	LCOInstallation	LCOOM	LCOEnergy	LCONetwork	LCOTaxes	LCOElectricity	LCOProject	LCOInfrastructure	LCOCwoT	LCOTransaction	LCOC
Austria	ResidentialGrid-lowAC	0	0	0	0.05733	0.04995	0.05535	0.16263	0	0	0.16263	0	0.16263
	ResidentialGrid-mediumAC	0.031298	0.069863	0.00786274	0.0576181	0.050201	0.0556281	0.163447	0.101161	0.109024	0.272471	0	0.272471
	ResidentialGrid-highAC	0.0424379	0.0762142	0.0106613	0.0576181	0.050201	0.0556281	0.163447	0.118652	0.129313	0.292761	0	0.292761
	ResidentialPV-lowAC	0	0	0	0.08815	0.0297036	0.0329148	0.150768	0	0	0.150768	0	0.150768
	ResidentialPV-mediumAC	0.031298	0.069863	0.00786274	0.088593	0.0298529	0.0330802	0.151526	0.101161	0.109024	0.26055	0	0.26055
	ResidentialPV-highAC	0.0424379	0.0762142	0.0106613	0.088593	0.0298529	0.0330802	0.151526	0.118652	0.129313	0.280839	0	0.280839
	CommercialPrivate-lowAC	0	0	0	0.053	0.0459	0.0277	0.1266	0	0	0.1266	0	0.1266
	CommercialPrivate-mediumAC	0.0463906	0.088764	0.00876471	0.0532663	0.0461307	0.0278392	0.127236	0.135155	0.143919	0.271155	0	0.271155
	CommercialPrivate-highAC	0.0351447	0.0740776	0.00664	0.0532663	0.0461307	0.0278392	0.127236	0.109222	0.115862	0.243099	0	0.243099
	CommercialPrivate-DC	0.154354	0.166255	0.0291625	0.0575337	0.0498263	0.0300695	0.137429	0.320609	0.349772	0.487201	0	0.487201
	CommercialPublic-mediumAC	0.0669394	0.0901152	0.0782353	0.0532663	0.0461307	0.0278392	0.127236	0.157055	0.23529	0.362526	0.00725052	0.369777
	CommercialPublic-highAC	0.0506	0.0752052	0.05512	0.0532663	0.0461307	0.0278392	0.127236	0.125805	0.180925	0.308161	0.00616323	0.314325
	CommercialPublic-DC	0.154354	0.166255	0.069575	0.0575337	0.0498263	0.0300695	0.137429	0.320609	0.390184	0.527614	0.0105523	0.538166
Belgium	ResidentialGrid-lowAC	0	0	0	0.0702	0.08784	0.07686	0.2349	0	0	0.2349	0	0.2349
	ResidentialGrid-mediumAC	0.0294264	0.0664354	0.00739256	0.0705528	0.0882814	0.0772462	0.23608	0.0958619	0.103254	0.339335	0	0.339335
	ResidentialGrid-highAC	0.0399002	0.072475	0.0100238	0.0705528	0.0882814	0.0772462	0.23608	0.112375	0.122399	0.358479	0	0.358479
	ResidentialPV-lowAC	0	0	0	0.0990635	0.0487139	0.0426247	0.190402	0	0	0.190402	0	0.190402
	ResidentialPV-mediumAC	0.0294264	0.0664354	0.00739256	0.0995613	0.0489587	0.0428389	0.191359	0.0958619	0.103254	0.294613	0	0.294613
	ResidentialPV-highAC	0.0399002	0.072475	0.0100238	0.0995613	0.0489587	0.0428389	0.191359	0.112375	0.122399	0.313758	0	0.313758
	CommercialPrivate-lowAC	0	0	0	0.0543	0.0623	0.0398	0.1564	0	0	0.1564	0	0.1564
	CommercialPrivate-mediumAC	0.0463906	0.0901687	0.00876471	0.0545729	0.0626131	0.04	0.157186	0.136559	0.145324	0.30251	0	0.30251
	CommercialPrivate-highAC	0.0351447	0.0752499	0.00664	0.0545729	0.0626131	0.04	0.157186	0.110395	0.117035	0.274221	0	0.274221
	CommercialPrivate-DC	0.154354	0.168607	0.0291625	0.0589449	0.0676292	0.0432045	0.169779	0.322961	0.352123	0.521902	0	0.521902
	CommercialPublic-mediumAC	0.0669394	0.0916136	0.0782353	0.0545729	0.0626131	0.04	0.157186	0.158553	0.236788	0.393974	0.00787948	0.401854
	CommercialPublic-highAC	0.0506	0.0764557	0.05512	0.0545729	0.0626131	0.04	0.157186	0.127056	0.182176	0.339362	0.00678723	0.346149
	CommercialPublic-DC	0.154354	0.168607	0.069575	0.0589449	0.0676292	0.0432045	0.169779	0.322961	0.392536	0.562314	0.0112463	0.573561
Bulgaria	ResidentialGrid-lowAC	0	0	0	0.04914	0.02322	0.01449	0.08685	0	0	0.08685	0	0.08685
	ResidentialGrid-mediumAC	0.053989	0.0595687	0.0135632	0.0493869	0.0233367	0.0145628	0.0872864	0.113558	0.127121	0.214407	0	0.214407
	ResidentialGrid-highAC	0.0732054	0.0649841	0.0183908	0.0493869	0.0233367	0.0145628	0.0872864	0.138189	0.15658	0.243867	0	0.243867
	ResidentialPV-lowAC	0	0	0	0.086987	0.0130477	0.00814217	0.108177	0	0	0.108177	0	0.108177
	ResidentialPV-mediumAC	0.053989	0.0595687	0.0135632	0.0874241	0.0131133	0.00818309	0.10872	0.113558	0.127121	0.235841	0	0.235841
	ResidentialPV-highAC	0.0732054	0.0649841	0.0183908	0.0874241	0.0131133	0.00818309	0.10872	0.138189	0.15658	0.265301	0	0.265301
	CommercialPrivate-lowAC	0	0	0	0.0719	0.0241	0.001	0.097	0	0	0.097	0	0.097
	CommercialPrivate-mediumAC	0.0463906	0.0265556	0.00876471	0.0722613	0.0242211	0.00100503	0.0974874	0.0729462	0.0817109	0.179198	0	0.179198
	CommercialPrivate-highAC	0.0351447	0.0221619	0.00664	0.0722613	0.0242211	0.00100503	0.0974874	0.0573066	0.0639466	0.161434	0	0.161434
	CommercialPrivate-DC	0.154354	0.0621035	0.0291625	0.0780504	0.0261615	0.00108554	0.105297	0.216457	0.24562	0.350917	0	0.350917
	CommercialPublic-mediumAC	0.0669394	0.0237596	0.0782353	0.0722613	0.0242211	0.00100503	0.0974874	0.090699	0.168934	0.266422	0.00532843	0.27175
	CommercialPublic-highAC	0.0506	0.0198285	0.05512	0.0722613	0.0242211	0.00100503	0.0974874	0.0704284	0.125548	0.223036	0.00446072	0.227497
	CommercialPublic-DC	0.154354	0.0621035	0.069575	0.0780504	0.0261615	0.00108554	0.105297	0.216457	0.286032	0.39133	0.00782659	0.399156
Croatia	ResidentialGrid-lowAC	0	0	0	0.05121	0.03735	0.02592	0.11448	0	0	0.11448	0	0.11448
	ResidentialGrid-mediumAC	0.0359926	0.0465278	0.00904215	0.0514673	0.0375377	0.0260503	0.115055	0.0825205	0.0915626	0.206618	0	0.206618
	ResidentialGrid-highAC	0.0488036	0.0507576	0.0122605	0.0514673	0.0375377	0.0260503	0.115055	0.0995612	0.111822	0.226877	0	0.226877
	ResidentialPV-lowAC	0	0	0	0.0930707	0.022626	0.0157019	0.131399	0	0	0.131399	0	0.131399
	ResidentialPV-mediumAC	0.0359926	0.0465278	0.00904215	0.0935384	0.0227397	0.0157808	0.132059	0.0825205	0.0915626	0.223621	0	0.223621
	ResidentialPV-highAC	0.0488036	0.0507576	0.0122605	0.0935384	0.0227397	0.0157808	0.132059	0.0995612	0.111822	0.243881	0	0.243881
	CommercialPrivate-lowAC	0	0	0	0.0655	0.0445	0.0148	0.1248	0	0	0.1248	0	0.1248
	CommercialPrivate-mediumAC	0.0463906	0.0369906	0.00876471	0.0658291	0.0447236	0.0148744	0.125427	0.0833811	0.0921458	0.217573	0	0.217573
	CommercialPrivate-highAC	0.0351447	0.0308703	0.00664	0.0658291	0.0447236	0.0148744	0.125427	0.0660151	0.0726551	0.198082	0	0.198082
	CommercialPrivate-DC	0.154354	0.0795741	0.0291625	0.0711029	0.0483066	0.016066	0.135475	0.233928	0.26309	0.398566	0	0.398566
	CommercialPublic-mediumAC	0.0669394	0.0348902	0.0782353	0.0658291	0.0447236	0.0148744	0.125427	0.10183	0.180065	0.305492	0.00610984	0.311602
	CommercialPublic-highAC	0.0506	0.0291175	0.05512	0.0658291	0.0447236	0.0148744	0.125427	0.0797174	0.134837	0.260265	0.00520529	0.26547
	CommercialPublic-DC	0.154354	0.0795741	0.069575	0.0711029	0.0483066	0.016066	0.135475	0.233928	0.303503	0.438978	0.00877957	0.447758
Cyprus	ResidentialGrid-lowAC	0	0	0	0.10809	0.02808	0.05832	0.19449	0	0	0.19449	0	0.19449
	ResidentialGrid-mediumAC	0.0428312	0.0569715	0.0107602	0.108633	0.0282211	0.0586131	0.195467	0.0998028	0.110563	0.30603	0	0.30603
	ResidentialGrid-highAC	0.0580763	0.0621508	0.01459	0.108633	0.0282211	0.0586131	0.195467	0.120227	0.134817	0.330284	0	0.330284
	ResidentialPV-lowAC	0	0	0	0.0951938	0.0171363	0.0355908	0.147921	0	0	0.147921	0	0.147921
	ResidentialPV-mediumAC	0.0428312	0.0569715	0.0107602	0.0956721	0.0172224	0.0357697	0.148664	0.0998028	0.110563	0.259227	0	0.259227
	ResidentialPV-highAC	0.0580763	0.0621508	0.01459	0.0956721	0.0172224	0.0357697	0.148664	0.120227	0.134817	0.283481	0	0.283481
	CommercialPrivate-lowAC	0	0	0	0.1201	0.0293	0.0325	0.1819	0	0	0.1819	0	0.1819
	CommercialPrivate-mediumAC	0.0463906	0.0390536	0.00876471	0.120704	0.0294472	0.0326633	0.182814	0.0854441	0.0942089	0.277023	0	0.277023
	CommercialPrivate-highAC	0.0351447	0.032592	0.00664	0.120704	0.0294472	0.0326633	0.182814	0.0677367	0.0743767	0.257191	0	0.257191
	CommercialPrivate-DC	0.154354	0.0830281	0.0291625	0.130373	0.0318063	0.0352801	0.19746	0.237382	0.266544	0.464004	0	0.464004
	CommercialPublic-mediumAC	0.0669394	0.0370908	0.0782353	0.120704	0.0294472	0.0326633	0.182814	0.10403	0.182265	0.36508	0.00730159	0.372381
	CommercialPublic-highAC	0.0506	0.0309539	0.05512	0.120704	0.0294472	0.0326633	0.182814	0.0815539	0.136674	0.319488	0.00638976	0.325878
	CommercialPublic-DC	0.154354	0.0830281	0.069575	0.130373	0.0318063	0.0352801	0.19746	0.237382	0.306957	0.504417	0.0100883	0.514505
Czech Republic	ResidentialGrid-lowAC	0	0	0	0.0603	0.02385	0.04005	0.1242	0	0	0.1242	0	0.1242
	ResidentialGrid-mediumAC	0.0544389	0.0747345	0.0136762	0.060603	0.0239698	0.0402513	0.124824	0.129173	0.14285	0.267674	0	0.267674
	ResidentialGrid-highAC	0.0738154	0.0815286	0.0185441	0.060603	0.0239698	0.0402513	0.124824	0.155344	0.173888	0.298712	0	0.298712
	ResidentialPV-lowAC	0	0	0	0.0974912	0.0141649	0.0237864	0.135443	0	0	0.135443	0	0.135443
	ResidentialPV-mediumAC	0.0544389	0.0747345	0.0136762	0.0979811	0.0142361	0.0239059	0.136123	0.129173	0.14285	0.278973	0	0.278973
	ResidentialPV-highAC	0.0738154	0.0815286	0.0185441	0.0979811	0.0142361	0.0239059	0.136123	0.155344	0.173888	0.310011	0	0.310011
	CommercialPrivate-lowAC	0	0	0	0.0648	0.0575	0.0173	0.1396	0	0	0.1396	0	0.1396
	CommercialPrivate-mediumAC	0.0463906	0.0414054	0.00876471	0.0651256	0.0577889	0.0173869	0.140302	0.0877959	0.0965606	0.236862	0	0.236862
	CommercialPrivate-highAC	0.0351447	0.0345547	0.00664	0.0651256	0.0577889	0.0173869	0.140302	0.0696994	0.0763394	0.216641	0	0.216641
	CommercialPrivate-DC	0.154354	0.0869656	0.0291625	0.070343	0.0624186	0.0187799	0.151541	0.241319	0.270482	0.422023	0	0.422023
	CommercialPublic-mediumAC	0.0669394	0.0395993	0.0782353	0.0651256	0.0577889	0.0173869	0.140302	0.106539	0.184774	0.325076	0.00650151	0.331577
	CommercialPublic-highAC	0.0506	0.0330474	0.05512	0.0651256	0.0577889	0.0173869	0.140302	0.0836474	0.138767	0.279069	0.00558138	0.28465
	CommercialPublic-DC	0.154354	0.0869656	0.069575	0.070343	0.0624186	0.0187799	0.151541	0.241319	0.310894	0.462436	0.00924871	0.471684
Denmark	ResidentialGrid-lowAC	0	0	0	0.04851	0.04005	0.12384	0.2124	0	0	0.2124	0	0.2124
	ResidentialGrid-mediumAC	0.0282961	0.0692415	0.00710861	0.0487538	0.0402513	0.124462	0.213467	0.0975376	0.104646	0.318114	0	0.318114
	ResidentialGrid-highAC	0.0383676	0.0755362	0.00963879	0.0487538	0.0402513	0.124462	0.213467	0.113904	0.123543	0.33701	0	0.33701
	ResidentialPV-lowAC	0	0	0	0.0829484	0.024103	0.0745297	0.181581	0	0	0.181581	0	0.181581
	ResidentialPV-mediumAC	0.0282961	0.0692415	0.00710861	0.0833652	0.0242241	0.0749042	0.182494	0.0975376	0.104646	0.28714	0	0.28714
	ResidentialPV-highAC	0.0383676	0.0755362	0.00963879	0.0833652	0.0242241	0.0749042	0.182494	0.113904	0.123543	0.306036	0	0.306036
	CommercialPrivate-lowAC	0	0	0	0.0443	0.04	0.1249	0.2092	0	0	0.2092	0	0.2092
	CommercialPrivate-mediumAC	0.0463906	0.100604	0.00876471	0.0445226	0.040201	0.125528	0.210251	0.146994	0.155759	0.36601	0	0.36601
	CommercialPrivate-highAC	0.0351447	0.0839583	0.00664	0.0445226	0.040201	0.125528	0.210251	0.119103	0.125743	0.335994	0	0.335994
	CommercialPrivate-DC	0.154354	0.186078	0.0291625	0.0480894	0.0434216	0.135584	0.227095	0.340432	0.369594	0.596689	0	0.596689
	CommercialPublic-mediumAC	0.0669394	0.102744	0.0782353	0.0445226	0.040201	0.125528	0.210251	0.169684	0.247919	0.45817	0.0091634	0.467334
	CommercialPublic-highAC	0.0506	0.0857447	0.05512	0.0445226	0.040201	0.125528	0.210251	0.136345	0.191465	0.401716	0.00803432	0.40975
	CommercialPublic-DC	0.154354	0.186078	0.069575	0.0480894	0.0434216	0.135584	0.227095	0.340432	0.410007	0.637102	0.012742	0.649844
Estonia	ResidentialGrid-lowAC	0	0	0	0.04689	0.03789	0.03303	0.11781	0	0	0.11781	0	0.11781
	ResidentialGrid-mediumAC	0.0293818	0.0430105	0.00738134	0.0471256	0.0380804	0.033196	0.118402	0.0723922	0.0797736	0.198176	0	0.198176
	ResidentialGrid-highAC	0.0398397	0.0469205	0.0100086	0.0471256	0.0380804	0.033196	0.118402	0.0867602	0.0967688	0.215171	0	0.215171
	ResidentialPV-lowAC	0	0	0	0.0950804	0.0224304	0.0195533	0.137064	0	0	0.137064	0	0.137064
	ResidentialPV-mediumAC	0.0293818	0.0430105	0.00738134	0.0955582	0.0225431	0.0196516	0.137753	0.0723922	0.0797736	0.217526	0	0.217526
	ResidentialPV-highAC	0.0398397	0.0469205	0.0100086	0.0955582	0.0225431	0.0196516	0.137753	0.0867602	0.0967688	0.234522	0	0.234522
	CommercialPrivate-lowAC	0	0	0	0.0471	0.0371	0.0149	0.0991	0	0	0.0991	0	0.0991
	CommercialPrivate-mediumAC	0.0463906	0.0464222	0.00876471	0.0473367	0.0372864	0.0149749	0.099598	0.0928127	0.101577	0.201175	0	0.201175
	CommercialPrivate-highAC	0.0351447	0.0387414	0.00664	0.0473367	0.0372864	0.0149749	0.099598	0.0738862	0.0805262	0.180124	0	0.180124
	CommercialPrivate-DC	0.154354	0.0953649	0.0291625	0.051129	0.0402736	0.0161746	0.107577	0.249719	0.278881	0.386458	0	0.386458
	CommercialPublic-mediumAC	0.0669394	0.0449506	0.0782353	0.0473367	0.0372864	0.0149749	0.099598	0.11189	0.190125	0.289723	0.00579447	0.295518
	CommercialPublic-highAC	0.0506	0.0375133	0.05512	0.0473367	0.0372864	0.0149749	0.099598	0.0881133	0.143233	0.242831	0.00485662	0.247688
	CommercialPublic-DC	0.154354	0.0953649	0.069575	0.051129	0.0402736	0.0161746	0.107577	0.249719	0.319294	0.426871	0.00853741	0.435408
Finland	ResidentialGrid-lowAC	0	0	0	0.04392	0.04518	0.04653	0.13563	0	0	0.13563	0	0.13563
	ResidentialGrid-mediumAC	0.0328168	0.0724169	0.00824431	0.0441407	0.045407	0.0467638	0.136312	0.105234	0.113478	0.24979	0	0.24979
	ResidentialGrid-highAC	0.0444974	0.0790002	0.0111787	0.0441407	0.045407	0.0467638	0.136312	0.123498	0.134676	0.270988	0	0.270988
	ResidentialPV-lowAC	0	0	0	0.0860228	0.0267963	0.0275969	0.140416	0	0	0.140416	0	0.140416
	ResidentialPV-mediumAC	0.0328168	0.0724169	0.00824431	0.0864551	0.0269309	0.0277356	0.141122	0.105234	0.113478	0.2546	0	0.2546
	ResidentialPV-highAC	0.0444974	0.0790002	0.0111787	0.0864551	0.0269309	0.0277356	0.141122	0.123498	0.134676	0.275798	0	0.275798
	CommercialPrivate-lowAC	0	0	0	0.0444	0.0367	0.007	0.0881	0	0	0.0881	0	0.0881
	CommercialPrivate-mediumAC	0.0463906	0.0873593	0.00876471	0.0446231	0.0368844	0.00703518	0.0885427	0.13375	0.142515	0.231057	0	0.231057
	CommercialPrivate-highAC	0.0351447	0.0729053	0.00664	0.0446231	0.0368844	0.00703518	0.0885427	0.10805	0.11469	0.203233	0	0.203233
	CommercialPrivate-DC	0.154354	0.163904	0.0291625	0.048198	0.0398393	0.00759878	0.0956361	0.318257	0.34742	0.443056	0	0.443056
	CommercialPublic-mediumAC	0.0669394	0.0886169	0.0782353	0.0446231	0.0368844	0.00703518	0.0885427	0.155556	0.233792	0.322334	0.00644669	0.328781
	CommercialPublic-highAC	0.0506	0.0739548	0.05512	0.0446231	0.0368844	0.00703518	0.0885427	0.124555	0.179675	0.268217	0.00536435	0.273582
	CommercialPublic-DC	0.154354	0.163904	0.069575	0.048198	0.0398393	0.00759878	0.0956361	0.318257	0.387832	0.483468	0.00966937	0.493138
France	ResidentialGrid-lowAC	0	0	0	0.05625	0.03969	0.05454	0.15048	0	0	0.15048	0	0.15048
	ResidentialGrid-mediumAC	0.0329704	0.0708348	0.00828288	0.0565327	0.0398894	0.0548141	0.151236	0.103805	0.112088	0.263324	0	0.263324
	ResidentialGrid-highAC	0.0447056	0.0772743	0.011231	0.0565327	0.0398894	0.0548141	0.151236	0.12198	0.133211	0.284447	0	0.284447
	ResidentialPV-lowAC	0	0	0	0.0814179	0.0211591	0.0290757	0.131653	0	0	0.131653	0	0.131653
	ResidentialPV-mediumAC	0.0329704	0.0708348	0.00828288	0.0818271	0.0212654	0.0292218	0.132314	0.103805	0.112088	0.244402	0	0.244402
	ResidentialPV-highAC	0.0447056	0.0772743	0.011231	0.0818271	0.0212654	0.0292218	0.132314	0.12198	0.133211	0.265525	0	0.265525
	CommercialPrivate-lowAC	0	0	0	0.0573	0.0421	0.0297	0.1291	0	0	0.1291	0	0.1291
	CommercialPrivate-mediumAC	0.0463906	0.0841486	0.00876471	0.0575879	0.0423116	0.0298492	0.129749	0.130539	0.139304	0.269053	0	0.269053
	CommercialPrivate-highAC	0.0351447	0.0702258	0.00664	0.0575879	0.0423116	0.0298492	0.129749	0.105371	0.112011	0.241759	0	0.241759
	CommercialPrivate-DC	0.154354	0.158528	0.0291625	0.0622015	0.0457013	0.0322406	0.140143	0.312882	0.342044	0.482188	0	0.482188
	CommercialPublic-mediumAC	0.0669394	0.0851921	0.0782353	0.0575879	0.0423116	0.0298492	0.129749	0.152131	0.230367	0.360115	0.00720231	0.367318
	CommercialPublic-highAC	0.0506	0.0710966	0.05512	0.0575879	0.0423116	0.0298492	0.129749	0.121697	0.176817	0.306565	0.00613131	0.312697
	CommercialPublic-DC	0.154354	0.158528	0.069575	0.0622015	0.0457013	0.0322406	0.140143	0.312882	0.382457	0.5226	0.010452	0.533052
Germany	ResidentialGrid-lowAC	0	0	0	0.04923	0.05328	0.13545	0.23796	0	0	0.23796	0	0.23796
	ResidentialGrid-mediumAC	0.0310371	0.0623866	0.00779721	0.0494774	0.0535477	0.136131	0.239156	0.0934238	0.101221	0.340377	0	0.340377
	ResidentialGrid-highAC	0.0420843	0.0680581	0.0105725	0.0494774	0.0535477	0.136131	0.239156	0.110142	0.120715	0.359871	0	0.359871
	ResidentialPV-lowAC	0	0	0	0.07512	0.0310983	0.079059	0.185277	0	0	0.185277	0	0.185277
	ResidentialPV-mediumAC	0.0310371	0.0623866	0.00779721	0.0754974	0.0312546	0.0794563	0.186208	0.0934238	0.101221	0.287429	0	0.287429
	ResidentialPV-highAC	0.0420843	0.0680581	0.0105725	0.0754974	0.0312546	0.0794563	0.186208	0.110142	0.120715	0.306923	0	0.306923
	CommercialPrivate-lowAC	0	0	0	0.0347	0.0524	0.1005	0.1876	0	0	0.1876	0	0.1876
	CommercialPrivate-mediumAC	0.0463906	0.076523	0.00876471	0.0348744	0.0526633	0.101005	0.188543	0.122914	0.131678	0.320221	0	0.320221
	CommercialPrivate-highAC	0.0351447	0.0638619	0.00664	0.0348744	0.0526633	0.101005	0.188543	0.0990067	0.105647	0.294189	0	0.294189
	CommercialPrivate-DC	0.154354	0.145761	0.0291625	0.0376683	0.0568823	0.109097	0.203647	0.300115	0.329277	0.532925	0	0.532925
	CommercialPublic-mediumAC	0.0669394	0.0770581	0.0782353	0.0348744	0.0526633	0.101005	0.188543	0.143998	0.222233	0.410776	0.00821551	0.418991
	CommercialPublic-highAC	0.0506	0.0643085	0.05512	0.0348744	0.0526633	0.101005	0.188543	0.114908	0.170028	0.358571	0.00717142	0.365743
	CommercialPublic-DC	0.154354	0.145761	0.069575	0.0376683	0.0568823	0.109097	0.203647	0.300115	0.36969	0.573337	0.0114667	0.584804
Greece	ResidentialGrid-lowAC	0	0	0	0.08073	0.02106	0.05103	0.15282	0	0	0.15282	0	0.15282
	ResidentialGrid-mediumAC	0.0446309	0.0583446	0.0112123	0.0811357	0.0211658	0.0512864	0.153588	0.102975	0.114188	0.267776	0	0.267776
	ResidentialGrid-highAC	0.0605164	0.0636486	0.0152031	0.0811357	0.0211658	0.0512864	0.153588	0.124165	0.139368	0.292956	0	0.292956
	ResidentialPV-lowAC	0	0	0	0.10354	0.0117887	0.0285648	0.143893	0	0	0.143893	0	0.143893
	ResidentialPV-mediumAC	0.0446309	0.0583446	0.0112123	0.10406	0.0118479	0.0287084	0.144616	0.102975	0.114188	0.258804	0	0.258804
	ResidentialPV-highAC	0.0605164	0.0636486	0.0152031	0.10406	0.0118479	0.0287084	0.144616	0.124165	0.139368	0.283984	0	0.283984
	CommercialPrivate-lowAC	0	0	0	0.0799	0.0246	0.0386	0.1431	0	0	0.1431	0	0.1431
	CommercialPrivate-mediumAC	0.0463906	0.0377933	0.00876471	0.0803015	0.0247236	0.038794	0.143819	0.0841838	0.0929485	0.236768	0	0.236768
	CommercialPrivate-highAC	0.0351447	0.0315402	0.00664	0.0803015	0.0247236	0.038794	0.143819	0.0666849	0.0733249	0.217144	0	0.217144
	CommercialPrivate-DC	0.154354	0.080918	0.0291625	0.0867347	0.0267043	0.0419019	0.155341	0.235272	0.264434	0.419775	0	0.419775
	CommercialPublic-mediumAC	0.0669394	0.0357464	0.0782353	0.0803015	0.0247236	0.038794	0.143819	0.102686	0.180921	0.32474	0.0064948	0.331235
	CommercialPublic-highAC	0.0506	0.029832	0.05512	0.0803015	0.0247236	0.038794	0.143819	0.080432	0.135552	0.279371	0.00558742	0.284958
	CommercialPublic-DC	0.154354	0.080918	0.069575	0.0867347	0.0267043	0.0419019	0.155341	0.235272	0.304847	0.460188	0.00920375	0.469391
Hungary	ResidentialGrid-lowAC	0	0	0	0.03771	0.03816	0.02052	0.09639	0	0	0.09639	0	0.09639
	ResidentialGrid-mediumAC	0.0268886	0.0331924	0.00675501	0.0378995	0.0383518	0.0206231	0.0968744	0.060081	0.0668361	0.16371	0	0.16371
	ResidentialGrid-highAC	0.0364591	0.0362099	0.00915934	0.0378995	0.0383518	0.0206231	0.0968744	0.0726691	0.0818284	0.178703	0	0.178703
	ResidentialPV-lowAC	0	0	0	0.084727	0.0240649	0.0129406	0.121732	0	0	0.121732	0	0.121732
	ResidentialPV-mediumAC	0.0268886	0.0331924	0.00675501	0.0851527	0.0241858	0.0130056	0.122344	0.060081	0.0668361	0.18918	0	0.18918
	ResidentialPV-highAC	0.0364591	0.0362099	0.00915934	0.0851527	0.0241858	0.0130056	0.122344	0.0726691	0.0818284	0.204173	0	0.204173
	CommercialPrivate-lowAC	0	0	0	0.061	0.04	0.0102	0.1112	0	0	0.1112	0	0.1112
	CommercialPrivate-mediumAC	0.0463906	0.0337798	0.00876471	0.0613065	0.040201	0.0102513	0.111759	0.0801704	0.0889351	0.200694	0	0.200694
	CommercialPrivate-highAC	0.0351447	0.0281908	0.00664	0.0613065	0.040201	0.0102513	0.111759	0.0633355	0.0699755	0.181734	0	0.181734
	CommercialPrivate-DC	0.154354	0.0741986	0.0291625	0.066218	0.0434216	0.0110725	0.120712	0.228552	0.257715	0.378427	0	0.378427
	CommercialPublic-mediumAC	0.0669394	0.0314654	0.0782353	0.0613065	0.040201	0.0102513	0.111759	0.0984048	0.17664	0.288399	0.00576798	0.294167
	CommercialPublic-highAC	0.0506	0.0262593	0.05512	0.0613065	0.040201	0.0102513	0.111759	0.0768593	0.131979	0.243738	0.00487476	0.248613
	CommercialPublic-DC	0.154354	0.0741986	0.069575	0.066218	0.0434216	0.0110725	0.120712	0.228552	0.298127	0.418839	0.00837679	0.427216
Ireland	ResidentialGrid-lowAC	0	0	0	0.09972	0.06102	0.03015	0.19089	0	0	0.19089	0	0.19089
	ResidentialGrid-mediumAC	0.0351357	0.068322	0.00882686	0.100221	0.0613266	0.0303015	0.191849	0.103458	0.112284	0.304134	0	0.304134
	ResidentialGrid-highAC	0.0476416	0.074533	0.0119686	0.100221	0.0613266	0.0303015	0.191849	0.122175	0.134143	0.325993	0	0.325993
	ResidentialPV-lowAC	0	0	0	0.136107	0.034899	0.0172436	0.18825	0	0	0.18825	0	0.18825
	ResidentialPV-mediumAC	0.0351357	0.068322	0.00882686	0.136791	0.0350744	0.0173303	0.189196	0.103458	0.112284	0.30148	0	0.30148
	ResidentialPV-highAC	0.0476416	0.074533	0.0119686	0.136791	0.0350744	0.0173303	0.189196	0.122175	0.134143	0.323339	0	0.323339
	CommercialPrivate-lowAC	0	0	0	0.092	0.0631	0.007	0.1621	0	0	0.1621	0	0.1621
	CommercialPrivate-mediumAC	0.0463906	0.0729109	0.00876471	0.0924623	0.0634171	0.00703518	0.162915	0.119301	0.128066	0.290981	0	0.290981
	CommercialPrivate-highAC	0.0351447	0.0608475	0.00664	0.0924623	0.0634171	0.00703518	0.162915	0.0959922	0.102632	0.265547	0	0.265547
	CommercialPrivate-DC	0.154354	0.139713	0.0291625	0.0998697	0.0684976	0.00759878	0.175966	0.294067	0.32323	0.499196	0	0.499196
	CommercialPublic-mediumAC	0.0669394	0.0732052	0.0782353	0.0924623	0.0634171	0.00703518	0.162915	0.140145	0.21838	0.381294	0.00762589	0.38892
	CommercialPublic-highAC	0.0506	0.0610931	0.05512	0.0924623	0.0634171	0.00703518	0.162915	0.111693	0.166813	0.329728	0.00659455	0.336322
	CommercialPublic-DC	0.154354	0.139713	0.069575	0.0998697	0.0684976	0.00759878	0.175966	0.294067	0.363642	0.539608	0.0107922	0.5504
Italy	ResidentialGrid-lowAC	0	0	0	0.08046	0.03402	0.09297	0.20745	0	0	0.20745	0	0.20745
	ResidentialGrid-mediumAC	0.0462221	0.0834838	0.011612	0.0808643	0.034191	0.0934372	0.208492	0.129706	0.141318	0.34981	0	0.34981
	ResidentialGrid-highAC	0.0626741	0.0910733	0.0157451	0.0808643	0.034191	0.0934372	0.208492	0.153747	0.169492	0.377985	0	0.377985
	ResidentialPV-lowAC	0	0	0	0.0908108	0.01947	0.0532076	0.163488	0	0	0.163488	0	0.163488
	ResidentialPV-mediumAC	0.0462221	0.0834838	0.011612	0.0912671	0.0195678	0.053475	0.16431	0.129706	0.141318	0.305628	0	0.305628
	ResidentialPV-highAC	0.0626741	0.0910733	0.0157451	0.0912671	0.0195678	0.053475	0.16431	0.153747	0.169492	0.333802	0	0.333802
	CommercialPrivate-lowAC	0	0	0	0.081	0.028	0.0787	0.1877	0	0	0.1877	0	0.1877
	CommercialPrivate-mediumAC	0.0463906	0.0652854	0.00876471	0.081407	0.0281407	0.0790955	0.188643	0.111676	0.120441	0.309084	0	0.309084
	CommercialPrivate-highAC	0.0351447	0.0544836	0.00664	0.081407	0.0281407	0.0790955	0.188643	0.0896283	0.0962683	0.284912	0	0.284912
	CommercialPrivate-DC	0.154354	0.126946	0.0291625	0.0879288	0.0303951	0.085432	0.203756	0.2813	0.310463	0.514219	0	0.514219
	CommercialPublic-mediumAC	0.0669394	0.0650713	0.0782353	0.081407	0.0281407	0.0790955	0.188643	0.132011	0.210246	0.398889	0.00797778	0.406867
	CommercialPublic-highAC	0.0506	0.054305	0.05512	0.081407	0.0281407	0.0790955	0.188643	0.104905	0.160025	0.348668	0.00697336	0.355642
	CommercialPublic-DC	0.154354	0.126946	0.069575	0.0879288	0.0303951	0.085432	0.203756	0.2813	0.350875	0.554631	0.0110926	0.565724
Latvia	ResidentialGrid-lowAC	0	0	0	0.0513	0.04653	0.04167	0.1395	0	0	0.1395	0	0.1395
	ResidentialGrid-mediumAC	0.0296266	0.0388378	0.00744285	0.0515578	0.0467638	0.0418794	0.140201	0.0684644	0.0759073	0.216108	0	0.216108
	ResidentialGrid-highAC	0.0401717	0.0423685	0.010092	0.0515578	0.0467638	0.0418794	0.140201	0.0825402	0.0926322	0.232833	0	0.232833
	ResidentialPV-lowAC	0	0	0	0.108816	0.0279063	0.0249915	0.161714	0	0	0.161714	0	0.161714
	ResidentialPV-mediumAC	0.0296266	0.0388378	0.00744285	0.109363	0.0280466	0.0251171	0.162527	0.0684644	0.0759073	0.238434	0	0.238434
	ResidentialPV-highAC	0.0401717	0.0423685	0.010092	0.109363	0.0280466	0.0251171	0.162527	0.0825402	0.0926322	0.255159	0	0.255159
	CommercialPrivate-lowAC	0	0	0	0.0492	0.0561	0.0248	0.1301	0	0	0.1301	0	0.1301
	CommercialPrivate-mediumAC	0.0463906	0.0379939	0.00876471	0.0494472	0.0563819	0.0249246	0.130754	0.0843845	0.0931492	0.223903	0	0.223903
	CommercialPrivate-highAC	0.0351447	0.0317077	0.00664	0.0494472	0.0563819	0.0249246	0.130754	0.0668524	0.0734924	0.204246	0	0.204246
	CommercialPrivate-DC	0.154354	0.081254	0.0291625	0.0534086	0.0608988	0.0269214	0.141229	0.235608	0.26477	0.405999	0	0.405999
	CommercialPublic-mediumAC	0.0669394	0.0359605	0.0782353	0.0494472	0.0563819	0.0249246	0.130754	0.1029	0.181135	0.311889	0.00623778	0.318127
	CommercialPublic-highAC	0.0506	0.0300106	0.05512	0.0494472	0.0563819	0.0249246	0.130754	0.0806106	0.135731	0.266484	0.00532969	0.271814
	CommercialPublic-DC	0.154354	0.081254	0.069575	0.0534086	0.0608988	0.0269214	0.141229	0.235608	0.305183	0.446412	0.00892823	0.45534
Lithuania	ResidentialGrid-lowAC	0	0	0	0.04266	0.03879	0.02682	0.10827	0	0	0.10827	0	0.10827
	ResidentialGrid-mediumAC	0.0296266	0.0366802	0.00744285	0.0428744	0.0389849	0.0269548	0.108814	0.0663068	0.0737496	0.182564	0	0.182564
	ResidentialGrid-highAC	0.0401717	0.0400147	0.010092	0.0428744	0.0389849	0.0269548	0.108814	0.0801864	0.0902784	0.199092	0	0.199092
	ResidentialPV-lowAC	0	0	0	0.0945294	0.0226153	0.0156366	0.132781	0	0	0.132781	0	0.132781
	ResidentialPV-mediumAC	0.0296266	0.0366802	0.00744285	0.0950044	0.0227289	0.0157151	0.133449	0.0663068	0.0737496	0.207198	0	0.207198
	ResidentialPV-highAC	0.0401717	0.0400147	0.010092	0.0950044	0.0227289	0.0157151	0.133449	0.0801864	0.0902784	0.223727	0	0.223727
	CommercialPrivate-lowAC	0	0	0	0.0515	0.0438	0.0094	0.1047	0	0	0.1047	0	0.1047
	CommercialPrivate-mediumAC	0.0463906	0.0339805	0.00876471	0.0517588	0.0440201	0.00944724	0.105226	0.0803711	0.0891358	0.194362	0	0.194362
	CommercialPrivate-highAC	0.0351447	0.0283583	0.00664	0.0517588	0.0440201	0.00944724	0.105226	0.063503	0.070143	0.175369	0	0.175369
	CommercialPrivate-DC	0.154354	0.0745345	0.0291625	0.0559053	0.0475467	0.0102041	0.113656	0.228888	0.258051	0.371707	0	0.371707
	CommercialPublic-mediumAC	0.0669394	0.0316795	0.0782353	0.0517588	0.0440201	0.00944724	0.105226	0.0986189	0.176854	0.28208	0.00564161	0.287722
	CommercialPublic-highAC	0.0506	0.0264379	0.05512	0.0517588	0.0440201	0.00944724	0.105226	0.0770379	0.132158	0.237384	0.00474768	0.242132
	CommercialPublic-DC	0.154354	0.0745345	0.069575	0.0559053	0.0475467	0.0102041	0.113656	0.228888	0.298463	0.412119	0.00824239	0.420362
Luxembourg	ResidentialGrid-lowAC	0	0	0	0.04851	0.05031	0.04095	0.13977	0	0	0.13977	0	0.13977
	ResidentialGrid-mediumAC	0.0323934	0.0632254	0.00813793	0.0487538	0.0505628	0.0411558	0.140472	0.0956188	0.103757	0.244229	0	0.244229
	ResidentialGrid-highAC	0.0439232	0.0689732	0.0110345	0.0487538	0.0505628	0.0411558	0.140472	0.112896	0.123931	0.264403	0	0.264403
	ResidentialPV-lowAC	0	0	0	0.0872101	0.0277987	0.0226269	0.137636	0	0	0.137636	0	0.137636
	ResidentialPV-mediumAC	0.0323934	0.0632254	0.00813793	0.0876483	0.0279384	0.0227406	0.138327	0.0956188	0.103757	0.242084	0	0.242084
	ResidentialPV-highAC	0.0439232	0.0689732	0.0110345	0.0876483	0.0279384	0.0227406	0.138327	0.112896	0.123931	0.262258	0	0.262258
	CommercialPrivate-lowAC	0	0	0	0.0549	0.0416	0.0146	0.1111	0	0	0.1111	0	0.1111
	CommercialPrivate-mediumAC	0.0463906	0.0733123	0.00876471	0.0551759	0.041809	0.0146734	0.111658	0.119703	0.128468	0.240126	0	0.240126
	CommercialPrivate-highAC	0.0351447	0.0611824	0.00664	0.0551759	0.041809	0.0146734	0.111658	0.0963272	0.102967	0.214625	0	0.214625
	CommercialPrivate-DC	0.154354	0.140385	0.0291625	0.0595962	0.0451585	0.0158489	0.120604	0.294739	0.323902	0.444505	0	0.444505
	CommercialPublic-mediumAC	0.0669394	0.0736333	0.0782353	0.0551759	0.041809	0.0146734	0.111658	0.140573	0.218808	0.330466	0.00660933	0.337076
	CommercialPublic-highAC	0.0506	0.0614504	0.05512	0.0551759	0.041809	0.0146734	0.111658	0.11205	0.16717	0.278829	0.00557657	0.284405
	CommercialPublic-DC	0.154354	0.140385	0.069575	0.0595962	0.0451585	0.0158489	0.120604	0.294739	0.364314	0.484918	0.00969835	0.494616
Malta	ResidentialGrid-lowAC	0	0	0	0.10548	0.0225	0.00783	0.13581	0	0	0.13581	0	0.13581
	ResidentialGrid-mediumAC	0.0424713	0.0569134	0.0106697	0.10601	0.0226131	0.00786935	0.136492	0.0993847	0.110054	0.246547	0	0.246547
	ResidentialGrid-highAC	0.0575882	0.0620873	0.0144674	0.10601	0.0226131	0.00786935	0.136492	0.119676	0.134143	0.270635	0	0.270635
	ResidentialPV-lowAC	0	0	0	0.0930623	0.0133334	0.00464001	0.111036	0	0	0.111036	0	0.111036
	ResidentialPV-mediumAC	0.0424713	0.0569134	0.0106697	0.0935299	0.0134004	0.00466332	0.111594	0.0993847	0.110054	0.221648	0	0.221648
	ResidentialPV-highAC	0.0575882	0.0620873	0.0144674	0.0935299	0.0134004	0.00466332	0.111594	0.119676	0.134143	0.245737	0	0.245737
	CommercialPrivate-lowAC	0	0	0	0.1254	0.025	0.0015	0.1519	0	0	0.1519	0	0.1519
	CommercialPrivate-mediumAC	0.0463906	0.0395993	0.00876471	0.12603	0.0251256	0.00150754	0.152663	0.0859899	0.0947546	0.247418	0	0.247418
	CommercialPrivate-highAC	0.0351447	0.0330474	0.00664	0.12603	0.0251256	0.00150754	0.152663	0.0681922	0.0748322	0.227495	0	0.227495
	CommercialPrivate-DC	0.154354	0.0839418	0.0291625	0.136127	0.0271385	0.00162831	0.164894	0.238295	0.267458	0.432352	0	0.432352
	CommercialPublic-mediumAC	0.0669394	0.0376729	0.0782353	0.12603	0.0251256	0.00150754	0.152663	0.104612	0.182848	0.335511	0.00671022	0.342221
	CommercialPublic-highAC	0.0506	0.0314397	0.05512	0.12603	0.0251256	0.00150754	0.152663	0.0820397	0.13716	0.289823	0.00579646	0.295619
	CommercialPublic-DC	0.154354	0.0839418	0.069575	0.136127	0.0271385	0.00162831	0.164894	0.238295	0.30787	0.472764	0.00945528	0.482219
Netherlands	ResidentialGrid-lowAC	0	0	0	0.06309	0.0234	0.10332	0.18981	0	0	0.18981	0	0.18981
	ResidentialGrid-mediumAC	0.0335008	0.0764881	0.00841615	0.063407	0.0235176	0.103839	0.190764	0.109989	0.118405	0.309169	0	0.309169
	ResidentialGrid-highAC	0.0454249	0.0834416	0.0114117	0.063407	0.0235176	0.103839	0.190764	0.128866	0.140278	0.331042	0	0.331042
	ResidentialPV-lowAC	0	0	0	0.0940471	0.0133264	0.058841	0.166214	0	0	0.166214	0	0.166214
	ResidentialPV-mediumAC	0.0335008	0.0764881	0.00841615	0.0945197	0.0133933	0.0591367	0.16705	0.109989	0.118405	0.285455	0	0.285455
	ResidentialPV-highAC	0.0454249	0.0834416	0.0114117	0.0945197	0.0133933	0.0591367	0.16705	0.128866	0.140278	0.307328	0	0.307328
	CommercialPrivate-lowAC	0	0	0	0.0539	0.0258	0.0422	0.1219	0	0	0.1219	0	0.1219
	CommercialPrivate-mediumAC	0.0463906	0.0915734	0.00876471	0.0541709	0.0259296	0.0424121	0.122513	0.137964	0.146729	0.269241	0	0.269241
	CommercialPrivate-highAC	0.0351447	0.0764222	0.00664	0.0541709	0.0259296	0.0424121	0.122513	0.111567	0.118207	0.240719	0	0.240719
	CommercialPrivate-DC	0.154354	0.170959	0.0291625	0.0585106	0.0280069	0.0458098	0.132327	0.325313	0.354475	0.486803	0	0.486803
	CommercialPublic-mediumAC	0.0669394	0.0931119	0.0782353	0.0541709	0.0259296	0.0424121	0.122513	0.160051	0.238287	0.360799	0.00721598	0.368015
	CommercialPublic-highAC	0.0506	0.0777061	0.05512	0.0541709	0.0259296	0.0424121	0.122513	0.128306	0.183426	0.305939	0.00611877	0.312057
	CommercialPublic-DC	0.154354	0.170959	0.069575	0.0585106	0.0280069	0.0458098	0.132327	0.325313	0.394888	0.527215	0.0105443	0.537759
Poland	ResidentialGrid-lowAC	0	0	0	0.03744	0.036	0.04068	0.11412	0	0	0.11412	0	0.11412
	ResidentialGrid-mediumAC	0.0553387	0.0719396	0.0139023	0.0376281	0.0361809	0.0408844	0.114693	0.127278	0.141181	0.255874	0	0.255874
	ResidentialGrid-highAC	0.0750355	0.0784795	0.0188506	0.0376281	0.0361809	0.0408844	0.114693	0.153515	0.172366	0.287059	0	0.287059
	ResidentialPV-lowAC	0	0	0	0.0868645	0.0220514	0.0249181	0.133834	0	0	0.133834	0	0.133834
	ResidentialPV-mediumAC	0.0553387	0.0719396	0.0139023	0.087301	0.0221622	0.0250433	0.134507	0.127278	0.141181	0.275687	0	0.275687
	ResidentialPV-highAC	0.0750355	0.0784795	0.0188506	0.087301	0.0221622	0.0250433	0.134507	0.153515	0.172366	0.306872	0	0.306872
	CommercialPrivate-lowAC	0	0	0	0.0497	0.0444	0.021	0.1151	0	0	0.1151	0	0.1151
	CommercialPrivate-mediumAC	0.0463906	0.0373919	0.00876471	0.0499497	0.0446231	0.0211055	0.115678	0.0837825	0.0925472	0.208226	0	0.208226
	CommercialPrivate-highAC	0.0351447	0.0312053	0.00664	0.0499497	0.0446231	0.0211055	0.115678	0.06635	0.07299	0.188668	0	0.188668
	CommercialPrivate-DC	0.154354	0.0802461	0.0291625	0.0539514	0.048198	0.0227964	0.124946	0.2346	0.263762	0.388708	0	0.388708
	CommercialPublic-mediumAC	0.0669394	0.0353183	0.0782353	0.0499497	0.0446231	0.0211055	0.115678	0.102258	0.180493	0.296171	0.00592343	0.302095
	CommercialPublic-highAC	0.0506	0.0294747	0.05512	0.0499497	0.0446231	0.0211055	0.115678	0.0800747	0.135195	0.250873	0.00501746	0.255891
	CommercialPublic-DC	0.154354	0.0802461	0.069575	0.0539514	0.048198	0.0227964	0.124946	0.2346	0.304175	0.42912	0.00858241	0.437703
Portugal	ResidentialGrid-lowAC	0	0	0	0.06084	0.04086	0.08316	0.18486	0	0	0.18486	0	0.18486
	ResidentialGrid-mediumAC	0.0335386	0.0437219	0.00842564	0.0611457	0.0410653	0.0835779	0.185789	0.0772605	0.0856861	0.271475	0	0.271475
	ResidentialGrid-highAC	0.0454761	0.0476966	0.0114246	0.0611457	0.0410653	0.0835779	0.185789	0.0931726	0.104597	0.290386	0	0.290386
	ResidentialPV-lowAC	0	0	0	0.0791801	0.0228836	0.0465737	0.148637	0	0	0.148637	0	0.148637
	ResidentialPV-mediumAC	0.0335386	0.0437219	0.00842564	0.079578	0.0229986	0.0468077	0.149384	0.0772605	0.0856861	0.23507	0	0.23507
	ResidentialPV-highAC	0.0454761	0.0476966	0.0114246	0.079578	0.0229986	0.0468077	0.149384	0.0931726	0.104597	0.253982	0	0.253982
	CommercialPrivate-lowAC	0	0	0	0.0683	0.0368	0.0391	0.1442	0	0	0.1442	0	0.1442
	CommercialPrivate-mediumAC	0.0463906	0.0375926	0.00876471	0.0686432	0.0369849	0.0392965	0.144925	0.0839832	0.0927479	0.237672	0	0.237672
	CommercialPrivate-highAC	0.0351447	0.0313727	0.00664	0.0686432	0.0369849	0.0392965	0.144925	0.0665175	0.0731575	0.218082	0	0.218082
	CommercialPrivate-DC	0.154354	0.0805821	0.0291625	0.0741424	0.0399479	0.0424446	0.156535	0.234936	0.264098	0.420633	0	0.420633
	CommercialPublic-mediumAC	0.0669394	0.0355324	0.0782353	0.0686432	0.0369849	0.0392965	0.144925	0.102472	0.180707	0.325632	0.00651263	0.332144
	CommercialPublic-highAC	0.0506	0.0296534	0.05512	0.0686432	0.0369849	0.0392965	0.144925	0.0802533	0.135373	0.280298	0.00560596	0.285904
	CommercialPublic-DC	0.154354	0.0805821	0.069575	0.0741424	0.0399479	0.0424446	0.156535	0.234936	0.304511	0.461046	0.00922091	0.470267
Romania	ResidentialGrid-lowAC	0	0	0	0.05364	0.03717	0.03474	0.12555	0	0	0.12555	0	0.12555
	ResidentialGrid-mediumAC	0.0535391	0.0618017	0.0134502	0.0539095	0.0373568	0.0349146	0.126181	0.115341	0.128791	0.254972	0	0.254972
	ResidentialGrid-highAC	0.0725953	0.0674201	0.0182375	0.0539095	0.0373568	0.0349146	0.126181	0.140015	0.158253	0.284434	0	0.284434
	ResidentialPV-lowAC	0	0	0	0.0972468	0.0207673	0.0194097	0.137424	0	0	0.137424	0	0.137424
	ResidentialPV-mediumAC	0.0535391	0.0618017	0.0134502	0.0977355	0.0208717	0.0195072	0.138114	0.115341	0.128791	0.266905	0	0.266905
	ResidentialPV-highAC	0.0725953	0.0674201	0.0182375	0.0977355	0.0208717	0.0195072	0.138114	0.140015	0.158253	0.296367	0	0.296367
	CommercialPrivate-lowAC	0	0	0	0.0606	0.0337	0.0155	0.1098	0	0	0.1098	0	0.1098
	CommercialPrivate-mediumAC	0.0463906	0.029365	0.00876471	0.0609045	0.0338693	0.0155779	0.110352	0.0757556	0.0845203	0.194872	0	0.194872
	CommercialPrivate-highAC	0.0351447	0.0245065	0.00664	0.0609045	0.0338693	0.0155779	0.110352	0.0596512	0.0662912	0.176643	0	0.176643
	CommercialPrivate-DC	0.154354	0.0668071	0.0291625	0.0657838	0.0365827	0.0168259	0.119192	0.221161	0.250323	0.369516	0	0.369516
	CommercialPublic-mediumAC	0.0669394	0.0267563	0.0782353	0.0609045	0.0338693	0.0155779	0.110352	0.0936957	0.171931	0.282283	0.00564565	0.287928
	CommercialPublic-highAC	0.0506	0.0223293	0.05512	0.0609045	0.0338693	0.0155779	0.110352	0.0729293	0.128049	0.238401	0.00476802	0.243169
	CommercialPublic-DC	0.154354	0.0668071	0.069575	0.0657838	0.0365827	0.0168259	0.119192	0.221161	0.290736	0.409928	0.00819856	0.418127
Slovakia	ResidentialGrid-lowAC	0	0	0	0.0459	0.02538	0.05238	0.12366	0	0	0.12366	0	0.12366
	ResidentialGrid-mediumAC	0.053989	0.0705781	0.0135632	0.0461307	0.0255075	0.0526432	0.124281	0.124567	0.13813	0.262412	0	0.262412
	ResidentialGrid-highAC	0.0732054	0.0769943	0.0183908	0.0461307	0.0255075	0.0526432	0.124281	0.1502	0.168591	0.292872	0	0.292872
	ResidentialPV-lowAC	0	0	0	0.0821056	0.0155339	0.0320593	0.129699	0	0	0.129699	0	0.129699
	ResidentialPV-mediumAC	0.053989	0.0705781	0.0135632	0.0825182	0.015612	0.0322204	0.130351	0.124567	0.13813	0.268481	0	0.268481
	ResidentialPV-highAC	0.0732054	0.0769943	0.0183908	0.0825182	0.015612	0.0322204	0.130351	0.1502	0.168591	0.298941	0	0.298941
	CommercialPrivate-lowAC	0	0	0	0.0579	0.0547	0.0366	0.1492	0	0	0.1492	0	0.1492
	CommercialPrivate-mediumAC	0.0463906	0.0377933	0.00876471	0.058191	0.0549749	0.0367839	0.14995	0.0841838	0.0929485	0.242898	0	0.242898
	CommercialPrivate-highAC	0.0351447	0.0315402	0.00664	0.058191	0.0549749	0.0367839	0.14995	0.0666849	0.0733249	0.223275	0	0.223275
	CommercialPrivate-DC	0.154354	0.080918	0.0291625	0.0628528	0.0593791	0.0397308	0.161963	0.235272	0.264434	0.426397	0	0.426397
	CommercialPublic-mediumAC	0.0669394	0.0357464	0.0782353	0.058191	0.0549749	0.0367839	0.14995	0.102686	0.180921	0.330871	0.00661742	0.337488
	CommercialPublic-highAC	0.0506	0.029832	0.05512	0.058191	0.0549749	0.0367839	0.14995	0.080432	0.135552	0.285502	0.00571003	0.291212
	CommercialPublic-DC	0.154354	0.080918	0.069575	0.0628528	0.0593791	0.0397308	0.161963	0.235272	0.304847	0.466809	0.00933619	0.476146
Slovenia	ResidentialGrid-lowAC	0	0	0	0.05157	0.04158	0.03537	0.12852	0	0	0.12852	0	0.12852
	ResidentialGrid-mediumAC	0.0548888	0.0817481	0.0137893	0.0518291	0.0417889	0.0355477	0.129166	0.136637	0.150426	0.279592	0	0.279592
	ResidentialGrid-highAC	0.0744255	0.0891797	0.0186973	0.0518291	0.0417889	0.0355477	0.129166	0.163605	0.182303	0.311468	0	0.311468
	ResidentialPV-lowAC	0	0	0	0.098013	0.0245554	0.020888	0.143456	0	0	0.143456	0	0.143456
	ResidentialPV-mediumAC	0.0548888	0.0817481	0.0137893	0.0985055	0.0246788	0.020993	0.144177	0.136637	0.150426	0.294603	0	0.294603
	ResidentialPV-highAC	0.0744255	0.0891797	0.0186973	0.0985055	0.0246788	0.020993	0.144177	0.163605	0.182303	0.32648	0	0.32648
	CommercialPrivate-lowAC	0	0	0	0.0587	0.0371	0.0175	0.1133	0	0	0.1133	0	0.1133
	CommercialPrivate-mediumAC	0.0463906	0.0478269	0.00876471	0.058995	0.0372864	0.0175879	0.113869	0.0942174	0.102982	0.216851	0	0.216851
	CommercialPrivate-highAC	0.0351447	0.0399137	0.00664	0.058995	0.0372864	0.0175879	0.113869	0.0750584	0.0816984	0.195568	0	0.195568
	CommercialPrivate-DC	0.154354	0.0977167	0.0291625	0.0637212	0.0402736	0.018997	0.122992	0.25207	0.281233	0.404225	0	0.404225
	CommercialPublic-mediumAC	0.0669394	0.0464489	0.0782353	0.058995	0.0372864	0.0175879	0.113869	0.113388	0.191624	0.305493	0.00610986	0.311603
	CommercialPublic-highAC	0.0506	0.0387637	0.05512	0.058995	0.0372864	0.0175879	0.113869	0.0893637	0.144484	0.258353	0.00516706	0.26352
	CommercialPublic-DC	0.154354	0.0977167	0.069575	0.0637212	0.0402736	0.018997	0.122992	0.25207	0.321645	0.444637	0.00889274	0.45353
Spain	ResidentialGrid-lowAC	0	0	0	0.06309	0.03645	0.07983	0.17937	0	0	0.17937	0	0.17937
	ResidentialGrid-mediumAC	0.0329933	0.0550252	0.00828863	0.063407	0.0366332	0.0802312	0.180271	0.0880184	0.0963071	0.276578	0	0.276578
	ResidentialGrid-highAC	0.0447366	0.0600275	0.0112388	0.063407	0.0366332	0.0802312	0.180271	0.104764	0.116003	0.296274	0	0.296274
	ResidentialPV-lowAC	0	0	0	0.087548	0.0179204	0.0392479	0.144716	0	0	0.144716	0	0.144716
	ResidentialPV-mediumAC	0.0329933	0.0550252	0.00828863	0.087988	0.0180105	0.0394451	0.145444	0.0880184	0.0963071	0.241751	0	0.241751
	ResidentialPV-highAC	0.0447366	0.0600275	0.0112388	0.087988	0.0180105	0.0394451	0.145444	0.104764	0.116003	0.261446	0	0.261446
	CommercialPrivate-lowAC	0	0	0	0.0802	0.0265	0.0371	0.1438	0	0	0.1438	0	0.1438
	CommercialPrivate-mediumAC	0.0463906	0.0576598	0.00876471	0.080603	0.0266332	0.0372864	0.144523	0.10405	0.112815	0.257338	0	0.257338
	CommercialPrivate-highAC	0.0351447	0.0481197	0.00664	0.080603	0.0266332	0.0372864	0.144523	0.0832645	0.0899045	0.234427	0	0.234427
	CommercialPrivate-DC	0.154354	0.114179	0.0291625	0.0870604	0.0287668	0.0402736	0.156101	0.268533	0.297696	0.453796	0	0.453796
	CommercialPublic-mediumAC	0.0669394	0.0569374	0.0782353	0.080603	0.0266332	0.0372864	0.144523	0.123877	0.202112	0.346635	0.00693269	0.353567
	CommercialPublic-highAC	0.0506	0.0475169	0.05512	0.080603	0.0266332	0.0372864	0.144523	0.0981168	0.153237	0.297759	0.00595519	0.303715
	CommercialPublic-DC	0.154354	0.114179	0.069575	0.0870604	0.0287668	0.0402736	0.156101	0.268533	0.338108	0.494209	0.00988418	0.504093
Sweden	ResidentialGrid-lowAC	0	0	0	0.04464	0.04896	0.06219	0.15579	0	0	0.15579	0	0.15579
	ResidentialGrid-mediumAC	0.0384537	0.0869561	0.00966041	0.0448643	0.049206	0.0625025	0.156573	0.12541	0.13507	0.291643	0	0.291643
	ResidentialGrid-highAC	0.0521406	0.0948612	0.0130989	0.0448643	0.049206	0.0625025	0.156573	0.147002	0.160101	0.316674	0	0.316674
	ResidentialPV-lowAC	0	0	0	0.0919937	0.0293608	0.0372947	0.158649	0	0	0.158649	0	0.158649
	ResidentialPV-mediumAC	0.0384537	0.0869561	0.00966041	0.092456	0.0295083	0.0374821	0.159446	0.12541	0.13507	0.294517	0	0.294517
	ResidentialPV-highAC	0.0521406	0.0948612	0.0130989	0.092456	0.0295083	0.0374821	0.159446	0.147002	0.160101	0.319547	0	0.319547
	CommercialPrivate-lowAC	0	0	0	0.0441	0.0381	0.0039	0.0861	0	0	0.0861	0	0.0861
	CommercialPrivate-mediumAC	0.0463906	0.0903694	0.00876471	0.0443216	0.0382915	0.0039196	0.0865327	0.13676	0.145525	0.232057	0	0.232057
	CommercialPrivate-highAC	0.0351447	0.0754174	0.00664	0.0443216	0.0382915	0.0039196	0.0865327	0.110562	0.117202	0.203735	0	0.203735
	CommercialPrivate-DC	0.154354	0.168943	0.0291625	0.0478723	0.0413591	0.00423361	0.093465	0.323297	0.352459	0.445924	0	0.445924
	CommercialPublic-mediumAC	0.0669394	0.0918276	0.0782353	0.0443216	0.0382915	0.0039196	0.0865327	0.158767	0.237002	0.323535	0.0064707	0.330006
	CommercialPublic-highAC	0.0506	0.0766343	0.05512	0.0443216	0.0382915	0.0039196	0.0865327	0.127234	0.182354	0.268887	0.00537774	0.274265
	CommercialPublic-DC	0.154354	0.168943	0.069575	0.0478723	0.0413591	0.00423361	0.093465	0.323297	0.392872	0.486337	0.00972674	0.496064
United Kingdom	ResidentialGrid-lowAC	0	0	0	0.08064	0.03951	0.0558	0.17595	0	0	0.17595	0	0.17595
	ResidentialGrid-mediumAC	0.0342787	0.0666556	0.00861157	0.0810452	0.0397085	0.0560804	0.176834	0.100934	0.109546	0.28638	0	0.28638
	ResidentialGrid-highAC	0.0464796	0.0727152	0.0116767	0.0810452	0.0397085	0.0560804	0.176834	0.119195	0.130871	0.307706	0	0.307706
	ResidentialPV-lowAC	0	0	0	0.108082	0.0235333	0.0332361	0.164851	0	0	0.164851	0	0.164851
	ResidentialPV-mediumAC	0.0342787	0.0666556	0.00861157	0.108625	0.0236515	0.0334031	0.16568	0.100934	0.109546	0.275226	0	0.275226
	ResidentialPV-highAC	0.0464796	0.0727152	0.0116767	0.108625	0.0236515	0.0334031	0.16568	0.119195	0.130871	0.296551	0	0.296551
	CommercialPrivate-lowAC	0	0	0	0.0801	0.0416	0.0473	0.169	0	0	0.169	0	0.169
	CommercialPrivate-mediumAC	0.0463906	0.0729109	0.00876471	0.0805025	0.041809	0.0475377	0.169849	0.119301	0.128066	0.297915	0	0.297915
	CommercialPrivate-highAC	0.0351447	0.0608475	0.00664	0.0805025	0.041809	0.0475377	0.169849	0.0959922	0.102632	0.272481	0	0.272481
	CommercialPrivate-DC	0.154354	0.139713	0.0291625	0.0869518	0.0451585	0.0513461	0.183456	0.294067	0.32323	0.506686	0	0.506686
	CommercialPublic-mediumAC	0.0669394	0.0732052	0.0782353	0.0805025	0.041809	0.0475377	0.169849	0.140145	0.21838	0.388229	0.00776458	0.395994
	CommercialPublic-highAC	0.0506	0.0610931	0.05512	0.0805025	0.041809	0.0475377	0.169849	0.111693	0.166813	0.336662	0.00673325	0.343396
	CommercialPublic-DC	0.154354	0.139713	0.069575	0.0869518	0.0451585	0.0513461	0.183456	0.294067	0.363642	0.547099	0.010942	0.558041
Norway	ResidentialGrid-lowAC	0	0	0	0.04527	0.03645	0.03618	0.1179	0	0	0.1179	0	0.1179
	ResidentialGrid-mediumAC	0.0362829	0.0895782	0.00911507	0.0454975	0.0366332	0.0363618	0.118492	0.125861	0.134976	0.253469	0	0.253469
	ResidentialGrid-highAC	0.0491972	0.0977217	0.0123594	0.0454975	0.0366332	0.0363618	0.118492	0.146919	0.159278	0.277771	0	0.277771
	ResidentialPV-lowAC	0	0	0	0.0879753	0.0212074	0.0210503	0.130233	0	0	0.130233	0	0.130233
	ResidentialPV-mediumAC	0.0362829	0.0895782	0.00911507	0.0884174	0.021314	0.0211561	0.130887	0.125861	0.134976	0.265864	0	0.265864
	ResidentialPV-highAC	0.0491972	0.0977217	0.0123594	0.0884174	0.021314	0.0211561	0.130887	0.146919	0.159278	0.290166	0	0.290166
	CommercialPrivate-lowAC	0	0	0	0.0434	0.0268	0.01	0.0802	0	0	0.0802	0	0.0802
	CommercialPrivate-mediumAC	0.0463906	0.101808	0.00876471	0.0436181	0.0269347	0.0100503	0.080603	0.148198	0.156963	0.237566	0	0.237566
	CommercialPrivate-highAC	0.0351447	0.0849632	0.00664	0.0436181	0.0269347	0.0100503	0.080603	0.120108	0.126748	0.207351	0	0.207351
	CommercialPrivate-DC	0.154354	0.188094	0.0291625	0.0471125	0.0290925	0.0108554	0.0870604	0.342447	0.37161	0.45867	0	0.45867
	CommercialPublic-mediumAC	0.0669394	0.104028	0.0782353	0.0436181	0.0269347	0.0100503	0.080603	0.170968	0.249203	0.329806	0.00659612	0.336402
	CommercialPublic-highAC	0.0506	0.0868165	0.05512	0.0436181	0.0269347	0.0100503	0.080603	0.137416	0.192536	0.273139	0.00546279	0.278602
	CommercialPublic-DC	0.154354	0.188094	0.069575	0.0471125	0.0290925	0.0108554	0.0870604	0.342447	0.412022	0.499083	0.00998166	0.509064
Switzerland	ResidentialGrid-lowAC	0	0	0	0.0576807	0.0631211	0.0397559	0.160558	0	0	0.160558	0	0.160558
	ResidentialGrid-mediumAC	0.0352401	0.0945978	0.00885308	0.0579706	0.0634383	0.0399557	0.161365	0.129838	0.138691	0.300056	0	0.300056
	ResidentialGrid-highAC	0.0477831	0.103198	0.0120042	0.0579706	0.0634383	0.0399557	0.161365	0.150981	0.162985	0.32435	0	0.32435
	ResidentialPV-lowAC	0	0	0	0.0907978	0.0355018	0.0223603	0.14866	0	0	0.14866	0	0.14866
	ResidentialPV-mediumAC	0.0352401	0.0945978	0.00885308	0.091254	0.0356802	0.0224726	0.149407	0.129838	0.138691	0.288098	0	0.288098
	ResidentialPV-highAC	0.0477831	0.103198	0.0120042	0.091254	0.0356802	0.0224726	0.149407	0.150981	0.162985	0.312392	0	0.312392
	CommercialPrivate-lowAC	0	0	0	0.0646186	0.0708848	0.0304682	0.165972	0	0	0.165972	0	0.165972
	CommercialPrivate-mediumAC	0.0463906	0.113684	0.00876471	0.0649433	0.0712411	0.0306213	0.166806	0.160074	0.168839	0.335644	0	0.335644
	CommercialPrivate-highAC	0.0351447	0.0948741	0.00664	0.0649433	0.0712411	0.0306213	0.166806	0.130019	0.136659	0.303464	0	0.303464
	CommercialPrivate-DC	0.154354	0.207977	0.0291625	0.0701461	0.0769484	0.0330745	0.180169	0.36233	0.391493	0.571662	0	0.571662
	CommercialPublic-mediumAC	0.0669394	0.116696	0.0782353	0.0649433	0.0712411	0.0306213	0.166806	0.183635	0.261871	0.428676	0.00857353	0.43725
	CommercialPublic-highAC	0.0506	0.0973882	0.05512	0.0649433	0.0712411	0.0306213	0.166806	0.147988	0.203108	0.369914	0.00739828	0.377312
	CommercialPublic-DC	0.154354	0.207977	0.069575	0.0701461	0.0769484	0.0330745	0.180169	0.36233	0.431905	0.612074	0.0122415	0.624316
