# Supplementary material for: Comparing the levelized cost of electric vehicle charging options in Europe
Source: Nat Commun. 2022 Sep 8;13:5277. doi: 10.1038/s41467-022-32835-7 (PMC9458728; doi:10.1038/s41467-022-32835-7)
Supplement: Supplementary file 8 — Software 1 [file 41467_2022_32835_MOESM8_ESM.zip › LCOC-Model/output/_Scenario_Lifetime17.xlsx]

## Sheet: Lifetime17
Country	Option	LCOEquipment	LCOInstallation	LCOOM	LCOEnergy	LCONetwork	LCOTaxes	LCOElectricity	LCOProject	LCOInfrastructure	LCOCwoT	LCOTransaction	LCOC
Austria	ResidentialGrid-lowAC	0	0	0	0.05733	0.04995	0.05535	0.16263	0	0	0.16263	0	0.16263
	ResidentialGrid-mediumAC	0.0298597	0.0666526	0.00786274	0.0576181	0.050201	0.0556281	0.163447	0.0965123	0.104375	0.267822	0	0.267822
	ResidentialGrid-highAC	0.0404878	0.0727119	0.0106613	0.0576181	0.050201	0.0556281	0.163447	0.1132	0.123861	0.287308	0	0.287308
	ResidentialPV-lowAC	0	0	0	0.08815	0.0297036	0.0329148	0.150768	0	0	0.150768	0	0.150768
	ResidentialPV-mediumAC	0.0298597	0.0666526	0.00786274	0.088593	0.0298529	0.0330802	0.151526	0.0965123	0.104375	0.255901	0	0.255901
	ResidentialPV-highAC	0.0404878	0.0727119	0.0106613	0.088593	0.0298529	0.0330802	0.151526	0.1132	0.123861	0.275387	0	0.275387
	CommercialPrivate-lowAC	0	0	0	0.053	0.0459	0.0277	0.1266	0	0	0.1266	0	0.1266
	CommercialPrivate-mediumAC	0.0448863	0.0858858	0.00876471	0.0532663	0.0461307	0.0278392	0.127236	0.130772	0.139537	0.266773	0	0.266773
	CommercialPrivate-highAC	0.0340052	0.0716756	0.00664	0.0532663	0.0461307	0.0278392	0.127236	0.105681	0.112321	0.239557	0	0.239557
	CommercialPrivate-DC	0.149349	0.160865	0.0291625	0.0575337	0.0498263	0.0300695	0.137429	0.310213	0.339376	0.476805	0	0.476805
	CommercialPublic-mediumAC	0.0647689	0.0871932	0.0782353	0.0532663	0.0461307	0.0278392	0.127236	0.151962	0.230197	0.357434	0.00714867	0.364582
	CommercialPublic-highAC	0.0489592	0.0727667	0.05512	0.0532663	0.0461307	0.0278392	0.127236	0.121726	0.176846	0.304082	0.00608164	0.310164
	CommercialPublic-DC	0.149349	0.160865	0.069575	0.0575337	0.0498263	0.0300695	0.137429	0.310213	0.379788	0.517218	0.0103444	0.527562
Belgium	ResidentialGrid-lowAC	0	0	0	0.0702	0.08784	0.07686	0.2349	0	0	0.2349	0	0.2349
	ResidentialGrid-mediumAC	0.0280742	0.0633826	0.00739256	0.0705528	0.0882814	0.0772462	0.23608	0.0914568	0.0988493	0.33493	0	0.33493
	ResidentialGrid-highAC	0.0380667	0.0691446	0.0100238	0.0705528	0.0882814	0.0772462	0.23608	0.107211	0.117235	0.353316	0	0.353316
	ResidentialPV-lowAC	0	0	0	0.0990635	0.0487139	0.0426247	0.190402	0	0	0.190402	0	0.190402
	ResidentialPV-mediumAC	0.0280742	0.0633826	0.00739256	0.0995613	0.0489587	0.0428389	0.191359	0.0914568	0.0988493	0.290208	0	0.290208
	ResidentialPV-highAC	0.0380667	0.0691446	0.0100238	0.0995613	0.0489587	0.0428389	0.191359	0.107211	0.117235	0.308594	0	0.308594
	CommercialPrivate-lowAC	0	0	0	0.0543	0.0623	0.0398	0.1564	0	0	0.1564	0	0.1564
	CommercialPrivate-mediumAC	0.0448863	0.087245	0.00876471	0.0545729	0.0626131	0.04	0.157186	0.132131	0.140896	0.298082	0	0.298082
	CommercialPrivate-highAC	0.0340052	0.0728099	0.00664	0.0545729	0.0626131	0.04	0.157186	0.106815	0.113455	0.270641	0	0.270641
	CommercialPrivate-DC	0.149349	0.16314	0.0291625	0.0589449	0.0676292	0.0432045	0.169779	0.312489	0.341651	0.51143	0	0.51143
	CommercialPublic-mediumAC	0.0647689	0.088643	0.0782353	0.0545729	0.0626131	0.04	0.157186	0.153412	0.231647	0.388833	0.00777666	0.39661
	CommercialPublic-highAC	0.0489592	0.0739766	0.05512	0.0545729	0.0626131	0.04	0.157186	0.122936	0.178056	0.335242	0.00670484	0.341947
	CommercialPublic-DC	0.149349	0.16314	0.069575	0.0589449	0.0676292	0.0432045	0.169779	0.312489	0.382064	0.551842	0.0110368	0.562879
Bulgaria	ResidentialGrid-lowAC	0	0	0	0.04914	0.02322	0.01449	0.08685	0	0	0.08685	0	0.08685
	ResidentialGrid-mediumAC	0.051508	0.0568314	0.0135632	0.0493869	0.0233367	0.0145628	0.0872864	0.108339	0.121903	0.209189	0	0.209189
	ResidentialGrid-highAC	0.0698414	0.0619979	0.0183908	0.0493869	0.0233367	0.0145628	0.0872864	0.131839	0.15023	0.237517	0	0.237517
	ResidentialPV-lowAC	0	0	0	0.086987	0.0130477	0.00814217	0.108177	0	0	0.108177	0	0.108177
	ResidentialPV-mediumAC	0.051508	0.0568314	0.0135632	0.0874241	0.0131133	0.00818309	0.10872	0.108339	0.121903	0.230623	0	0.230623
	ResidentialPV-highAC	0.0698414	0.0619979	0.0183908	0.0874241	0.0131133	0.00818309	0.10872	0.131839	0.15023	0.258951	0	0.258951
	CommercialPrivate-lowAC	0	0	0	0.0719	0.0241	0.001	0.097	0	0	0.097	0	0.097
	CommercialPrivate-mediumAC	0.0448863	0.0256946	0.00876471	0.0722613	0.0242211	0.00100503	0.0974874	0.0705809	0.0793456	0.176833	0	0.176833
	CommercialPrivate-highAC	0.0340052	0.0214433	0.00664	0.0722613	0.0242211	0.00100503	0.0974874	0.0554484	0.0620884	0.159576	0	0.159576
	CommercialPrivate-DC	0.149349	0.0600898	0.0291625	0.0780504	0.0261615	0.00108554	0.105297	0.209439	0.238601	0.343898	0	0.343898
	CommercialPublic-mediumAC	0.0647689	0.0229892	0.0782353	0.0722613	0.0242211	0.00100503	0.0974874	0.0877581	0.165993	0.263481	0.00526962	0.26875
	CommercialPublic-highAC	0.0489592	0.0191855	0.05512	0.0722613	0.0242211	0.00100503	0.0974874	0.0681448	0.123265	0.220752	0.00441504	0.225167
	CommercialPublic-DC	0.149349	0.0600898	0.069575	0.0780504	0.0261615	0.00108554	0.105297	0.209439	0.279014	0.384311	0.00768622	0.391997
Croatia	ResidentialGrid-lowAC	0	0	0	0.05121	0.03735	0.02592	0.11448	0	0	0.11448	0	0.11448
	ResidentialGrid-mediumAC	0.0343387	0.0443898	0.00904215	0.0514673	0.0375377	0.0260503	0.115055	0.0787285	0.0877706	0.202826	0	0.202826
	ResidentialGrid-highAC	0.0465609	0.0484252	0.0122605	0.0514673	0.0375377	0.0260503	0.115055	0.0949861	0.107247	0.222302	0	0.222302
	ResidentialPV-lowAC	0	0	0	0.0930707	0.022626	0.0157019	0.131399	0	0	0.131399	0	0.131399
	ResidentialPV-mediumAC	0.0343387	0.0443898	0.00904215	0.0935384	0.0227397	0.0157808	0.132059	0.0787285	0.0877706	0.219829	0	0.219829
	ResidentialPV-highAC	0.0465609	0.0484252	0.0122605	0.0935384	0.0227397	0.0157808	0.132059	0.0949861	0.107247	0.239305	0	0.239305
	CommercialPrivate-lowAC	0	0	0	0.0655	0.0445	0.0148	0.1248	0	0	0.1248	0	0.1248
	CommercialPrivate-mediumAC	0.0448863	0.0357912	0.00876471	0.0658291	0.0447236	0.0148744	0.125427	0.0806775	0.0894422	0.214869	0	0.214869
	CommercialPrivate-highAC	0.0340052	0.0298693	0.00664	0.0658291	0.0447236	0.0148744	0.125427	0.0638745	0.0705145	0.195942	0	0.195942
	CommercialPrivate-DC	0.149349	0.0769939	0.0291625	0.0711029	0.0483066	0.016066	0.135475	0.226343	0.255505	0.390981	0	0.390981
	CommercialPublic-mediumAC	0.0647689	0.0337589	0.0782353	0.0658291	0.0447236	0.0148744	0.125427	0.0985278	0.176763	0.30219	0.0060438	0.308234
	CommercialPublic-highAC	0.0489592	0.0281733	0.05512	0.0658291	0.0447236	0.0148744	0.125427	0.0771326	0.132253	0.25768	0.00515359	0.262833
	CommercialPublic-DC	0.149349	0.0769939	0.069575	0.0711029	0.0483066	0.016066	0.135475	0.226343	0.295918	0.431393	0.00862786	0.440021
Cyprus	ResidentialGrid-lowAC	0	0	0	0.10809	0.02808	0.05832	0.19449	0	0	0.19449	0	0.19449
	ResidentialGrid-mediumAC	0.040863	0.0543535	0.0107602	0.108633	0.0282211	0.0586131	0.195467	0.0952166	0.105977	0.301444	0	0.301444
	ResidentialGrid-highAC	0.0554075	0.0592948	0.01459	0.108633	0.0282211	0.0586131	0.195467	0.114702	0.129292	0.32476	0	0.32476
	ResidentialPV-lowAC	0	0	0	0.0951938	0.0171363	0.0355908	0.147921	0	0	0.147921	0	0.147921
	ResidentialPV-mediumAC	0.040863	0.0543535	0.0107602	0.0956721	0.0172224	0.0357697	0.148664	0.0952166	0.105977	0.254641	0	0.254641
	ResidentialPV-highAC	0.0554075	0.0592948	0.01459	0.0956721	0.0172224	0.0357697	0.148664	0.114702	0.129292	0.277957	0	0.277957
	CommercialPrivate-lowAC	0	0	0	0.1201	0.0293	0.0325	0.1819	0	0	0.1819	0	0.1819
	CommercialPrivate-mediumAC	0.0448863	0.0377873	0.00876471	0.120704	0.0294472	0.0326633	0.182814	0.0826736	0.0914383	0.274252	0	0.274252
	CommercialPrivate-highAC	0.0340052	0.0315352	0.00664	0.120704	0.0294472	0.0326633	0.182814	0.0655404	0.0721804	0.254994	0	0.254994
	CommercialPrivate-DC	0.149349	0.0803359	0.0291625	0.130373	0.0318063	0.0352801	0.19746	0.229685	0.258847	0.456307	0	0.456307
	CommercialPublic-mediumAC	0.0647689	0.0358881	0.0782353	0.120704	0.0294472	0.0326633	0.182814	0.100657	0.178892	0.361706	0.00723413	0.36894
	CommercialPublic-highAC	0.0489592	0.0299502	0.05512	0.120704	0.0294472	0.0326633	0.182814	0.0789095	0.134029	0.316844	0.00633687	0.32318
	CommercialPublic-DC	0.149349	0.0803359	0.069575	0.130373	0.0318063	0.0352801	0.19746	0.229685	0.29926	0.496719	0.00993439	0.506654
Czech Republic	ResidentialGrid-lowAC	0	0	0	0.0603	0.02385	0.04005	0.1242	0	0	0.1242	0	0.1242
	ResidentialGrid-mediumAC	0.0519373	0.0713003	0.0136762	0.060603	0.0239698	0.0402513	0.124824	0.123238	0.136914	0.261738	0	0.261738
	ResidentialGrid-highAC	0.0704234	0.0777821	0.0185441	0.060603	0.0239698	0.0402513	0.124824	0.148206	0.16675	0.291574	0	0.291574
	ResidentialPV-lowAC	0	0	0	0.0974912	0.0141649	0.0237864	0.135443	0	0	0.135443	0	0.135443
	ResidentialPV-mediumAC	0.0519373	0.0713003	0.0136762	0.0979811	0.0142361	0.0239059	0.136123	0.123238	0.136914	0.273037	0	0.273037
	ResidentialPV-highAC	0.0704234	0.0777821	0.0185441	0.0979811	0.0142361	0.0239059	0.136123	0.148206	0.16675	0.302873	0	0.302873
	CommercialPrivate-lowAC	0	0	0	0.0648	0.0575	0.0173	0.1396	0	0	0.1396	0	0.1396
	CommercialPrivate-mediumAC	0.0448863	0.0400628	0.00876471	0.0651256	0.0577889	0.0173869	0.140302	0.0849491	0.0937138	0.234015	0	0.234015
	CommercialPrivate-highAC	0.0340052	0.0334342	0.00664	0.0651256	0.0577889	0.0173869	0.140302	0.0674394	0.0740794	0.214381	0	0.214381
	CommercialPrivate-DC	0.149349	0.0841457	0.0291625	0.070343	0.0624186	0.0187799	0.151541	0.233494	0.262657	0.414198	0	0.414198
	CommercialPublic-mediumAC	0.0647689	0.0383153	0.0782353	0.0651256	0.0577889	0.0173869	0.140302	0.103084	0.181319	0.321621	0.00643242	0.328053
	CommercialPublic-highAC	0.0489592	0.0319759	0.05512	0.0651256	0.0577889	0.0173869	0.140302	0.0809351	0.136055	0.276357	0.00552713	0.281884
	CommercialPublic-DC	0.149349	0.0841457	0.069575	0.070343	0.0624186	0.0187799	0.151541	0.233494	0.303069	0.454611	0.00909222	0.463703
Denmark	ResidentialGrid-lowAC	0	0	0	0.04851	0.04005	0.12384	0.2124	0	0	0.2124	0	0.2124
	ResidentialGrid-mediumAC	0.0269958	0.0660597	0.00710861	0.0487538	0.0402513	0.124462	0.213467	0.0930555	0.100164	0.313631	0	0.313631
	ResidentialGrid-highAC	0.0366045	0.0720651	0.00963879	0.0487538	0.0402513	0.124462	0.213467	0.10867	0.118308	0.331776	0	0.331776
	ResidentialPV-lowAC	0	0	0	0.0829484	0.024103	0.0745297	0.181581	0	0	0.181581	0	0.181581
	ResidentialPV-mediumAC	0.0269958	0.0660597	0.00710861	0.0833652	0.0242241	0.0749042	0.182494	0.0930555	0.100164	0.282658	0	0.282658
	ResidentialPV-highAC	0.0366045	0.0720651	0.00963879	0.0833652	0.0242241	0.0749042	0.182494	0.10867	0.118308	0.300802	0	0.300802
	CommercialPrivate-lowAC	0	0	0	0.0443	0.04	0.1249	0.2092	0	0	0.2092	0	0.2092
	CommercialPrivate-mediumAC	0.0448863	0.0973416	0.00876471	0.0445226	0.040201	0.125528	0.210251	0.142228	0.150993	0.361244	0	0.361244
	CommercialPrivate-highAC	0.0340052	0.081236	0.00664	0.0445226	0.040201	0.125528	0.210251	0.115241	0.121881	0.332132	0	0.332132
	CommercialPrivate-DC	0.149349	0.180044	0.0291625	0.0480894	0.0434216	0.135584	0.227095	0.329393	0.358556	0.585651	0	0.585651
	CommercialPublic-mediumAC	0.0647689	0.0994127	0.0782353	0.0445226	0.040201	0.125528	0.210251	0.164182	0.242417	0.452668	0.00905336	0.461721
	CommercialPublic-highAC	0.0489592	0.0829644	0.05512	0.0445226	0.040201	0.125528	0.210251	0.131924	0.187044	0.397295	0.0079459	0.405241
	CommercialPublic-DC	0.149349	0.180044	0.069575	0.0480894	0.0434216	0.135584	0.227095	0.329393	0.398968	0.626063	0.0125213	0.638584
Estonia	ResidentialGrid-lowAC	0	0	0	0.04689	0.03789	0.03303	0.11781	0	0	0.11781	0	0.11781
	ResidentialGrid-mediumAC	0.0280316	0.0410341	0.00738134	0.0471256	0.0380804	0.033196	0.118402	0.0690656	0.076447	0.194849	0	0.194849
	ResidentialGrid-highAC	0.0380089	0.0447644	0.0100086	0.0471256	0.0380804	0.033196	0.118402	0.0827734	0.092782	0.211184	0	0.211184
	ResidentialPV-lowAC	0	0	0	0.0950804	0.0224304	0.0195533	0.137064	0	0	0.137064	0	0.137064
	ResidentialPV-mediumAC	0.0280316	0.0410341	0.00738134	0.0955582	0.0225431	0.0196516	0.137753	0.0690656	0.076447	0.2142	0	0.2142
	ResidentialPV-highAC	0.0380089	0.0447644	0.0100086	0.0955582	0.0225431	0.0196516	0.137753	0.0827734	0.092782	0.230535	0	0.230535
	CommercialPrivate-lowAC	0	0	0	0.0471	0.0371	0.0149	0.0991	0	0	0.0991	0	0.0991
	CommercialPrivate-mediumAC	0.0448863	0.0449169	0.00876471	0.0473367	0.0372864	0.0149749	0.099598	0.0898033	0.098568	0.198166	0	0.198166
	CommercialPrivate-highAC	0.0340052	0.0374852	0.00664	0.0473367	0.0372864	0.0149749	0.099598	0.0714904	0.0781304	0.177728	0	0.177728
	CommercialPrivate-DC	0.149349	0.0922727	0.0291625	0.051129	0.0402736	0.0161746	0.107577	0.241621	0.270784	0.378361	0	0.378361
	CommercialPublic-mediumAC	0.0647689	0.0434931	0.0782353	0.0473367	0.0372864	0.0149749	0.099598	0.108262	0.186497	0.286095	0.0057219	0.291817
	CommercialPublic-highAC	0.0489592	0.0362969	0.05512	0.0473367	0.0372864	0.0149749	0.099598	0.0852562	0.140376	0.239974	0.00479948	0.244774
	CommercialPublic-DC	0.149349	0.0922727	0.069575	0.051129	0.0402736	0.0161746	0.107577	0.241621	0.311196	0.418774	0.00837547	0.427149
Finland	ResidentialGrid-lowAC	0	0	0	0.04392	0.04518	0.04653	0.13563	0	0	0.13563	0	0.13563
	ResidentialGrid-mediumAC	0.0313088	0.0690892	0.00824431	0.0441407	0.045407	0.0467638	0.136312	0.100398	0.108642	0.244954	0	0.244954
	ResidentialGrid-highAC	0.0424526	0.07537	0.0111787	0.0441407	0.045407	0.0467638	0.136312	0.117823	0.129001	0.265313	0	0.265313
	ResidentialPV-lowAC	0	0	0	0.0860228	0.0267963	0.0275969	0.140416	0	0	0.140416	0	0.140416
	ResidentialPV-mediumAC	0.0313088	0.0690892	0.00824431	0.0864551	0.0269309	0.0277356	0.141122	0.100398	0.108642	0.249764	0	0.249764
	ResidentialPV-highAC	0.0424526	0.07537	0.0111787	0.0864551	0.0269309	0.0277356	0.141122	0.117823	0.129001	0.270123	0	0.270123
	CommercialPrivate-lowAC	0	0	0	0.0444	0.0367	0.007	0.0881	0	0	0.0881	0	0.0881
	CommercialPrivate-mediumAC	0.0448863	0.0845267	0.00876471	0.0446231	0.0368844	0.00703518	0.0885427	0.129413	0.138178	0.22672	0	0.22672
	CommercialPrivate-highAC	0.0340052	0.0705414	0.00664	0.0446231	0.0368844	0.00703518	0.0885427	0.104547	0.111187	0.199729	0	0.199729
	CommercialPrivate-DC	0.149349	0.158589	0.0291625	0.048198	0.0398393	0.00759878	0.0956361	0.307938	0.3371	0.432736	0	0.432736
	CommercialPublic-mediumAC	0.0647689	0.0857434	0.0782353	0.0446231	0.0368844	0.00703518	0.0885427	0.150512	0.228748	0.31729	0.00634581	0.323636
	CommercialPublic-highAC	0.0489592	0.0715568	0.05512	0.0446231	0.0368844	0.00703518	0.0885427	0.120516	0.175636	0.264179	0.00528358	0.269462
	CommercialPublic-DC	0.149349	0.158589	0.069575	0.048198	0.0398393	0.00759878	0.0956361	0.307938	0.377513	0.473149	0.00946298	0.482612
France	ResidentialGrid-lowAC	0	0	0	0.05625	0.03969	0.05454	0.15048	0	0	0.15048	0	0.15048
	ResidentialGrid-mediumAC	0.0314553	0.0675797	0.00828288	0.0565327	0.0398894	0.0548141	0.151236	0.099035	0.107318	0.258554	0	0.258554
	ResidentialGrid-highAC	0.0426512	0.0737233	0.011231	0.0565327	0.0398894	0.0548141	0.151236	0.116375	0.127606	0.278842	0	0.278842
	ResidentialPV-lowAC	0	0	0	0.0814179	0.0211591	0.0290757	0.131653	0	0	0.131653	0	0.131653
	ResidentialPV-mediumAC	0.0314553	0.0675797	0.00828288	0.0818271	0.0212654	0.0292218	0.132314	0.099035	0.107318	0.239632	0	0.239632
	ResidentialPV-highAC	0.0426512	0.0737233	0.011231	0.0818271	0.0212654	0.0292218	0.132314	0.116375	0.127606	0.25992	0	0.25992
	CommercialPrivate-lowAC	0	0	0	0.0573	0.0421	0.0297	0.1291	0	0	0.1291	0	0.1291
	CommercialPrivate-mediumAC	0.0448863	0.08142	0.00876471	0.0575879	0.0423116	0.0298492	0.129749	0.126306	0.135071	0.26482	0	0.26482
	CommercialPrivate-highAC	0.0340052	0.0679487	0.00664	0.0575879	0.0423116	0.0298492	0.129749	0.101954	0.108594	0.238343	0	0.238343
	CommercialPrivate-DC	0.149349	0.153388	0.0291625	0.0622015	0.0457013	0.0322406	0.140143	0.302736	0.331899	0.472042	0	0.472042
	CommercialPublic-mediumAC	0.0647689	0.0824297	0.0782353	0.0575879	0.0423116	0.0298492	0.129749	0.147199	0.225434	0.355183	0.00710365	0.362286
	CommercialPublic-highAC	0.0489592	0.0687913	0.05512	0.0575879	0.0423116	0.0298492	0.129749	0.117751	0.172871	0.302619	0.00605239	0.308672
	CommercialPublic-DC	0.149349	0.153388	0.069575	0.0622015	0.0457013	0.0322406	0.140143	0.302736	0.372311	0.512455	0.0102491	0.522704
Germany	ResidentialGrid-lowAC	0	0	0	0.04923	0.05328	0.13545	0.23796	0	0	0.23796	0	0.23796
	ResidentialGrid-mediumAC	0.0296109	0.0595198	0.00779721	0.0494774	0.0535477	0.136131	0.239156	0.0891307	0.0969279	0.336084	0	0.336084
	ResidentialGrid-highAC	0.0401504	0.0649307	0.0105725	0.0494774	0.0535477	0.136131	0.239156	0.105081	0.115654	0.354809	0	0.354809
	ResidentialPV-lowAC	0	0	0	0.07512	0.0310983	0.079059	0.185277	0	0	0.185277	0	0.185277
	ResidentialPV-mediumAC	0.0296109	0.0595198	0.00779721	0.0754974	0.0312546	0.0794563	0.186208	0.0891307	0.0969279	0.283136	0	0.283136
	ResidentialPV-highAC	0.0401504	0.0649307	0.0105725	0.0754974	0.0312546	0.0794563	0.186208	0.105081	0.115654	0.301862	0	0.301862
	CommercialPrivate-lowAC	0	0	0	0.0347	0.0524	0.1005	0.1876	0	0	0.1876	0	0.1876
	CommercialPrivate-mediumAC	0.0448863	0.0740417	0.00876471	0.0348744	0.0526633	0.101005	0.188543	0.118928	0.127693	0.316235	0	0.316235
	CommercialPrivate-highAC	0.0340052	0.0617912	0.00664	0.0348744	0.0526633	0.101005	0.188543	0.0957964	0.102436	0.290979	0	0.290979
	CommercialPrivate-DC	0.149349	0.141035	0.0291625	0.0376683	0.0568823	0.109097	0.203647	0.290383	0.319546	0.523193	0	0.523193
	CommercialPublic-mediumAC	0.0647689	0.0745595	0.0782353	0.0348744	0.0526633	0.101005	0.188543	0.139328	0.217564	0.406106	0.00812213	0.414229
	CommercialPublic-highAC	0.0489592	0.0622233	0.05512	0.0348744	0.0526633	0.101005	0.188543	0.111183	0.166303	0.354845	0.00709691	0.361942
	CommercialPublic-DC	0.149349	0.141035	0.069575	0.0376683	0.0568823	0.109097	0.203647	0.290383	0.359958	0.563606	0.0112721	0.574878
Greece	ResidentialGrid-lowAC	0	0	0	0.08073	0.02106	0.05103	0.15282	0	0	0.15282	0	0.15282
	ResidentialGrid-mediumAC	0.04258	0.0556635	0.0112123	0.0811357	0.0211658	0.0512864	0.153588	0.0982435	0.109456	0.263044	0	0.263044
	ResidentialGrid-highAC	0.0577356	0.0607238	0.0152031	0.0811357	0.0211658	0.0512864	0.153588	0.118459	0.133662	0.28725	0	0.28725
	ResidentialPV-lowAC	0	0	0	0.10354	0.0117887	0.0285648	0.143893	0	0	0.143893	0	0.143893
	ResidentialPV-mediumAC	0.04258	0.0556635	0.0112123	0.10406	0.0118479	0.0287084	0.144616	0.0982435	0.109456	0.254072	0	0.254072
	ResidentialPV-highAC	0.0577356	0.0607238	0.0152031	0.10406	0.0118479	0.0287084	0.144616	0.118459	0.133662	0.278279	0	0.278279
	CommercialPrivate-lowAC	0	0	0	0.0799	0.0246	0.0386	0.1431	0	0	0.1431	0	0.1431
	CommercialPrivate-mediumAC	0.0448863	0.0365678	0.00876471	0.0803015	0.0247236	0.038794	0.143819	0.0814542	0.0902189	0.234038	0	0.234038
	CommercialPrivate-highAC	0.0340052	0.0305175	0.00664	0.0803015	0.0247236	0.038794	0.143819	0.0645227	0.0711627	0.214982	0	0.214982
	CommercialPrivate-DC	0.149349	0.0782943	0.0291625	0.0867347	0.0267043	0.0419019	0.155341	0.227643	0.256805	0.412146	0	0.412146
	CommercialPublic-mediumAC	0.0647689	0.0345873	0.0782353	0.0803015	0.0247236	0.038794	0.143819	0.0993562	0.177591	0.321411	0.00642821	0.327839
	CommercialPublic-highAC	0.0489592	0.0288647	0.05512	0.0803015	0.0247236	0.038794	0.143819	0.0778239	0.132944	0.276763	0.00553526	0.282298
	CommercialPublic-DC	0.149349	0.0782943	0.069575	0.0867347	0.0267043	0.0419019	0.155341	0.227643	0.297218	0.452559	0.00905118	0.46161
Hungary	ResidentialGrid-lowAC	0	0	0	0.03771	0.03816	0.02052	0.09639	0	0	0.09639	0	0.09639
	ResidentialGrid-mediumAC	0.025653	0.0316671	0.00675501	0.0378995	0.0383518	0.0206231	0.0968744	0.0573202	0.0640752	0.16095	0	0.16095
	ResidentialGrid-highAC	0.0347838	0.034546	0.00915934	0.0378995	0.0383518	0.0206231	0.0968744	0.0693297	0.0784891	0.175363	0	0.175363
	ResidentialPV-lowAC	0	0	0	0.084727	0.0240649	0.0129406	0.121732	0	0	0.121732	0	0.121732
	ResidentialPV-mediumAC	0.025653	0.0316671	0.00675501	0.0851527	0.0241858	0.0130056	0.122344	0.0573202	0.0640752	0.186419	0	0.186419
	ResidentialPV-highAC	0.0347838	0.034546	0.00915934	0.0851527	0.0241858	0.0130056	0.122344	0.0693297	0.0784891	0.200833	0	0.200833
	CommercialPrivate-lowAC	0	0	0	0.061	0.04	0.0102	0.1112	0	0	0.1112	0	0.1112
	CommercialPrivate-mediumAC	0.0448863	0.0326845	0.00876471	0.0613065	0.040201	0.0102513	0.111759	0.0775708	0.0863356	0.198094	0	0.198094
	CommercialPrivate-highAC	0.0340052	0.0272767	0.00664	0.0613065	0.040201	0.0102513	0.111759	0.0612819	0.0679219	0.179681	0	0.179681
	CommercialPrivate-DC	0.149349	0.0717927	0.0291625	0.066218	0.0434216	0.0110725	0.120712	0.221141	0.250304	0.371016	0	0.371016
	CommercialPublic-mediumAC	0.0647689	0.0304451	0.0782353	0.0613065	0.040201	0.0102513	0.111759	0.095214	0.173449	0.285208	0.00570416	0.290912
	CommercialPublic-highAC	0.0489592	0.0254078	0.05512	0.0613065	0.040201	0.0102513	0.111759	0.0743671	0.129487	0.241246	0.00482492	0.246071
	CommercialPublic-DC	0.149349	0.0717927	0.069575	0.066218	0.0434216	0.0110725	0.120712	0.221141	0.290716	0.411429	0.00822857	0.419657
Ireland	ResidentialGrid-lowAC	0	0	0	0.09972	0.06102	0.03015	0.19089	0	0	0.19089	0	0.19089
	ResidentialGrid-mediumAC	0.0335211	0.0651824	0.00882686	0.100221	0.0613266	0.0303015	0.191849	0.0987035	0.10753	0.29938	0	0.29938
	ResidentialGrid-highAC	0.0454523	0.0711081	0.0119686	0.100221	0.0613266	0.0303015	0.191849	0.11656	0.128529	0.320378	0	0.320378
	ResidentialPV-lowAC	0	0	0	0.136107	0.034899	0.0172436	0.18825	0	0	0.18825	0	0.18825
	ResidentialPV-mediumAC	0.0335211	0.0651824	0.00882686	0.136791	0.0350744	0.0173303	0.189196	0.0987035	0.10753	0.296726	0	0.296726
	ResidentialPV-highAC	0.0454523	0.0711081	0.0119686	0.136791	0.0350744	0.0173303	0.189196	0.11656	0.128529	0.317725	0	0.317725
	CommercialPrivate-lowAC	0	0	0	0.092	0.0631	0.007	0.1621	0	0	0.1621	0	0.1621
	CommercialPrivate-mediumAC	0.0448863	0.0705468	0.00876471	0.0924623	0.0634171	0.00703518	0.162915	0.115433	0.124198	0.287112	0	0.287112
	CommercialPrivate-highAC	0.0340052	0.0588745	0.00664	0.0924623	0.0634171	0.00703518	0.162915	0.0928796	0.0995196	0.262434	0	0.262434
	CommercialPrivate-DC	0.149349	0.135183	0.0291625	0.0998697	0.0684976	0.00759878	0.175966	0.284532	0.313694	0.489661	0	0.489661
	CommercialPublic-mediumAC	0.0647689	0.0708315	0.0782353	0.0924623	0.0634171	0.00703518	0.162915	0.1356	0.213836	0.37675	0.00753501	0.384285
	CommercialPublic-highAC	0.0489592	0.0591121	0.05512	0.0924623	0.0634171	0.00703518	0.162915	0.108071	0.163191	0.326106	0.00652212	0.332628
	CommercialPublic-DC	0.149349	0.135183	0.069575	0.0998697	0.0684976	0.00759878	0.175966	0.284532	0.354107	0.530073	0.0106015	0.540675
Italy	ResidentialGrid-lowAC	0	0	0	0.08046	0.03402	0.09297	0.20745	0	0	0.20745	0	0.20745
	ResidentialGrid-mediumAC	0.0440981	0.0796475	0.011612	0.0808643	0.034191	0.0934372	0.208492	0.123746	0.135358	0.34385	0	0.34385
	ResidentialGrid-highAC	0.059794	0.0868882	0.0157451	0.0808643	0.034191	0.0934372	0.208492	0.146682	0.162427	0.37092	0	0.37092
	ResidentialPV-lowAC	0	0	0	0.0908108	0.01947	0.0532076	0.163488	0	0	0.163488	0	0.163488
	ResidentialPV-mediumAC	0.0440981	0.0796475	0.011612	0.0912671	0.0195678	0.053475	0.16431	0.123746	0.135358	0.299668	0	0.299668
	ResidentialPV-highAC	0.059794	0.0868882	0.0157451	0.0912671	0.0195678	0.053475	0.16431	0.146682	0.162427	0.326737	0	0.326737
	CommercialPrivate-lowAC	0	0	0	0.081	0.028	0.0787	0.1877	0	0	0.1877	0	0.1877
	CommercialPrivate-mediumAC	0.0448863	0.0631685	0.00876471	0.081407	0.0281407	0.0790955	0.188643	0.108055	0.11682	0.305463	0	0.305463
	CommercialPrivate-highAC	0.0340052	0.052717	0.00664	0.081407	0.0281407	0.0790955	0.188643	0.0867221	0.0933621	0.282005	0	0.282005
	CommercialPrivate-DC	0.149349	0.12283	0.0291625	0.0879288	0.0303951	0.085432	0.203756	0.272179	0.301341	0.505097	0	0.505097
	CommercialPublic-mediumAC	0.0647689	0.0629614	0.0782353	0.081407	0.0281407	0.0790955	0.188643	0.12773	0.205966	0.394609	0.00789218	0.402501
	CommercialPublic-highAC	0.0489592	0.0525441	0.05512	0.081407	0.0281407	0.0790955	0.188643	0.101503	0.156623	0.345267	0.00690533	0.352172
	CommercialPublic-DC	0.149349	0.12283	0.069575	0.0879288	0.0303951	0.085432	0.203756	0.272179	0.341754	0.54551	0.0109102	0.55642
Latvia	ResidentialGrid-lowAC	0	0	0	0.0513	0.04653	0.04167	0.1395	0	0	0.1395	0	0.1395
	ResidentialGrid-mediumAC	0.0282652	0.0370531	0.00744285	0.0515578	0.0467638	0.0418794	0.140201	0.0653183	0.0727612	0.212962	0	0.212962
	ResidentialGrid-highAC	0.0383257	0.0404216	0.010092	0.0515578	0.0467638	0.0418794	0.140201	0.0787473	0.0888393	0.22904	0	0.22904
	ResidentialPV-lowAC	0	0	0	0.108816	0.0279063	0.0249915	0.161714	0	0	0.161714	0	0.161714
	ResidentialPV-mediumAC	0.0282652	0.0370531	0.00744285	0.109363	0.0280466	0.0251171	0.162527	0.0653183	0.0727612	0.235288	0	0.235288
	ResidentialPV-highAC	0.0383257	0.0404216	0.010092	0.109363	0.0280466	0.0251171	0.162527	0.0787473	0.0888393	0.251366	0	0.251366
	CommercialPrivate-lowAC	0	0	0	0.0492	0.0561	0.0248	0.1301	0	0	0.1301	0	0.1301
	CommercialPrivate-mediumAC	0.0448863	0.036762	0.00876471	0.0494472	0.0563819	0.0249246	0.130754	0.0816483	0.090413	0.221167	0	0.221167
	CommercialPrivate-highAC	0.0340052	0.0306795	0.00664	0.0494472	0.0563819	0.0249246	0.130754	0.0646847	0.0713247	0.202078	0	0.202078
	CommercialPrivate-DC	0.149349	0.0786193	0.0291625	0.0534086	0.0608988	0.0269214	0.141229	0.227968	0.257131	0.398359	0	0.398359
	CommercialPublic-mediumAC	0.0647689	0.0347944	0.0782353	0.0494472	0.0563819	0.0249246	0.130754	0.0995633	0.177799	0.308552	0.00617105	0.314723
	CommercialPublic-highAC	0.0489592	0.0290375	0.05512	0.0494472	0.0563819	0.0249246	0.130754	0.0779968	0.133117	0.263871	0.00527741	0.269148
	CommercialPublic-DC	0.149349	0.0786193	0.069575	0.0534086	0.0608988	0.0269214	0.141229	0.227968	0.297543	0.438772	0.00877544	0.447547
Lithuania	ResidentialGrid-lowAC	0	0	0	0.04266	0.03879	0.02682	0.10827	0	0	0.10827	0	0.10827
	ResidentialGrid-mediumAC	0.0282652	0.0349946	0.00744285	0.0428744	0.0389849	0.0269548	0.108814	0.0632598	0.0707027	0.179517	0	0.179517
	ResidentialGrid-highAC	0.0383257	0.038176	0.010092	0.0428744	0.0389849	0.0269548	0.108814	0.0765016	0.0865936	0.195408	0	0.195408
	ResidentialPV-lowAC	0	0	0	0.0945294	0.0226153	0.0156366	0.132781	0	0	0.132781	0	0.132781
	ResidentialPV-mediumAC	0.0282652	0.0349946	0.00744285	0.0950044	0.0227289	0.0157151	0.133449	0.0632598	0.0707027	0.204151	0	0.204151
	ResidentialPV-highAC	0.0383257	0.038176	0.010092	0.0950044	0.0227289	0.0157151	0.133449	0.0765016	0.0865936	0.220042	0	0.220042
	CommercialPrivate-lowAC	0	0	0	0.0515	0.0438	0.0094	0.1047	0	0	0.1047	0	0.1047
	CommercialPrivate-mediumAC	0.0448863	0.0328787	0.00876471	0.0517588	0.0440201	0.00944724	0.105226	0.077765	0.0865297	0.191756	0	0.191756
	CommercialPrivate-highAC	0.0340052	0.0274387	0.00664	0.0517588	0.0440201	0.00944724	0.105226	0.0614439	0.0680839	0.17331	0	0.17331
	CommercialPrivate-DC	0.149349	0.0721177	0.0291625	0.0559053	0.0475467	0.0102041	0.113656	0.221466	0.250629	0.364285	0	0.364285
	CommercialPublic-mediumAC	0.0647689	0.0306522	0.0782353	0.0517588	0.0440201	0.00944724	0.105226	0.0954211	0.173656	0.278883	0.00557765	0.28446
	CommercialPublic-highAC	0.0489592	0.0255807	0.05512	0.0517588	0.0440201	0.00944724	0.105226	0.0745399	0.12966	0.234886	0.00469772	0.239584
	CommercialPublic-DC	0.149349	0.0721177	0.069575	0.0559053	0.0475467	0.0102041	0.113656	0.221466	0.291041	0.404698	0.00809395	0.412792
Luxembourg	ResidentialGrid-lowAC	0	0	0	0.04851	0.05031	0.04095	0.13977	0	0	0.13977	0	0.13977
	ResidentialGrid-mediumAC	0.0309048	0.0603201	0.00813793	0.0487538	0.0505628	0.0411558	0.140472	0.0912249	0.0993628	0.239835	0	0.239835
	ResidentialGrid-highAC	0.0419048	0.0658037	0.0110345	0.0487538	0.0505628	0.0411558	0.140472	0.107709	0.118743	0.259215	0	0.259215
	ResidentialPV-lowAC	0	0	0	0.0872101	0.0277987	0.0226269	0.137636	0	0	0.137636	0	0.137636
	ResidentialPV-mediumAC	0.0309048	0.0603201	0.00813793	0.0876483	0.0279384	0.0227406	0.138327	0.0912249	0.0993628	0.23769	0	0.23769
	ResidentialPV-highAC	0.0419048	0.0658037	0.0110345	0.0876483	0.0279384	0.0227406	0.138327	0.107709	0.118743	0.25707	0	0.25707
	CommercialPrivate-lowAC	0	0	0	0.0549	0.0416	0.0146	0.1111	0	0	0.1111	0	0.1111
	CommercialPrivate-mediumAC	0.0448863	0.0709351	0.00876471	0.0551759	0.041809	0.0146734	0.111658	0.115821	0.124586	0.236244	0	0.236244
	CommercialPrivate-highAC	0.0340052	0.0591986	0.00664	0.0551759	0.041809	0.0146734	0.111658	0.0932037	0.0998437	0.211502	0	0.211502
	CommercialPrivate-DC	0.149349	0.135833	0.0291625	0.0595962	0.0451585	0.0158489	0.120604	0.285182	0.314345	0.434948	0	0.434948
	CommercialPublic-mediumAC	0.0647689	0.0712458	0.0782353	0.0551759	0.041809	0.0146734	0.111658	0.136015	0.21425	0.325908	0.00651816	0.332426
	CommercialPublic-highAC	0.0489592	0.0594578	0.05512	0.0551759	0.041809	0.0146734	0.111658	0.108417	0.163537	0.275195	0.00550391	0.280699
	CommercialPublic-DC	0.149349	0.135833	0.069575	0.0595962	0.0451585	0.0158489	0.120604	0.285182	0.354757	0.475361	0.00950721	0.484868
Malta	ResidentialGrid-lowAC	0	0	0	0.10548	0.0225	0.00783	0.13581	0	0	0.13581	0	0.13581
	ResidentialGrid-mediumAC	0.0405197	0.0542981	0.0106697	0.10601	0.0226131	0.00786935	0.136492	0.0948177	0.105487	0.24198	0	0.24198
	ResidentialGrid-highAC	0.0549419	0.0592342	0.0144674	0.10601	0.0226131	0.00786935	0.136492	0.114176	0.128644	0.265136	0	0.265136
	ResidentialPV-lowAC	0	0	0	0.0930623	0.0133334	0.00464001	0.111036	0	0	0.111036	0	0.111036
	ResidentialPV-mediumAC	0.0405197	0.0542981	0.0106697	0.0935299	0.0134004	0.00466332	0.111594	0.0948177	0.105487	0.217081	0	0.217081
	ResidentialPV-highAC	0.0549419	0.0592342	0.0144674	0.0935299	0.0134004	0.00466332	0.111594	0.114176	0.128644	0.240237	0	0.240237
	CommercialPrivate-lowAC	0	0	0	0.1254	0.025	0.0015	0.1519	0	0	0.1519	0	0.1519
	CommercialPrivate-mediumAC	0.0448863	0.0383153	0.00876471	0.12603	0.0251256	0.00150754	0.152663	0.0832016	0.0919663	0.24463	0	0.24463
	CommercialPrivate-highAC	0.0340052	0.0319759	0.00664	0.12603	0.0251256	0.00150754	0.152663	0.065981	0.072621	0.225284	0	0.225284
	CommercialPrivate-DC	0.149349	0.08122	0.0291625	0.136127	0.0271385	0.00162831	0.164894	0.230569	0.259731	0.424625	0	0.424625
	CommercialPublic-mediumAC	0.0647689	0.0364513	0.0782353	0.12603	0.0251256	0.00150754	0.152663	0.10122	0.179455	0.332119	0.00664238	0.338761
	CommercialPublic-highAC	0.0489592	0.0304203	0.05512	0.12603	0.0251256	0.00150754	0.152663	0.0793795	0.1345	0.287163	0.00574326	0.292906
	CommercialPublic-DC	0.149349	0.08122	0.069575	0.136127	0.0271385	0.00162831	0.164894	0.230569	0.300144	0.465037	0.00930075	0.474338
Netherlands	ResidentialGrid-lowAC	0	0	0	0.06309	0.0234	0.10332	0.18981	0	0	0.18981	0	0.18981
	ResidentialGrid-mediumAC	0.0319614	0.0729733	0.00841615	0.063407	0.0235176	0.103839	0.190764	0.104935	0.113351	0.304115	0	0.304115
	ResidentialGrid-highAC	0.0433375	0.0796072	0.0114117	0.063407	0.0235176	0.103839	0.190764	0.122945	0.134356	0.32512	0	0.32512
	ResidentialPV-lowAC	0	0	0	0.0940471	0.0133264	0.058841	0.166214	0	0	0.166214	0	0.166214
	ResidentialPV-mediumAC	0.0319614	0.0729733	0.00841615	0.0945197	0.0133933	0.0591367	0.16705	0.104935	0.113351	0.280401	0	0.280401
	ResidentialPV-highAC	0.0433375	0.0796072	0.0114117	0.0945197	0.0133933	0.0591367	0.16705	0.122945	0.134356	0.301406	0	0.301406
	CommercialPrivate-lowAC	0	0	0	0.0539	0.0258	0.0422	0.1219	0	0	0.1219	0	0.1219
	CommercialPrivate-mediumAC	0.0448863	0.0886041	0.00876471	0.0541709	0.0259296	0.0424121	0.122513	0.13349	0.142255	0.264768	0	0.264768
	CommercialPrivate-highAC	0.0340052	0.0739442	0.00664	0.0541709	0.0259296	0.0424121	0.122513	0.107949	0.114589	0.237102	0	0.237102
	CommercialPrivate-DC	0.149349	0.165416	0.0291625	0.0585106	0.0280069	0.0458098	0.132327	0.314764	0.343927	0.476254	0	0.476254
	CommercialPublic-mediumAC	0.0647689	0.0900927	0.0782353	0.0541709	0.0259296	0.0424121	0.122513	0.154862	0.233097	0.355609	0.00711219	0.362722
	CommercialPublic-highAC	0.0489592	0.0751865	0.05512	0.0541709	0.0259296	0.0424121	0.122513	0.124146	0.179266	0.301778	0.00603557	0.307814
	CommercialPublic-DC	0.149349	0.165416	0.069575	0.0585106	0.0280069	0.0458098	0.132327	0.314764	0.384339	0.516667	0.0103333	0.527
Poland	ResidentialGrid-lowAC	0	0	0	0.03744	0.036	0.04068	0.11412	0	0	0.11412	0	0.11412
	ResidentialGrid-mediumAC	0.0527957	0.0686338	0.0139023	0.0376281	0.0361809	0.0408844	0.114693	0.121429	0.135332	0.250025	0	0.250025
	ResidentialGrid-highAC	0.0715874	0.0748732	0.0188506	0.0376281	0.0361809	0.0408844	0.114693	0.146461	0.165311	0.280005	0	0.280005
	ResidentialPV-lowAC	0	0	0	0.0868645	0.0220514	0.0249181	0.133834	0	0	0.133834	0	0.133834
	ResidentialPV-mediumAC	0.0527957	0.0686338	0.0139023	0.087301	0.0221622	0.0250433	0.134507	0.121429	0.135332	0.269838	0	0.269838
	ResidentialPV-highAC	0.0715874	0.0748732	0.0188506	0.087301	0.0221622	0.0250433	0.134507	0.146461	0.165311	0.299818	0	0.299818
	CommercialPrivate-lowAC	0	0	0	0.0497	0.0444	0.021	0.1151	0	0	0.1151	0	0.1151
	CommercialPrivate-mediumAC	0.0448863	0.0361795	0.00876471	0.0499497	0.0446231	0.0211055	0.115678	0.0810658	0.0898305	0.205509	0	0.205509
	CommercialPrivate-highAC	0.0340052	0.0301934	0.00664	0.0499497	0.0446231	0.0211055	0.115678	0.0641986	0.0708386	0.186517	0	0.186517
	CommercialPrivate-DC	0.149349	0.0776441	0.0291625	0.0539514	0.048198	0.0227964	0.124946	0.226993	0.256155	0.381101	0	0.381101
	CommercialPublic-mediumAC	0.0647689	0.0341731	0.0782353	0.0499497	0.0446231	0.0211055	0.115678	0.098942	0.177177	0.292856	0.00585711	0.298713
	CommercialPublic-highAC	0.0489592	0.028519	0.05512	0.0499497	0.0446231	0.0211055	0.115678	0.0774783	0.132598	0.248277	0.00496553	0.253242
	CommercialPublic-DC	0.149349	0.0776441	0.069575	0.0539514	0.048198	0.0227964	0.124946	0.226993	0.296568	0.421514	0.00843027	0.429944
Portugal	ResidentialGrid-lowAC	0	0	0	0.06084	0.04086	0.08316	0.18486	0	0	0.18486	0	0.18486
	ResidentialGrid-mediumAC	0.0319974	0.0417127	0.00842564	0.0611457	0.0410653	0.0835779	0.185789	0.0737102	0.0821358	0.267925	0	0.267925
	ResidentialGrid-highAC	0.0433863	0.0455048	0.0114246	0.0611457	0.0410653	0.0835779	0.185789	0.0888911	0.100316	0.286105	0	0.286105
	ResidentialPV-lowAC	0	0	0	0.0791801	0.0228836	0.0465737	0.148637	0	0	0.148637	0	0.148637
	ResidentialPV-mediumAC	0.0319974	0.0417127	0.00842564	0.079578	0.0229986	0.0468077	0.149384	0.0737102	0.0821358	0.23152	0	0.23152
	ResidentialPV-highAC	0.0433863	0.0455048	0.0114246	0.079578	0.0229986	0.0468077	0.149384	0.0888911	0.100316	0.2497	0	0.2497
	CommercialPrivate-lowAC	0	0	0	0.0683	0.0368	0.0391	0.1442	0	0	0.1442	0	0.1442
	CommercialPrivate-mediumAC	0.0448863	0.0363737	0.00876471	0.0686432	0.0369849	0.0392965	0.144925	0.08126	0.0900247	0.234949	0	0.234949
	CommercialPrivate-highAC	0.0340052	0.0303555	0.00664	0.0686432	0.0369849	0.0392965	0.144925	0.0643606	0.0710006	0.215925	0	0.215925
	CommercialPrivate-DC	0.149349	0.0779692	0.0291625	0.0741424	0.0399479	0.0424446	0.156535	0.227318	0.25648	0.413015	0	0.413015
	CommercialPublic-mediumAC	0.0647689	0.0343802	0.0782353	0.0686432	0.0369849	0.0392965	0.144925	0.0991491	0.177384	0.322309	0.00644618	0.328755
	CommercialPublic-highAC	0.0489592	0.0286919	0.05512	0.0686432	0.0369849	0.0392965	0.144925	0.0776511	0.132771	0.277696	0.00555391	0.28325
	CommercialPublic-DC	0.149349	0.0779692	0.069575	0.0741424	0.0399479	0.0424446	0.156535	0.227318	0.296893	0.453428	0.00906856	0.462496
Romania	ResidentialGrid-lowAC	0	0	0	0.05364	0.03717	0.03474	0.12555	0	0	0.12555	0	0.12555
	ResidentialGrid-mediumAC	0.0510788	0.0589618	0.0134502	0.0539095	0.0373568	0.0349146	0.126181	0.110041	0.123491	0.249672	0	0.249672
	ResidentialGrid-highAC	0.0692594	0.064322	0.0182375	0.0539095	0.0373568	0.0349146	0.126181	0.133581	0.151819	0.278	0	0.278
	ResidentialPV-lowAC	0	0	0	0.0972468	0.0207673	0.0194097	0.137424	0	0	0.137424	0	0.137424
	ResidentialPV-mediumAC	0.0510788	0.0589618	0.0134502	0.0977355	0.0208717	0.0195072	0.138114	0.110041	0.123491	0.261605	0	0.261605
	ResidentialPV-highAC	0.0692594	0.064322	0.0182375	0.0977355	0.0208717	0.0195072	0.138114	0.133581	0.151819	0.289933	0	0.289933
	CommercialPrivate-lowAC	0	0	0	0.0606	0.0337	0.0155	0.1098	0	0	0.1098	0	0.1098
	CommercialPrivate-mediumAC	0.0448863	0.0284129	0.00876471	0.0609045	0.0338693	0.0155779	0.110352	0.0732992	0.0820639	0.192416	0	0.192416
	CommercialPrivate-highAC	0.0340052	0.0237118	0.00664	0.0609045	0.0338693	0.0155779	0.110352	0.057717	0.064357	0.174709	0	0.174709
	CommercialPrivate-DC	0.149349	0.0646409	0.0291625	0.0657838	0.0365827	0.0168259	0.119192	0.21399	0.243152	0.362344	0	0.362344
	CommercialPublic-mediumAC	0.0647689	0.0258887	0.0782353	0.0609045	0.0338693	0.0155779	0.110352	0.0906576	0.168893	0.279245	0.00558489	0.28483
	CommercialPublic-highAC	0.0489592	0.0216053	0.05512	0.0609045	0.0338693	0.0155779	0.110352	0.0705646	0.125685	0.236036	0.00472073	0.240757
	CommercialPublic-DC	0.149349	0.0646409	0.069575	0.0657838	0.0365827	0.0168259	0.119192	0.21399	0.283565	0.402757	0.00805514	0.410812
Slovakia	ResidentialGrid-lowAC	0	0	0	0.0459	0.02538	0.05238	0.12366	0	0	0.12366	0	0.12366
	ResidentialGrid-mediumAC	0.051508	0.0673349	0.0135632	0.0461307	0.0255075	0.0526432	0.124281	0.118843	0.132406	0.256688	0	0.256688
	ResidentialGrid-highAC	0.0698414	0.0734562	0.0183908	0.0461307	0.0255075	0.0526432	0.124281	0.143298	0.161688	0.28597	0	0.28597
	ResidentialPV-lowAC	0	0	0	0.0821056	0.0155339	0.0320593	0.129699	0	0	0.129699	0	0.129699
	ResidentialPV-mediumAC	0.051508	0.0673349	0.0135632	0.0825182	0.015612	0.0322204	0.130351	0.118843	0.132406	0.262757	0	0.262757
	ResidentialPV-highAC	0.0698414	0.0734562	0.0183908	0.0825182	0.015612	0.0322204	0.130351	0.143298	0.161688	0.292039	0	0.292039
	CommercialPrivate-lowAC	0	0	0	0.0579	0.0547	0.0366	0.1492	0	0	0.1492	0	0.1492
	CommercialPrivate-mediumAC	0.0448863	0.0365678	0.00876471	0.058191	0.0549749	0.0367839	0.14995	0.0814542	0.0902189	0.240169	0	0.240169
	CommercialPrivate-highAC	0.0340052	0.0305175	0.00664	0.058191	0.0549749	0.0367839	0.14995	0.0645227	0.0711627	0.221112	0	0.221112
	CommercialPrivate-DC	0.149349	0.0782943	0.0291625	0.0628528	0.0593791	0.0397308	0.161963	0.227643	0.256805	0.418768	0	0.418768
	CommercialPublic-mediumAC	0.0647689	0.0345873	0.0782353	0.058191	0.0549749	0.0367839	0.14995	0.0993562	0.177591	0.327541	0.00655082	0.334092
	CommercialPublic-highAC	0.0489592	0.0288647	0.05512	0.058191	0.0549749	0.0367839	0.14995	0.0778239	0.132944	0.282894	0.00565787	0.288552
	CommercialPublic-DC	0.149349	0.0782943	0.069575	0.0628528	0.0593791	0.0397308	0.161963	0.227643	0.297218	0.459181	0.00918361	0.468364
Slovenia	ResidentialGrid-lowAC	0	0	0	0.05157	0.04158	0.03537	0.12852	0	0	0.12852	0	0.12852
	ResidentialGrid-mediumAC	0.0523665	0.0779916	0.0137893	0.0518291	0.0417889	0.0355477	0.129166	0.130358	0.144147	0.273313	0	0.273313
	ResidentialGrid-highAC	0.0710054	0.0850817	0.0186973	0.0518291	0.0417889	0.0355477	0.129166	0.156087	0.174784	0.30395	0	0.30395
	ResidentialPV-lowAC	0	0	0	0.098013	0.0245554	0.020888	0.143456	0	0	0.143456	0	0.143456
	ResidentialPV-mediumAC	0.0523665	0.0779916	0.0137893	0.0985055	0.0246788	0.020993	0.144177	0.130358	0.144147	0.288325	0	0.288325
	ResidentialPV-highAC	0.0710054	0.0850817	0.0186973	0.0985055	0.0246788	0.020993	0.144177	0.156087	0.174784	0.318962	0	0.318962
	CommercialPrivate-lowAC	0	0	0	0.0587	0.0371	0.0175	0.1133	0	0	0.1133	0	0.1133
	CommercialPrivate-mediumAC	0.0448863	0.0462761	0.00876471	0.058995	0.0372864	0.0175879	0.113869	0.0911624	0.0999271	0.213796	0	0.213796
	CommercialPrivate-highAC	0.0340052	0.0386195	0.00664	0.058995	0.0372864	0.0175879	0.113869	0.0726247	0.0792647	0.193134	0	0.193134
	CommercialPrivate-DC	0.149349	0.0945483	0.0291625	0.0637212	0.0402736	0.018997	0.122992	0.243897	0.273059	0.396051	0	0.396051
	CommercialPublic-mediumAC	0.0647689	0.0449428	0.0782353	0.058995	0.0372864	0.0175879	0.113869	0.109712	0.187947	0.301816	0.00603633	0.307853
	CommercialPublic-highAC	0.0489592	0.0375068	0.05512	0.058995	0.0372864	0.0175879	0.113869	0.0864661	0.141586	0.255455	0.00510911	0.260565
	CommercialPublic-DC	0.149349	0.0945483	0.069575	0.0637212	0.0402736	0.018997	0.122992	0.243897	0.313472	0.436464	0.00872927	0.445193
Spain	ResidentialGrid-lowAC	0	0	0	0.06309	0.03645	0.07983	0.17937	0	0	0.17937	0	0.17937
	ResidentialGrid-mediumAC	0.0314771	0.0524966	0.00828863	0.063407	0.0366332	0.0802312	0.180271	0.0839738	0.0922624	0.272534	0	0.272534
	ResidentialGrid-highAC	0.0426809	0.057269	0.0112388	0.063407	0.0366332	0.0802312	0.180271	0.0999499	0.111189	0.29146	0	0.29146
	ResidentialPV-lowAC	0	0	0	0.087548	0.0179204	0.0392479	0.144716	0	0	0.144716	0	0.144716
	ResidentialPV-mediumAC	0.0314771	0.0524966	0.00828863	0.087988	0.0180105	0.0394451	0.145444	0.0839738	0.0922624	0.237706	0	0.237706
	ResidentialPV-highAC	0.0426809	0.057269	0.0112388	0.087988	0.0180105	0.0394451	0.145444	0.0999499	0.111189	0.256632	0	0.256632
	CommercialPrivate-lowAC	0	0	0	0.0802	0.0265	0.0371	0.1438	0	0	0.1438	0	0.1438
	CommercialPrivate-mediumAC	0.0448863	0.0557902	0.00876471	0.080603	0.0266332	0.0372864	0.144523	0.100677	0.109441	0.253964	0	0.253964
	CommercialPrivate-highAC	0.0340052	0.0465595	0.00664	0.080603	0.0266332	0.0372864	0.144523	0.0805646	0.0872046	0.231727	0	0.231727
	CommercialPrivate-DC	0.149349	0.110477	0.0291625	0.0870604	0.0287668	0.0402736	0.156101	0.259826	0.288988	0.445089	0	0.445089
	CommercialPublic-mediumAC	0.0647689	0.0550912	0.0782353	0.080603	0.0266332	0.0372864	0.144523	0.11986	0.198095	0.342618	0.00685236	0.34947
	CommercialPublic-highAC	0.0489592	0.0459761	0.05512	0.080603	0.0266332	0.0372864	0.144523	0.0949354	0.150055	0.294578	0.00589156	0.30047
	CommercialPublic-DC	0.149349	0.110477	0.069575	0.0870604	0.0287668	0.0402736	0.156101	0.259826	0.329401	0.485502	0.00971003	0.495212
Sweden	ResidentialGrid-lowAC	0	0	0	0.04464	0.04896	0.06219	0.15579	0	0	0.15579	0	0.15579
	ResidentialGrid-mediumAC	0.0366866	0.0829603	0.00966041	0.0448643	0.049206	0.0625025	0.156573	0.119647	0.129307	0.28588	0	0.28588
	ResidentialGrid-highAC	0.0497446	0.0905021	0.0130989	0.0448643	0.049206	0.0625025	0.156573	0.140247	0.153346	0.309918	0	0.309918
	ResidentialPV-lowAC	0	0	0	0.0919937	0.0293608	0.0372947	0.158649	0	0	0.158649	0	0.158649
	ResidentialPV-mediumAC	0.0366866	0.0829603	0.00966041	0.092456	0.0295083	0.0374821	0.159446	0.119647	0.129307	0.288754	0	0.288754
	ResidentialPV-highAC	0.0497446	0.0905021	0.0130989	0.092456	0.0295083	0.0374821	0.159446	0.140247	0.153346	0.312792	0	0.312792
	CommercialPrivate-lowAC	0	0	0	0.0441	0.0381	0.0039	0.0861	0	0	0.0861	0	0.0861
	CommercialPrivate-mediumAC	0.0448863	0.0874392	0.00876471	0.0443216	0.0382915	0.0039196	0.0865327	0.132325	0.14109	0.227623	0	0.227623
	CommercialPrivate-highAC	0.0340052	0.0729719	0.00664	0.0443216	0.0382915	0.0039196	0.0865327	0.106977	0.113617	0.20015	0	0.20015
	CommercialPrivate-DC	0.149349	0.163465	0.0291625	0.0478723	0.0413591	0.00423361	0.093465	0.312814	0.341976	0.435441	0	0.435441
	CommercialPublic-mediumAC	0.0647689	0.0888501	0.0782353	0.0443216	0.0382915	0.0039196	0.0865327	0.153619	0.231854	0.318387	0.00636774	0.324755
	CommercialPublic-highAC	0.0489592	0.0741494	0.05512	0.0443216	0.0382915	0.0039196	0.0865327	0.123109	0.178229	0.264761	0.00529523	0.270057
	CommercialPublic-DC	0.149349	0.163465	0.069575	0.0478723	0.0413591	0.00423361	0.093465	0.312814	0.382389	0.475854	0.00951708	0.485371
United Kingdom	ResidentialGrid-lowAC	0	0	0	0.08064	0.03951	0.0558	0.17595	0	0	0.17595	0	0.17595
	ResidentialGrid-mediumAC	0.0327035	0.0635926	0.00861157	0.0810452	0.0397085	0.0560804	0.176834	0.0962961	0.104908	0.281742	0	0.281742
	ResidentialGrid-highAC	0.0443438	0.0693737	0.0116767	0.0810452	0.0397085	0.0560804	0.176834	0.113717	0.125394	0.302228	0	0.302228
	ResidentialPV-lowAC	0	0	0	0.108082	0.0235333	0.0332361	0.164851	0	0	0.164851	0	0.164851
	ResidentialPV-mediumAC	0.0327035	0.0635926	0.00861157	0.108625	0.0236515	0.0334031	0.16568	0.0962961	0.104908	0.270588	0	0.270588
	ResidentialPV-highAC	0.0443438	0.0693737	0.0116767	0.108625	0.0236515	0.0334031	0.16568	0.113717	0.125394	0.291074	0	0.291074
	CommercialPrivate-lowAC	0	0	0	0.0801	0.0416	0.0473	0.169	0	0	0.169	0	0.169
	CommercialPrivate-mediumAC	0.0448863	0.0705468	0.00876471	0.0805025	0.041809	0.0475377	0.169849	0.115433	0.124198	0.294047	0	0.294047
	CommercialPrivate-highAC	0.0340052	0.0588745	0.00664	0.0805025	0.041809	0.0475377	0.169849	0.0928796	0.0995196	0.269369	0	0.269369
	CommercialPrivate-DC	0.149349	0.135183	0.0291625	0.0869518	0.0451585	0.0513461	0.183456	0.284532	0.313694	0.497151	0	0.497151
	CommercialPublic-mediumAC	0.0647689	0.0708315	0.0782353	0.0805025	0.041809	0.0475377	0.169849	0.1356	0.213836	0.383685	0.0076737	0.391359
	CommercialPublic-highAC	0.0489592	0.0591121	0.05512	0.0805025	0.041809	0.0475377	0.169849	0.108071	0.163191	0.333041	0.00666081	0.339701
	CommercialPublic-DC	0.149349	0.135183	0.069575	0.0869518	0.0451585	0.0513461	0.183456	0.284532	0.354107	0.537563	0.0107513	0.548315
Norway	ResidentialGrid-lowAC	0	0	0	0.04527	0.03645	0.03618	0.1179	0	0	0.1179	0	0.1179
	ResidentialGrid-mediumAC	0.0346156	0.0854619	0.00911507	0.0454975	0.0366332	0.0363618	0.118492	0.120078	0.129193	0.247685	0	0.247685
	ResidentialGrid-highAC	0.0469364	0.0932311	0.0123594	0.0454975	0.0366332	0.0363618	0.118492	0.140168	0.152527	0.271019	0	0.271019
	ResidentialPV-lowAC	0	0	0	0.0879753	0.0212074	0.0210503	0.130233	0	0	0.130233	0	0.130233
	ResidentialPV-mediumAC	0.0346156	0.0854619	0.00911507	0.0884174	0.021314	0.0211561	0.130887	0.120078	0.129193	0.26008	0	0.26008
	ResidentialPV-highAC	0.0469364	0.0932311	0.0123594	0.0884174	0.021314	0.0211561	0.130887	0.140168	0.152527	0.283414	0	0.283414
	CommercialPrivate-lowAC	0	0	0	0.0434	0.0268	0.01	0.0802	0	0	0.0802	0	0.0802
	CommercialPrivate-mediumAC	0.0448863	0.0985066	0.00876471	0.0436181	0.0269347	0.0100503	0.080603	0.143393	0.152158	0.232761	0	0.232761
	CommercialPrivate-highAC	0.0340052	0.0822082	0.00664	0.0436181	0.0269347	0.0100503	0.080603	0.116213	0.122853	0.203456	0	0.203456
	CommercialPrivate-DC	0.149349	0.181995	0.0291625	0.0471125	0.0290925	0.0108554	0.0870604	0.331343	0.360506	0.447566	0	0.447566
	CommercialPublic-mediumAC	0.0647689	0.100655	0.0782353	0.0436181	0.0269347	0.0100503	0.080603	0.165424	0.24366	0.324263	0.00648525	0.330748
	CommercialPublic-highAC	0.0489592	0.0840015	0.05512	0.0436181	0.0269347	0.0100503	0.080603	0.132961	0.188081	0.268684	0.00537367	0.274057
	CommercialPublic-DC	0.149349	0.181995	0.069575	0.0471125	0.0290925	0.0108554	0.0870604	0.331343	0.400918	0.487979	0.00975958	0.497738
Switzerland	ResidentialGrid-lowAC	0	0	0	0.0576807	0.0631211	0.0397559	0.160558	0	0	0.160558	0	0.160558
	ResidentialGrid-mediumAC	0.0336207	0.0902508	0.00885308	0.0579706	0.0634383	0.0399557	0.161365	0.123872	0.132725	0.294089	0	0.294089
	ResidentialGrid-highAC	0.0455874	0.0984554	0.0120042	0.0579706	0.0634383	0.0399557	0.161365	0.144043	0.156047	0.317412	0	0.317412
	ResidentialPV-lowAC	0	0	0	0.0907978	0.0355018	0.0223603	0.14866	0	0	0.14866	0	0.14866
	ResidentialPV-mediumAC	0.0336207	0.0902508	0.00885308	0.091254	0.0356802	0.0224726	0.149407	0.123872	0.132725	0.282131	0	0.282131
	ResidentialPV-highAC	0.0455874	0.0984554	0.0120042	0.091254	0.0356802	0.0224726	0.149407	0.144043	0.156047	0.305454	0	0.305454
	CommercialPrivate-lowAC	0	0	0	0.0646186	0.0708848	0.0304682	0.165972	0	0	0.165972	0	0.165972
	CommercialPrivate-mediumAC	0.0448863	0.109997	0.00876471	0.0649433	0.0712411	0.0306213	0.166806	0.154884	0.163648	0.330454	0	0.330454
	CommercialPrivate-highAC	0.0340052	0.0917978	0.00664	0.0649433	0.0712411	0.0306213	0.166806	0.125803	0.132443	0.299249	0	0.299249
	CommercialPrivate-DC	0.149349	0.201233	0.0291625	0.0701461	0.0769484	0.0330745	0.180169	0.350582	0.379744	0.559913	0	0.559913
	CommercialPublic-mediumAC	0.0647689	0.112912	0.0782353	0.0649433	0.0712411	0.0306213	0.166806	0.177681	0.255916	0.422722	0.00845444	0.431176
	CommercialPublic-highAC	0.0489592	0.0942303	0.05512	0.0649433	0.0712411	0.0306213	0.166806	0.14319	0.19831	0.365115	0.0073023	0.372418
	CommercialPublic-DC	0.149349	0.201233	0.069575	0.0701461	0.0769484	0.0330745	0.180169	0.350582	0.420157	0.600326	0.0120065	0.612332
