# Supplementary material for: Comparing the levelized cost of electric vehicle charging options in Europe
Source: Nat Commun. 2022 Sep 8;13:5277. doi: 10.1038/s41467-022-32835-7 (PMC9458728; doi:10.1038/s41467-022-32835-7)
Supplement: Supplementary file 8 — Software 1 [file 41467_2022_32835_MOESM8_ESM.zip › LCOC-Model/output/_Scenario_Lifetime18.xlsx]

## Sheet: Lifetime18
Country	Option	LCOEquipment	LCOInstallation	LCOOM	LCOEnergy	LCONetwork	LCOTaxes	LCOElectricity	LCOProject	LCOInfrastructure	LCOCwoT	LCOTransaction	LCOC
Austria	ResidentialGrid-lowAC	0	0	0	0.05733	0.04995	0.05535	0.16263	0	0	0.16263	0	0.16263
	ResidentialGrid-mediumAC	0.0285845	0.063806	0.00786274	0.0576181	0.050201	0.0556281	0.163447	0.0923904	0.100253	0.2637	0	0.2637
	ResidentialGrid-highAC	0.0387586	0.0696065	0.0106613	0.0576181	0.050201	0.0556281	0.163447	0.108365	0.119026	0.282474	0	0.282474
	ResidentialPV-lowAC	0	0	0	0.08815	0.0297036	0.0329148	0.150768	0	0	0.150768	0	0.150768
	ResidentialPV-mediumAC	0.0285845	0.063806	0.00786274	0.088593	0.0298529	0.0330802	0.151526	0.0923904	0.100253	0.251779	0	0.251779
	ResidentialPV-highAC	0.0387586	0.0696065	0.0106613	0.088593	0.0298529	0.0330802	0.151526	0.108365	0.119026	0.270552	0	0.270552
	CommercialPrivate-lowAC	0	0	0	0.053	0.0459	0.0277	0.1266	0	0	0.1266	0	0.1266
	CommercialPrivate-mediumAC	0.0435661	0.0833597	0.00876471	0.0532663	0.0461307	0.0278392	0.127236	0.126926	0.135691	0.262927	0	0.262927
	CommercialPrivate-highAC	0.033005	0.0695675	0.00664	0.0532663	0.0461307	0.0278392	0.127236	0.102572	0.109212	0.236449	0	0.236449
	CommercialPrivate-DC	0.144956	0.156133	0.0291625	0.0575337	0.0498263	0.0300695	0.137429	0.301089	0.330252	0.467681	0	0.467681
	CommercialPublic-mediumAC	0.0628639	0.0846286	0.0782353	0.0532663	0.0461307	0.0278392	0.127236	0.147492	0.225728	0.352964	0.00705928	0.360023
	CommercialPublic-highAC	0.0475192	0.0706264	0.05512	0.0532663	0.0461307	0.0278392	0.127236	0.118146	0.173266	0.300502	0.00601004	0.306512
	CommercialPublic-DC	0.144956	0.156133	0.069575	0.0575337	0.0498263	0.0300695	0.137429	0.301089	0.370664	0.508094	0.0101619	0.518255
Belgium	ResidentialGrid-lowAC	0	0	0	0.0702	0.08784	0.07686	0.2349	0	0	0.2349	0	0.2349
	ResidentialGrid-mediumAC	0.0268752	0.0606756	0.00739256	0.0705528	0.0882814	0.0772462	0.23608	0.0875508	0.0949433	0.331024	0	0.331024
	ResidentialGrid-highAC	0.0364409	0.0661915	0.0100238	0.0705528	0.0882814	0.0772462	0.23608	0.102632	0.112656	0.348737	0	0.348737
	ResidentialPV-lowAC	0	0	0	0.0990635	0.0487139	0.0426247	0.190402	0	0	0.190402	0	0.190402
	ResidentialPV-mediumAC	0.0268752	0.0606756	0.00739256	0.0995613	0.0489587	0.0428389	0.191359	0.0875508	0.0949433	0.286302	0	0.286302
	ResidentialPV-highAC	0.0364409	0.0661915	0.0100238	0.0995613	0.0489587	0.0428389	0.191359	0.102632	0.112656	0.304015	0	0.304015
	CommercialPrivate-lowAC	0	0	0	0.0543	0.0623	0.0398	0.1564	0	0	0.1564	0	0.1564
	CommercialPrivate-mediumAC	0.0435661	0.0846789	0.00876471	0.0545729	0.0626131	0.04	0.157186	0.128245	0.13701	0.294196	0	0.294196
	CommercialPrivate-highAC	0.033005	0.0706684	0.00664	0.0545729	0.0626131	0.04	0.157186	0.103673	0.110313	0.267499	0	0.267499
	CommercialPrivate-DC	0.144956	0.158342	0.0291625	0.0589449	0.0676292	0.0432045	0.169779	0.303298	0.33246	0.502239	0	0.502239
	CommercialPublic-mediumAC	0.0628639	0.0860358	0.0782353	0.0545729	0.0626131	0.04	0.157186	0.1489	0.227135	0.384321	0.00768642	0.392007
	CommercialPublic-highAC	0.0475192	0.0718008	0.05512	0.0545729	0.0626131	0.04	0.157186	0.11932	0.17444	0.331626	0.00663252	0.338258
	CommercialPublic-DC	0.144956	0.158342	0.069575	0.0589449	0.0676292	0.0432045	0.169779	0.303298	0.372873	0.542651	0.010853	0.553504
Bulgaria	ResidentialGrid-lowAC	0	0	0	0.04914	0.02322	0.01449	0.08685	0	0	0.08685	0	0.08685
	ResidentialGrid-mediumAC	0.0493082	0.0544042	0.0135632	0.0493869	0.0233367	0.0145628	0.0872864	0.103712	0.117276	0.204562	0	0.204562
	ResidentialGrid-highAC	0.0668586	0.05935	0.0183908	0.0493869	0.0233367	0.0145628	0.0872864	0.126209	0.144599	0.231886	0	0.231886
	ResidentialPV-lowAC	0	0	0	0.086987	0.0130477	0.00814217	0.108177	0	0	0.108177	0	0.108177
	ResidentialPV-mediumAC	0.0493082	0.0544042	0.0135632	0.0874241	0.0131133	0.00818309	0.10872	0.103712	0.117276	0.225996	0	0.225996
	ResidentialPV-highAC	0.0668586	0.05935	0.0183908	0.0874241	0.0131133	0.00818309	0.10872	0.126209	0.144599	0.25332	0	0.25332
	CommercialPrivate-lowAC	0	0	0	0.0719	0.0241	0.001	0.097	0	0	0.097	0	0.097
	CommercialPrivate-mediumAC	0.0435661	0.0249388	0.00876471	0.0722613	0.0242211	0.00100503	0.0974874	0.0685049	0.0772696	0.174757	0	0.174757
	CommercialPrivate-highAC	0.033005	0.0208126	0.00664	0.0722613	0.0242211	0.00100503	0.0974874	0.0538176	0.0604576	0.157945	0	0.157945
	CommercialPrivate-DC	0.144956	0.0583224	0.0291625	0.0780504	0.0261615	0.00108554	0.105297	0.203278	0.232441	0.337738	0	0.337738
	CommercialPublic-mediumAC	0.0628639	0.022313	0.0782353	0.0722613	0.0242211	0.00100503	0.0974874	0.0851769	0.163412	0.2609	0.00521799	0.266118
	CommercialPublic-highAC	0.0475192	0.0186212	0.05512	0.0722613	0.0242211	0.00100503	0.0974874	0.0661404	0.12126	0.218748	0.00437496	0.223123
	CommercialPublic-DC	0.144956	0.0583224	0.069575	0.0780504	0.0261615	0.00108554	0.105297	0.203278	0.272853	0.378151	0.00756302	0.385714
Croatia	ResidentialGrid-lowAC	0	0	0	0.05121	0.03735	0.02592	0.11448	0	0	0.11448	0	0.11448
	ResidentialGrid-mediumAC	0.0328721	0.0424939	0.00904215	0.0514673	0.0375377	0.0260503	0.115055	0.0753661	0.0844082	0.199463	0	0.199463
	ResidentialGrid-highAC	0.0445724	0.046357	0.0122605	0.0514673	0.0375377	0.0260503	0.115055	0.0909294	0.10319	0.218245	0	0.218245
	ResidentialPV-lowAC	0	0	0	0.0930707	0.022626	0.0157019	0.131399	0	0	0.131399	0	0.131399
	ResidentialPV-mediumAC	0.0328721	0.0424939	0.00904215	0.0935384	0.0227397	0.0157808	0.132059	0.0753661	0.0844082	0.216467	0	0.216467
	ResidentialPV-highAC	0.0445724	0.046357	0.0122605	0.0935384	0.0227397	0.0157808	0.132059	0.0909294	0.10319	0.235249	0	0.235249
	CommercialPrivate-lowAC	0	0	0	0.0655	0.0445	0.0148	0.1248	0	0	0.1248	0	0.1248
	CommercialPrivate-mediumAC	0.0435661	0.0347384	0.00876471	0.0658291	0.0447236	0.0148744	0.125427	0.0783046	0.0870693	0.212496	0	0.212496
	CommercialPrivate-highAC	0.033005	0.0289908	0.00664	0.0658291	0.0447236	0.0148744	0.125427	0.0619958	0.0686358	0.194063	0	0.194063
	CommercialPrivate-DC	0.144956	0.0747293	0.0291625	0.0711029	0.0483066	0.016066	0.135475	0.219685	0.248848	0.384323	0	0.384323
	CommercialPublic-mediumAC	0.0628639	0.032766	0.0782353	0.0658291	0.0447236	0.0148744	0.125427	0.0956298	0.173865	0.299292	0.00598584	0.305278
	CommercialPublic-highAC	0.0475192	0.0273447	0.05512	0.0658291	0.0447236	0.0148744	0.125427	0.0748639	0.129984	0.255411	0.00510822	0.260519
	CommercialPublic-DC	0.144956	0.0747293	0.069575	0.0711029	0.0483066	0.016066	0.135475	0.219685	0.28926	0.424736	0.00849472	0.433231
Cyprus	ResidentialGrid-lowAC	0	0	0	0.10809	0.02808	0.05832	0.19449	0	0	0.19449	0	0.19449
	ResidentialGrid-mediumAC	0.0391178	0.0520322	0.0107602	0.108633	0.0282211	0.0586131	0.195467	0.09115	0.10191	0.297378	0	0.297378
	ResidentialGrid-highAC	0.0530411	0.0567624	0.01459	0.108633	0.0282211	0.0586131	0.195467	0.109804	0.124394	0.319861	0	0.319861
	ResidentialPV-lowAC	0	0	0	0.0951938	0.0171363	0.0355908	0.147921	0	0	0.147921	0	0.147921
	ResidentialPV-mediumAC	0.0391178	0.0520322	0.0107602	0.0956721	0.0172224	0.0357697	0.148664	0.09115	0.10191	0.250574	0	0.250574
	ResidentialPV-highAC	0.0530411	0.0567624	0.01459	0.0956721	0.0172224	0.0357697	0.148664	0.109804	0.124394	0.273058	0	0.273058
	CommercialPrivate-lowAC	0	0	0	0.1201	0.0293	0.0325	0.1819	0	0	0.1819	0	0.1819
	CommercialPrivate-mediumAC	0.0435661	0.0366758	0.00876471	0.120704	0.0294472	0.0326633	0.182814	0.080242	0.0890067	0.271821	0	0.271821
	CommercialPrivate-highAC	0.033005	0.0306077	0.00664	0.120704	0.0294472	0.0326633	0.182814	0.0636126	0.0702526	0.253067	0	0.253067
	CommercialPrivate-DC	0.144956	0.077973	0.0291625	0.130373	0.0318063	0.0352801	0.19746	0.222929	0.252092	0.449551	0	0.449551
	CommercialPublic-mediumAC	0.0628639	0.0348325	0.0782353	0.120704	0.0294472	0.0326633	0.182814	0.0976964	0.175932	0.358746	0.00717491	0.365921
	CommercialPublic-highAC	0.0475192	0.0290693	0.05512	0.120704	0.0294472	0.0326633	0.182814	0.0765885	0.131709	0.314523	0.00629045	0.320813
	CommercialPublic-DC	0.144956	0.077973	0.069575	0.130373	0.0318063	0.0352801	0.19746	0.222929	0.292504	0.489964	0.00979928	0.499763
Czech Republic	ResidentialGrid-lowAC	0	0	0	0.0603	0.02385	0.04005	0.1242	0	0	0.1242	0	0.1242
	ResidentialGrid-mediumAC	0.0497191	0.0682551	0.0136762	0.060603	0.0239698	0.0402513	0.124824	0.117974	0.13165	0.256475	0	0.256475
	ResidentialGrid-highAC	0.0674157	0.0744601	0.0185441	0.060603	0.0239698	0.0402513	0.124824	0.141876	0.16042	0.285244	0	0.285244
	ResidentialPV-lowAC	0	0	0	0.0974912	0.0141649	0.0237864	0.135443	0	0	0.135443	0	0.135443
	ResidentialPV-mediumAC	0.0497191	0.0682551	0.0136762	0.0979811	0.0142361	0.0239059	0.136123	0.117974	0.13165	0.267774	0	0.267774
	ResidentialPV-highAC	0.0674157	0.0744601	0.0185441	0.0979811	0.0142361	0.0239059	0.136123	0.141876	0.16042	0.296543	0	0.296543
	CommercialPrivate-lowAC	0	0	0	0.0648	0.0575	0.0173	0.1396	0	0	0.1396	0	0.1396
	CommercialPrivate-mediumAC	0.0435661	0.0388844	0.00876471	0.0651256	0.0577889	0.0173869	0.140302	0.0824506	0.0912153	0.231517	0	0.231517
	CommercialPrivate-highAC	0.033005	0.0324508	0.00664	0.0651256	0.0577889	0.0173869	0.140302	0.0654558	0.0720958	0.212397	0	0.212397
	CommercialPrivate-DC	0.144956	0.0816708	0.0291625	0.070343	0.0624186	0.0187799	0.151541	0.226627	0.255789	0.407331	0	0.407331
	CommercialPublic-mediumAC	0.0628639	0.0371884	0.0782353	0.0651256	0.0577889	0.0173869	0.140302	0.100052	0.178287	0.318589	0.00637178	0.324961
	CommercialPublic-highAC	0.0475192	0.0310354	0.05512	0.0651256	0.0577889	0.0173869	0.140302	0.0785546	0.133675	0.273976	0.00547952	0.279456
	CommercialPublic-DC	0.144956	0.0816708	0.069575	0.070343	0.0624186	0.0187799	0.151541	0.226627	0.296202	0.447743	0.00895486	0.456698
Denmark	ResidentialGrid-lowAC	0	0	0	0.04851	0.04005	0.12384	0.2124	0	0	0.2124	0	0.2124
	ResidentialGrid-mediumAC	0.0258429	0.0632384	0.00710861	0.0487538	0.0402513	0.124462	0.213467	0.0890812	0.0961899	0.309657	0	0.309657
	ResidentialGrid-highAC	0.0350412	0.0689873	0.00963879	0.0487538	0.0402513	0.124462	0.213467	0.104029	0.113667	0.327135	0	0.327135
	ResidentialPV-lowAC	0	0	0	0.0829484	0.024103	0.0745297	0.181581	0	0	0.181581	0	0.181581
	ResidentialPV-mediumAC	0.0258429	0.0632384	0.00710861	0.0833652	0.0242241	0.0749042	0.182494	0.0890812	0.0961899	0.278683	0	0.278683
	ResidentialPV-highAC	0.0350412	0.0689873	0.00963879	0.0833652	0.0242241	0.0749042	0.182494	0.104029	0.113667	0.296161	0	0.296161
	CommercialPrivate-lowAC	0	0	0	0.0443	0.04	0.1249	0.2092	0	0	0.2092	0	0.2092
	CommercialPrivate-mediumAC	0.0435661	0.0944785	0.00876471	0.0445226	0.040201	0.125528	0.210251	0.138045	0.146809	0.357061	0	0.357061
	CommercialPrivate-highAC	0.033005	0.0788466	0.00664	0.0445226	0.040201	0.125528	0.210251	0.111852	0.118492	0.328743	0	0.328743
	CommercialPrivate-DC	0.144956	0.174749	0.0291625	0.0480894	0.0434216	0.135584	0.227095	0.319705	0.348867	0.575962	0	0.575962
	CommercialPublic-mediumAC	0.0628639	0.0964887	0.0782353	0.0445226	0.040201	0.125528	0.210251	0.159353	0.237588	0.447839	0.00895678	0.456796
	CommercialPublic-highAC	0.0475192	0.0805242	0.05512	0.0445226	0.040201	0.125528	0.210251	0.128043	0.183163	0.393415	0.00786829	0.401283
	CommercialPublic-DC	0.144956	0.174749	0.069575	0.0480894	0.0434216	0.135584	0.227095	0.319705	0.38928	0.616375	0.0123275	0.628702
Estonia	ResidentialGrid-lowAC	0	0	0	0.04689	0.03789	0.03303	0.11781	0	0	0.11781	0	0.11781
	ResidentialGrid-mediumAC	0.0268344	0.0392815	0.00738134	0.0471256	0.0380804	0.033196	0.118402	0.0661159	0.0734973	0.191899	0	0.191899
	ResidentialGrid-highAC	0.0363856	0.0428526	0.0100086	0.0471256	0.0380804	0.033196	0.118402	0.0792382	0.0892468	0.207649	0	0.207649
	ResidentialPV-lowAC	0	0	0	0.0950804	0.0224304	0.0195533	0.137064	0	0	0.137064	0	0.137064
	ResidentialPV-mediumAC	0.0268344	0.0392815	0.00738134	0.0955582	0.0225431	0.0196516	0.137753	0.0661159	0.0734973	0.21125	0	0.21125
	ResidentialPV-highAC	0.0363856	0.0428526	0.0100086	0.0955582	0.0225431	0.0196516	0.137753	0.0792382	0.0892468	0.227	0	0.227
	CommercialPrivate-lowAC	0	0	0	0.0471	0.0371	0.0149	0.0991	0	0	0.0991	0	0.0991
	CommercialPrivate-mediumAC	0.0435661	0.0435958	0.00876471	0.0473367	0.0372864	0.0149749	0.099598	0.0871619	0.0959266	0.195525	0	0.195525
	CommercialPrivate-highAC	0.033005	0.0363827	0.00664	0.0473367	0.0372864	0.0149749	0.099598	0.0693877	0.0760277	0.175626	0	0.175626
	CommercialPrivate-DC	0.144956	0.0895587	0.0291625	0.051129	0.0402736	0.0161746	0.107577	0.234515	0.263677	0.371254	0	0.371254
	CommercialPublic-mediumAC	0.0628639	0.0422138	0.0782353	0.0473367	0.0372864	0.0149749	0.099598	0.105078	0.183313	0.282911	0.00565822	0.288569
	CommercialPublic-highAC	0.0475192	0.0352293	0.05512	0.0473367	0.0372864	0.0149749	0.099598	0.0827486	0.137869	0.237467	0.00474933	0.242216
	CommercialPublic-DC	0.144956	0.0895587	0.069575	0.051129	0.0402736	0.0161746	0.107577	0.234515	0.30409	0.411667	0.00823334	0.4199
Finland	ResidentialGrid-lowAC	0	0	0	0.04392	0.04518	0.04653	0.13563	0	0	0.13563	0	0.13563
	ResidentialGrid-mediumAC	0.0299716	0.0661384	0.00824431	0.0441407	0.045407	0.0467638	0.136312	0.0961101	0.104354	0.240666	0	0.240666
	ResidentialGrid-highAC	0.0406395	0.072151	0.0111787	0.0441407	0.045407	0.0467638	0.136312	0.112791	0.123969	0.260281	0	0.260281
	ResidentialPV-lowAC	0	0	0	0.0860228	0.0267963	0.0275969	0.140416	0	0	0.140416	0	0.140416
	ResidentialPV-mediumAC	0.0299716	0.0661384	0.00824431	0.0864551	0.0269309	0.0277356	0.141122	0.0961101	0.104354	0.245476	0	0.245476
	ResidentialPV-highAC	0.0406395	0.072151	0.0111787	0.0864551	0.0269309	0.0277356	0.141122	0.112791	0.123969	0.265091	0	0.265091
	CommercialPrivate-lowAC	0	0	0	0.0444	0.0367	0.007	0.0881	0	0	0.0881	0	0.0881
	CommercialPrivate-mediumAC	0.0435661	0.0820405	0.00876471	0.0446231	0.0368844	0.00703518	0.0885427	0.125607	0.134371	0.222914	0	0.222914
	CommercialPrivate-highAC	0.033005	0.0684665	0.00664	0.0446231	0.0368844	0.00703518	0.0885427	0.101472	0.108112	0.196654	0	0.196654
	CommercialPrivate-DC	0.144956	0.153924	0.0291625	0.048198	0.0398393	0.00759878	0.0956361	0.29888	0.328043	0.423679	0	0.423679
	CommercialPublic-mediumAC	0.0628639	0.0832215	0.0782353	0.0446231	0.0368844	0.00703518	0.0885427	0.146085	0.224321	0.312863	0.00625727	0.319121
	CommercialPublic-highAC	0.0475192	0.0694521	0.05512	0.0446231	0.0368844	0.00703518	0.0885427	0.116971	0.172091	0.260634	0.00521268	0.265847
	CommercialPublic-DC	0.144956	0.153924	0.069575	0.048198	0.0398393	0.00759878	0.0956361	0.29888	0.368455	0.464092	0.00928183	0.473373
France	ResidentialGrid-lowAC	0	0	0	0.05625	0.03969	0.05454	0.15048	0	0	0.15048	0	0.15048
	ResidentialGrid-mediumAC	0.0301119	0.0646935	0.00828288	0.0565327	0.0398894	0.0548141	0.151236	0.0948054	0.103088	0.254324	0	0.254324
	ResidentialGrid-highAC	0.0408297	0.0705747	0.011231	0.0565327	0.0398894	0.0548141	0.151236	0.111404	0.122635	0.273872	0	0.273872
	ResidentialPV-lowAC	0	0	0	0.0814179	0.0211591	0.0290757	0.131653	0	0	0.131653	0	0.131653
	ResidentialPV-mediumAC	0.0301119	0.0646935	0.00828288	0.0818271	0.0212654	0.0292218	0.132314	0.0948054	0.103088	0.235403	0	0.235403
	ResidentialPV-highAC	0.0408297	0.0705747	0.011231	0.0818271	0.0212654	0.0292218	0.132314	0.111404	0.122635	0.25495	0	0.25495
	CommercialPrivate-lowAC	0	0	0	0.0573	0.0421	0.0297	0.1291	0	0	0.1291	0	0.1291
	CommercialPrivate-mediumAC	0.0435661	0.0790253	0.00876471	0.0575879	0.0423116	0.0298492	0.129749	0.122591	0.131356	0.261105	0	0.261105
	CommercialPrivate-highAC	0.033005	0.0659502	0.00664	0.0575879	0.0423116	0.0298492	0.129749	0.0989551	0.105595	0.235344	0	0.235344
	CommercialPrivate-DC	0.144956	0.148876	0.0291625	0.0622015	0.0457013	0.0322406	0.140143	0.293832	0.322995	0.463138	0	0.463138
	CommercialPublic-mediumAC	0.0628639	0.0800052	0.0782353	0.0575879	0.0423116	0.0298492	0.129749	0.142869	0.221104	0.350853	0.00701706	0.35787
	CommercialPublic-highAC	0.0475192	0.066768	0.05512	0.0575879	0.0423116	0.0298492	0.129749	0.114287	0.169407	0.299156	0.00598312	0.305139
	CommercialPublic-DC	0.144956	0.148876	0.069575	0.0622015	0.0457013	0.0322406	0.140143	0.293832	0.363407	0.50355	0.010071	0.513621
Germany	ResidentialGrid-lowAC	0	0	0	0.04923	0.05328	0.13545	0.23796	0	0	0.23796	0	0.23796
	ResidentialGrid-mediumAC	0.0283463	0.0569778	0.00779721	0.0494774	0.0535477	0.136131	0.239156	0.085324	0.0931212	0.332277	0	0.332277
	ResidentialGrid-highAC	0.0384356	0.0621576	0.0105725	0.0494774	0.0535477	0.136131	0.239156	0.100593	0.111166	0.350321	0	0.350321
	ResidentialPV-lowAC	0	0	0	0.07512	0.0310983	0.079059	0.185277	0	0	0.185277	0	0.185277
	ResidentialPV-mediumAC	0.0283463	0.0569778	0.00779721	0.0754974	0.0312546	0.0794563	0.186208	0.085324	0.0931212	0.27933	0	0.27933
	ResidentialPV-highAC	0.0384356	0.0621576	0.0105725	0.0754974	0.0312546	0.0794563	0.186208	0.100593	0.111166	0.297374	0	0.297374
	CommercialPrivate-lowAC	0	0	0	0.0347	0.0524	0.1005	0.1876	0	0	0.1876	0	0.1876
	CommercialPrivate-mediumAC	0.0435661	0.071864	0.00876471	0.0348744	0.0526633	0.101005	0.188543	0.11543	0.124195	0.312738	0	0.312738
	CommercialPrivate-highAC	0.033005	0.0599738	0.00664	0.0348744	0.0526633	0.101005	0.188543	0.0929787	0.0996187	0.288161	0	0.288161
	CommercialPrivate-DC	0.144956	0.136886	0.0291625	0.0376683	0.0568823	0.109097	0.203647	0.281842	0.311005	0.514652	0	0.514652
	CommercialPublic-mediumAC	0.0628639	0.0723665	0.0782353	0.0348744	0.0526633	0.101005	0.188543	0.13523	0.213466	0.402008	0.00804017	0.410049
	CommercialPublic-highAC	0.0475192	0.0603932	0.05512	0.0348744	0.0526633	0.101005	0.188543	0.107912	0.163032	0.351575	0.0070315	0.358607
	CommercialPublic-DC	0.144956	0.136886	0.069575	0.0376683	0.0568823	0.109097	0.203647	0.281842	0.351417	0.555065	0.0111013	0.566166
Greece	ResidentialGrid-lowAC	0	0	0	0.08073	0.02106	0.05103	0.15282	0	0	0.15282	0	0.15282
	ResidentialGrid-mediumAC	0.0407614	0.0532862	0.0112123	0.0811357	0.0211658	0.0512864	0.153588	0.0940476	0.10526	0.258848	0	0.258848
	ResidentialGrid-highAC	0.0552698	0.0581304	0.0152031	0.0811357	0.0211658	0.0512864	0.153588	0.1134	0.128603	0.282191	0	0.282191
	ResidentialPV-lowAC	0	0	0	0.10354	0.0117887	0.0285648	0.143893	0	0	0.143893	0	0.143893
	ResidentialPV-mediumAC	0.0407614	0.0532862	0.0112123	0.10406	0.0118479	0.0287084	0.144616	0.0940476	0.10526	0.249876	0	0.249876
	ResidentialPV-highAC	0.0552698	0.0581304	0.0152031	0.10406	0.0118479	0.0287084	0.144616	0.1134	0.128603	0.273219	0	0.273219
	CommercialPrivate-lowAC	0	0	0	0.0799	0.0246	0.0386	0.1431	0	0	0.1431	0	0.1431
	CommercialPrivate-mediumAC	0.0435661	0.0354923	0.00876471	0.0803015	0.0247236	0.038794	0.143819	0.0790584	0.0878231	0.231642	0	0.231642
	CommercialPrivate-highAC	0.033005	0.0296199	0.00664	0.0803015	0.0247236	0.038794	0.143819	0.0626249	0.0692649	0.213084	0	0.213084
	CommercialPrivate-DC	0.144956	0.0759914	0.0291625	0.0867347	0.0267043	0.0419019	0.155341	0.220947	0.25011	0.405451	0	0.405451
	CommercialPublic-mediumAC	0.0628639	0.03357	0.0782353	0.0803015	0.0247236	0.038794	0.143819	0.0964339	0.174669	0.318488	0.00636977	0.324858
	CommercialPublic-highAC	0.0475192	0.0280157	0.05512	0.0803015	0.0247236	0.038794	0.143819	0.0755349	0.130655	0.274474	0.00548948	0.279964
	CommercialPublic-DC	0.144956	0.0759914	0.069575	0.0867347	0.0267043	0.0419019	0.155341	0.220947	0.290522	0.445863	0.00891727	0.454781
Hungary	ResidentialGrid-lowAC	0	0	0	0.03771	0.03816	0.02052	0.09639	0	0	0.09639	0	0.09639
	ResidentialGrid-mediumAC	0.0245574	0.0303147	0.00675501	0.0378995	0.0383518	0.0206231	0.0968744	0.0548721	0.0616271	0.158501	0	0.158501
	ResidentialGrid-highAC	0.0332982	0.0330706	0.00915934	0.0378995	0.0383518	0.0206231	0.0968744	0.0663688	0.0755281	0.172402	0	0.172402
	ResidentialPV-lowAC	0	0	0	0.084727	0.0240649	0.0129406	0.121732	0	0	0.121732	0	0.121732
	ResidentialPV-mediumAC	0.0245574	0.0303147	0.00675501	0.0851527	0.0241858	0.0130056	0.122344	0.0548721	0.0616271	0.183971	0	0.183971
	ResidentialPV-highAC	0.0332982	0.0330706	0.00915934	0.0851527	0.0241858	0.0130056	0.122344	0.0663688	0.0755281	0.197872	0	0.197872
	CommercialPrivate-lowAC	0	0	0	0.061	0.04	0.0102	0.1112	0	0	0.1112	0	0.1112
	CommercialPrivate-mediumAC	0.0435661	0.0317232	0.00876471	0.0613065	0.040201	0.0102513	0.111759	0.0752893	0.084054	0.195813	0	0.195813
	CommercialPrivate-highAC	0.033005	0.0264744	0.00664	0.0613065	0.040201	0.0102513	0.111759	0.0594794	0.0661194	0.177878	0	0.177878
	CommercialPrivate-DC	0.144956	0.069681	0.0291625	0.066218	0.0434216	0.0110725	0.120712	0.214637	0.2438	0.364512	0	0.364512
	CommercialPublic-mediumAC	0.0628639	0.0295497	0.0782353	0.0613065	0.040201	0.0102513	0.111759	0.0924135	0.170649	0.282408	0.00564815	0.288056
	CommercialPublic-highAC	0.0475192	0.0246605	0.05512	0.0613065	0.040201	0.0102513	0.111759	0.0721798	0.1273	0.239059	0.00478117	0.24384
	CommercialPublic-DC	0.144956	0.069681	0.069575	0.066218	0.0434216	0.0110725	0.120712	0.214637	0.284212	0.404924	0.00809848	0.413023
Ireland	ResidentialGrid-lowAC	0	0	0	0.09972	0.06102	0.03015	0.19089	0	0	0.19089	0	0.19089
	ResidentialGrid-mediumAC	0.0320895	0.0623985	0.00882686	0.100221	0.0613266	0.0303015	0.191849	0.094488	0.103315	0.295164	0	0.295164
	ResidentialGrid-highAC	0.0435111	0.0680711	0.0119686	0.100221	0.0613266	0.0303015	0.191849	0.111582	0.123551	0.3154	0	0.3154
	ResidentialPV-lowAC	0	0	0	0.136107	0.034899	0.0172436	0.18825	0	0	0.18825	0	0.18825
	ResidentialPV-mediumAC	0.0320895	0.0623985	0.00882686	0.136791	0.0350744	0.0173303	0.189196	0.094488	0.103315	0.292511	0	0.292511
	ResidentialPV-highAC	0.0435111	0.0680711	0.0119686	0.136791	0.0350744	0.0173303	0.189196	0.111582	0.123551	0.312747	0	0.312747
	CommercialPrivate-lowAC	0	0	0	0.092	0.0631	0.007	0.1621	0	0	0.1621	0	0.1621
	CommercialPrivate-mediumAC	0.0435661	0.0684718	0.00876471	0.0924623	0.0634171	0.00703518	0.162915	0.112038	0.120803	0.283717	0	0.283717
	CommercialPrivate-highAC	0.033005	0.0571428	0.00664	0.0924623	0.0634171	0.00703518	0.162915	0.0901478	0.0967878	0.259702	0	0.259702
	CommercialPrivate-DC	0.144956	0.131207	0.0291625	0.0998697	0.0684976	0.00759878	0.175966	0.276163	0.305326	0.481292	0	0.481292
	CommercialPublic-mediumAC	0.0628639	0.0687482	0.0782353	0.0924623	0.0634171	0.00703518	0.162915	0.131612	0.209847	0.372762	0.00745524	0.380217
	CommercialPublic-highAC	0.0475192	0.0573735	0.05512	0.0924623	0.0634171	0.00703518	0.162915	0.104893	0.160013	0.322927	0.00645855	0.329386
	CommercialPublic-DC	0.144956	0.131207	0.069575	0.0998697	0.0684976	0.00759878	0.175966	0.276163	0.345738	0.521704	0.0104341	0.532138
Italy	ResidentialGrid-lowAC	0	0	0	0.08046	0.03402	0.09297	0.20745	0	0	0.20745	0	0.20745
	ResidentialGrid-mediumAC	0.0422147	0.0762459	0.011612	0.0808643	0.034191	0.0934372	0.208492	0.118461	0.130073	0.338565	0	0.338565
	ResidentialGrid-highAC	0.0572403	0.0831773	0.0157451	0.0808643	0.034191	0.0934372	0.208492	0.140418	0.156163	0.364655	0	0.364655
	ResidentialPV-lowAC	0	0	0	0.0908108	0.01947	0.0532076	0.163488	0	0	0.163488	0	0.163488
	ResidentialPV-mediumAC	0.0422147	0.0762459	0.011612	0.0912671	0.0195678	0.053475	0.16431	0.118461	0.130073	0.294383	0	0.294383
	ResidentialPV-highAC	0.0572403	0.0831773	0.0157451	0.0912671	0.0195678	0.053475	0.16431	0.140418	0.156163	0.320473	0	0.320473
	CommercialPrivate-lowAC	0	0	0	0.081	0.028	0.0787	0.1877	0	0	0.1877	0	0.1877
	CommercialPrivate-mediumAC	0.0435661	0.0613105	0.00876471	0.081407	0.0281407	0.0790955	0.188643	0.104877	0.113641	0.302285	0	0.302285
	CommercialPrivate-highAC	0.033005	0.0511664	0.00664	0.081407	0.0281407	0.0790955	0.188643	0.0841714	0.0908114	0.279455	0	0.279455
	CommercialPrivate-DC	0.144956	0.119217	0.0291625	0.0879288	0.0303951	0.085432	0.203756	0.264173	0.293336	0.497092	0	0.497092
	CommercialPublic-mediumAC	0.0628639	0.0611095	0.0782353	0.081407	0.0281407	0.0790955	0.188643	0.123973	0.202209	0.390852	0.00781704	0.398669
	CommercialPublic-highAC	0.0475192	0.0509987	0.05512	0.081407	0.0281407	0.0790955	0.188643	0.0985179	0.153638	0.342281	0.00684562	0.349127
	CommercialPublic-DC	0.144956	0.119217	0.069575	0.0879288	0.0303951	0.085432	0.203756	0.264173	0.333748	0.537504	0.0107501	0.548255
Latvia	ResidentialGrid-lowAC	0	0	0	0.0513	0.04653	0.04167	0.1395	0	0	0.1395	0	0.1395
	ResidentialGrid-mediumAC	0.027058	0.0354706	0.00744285	0.0515578	0.0467638	0.0418794	0.140201	0.0625287	0.0699715	0.210173	0	0.210173
	ResidentialGrid-highAC	0.0366888	0.0386953	0.010092	0.0515578	0.0467638	0.0418794	0.140201	0.0753841	0.0854761	0.225677	0	0.225677
	ResidentialPV-lowAC	0	0	0	0.108816	0.0279063	0.0249915	0.161714	0	0	0.161714	0	0.161714
	ResidentialPV-mediumAC	0.027058	0.0354706	0.00744285	0.109363	0.0280466	0.0251171	0.162527	0.0625287	0.0699715	0.232498	0	0.232498
	ResidentialPV-highAC	0.0366888	0.0386953	0.010092	0.109363	0.0280466	0.0251171	0.162527	0.0753841	0.0854761	0.248003	0	0.248003
	CommercialPrivate-lowAC	0	0	0	0.0492	0.0561	0.0248	0.1301	0	0	0.1301	0	0.1301
	CommercialPrivate-mediumAC	0.0435661	0.0356807	0.00876471	0.0494472	0.0563819	0.0249246	0.130754	0.0792468	0.0880115	0.218765	0	0.218765
	CommercialPrivate-highAC	0.033005	0.0297772	0.00664	0.0494472	0.0563819	0.0249246	0.130754	0.0627822	0.0694222	0.200176	0	0.200176
	CommercialPrivate-DC	0.144956	0.0763069	0.0291625	0.0534086	0.0608988	0.0269214	0.141229	0.221263	0.250425	0.391654	0	0.391654
	CommercialPublic-mediumAC	0.0628639	0.033771	0.0782353	0.0494472	0.0563819	0.0249246	0.130754	0.0966349	0.17487	0.305624	0.00611248	0.311736
	CommercialPublic-highAC	0.0475192	0.0281835	0.05512	0.0494472	0.0563819	0.0249246	0.130754	0.0757027	0.130823	0.261576	0.00523153	0.266808
	CommercialPublic-DC	0.144956	0.0763069	0.069575	0.0534086	0.0608988	0.0269214	0.141229	0.221263	0.290838	0.432067	0.00864134	0.440708
Lithuania	ResidentialGrid-lowAC	0	0	0	0.04266	0.03879	0.02682	0.10827	0	0	0.10827	0	0.10827
	ResidentialGrid-mediumAC	0.027058	0.0335001	0.00744285	0.0428744	0.0389849	0.0269548	0.108814	0.0605581	0.0680009	0.176815	0	0.176815
	ResidentialGrid-highAC	0.0366888	0.0365455	0.010092	0.0428744	0.0389849	0.0269548	0.108814	0.0732343	0.0833264	0.19214	0	0.19214
	ResidentialPV-lowAC	0	0	0	0.0945294	0.0226153	0.0156366	0.132781	0	0	0.132781	0	0.132781
	ResidentialPV-mediumAC	0.027058	0.0335001	0.00744285	0.0950044	0.0227289	0.0157151	0.133449	0.0605581	0.0680009	0.201449	0	0.201449
	ResidentialPV-highAC	0.0366888	0.0365455	0.010092	0.0950044	0.0227289	0.0157151	0.133449	0.0732343	0.0833264	0.216775	0	0.216775
	CommercialPrivate-lowAC	0	0	0	0.0515	0.0438	0.0094	0.1047	0	0	0.1047	0	0.1047
	CommercialPrivate-mediumAC	0.0435661	0.0319116	0.00876471	0.0517588	0.0440201	0.00944724	0.105226	0.0754777	0.0842424	0.189469	0	0.189469
	CommercialPrivate-highAC	0.033005	0.0266317	0.00664	0.0517588	0.0440201	0.00944724	0.105226	0.0596367	0.0662767	0.171503	0	0.171503
	CommercialPrivate-DC	0.144956	0.0699966	0.0291625	0.0559053	0.0475467	0.0102041	0.113656	0.214953	0.244115	0.357771	0	0.357771
	CommercialPublic-mediumAC	0.0628639	0.0297507	0.0782353	0.0517588	0.0440201	0.00944724	0.105226	0.0926145	0.17085	0.276076	0.00552152	0.281597
	CommercialPublic-highAC	0.0475192	0.0248283	0.05512	0.0517588	0.0440201	0.00944724	0.105226	0.0723475	0.127468	0.232694	0.00465387	0.237348
	CommercialPublic-DC	0.144956	0.0699966	0.069575	0.0559053	0.0475467	0.0102041	0.113656	0.214953	0.284528	0.398184	0.00796367	0.406147
Luxembourg	ResidentialGrid-lowAC	0	0	0	0.04851	0.05031	0.04095	0.13977	0	0	0.13977	0	0.13977
	ResidentialGrid-mediumAC	0.0295849	0.0577439	0.00813793	0.0487538	0.0505628	0.0411558	0.140472	0.0873288	0.0954667	0.235939	0	0.235939
	ResidentialGrid-highAC	0.0401151	0.0629933	0.0110345	0.0487538	0.0505628	0.0411558	0.140472	0.103108	0.114143	0.254615	0	0.254615
	ResidentialPV-lowAC	0	0	0	0.0872101	0.0277987	0.0226269	0.137636	0	0	0.137636	0	0.137636
	ResidentialPV-mediumAC	0.0295849	0.0577439	0.00813793	0.0876483	0.0279384	0.0227406	0.138327	0.0873288	0.0954667	0.233794	0	0.233794
	ResidentialPV-highAC	0.0401151	0.0629933	0.0110345	0.0876483	0.0279384	0.0227406	0.138327	0.103108	0.114143	0.25247	0	0.25247
	CommercialPrivate-lowAC	0	0	0	0.0549	0.0416	0.0146	0.1111	0	0	0.1111	0	0.1111
	CommercialPrivate-mediumAC	0.0435661	0.0688487	0.00876471	0.0551759	0.041809	0.0146734	0.111658	0.112415	0.12118	0.232838	0	0.232838
	CommercialPrivate-highAC	0.033005	0.0574574	0.00664	0.0551759	0.041809	0.0146734	0.111658	0.0904624	0.0971024	0.208761	0	0.208761
	CommercialPrivate-DC	0.144956	0.131838	0.0291625	0.0595962	0.0451585	0.0158489	0.120604	0.276794	0.305957	0.42656	0	0.42656
	CommercialPublic-mediumAC	0.0628639	0.0691502	0.0782353	0.0551759	0.041809	0.0146734	0.111658	0.132014	0.210249	0.321908	0.00643815	0.328346
	CommercialPublic-highAC	0.0475192	0.057709	0.05512	0.0551759	0.041809	0.0146734	0.111658	0.105228	0.160348	0.272007	0.00544013	0.277447
	CommercialPublic-DC	0.144956	0.131838	0.069575	0.0595962	0.0451585	0.0158489	0.120604	0.276794	0.346369	0.466973	0.00933946	0.476312
Malta	ResidentialGrid-lowAC	0	0	0	0.10548	0.0225	0.00783	0.13581	0	0	0.13581	0	0.13581
	ResidentialGrid-mediumAC	0.0387891	0.0519791	0.0106697	0.10601	0.0226131	0.00786935	0.136492	0.0907682	0.101438	0.23793	0	0.23793
	ResidentialGrid-highAC	0.0525954	0.0567044	0.0144674	0.10601	0.0226131	0.00786935	0.136492	0.1093	0.123767	0.26026	0	0.26026
	ResidentialPV-lowAC	0	0	0	0.0930623	0.0133334	0.00464001	0.111036	0	0	0.111036	0	0.111036
	ResidentialPV-mediumAC	0.0387891	0.0519791	0.0106697	0.0935299	0.0134004	0.00466332	0.111594	0.0907682	0.101438	0.213031	0	0.213031
	ResidentialPV-highAC	0.0525954	0.0567044	0.0144674	0.0935299	0.0134004	0.00466332	0.111594	0.1093	0.123767	0.235361	0	0.235361
	CommercialPrivate-lowAC	0	0	0	0.1254	0.025	0.0015	0.1519	0	0	0.1519	0	0.1519
	CommercialPrivate-mediumAC	0.0435661	0.0371884	0.00876471	0.12603	0.0251256	0.00150754	0.152663	0.0807545	0.0895192	0.242182	0	0.242182
	CommercialPrivate-highAC	0.033005	0.0310354	0.00664	0.12603	0.0251256	0.00150754	0.152663	0.0640404	0.0706804	0.223344	0	0.223344
	CommercialPrivate-DC	0.144956	0.0788311	0.0291625	0.136127	0.0271385	0.00162831	0.164894	0.223787	0.25295	0.417843	0	0.417843
	CommercialPublic-mediumAC	0.0628639	0.0353792	0.0782353	0.12603	0.0251256	0.00150754	0.152663	0.098243	0.176478	0.329142	0.00658283	0.335724
	CommercialPublic-highAC	0.0475192	0.0295255	0.05512	0.12603	0.0251256	0.00150754	0.152663	0.0770448	0.132165	0.284828	0.00569656	0.290525
	CommercialPublic-DC	0.144956	0.0788311	0.069575	0.136127	0.0271385	0.00162831	0.164894	0.223787	0.293362	0.458256	0.00916511	0.467421
Netherlands	ResidentialGrid-lowAC	0	0	0	0.06309	0.0234	0.10332	0.18981	0	0	0.18981	0	0.18981
	ResidentialGrid-mediumAC	0.0305964	0.0698567	0.00841615	0.063407	0.0235176	0.103839	0.190764	0.100453	0.108869	0.299633	0	0.299633
	ResidentialGrid-highAC	0.0414866	0.0762073	0.0114117	0.063407	0.0235176	0.103839	0.190764	0.117694	0.129106	0.319869	0	0.319869
	ResidentialPV-lowAC	0	0	0	0.0940471	0.0133264	0.058841	0.166214	0	0	0.166214	0	0.166214
	ResidentialPV-mediumAC	0.0305964	0.0698567	0.00841615	0.0945197	0.0133933	0.0591367	0.16705	0.100453	0.108869	0.275919	0	0.275919
	ResidentialPV-highAC	0.0414866	0.0762073	0.0114117	0.0945197	0.0133933	0.0591367	0.16705	0.117694	0.129106	0.296155	0	0.296155
	CommercialPrivate-lowAC	0	0	0	0.0539	0.0258	0.0422	0.1219	0	0	0.1219	0	0.1219
	CommercialPrivate-mediumAC	0.0435661	0.0859981	0.00876471	0.0541709	0.0259296	0.0424121	0.122513	0.129564	0.138329	0.260841	0	0.260841
	CommercialPrivate-highAC	0.033005	0.0717693	0.00664	0.0541709	0.0259296	0.0424121	0.122513	0.104774	0.111414	0.233927	0	0.233927
	CommercialPrivate-DC	0.144956	0.16055	0.0291625	0.0585106	0.0280069	0.0458098	0.132327	0.305506	0.334669	0.466996	0	0.466996
	CommercialPublic-mediumAC	0.0628639	0.0874429	0.0782353	0.0541709	0.0259296	0.0424121	0.122513	0.150307	0.228542	0.351055	0.00702109	0.358076
	CommercialPublic-highAC	0.0475192	0.0729751	0.05512	0.0541709	0.0259296	0.0424121	0.122513	0.120494	0.175614	0.298127	0.00596254	0.304089
	CommercialPublic-DC	0.144956	0.16055	0.069575	0.0585106	0.0280069	0.0458098	0.132327	0.305506	0.375081	0.507409	0.0101482	0.517557
Poland	ResidentialGrid-lowAC	0	0	0	0.03744	0.036	0.04068	0.11412	0	0	0.11412	0	0.11412
	ResidentialGrid-mediumAC	0.0505409	0.0657025	0.0139023	0.0376281	0.0361809	0.0408844	0.114693	0.116243	0.130146	0.244839	0	0.244839
	ResidentialGrid-highAC	0.06853	0.0716755	0.0188506	0.0376281	0.0361809	0.0408844	0.114693	0.140205	0.159056	0.27375	0	0.27375
	ResidentialPV-lowAC	0	0	0	0.0868645	0.0220514	0.0249181	0.133834	0	0	0.133834	0	0.133834
	ResidentialPV-mediumAC	0.0505409	0.0657025	0.0139023	0.087301	0.0221622	0.0250433	0.134507	0.116243	0.130146	0.264652	0	0.264652
	ResidentialPV-highAC	0.06853	0.0716755	0.0188506	0.087301	0.0221622	0.0250433	0.134507	0.140205	0.159056	0.293563	0	0.293563
	CommercialPrivate-lowAC	0	0	0	0.0497	0.0444	0.021	0.1151	0	0	0.1151	0	0.1151
	CommercialPrivate-mediumAC	0.0435661	0.0351154	0.00876471	0.0499497	0.0446231	0.0211055	0.115678	0.0786815	0.0874462	0.203125	0	0.203125
	CommercialPrivate-highAC	0.033005	0.0293054	0.00664	0.0499497	0.0446231	0.0211055	0.115678	0.0623103	0.0689503	0.184629	0	0.184629
	CommercialPrivate-DC	0.144956	0.0753604	0.0291625	0.0539514	0.048198	0.0227964	0.124946	0.220316	0.249479	0.374425	0	0.374425
	CommercialPublic-mediumAC	0.0628639	0.033168	0.0782353	0.0499497	0.0446231	0.0211055	0.115678	0.0960318	0.174267	0.289946	0.00579891	0.295744
	CommercialPublic-highAC	0.0475192	0.0276802	0.05512	0.0499497	0.0446231	0.0211055	0.115678	0.0751994	0.130319	0.245998	0.00491996	0.250918
	CommercialPublic-DC	0.144956	0.0753604	0.069575	0.0539514	0.048198	0.0227964	0.124946	0.220316	0.289891	0.414837	0.00829674	0.423134
Portugal	ResidentialGrid-lowAC	0	0	0	0.06084	0.04086	0.08316	0.18486	0	0	0.18486	0	0.18486
	ResidentialGrid-mediumAC	0.0306308	0.0399312	0.00842564	0.0611457	0.0410653	0.0835779	0.185789	0.0705621	0.0789877	0.264777	0	0.264777
	ResidentialGrid-highAC	0.0415334	0.0435614	0.0114246	0.0611457	0.0410653	0.0835779	0.185789	0.0850947	0.0965193	0.282308	0	0.282308
	ResidentialPV-lowAC	0	0	0	0.0791801	0.0228836	0.0465737	0.148637	0	0	0.148637	0	0.148637
	ResidentialPV-mediumAC	0.0306308	0.0399312	0.00842564	0.079578	0.0229986	0.0468077	0.149384	0.0705621	0.0789877	0.228372	0	0.228372
	ResidentialPV-highAC	0.0415334	0.0435614	0.0114246	0.079578	0.0229986	0.0468077	0.149384	0.0850947	0.0965193	0.245904	0	0.245904
	CommercialPrivate-lowAC	0	0	0	0.0683	0.0368	0.0391	0.1442	0	0	0.1442	0	0.1442
	CommercialPrivate-mediumAC	0.0435661	0.0353038	0.00876471	0.0686432	0.0369849	0.0392965	0.144925	0.0788699	0.0876346	0.232559	0	0.232559
	CommercialPrivate-highAC	0.033005	0.0294626	0.00664	0.0686432	0.0369849	0.0392965	0.144925	0.0624676	0.0691076	0.214032	0	0.214032
	CommercialPrivate-DC	0.144956	0.0756759	0.0291625	0.0741424	0.0399479	0.0424446	0.156535	0.220632	0.249794	0.406329	0	0.406329
	CommercialPublic-mediumAC	0.0628639	0.033369	0.0782353	0.0686432	0.0369849	0.0392965	0.144925	0.0962329	0.174468	0.319393	0.00638786	0.325781
	CommercialPublic-highAC	0.0475192	0.027848	0.05512	0.0686432	0.0369849	0.0392965	0.144925	0.0753672	0.130487	0.275412	0.00550824	0.28092
	CommercialPublic-DC	0.144956	0.0756759	0.069575	0.0741424	0.0399479	0.0424446	0.156535	0.220632	0.290207	0.446742	0.00893484	0.455677
Romania	ResidentialGrid-lowAC	0	0	0	0.05364	0.03717	0.03474	0.12555	0	0	0.12555	0	0.12555
	ResidentialGrid-mediumAC	0.0488973	0.0564436	0.0134502	0.0539095	0.0373568	0.0349146	0.126181	0.105341	0.118791	0.244972	0	0.244972
	ResidentialGrid-highAC	0.0663014	0.0615749	0.0182375	0.0539095	0.0373568	0.0349146	0.126181	0.127876	0.146114	0.272295	0	0.272295
	ResidentialPV-lowAC	0	0	0	0.0972468	0.0207673	0.0194097	0.137424	0	0	0.137424	0	0.137424
	ResidentialPV-mediumAC	0.0488973	0.0564436	0.0134502	0.0977355	0.0208717	0.0195072	0.138114	0.105341	0.118791	0.256905	0	0.256905
	ResidentialPV-highAC	0.0663014	0.0615749	0.0182375	0.0977355	0.0208717	0.0195072	0.138114	0.127876	0.146114	0.284228	0	0.284228
	CommercialPrivate-lowAC	0	0	0	0.0606	0.0337	0.0155	0.1098	0	0	0.1098	0	0.1098
	CommercialPrivate-mediumAC	0.0435661	0.0275772	0.00876471	0.0609045	0.0338693	0.0155779	0.110352	0.0711433	0.079908	0.19026	0	0.19026
	CommercialPrivate-highAC	0.033005	0.0230144	0.00664	0.0609045	0.0338693	0.0155779	0.110352	0.0560194	0.0626594	0.173011	0	0.173011
	CommercialPrivate-DC	0.144956	0.0627396	0.0291625	0.0657838	0.0365827	0.0168259	0.119192	0.207696	0.236858	0.35605	0	0.35605
	CommercialPublic-mediumAC	0.0628639	0.0251273	0.0782353	0.0609045	0.0338693	0.0155779	0.110352	0.0879911	0.166226	0.276578	0.00553156	0.28211
	CommercialPublic-highAC	0.0475192	0.0209698	0.05512	0.0609045	0.0338693	0.0155779	0.110352	0.0684891	0.123609	0.233961	0.00467922	0.23864
	CommercialPublic-DC	0.144956	0.0627396	0.069575	0.0657838	0.0365827	0.0168259	0.119192	0.207696	0.277271	0.396463	0.00792926	0.404392
Slovakia	ResidentialGrid-lowAC	0	0	0	0.0459	0.02538	0.05238	0.12366	0	0	0.12366	0	0.12366
	ResidentialGrid-mediumAC	0.0493082	0.0644591	0.0135632	0.0461307	0.0255075	0.0526432	0.124281	0.113767	0.127331	0.251612	0	0.251612
	ResidentialGrid-highAC	0.0668586	0.070319	0.0183908	0.0461307	0.0255075	0.0526432	0.124281	0.137178	0.155568	0.27985	0	0.27985
	ResidentialPV-lowAC	0	0	0	0.0821056	0.0155339	0.0320593	0.129699	0	0	0.129699	0	0.129699
	ResidentialPV-mediumAC	0.0493082	0.0644591	0.0135632	0.0825182	0.015612	0.0322204	0.130351	0.113767	0.127331	0.257681	0	0.257681
	ResidentialPV-highAC	0.0668586	0.070319	0.0183908	0.0825182	0.015612	0.0322204	0.130351	0.137178	0.155568	0.285919	0	0.285919
	CommercialPrivate-lowAC	0	0	0	0.0579	0.0547	0.0366	0.1492	0	0	0.1492	0	0.1492
	CommercialPrivate-mediumAC	0.0435661	0.0354923	0.00876471	0.058191	0.0549749	0.0367839	0.14995	0.0790584	0.0878231	0.237773	0	0.237773
	CommercialPrivate-highAC	0.033005	0.0296199	0.00664	0.058191	0.0549749	0.0367839	0.14995	0.0626249	0.0692649	0.219215	0	0.219215
	CommercialPrivate-DC	0.144956	0.0759914	0.0291625	0.0628528	0.0593791	0.0397308	0.161963	0.220947	0.25011	0.412073	0	0.412073
	CommercialPublic-mediumAC	0.0628639	0.03357	0.0782353	0.058191	0.0549749	0.0367839	0.14995	0.0964339	0.174669	0.324619	0.00649238	0.331111
	CommercialPublic-highAC	0.0475192	0.0280157	0.05512	0.058191	0.0549749	0.0367839	0.14995	0.0755349	0.130655	0.280605	0.00561209	0.286217
	CommercialPublic-DC	0.144956	0.0759914	0.069575	0.0628528	0.0593791	0.0397308	0.161963	0.220947	0.290522	0.452485	0.0090497	0.461535
Slovenia	ResidentialGrid-lowAC	0	0	0	0.05157	0.04158	0.03537	0.12852	0	0	0.12852	0	0.12852
	ResidentialGrid-mediumAC	0.05013	0.0746606	0.0137893	0.0518291	0.0417889	0.0355477	0.129166	0.124791	0.13858	0.267746	0	0.267746
	ResidentialGrid-highAC	0.0679729	0.081448	0.0186973	0.0518291	0.0417889	0.0355477	0.129166	0.149421	0.168118	0.297284	0	0.297284
	ResidentialPV-lowAC	0	0	0	0.098013	0.0245554	0.020888	0.143456	0	0	0.143456	0	0.143456
	ResidentialPV-mediumAC	0.05013	0.0746606	0.0137893	0.0985055	0.0246788	0.020993	0.144177	0.124791	0.13858	0.282757	0	0.282757
	ResidentialPV-highAC	0.0679729	0.081448	0.0186973	0.0985055	0.0246788	0.020993	0.144177	0.149421	0.168118	0.312295	0	0.312295
	CommercialPrivate-lowAC	0	0	0	0.0587	0.0371	0.0175	0.1133	0	0	0.1133	0	0.1133
	CommercialPrivate-mediumAC	0.0435661	0.044915	0.00876471	0.058995	0.0372864	0.0175879	0.113869	0.0884811	0.0972458	0.211115	0	0.211115
	CommercialPrivate-highAC	0.033005	0.0374836	0.00664	0.058995	0.0372864	0.0175879	0.113869	0.0704886	0.0771286	0.190998	0	0.190998
	CommercialPrivate-DC	0.144956	0.0917673	0.0291625	0.0637212	0.0402736	0.018997	0.122992	0.236723	0.265886	0.388878	0	0.388878
	CommercialPublic-mediumAC	0.0628639	0.0436209	0.0782353	0.058995	0.0372864	0.0175879	0.113869	0.106485	0.18472	0.298589	0.00597179	0.304561
	CommercialPublic-highAC	0.0475192	0.0364037	0.05512	0.058995	0.0372864	0.0175879	0.113869	0.0839229	0.139043	0.252912	0.00505824	0.25797
	CommercialPublic-DC	0.144956	0.0917673	0.069575	0.0637212	0.0402736	0.018997	0.122992	0.236723	0.306298	0.42929	0.0085858	0.437876
Spain	ResidentialGrid-lowAC	0	0	0	0.06309	0.03645	0.07983	0.17937	0	0	0.17937	0	0.17937
	ResidentialGrid-mediumAC	0.0301328	0.0502546	0.00828863	0.063407	0.0366332	0.0802312	0.180271	0.0803873	0.088676	0.268947	0	0.268947
	ResidentialGrid-highAC	0.040858	0.0548232	0.0112388	0.063407	0.0366332	0.0802312	0.180271	0.0956812	0.10692	0.287191	0	0.287191
	ResidentialPV-lowAC	0	0	0	0.087548	0.0179204	0.0392479	0.144716	0	0	0.144716	0	0.144716
	ResidentialPV-mediumAC	0.0301328	0.0502546	0.00828863	0.087988	0.0180105	0.0394451	0.145444	0.0803873	0.088676	0.23412	0	0.23412
	ResidentialPV-highAC	0.040858	0.0548232	0.0112388	0.087988	0.0180105	0.0394451	0.145444	0.0956812	0.10692	0.252364	0	0.252364
	CommercialPrivate-lowAC	0	0	0	0.0802	0.0265	0.0371	0.1438	0	0	0.1438	0	0.1438
	CommercialPrivate-mediumAC	0.0435661	0.0541493	0.00876471	0.080603	0.0266332	0.0372864	0.144523	0.0977154	0.10648	0.251003	0	0.251003
	CommercialPrivate-highAC	0.033005	0.04519	0.00664	0.080603	0.0266332	0.0372864	0.144523	0.078195	0.084835	0.229358	0	0.229358
	CommercialPrivate-DC	0.144956	0.107228	0.0291625	0.0870604	0.0287668	0.0402736	0.156101	0.252184	0.281346	0.437447	0	0.437447
	CommercialPublic-mediumAC	0.0628639	0.0534708	0.0782353	0.080603	0.0266332	0.0372864	0.144523	0.116335	0.19457	0.339093	0.00678185	0.345874
	CommercialPublic-highAC	0.0475192	0.0446238	0.05512	0.080603	0.0266332	0.0372864	0.144523	0.0921431	0.147263	0.291786	0.00583571	0.297621
	CommercialPublic-DC	0.144956	0.107228	0.069575	0.0870604	0.0287668	0.0402736	0.156101	0.252184	0.321759	0.477859	0.00955719	0.487417
Sweden	ResidentialGrid-lowAC	0	0	0	0.04464	0.04896	0.06219	0.15579	0	0	0.15579	0	0.15579
	ResidentialGrid-mediumAC	0.0351198	0.0794172	0.00966041	0.0448643	0.049206	0.0625025	0.156573	0.114537	0.124197	0.28077	0	0.28077
	ResidentialGrid-highAC	0.0476201	0.0866369	0.0130989	0.0448643	0.049206	0.0625025	0.156573	0.134257	0.147356	0.303929	0	0.303929
	ResidentialPV-lowAC	0	0	0	0.0919937	0.0293608	0.0372947	0.158649	0	0	0.158649	0	0.158649
	ResidentialPV-mediumAC	0.0351198	0.0794172	0.00966041	0.092456	0.0295083	0.0374821	0.159446	0.114537	0.124197	0.283644	0	0.283644
	ResidentialPV-highAC	0.0476201	0.0866369	0.0130989	0.092456	0.0295083	0.0374821	0.159446	0.134257	0.147356	0.306802	0	0.306802
	CommercialPrivate-lowAC	0	0	0	0.0441	0.0381	0.0039	0.0861	0	0	0.0861	0	0.0861
	CommercialPrivate-mediumAC	0.0435661	0.0848673	0.00876471	0.0443216	0.0382915	0.0039196	0.0865327	0.128433	0.137198	0.223731	0	0.223731
	CommercialPrivate-highAC	0.033005	0.0708257	0.00664	0.0443216	0.0382915	0.0039196	0.0865327	0.103831	0.110471	0.197003	0	0.197003
	CommercialPrivate-DC	0.144956	0.158657	0.0291625	0.0478723	0.0413591	0.00423361	0.093465	0.303613	0.332776	0.426241	0	0.426241
	CommercialPublic-mediumAC	0.0628639	0.0862368	0.0782353	0.0443216	0.0382915	0.0039196	0.0865327	0.149101	0.227336	0.313869	0.00627737	0.320146
	CommercialPublic-highAC	0.0475192	0.0719685	0.05512	0.0443216	0.0382915	0.0039196	0.0865327	0.119488	0.174608	0.26114	0.00522281	0.266363
	CommercialPublic-DC	0.144956	0.158657	0.069575	0.0478723	0.0413591	0.00423361	0.093465	0.303613	0.373188	0.466653	0.00933307	0.475986
United Kingdom	ResidentialGrid-lowAC	0	0	0	0.08064	0.03951	0.0558	0.17595	0	0	0.17595	0	0.17595
	ResidentialGrid-mediumAC	0.0313068	0.0608766	0.00861157	0.0810452	0.0397085	0.0560804	0.176834	0.0921834	0.100795	0.277629	0	0.277629
	ResidentialGrid-highAC	0.0424499	0.0664109	0.0116767	0.0810452	0.0397085	0.0560804	0.176834	0.108861	0.120537	0.297372	0	0.297372
	ResidentialPV-lowAC	0	0	0	0.108082	0.0235333	0.0332361	0.164851	0	0	0.164851	0	0.164851
	ResidentialPV-mediumAC	0.0313068	0.0608766	0.00861157	0.108625	0.0236515	0.0334031	0.16568	0.0921834	0.100795	0.266475	0	0.266475
	ResidentialPV-highAC	0.0424499	0.0664109	0.0116767	0.108625	0.0236515	0.0334031	0.16568	0.108861	0.120537	0.286217	0	0.286217
	CommercialPrivate-lowAC	0	0	0	0.0801	0.0416	0.0473	0.169	0	0	0.169	0	0.169
	CommercialPrivate-mediumAC	0.0435661	0.0684718	0.00876471	0.0805025	0.041809	0.0475377	0.169849	0.112038	0.120803	0.290652	0	0.290652
	CommercialPrivate-highAC	0.033005	0.0571428	0.00664	0.0805025	0.041809	0.0475377	0.169849	0.0901478	0.0967878	0.266637	0	0.266637
	CommercialPrivate-DC	0.144956	0.131207	0.0291625	0.0869518	0.0451585	0.0513461	0.183456	0.276163	0.305326	0.488782	0	0.488782
	CommercialPublic-mediumAC	0.0628639	0.0687482	0.0782353	0.0805025	0.041809	0.0475377	0.169849	0.131612	0.209847	0.379697	0.00759393	0.387291
	CommercialPublic-highAC	0.0475192	0.0573735	0.05512	0.0805025	0.041809	0.0475377	0.169849	0.104893	0.160013	0.329862	0.00659724	0.336459
	CommercialPublic-DC	0.144956	0.131207	0.069575	0.0869518	0.0451585	0.0513461	0.183456	0.276163	0.345738	0.529195	0.0105839	0.539778
Norway	ResidentialGrid-lowAC	0	0	0	0.04527	0.03645	0.03618	0.1179	0	0	0.1179	0	0.1179
	ResidentialGrid-mediumAC	0.0331372	0.0818119	0.00911507	0.0454975	0.0366332	0.0363618	0.118492	0.114949	0.124064	0.242557	0	0.242557
	ResidentialGrid-highAC	0.0449318	0.0892494	0.0123594	0.0454975	0.0366332	0.0363618	0.118492	0.134181	0.146541	0.265033	0	0.265033
	ResidentialPV-lowAC	0	0	0	0.0879753	0.0212074	0.0210503	0.130233	0	0	0.130233	0	0.130233
	ResidentialPV-mediumAC	0.0331372	0.0818119	0.00911507	0.0884174	0.021314	0.0211561	0.130887	0.114949	0.124064	0.254952	0	0.254952
	ResidentialPV-highAC	0.0449318	0.0892494	0.0123594	0.0884174	0.021314	0.0211561	0.130887	0.134181	0.146541	0.277428	0	0.277428
	CommercialPrivate-lowAC	0	0	0	0.0434	0.0268	0.01	0.0802	0	0	0.0802	0	0.0802
	CommercialPrivate-mediumAC	0.0435661	0.0956092	0.00876471	0.0436181	0.0269347	0.0100503	0.080603	0.139175	0.14794	0.228543	0	0.228543
	CommercialPrivate-highAC	0.033005	0.0797903	0.00664	0.0436181	0.0269347	0.0100503	0.080603	0.112795	0.119435	0.200038	0	0.200038
	CommercialPrivate-DC	0.144956	0.176642	0.0291625	0.0471125	0.0290925	0.0108554	0.0870604	0.321598	0.35076	0.437821	0	0.437821
	CommercialPublic-mediumAC	0.0628639	0.0976948	0.0782353	0.0436181	0.0269347	0.0100503	0.080603	0.160559	0.238794	0.319397	0.00638794	0.325785
	CommercialPublic-highAC	0.0475192	0.0815308	0.05512	0.0436181	0.0269347	0.0100503	0.080603	0.12905	0.18417	0.264773	0.00529546	0.270068
	CommercialPublic-DC	0.144956	0.176642	0.069575	0.0471125	0.0290925	0.0108554	0.0870604	0.321598	0.391173	0.478233	0.00956466	0.487798
Switzerland	ResidentialGrid-lowAC	0	0	0	0.0576807	0.0631211	0.0397559	0.160558	0	0	0.160558	0	0.160558
	ResidentialGrid-mediumAC	0.0321848	0.0863963	0.00885308	0.0579706	0.0634383	0.0399557	0.161365	0.118581	0.127434	0.288799	0	0.288799
	ResidentialGrid-highAC	0.0436404	0.0942505	0.0120042	0.0579706	0.0634383	0.0399557	0.161365	0.137891	0.149895	0.31126	0	0.31126
	ResidentialPV-lowAC	0	0	0	0.0907978	0.0355018	0.0223603	0.14866	0	0	0.14866	0	0.14866
	ResidentialPV-mediumAC	0.0321848	0.0863963	0.00885308	0.091254	0.0356802	0.0224726	0.149407	0.118581	0.127434	0.276841	0	0.276841
	ResidentialPV-highAC	0.0436404	0.0942505	0.0120042	0.091254	0.0356802	0.0224726	0.149407	0.137891	0.149895	0.299302	0	0.299302
	CommercialPrivate-lowAC	0	0	0	0.0646186	0.0708848	0.0304682	0.165972	0	0	0.165972	0	0.165972
	CommercialPrivate-mediumAC	0.0435661	0.106762	0.00876471	0.0649433	0.0712411	0.0306213	0.166806	0.150328	0.159093	0.325899	0	0.325899
	CommercialPrivate-highAC	0.033005	0.0890978	0.00664	0.0649433	0.0712411	0.0306213	0.166806	0.122103	0.128743	0.295548	0	0.295548
	CommercialPrivate-DC	0.144956	0.195314	0.0291625	0.0701461	0.0769484	0.0330745	0.180169	0.34027	0.369433	0.549602	0	0.549602
	CommercialPublic-mediumAC	0.0628639	0.109591	0.0782353	0.0649433	0.0712411	0.0306213	0.166806	0.172455	0.25069	0.417496	0.00834992	0.425846
	CommercialPublic-highAC	0.0475192	0.0914588	0.05512	0.0649433	0.0712411	0.0306213	0.166806	0.138978	0.194098	0.360904	0.00721807	0.368122
	CommercialPublic-DC	0.144956	0.195314	0.069575	0.0701461	0.0769484	0.0330745	0.180169	0.34027	0.409845	0.590014	0.0118003	0.601815
