# Supplementary material for: Comparing the levelized cost of electric vehicle charging options in Europe
Source: Nat Commun. 2022 Sep 8;13:5277. doi: 10.1038/s41467-022-32835-7 (PMC9458728; doi:10.1038/s41467-022-32835-7)
Supplement: Supplementary file 8 — Software 1 [file 41467_2022_32835_MOESM8_ESM.zip › LCOC-Model/output/_Scenario_UtilizationRate1.xlsx]

## Sheet: UtilizationRate1
Country	Option	LCOEquipment	LCOInstallation	LCOOM	LCOEnergy	LCONetwork	LCOTaxes	LCOElectricity	LCOProject	LCOInfrastructure	LCOCwoT	LCOTransaction	LCOC
Austria	ResidentialGrid-lowAC	0	0	0	0.05733	0.04995	0.05535	0.16263	0	0	0.16263	0	0.16263
	ResidentialGrid-mediumAC	0.0308735	0.0689155	0.00737131	0.0576181	0.050201	0.0556281	0.163447	0.099789	0.10716	0.270608	0	0.270608
	ResidentialGrid-highAC	0.0418624	0.0751805	0.009995	0.0576181	0.050201	0.0556281	0.163447	0.117043	0.127038	0.290485	0	0.290485
	ResidentialPV-lowAC	0	0	0	0.087961	0.0298278	0.0330524	0.150841	0	0	0.150841	0	0.150841
	ResidentialPV-mediumAC	0.0308735	0.0689155	0.00737131	0.088403	0.0299777	0.0332185	0.151599	0.099789	0.10716	0.258759	0	0.258759
	ResidentialPV-highAC	0.0418624	0.0751805	0.009995	0.088403	0.0299777	0.0332185	0.151599	0.117043	0.127038	0.278637	0	0.278637
	CommercialPrivate-lowAC	0	0	0	0.053	0.0459	0.0277	0.1266	0	0	0.1266	0	0.1266
	CommercialPrivate-mediumAC	2.52366	4.8288	0.459706	0.0532663	0.0461307	0.0278392	0.127236	7.35246	7.81217	7.9394	0	7.9394
	CommercialPrivate-highAC	0.94572	1.99338	0.172271	0.0532663	0.0461307	0.0278392	0.127236	2.93909	3.11137	3.2386	0	3.2386
	CommercialPrivate-DC	2.9241	3.14956	0.532648	0.0575337	0.0498263	0.0300695	0.137429	6.07366	6.60631	6.74374	0	6.74374
	CommercialPublic-mediumAC	3.64153	4.9023	4.10342	0.0532663	0.0461307	0.0278392	0.127236	8.54383	12.6472	12.7745	0.25549	13.03
	CommercialPublic-highAC	1.36161	2.02372	1.43005	0.0532663	0.0461307	0.0278392	0.127236	3.38533	4.81538	4.94262	0.0988523	5.04147
	CommercialPublic-DC	2.9241	3.14956	1.27078	0.0575337	0.0498263	0.0300695	0.137429	6.07366	7.34444	7.48187	0.149637	7.6315
Belgium	ResidentialGrid-lowAC	0	0	0	0.0702	0.08784	0.07686	0.2349	0	0	0.2349	0	0.2349
	ResidentialGrid-mediumAC	0.0290273	0.0655344	0.00693053	0.0705528	0.0882814	0.0772462	0.23608	0.0945618	0.101492	0.337573	0	0.337573
	ResidentialGrid-highAC	0.0393591	0.0714921	0.00939733	0.0705528	0.0882814	0.0772462	0.23608	0.110851	0.120249	0.356329	0	0.356329
	ResidentialPV-lowAC	0	0	0	0.0989107	0.0489211	0.0428059	0.190638	0	0	0.190638	0	0.190638
	ResidentialPV-mediumAC	0.0290273	0.0655344	0.00693053	0.0994077	0.0491669	0.043021	0.191596	0.0945618	0.101492	0.293088	0	0.293088
	ResidentialPV-highAC	0.0393591	0.0714921	0.00939733	0.0994077	0.0491669	0.043021	0.191596	0.110851	0.120249	0.311844	0	0.311844
	CommercialPrivate-lowAC	0	0	0	0.0543	0.0623	0.0398	0.1564	0	0	0.1564	0	0.1564
	CommercialPrivate-mediumAC	2.52366	4.90521	0.459706	0.0545729	0.0626131	0.04	0.157186	7.42888	7.88858	8.04577	0	8.04577
	CommercialPrivate-highAC	0.94572	2.02492	0.172271	0.0545729	0.0626131	0.04	0.157186	2.97064	3.14291	3.3001	0	3.3001
	CommercialPrivate-DC	2.9241	3.19412	0.532648	0.0589449	0.0676292	0.0432045	0.169779	6.11821	6.65086	6.82064	0	6.82064
	CommercialPublic-mediumAC	3.64153	4.98381	4.10342	0.0545729	0.0626131	0.04	0.157186	8.62534	12.7288	12.8859	0.257719	13.1437
	CommercialPublic-highAC	1.36161	2.05737	1.43005	0.0545729	0.0626131	0.04	0.157186	3.41898	4.84903	5.00622	0.100124	5.10634
	CommercialPublic-DC	2.9241	3.19412	1.27078	0.0589449	0.0676292	0.0432045	0.169779	6.11821	7.38899	7.55877	0.151175	7.70994
Bulgaria	ResidentialGrid-lowAC	0	0	0	0.04914	0.02322	0.01449	0.08685	0	0	0.08685	0	0.08685
	ResidentialGrid-mediumAC	0.0532568	0.0587609	0.0127155	0.0493869	0.0233367	0.0145628	0.0872864	0.112018	0.124733	0.21202	0	0.21202
	ResidentialGrid-highAC	0.0722126	0.0641028	0.0172414	0.0493869	0.0233367	0.0145628	0.0872864	0.136315	0.153557	0.240843	0	0.240843
	ResidentialPV-lowAC	0	0	0	0.0868895	0.0130739	0.00815853	0.108122	0	0	0.108122	0	0.108122
	ResidentialPV-mediumAC	0.0532568	0.0587609	0.0127155	0.0873261	0.0131396	0.00819952	0.108665	0.112018	0.124733	0.233398	0	0.233398
	ResidentialPV-highAC	0.0722126	0.0641028	0.0172414	0.0873261	0.0131396	0.00819952	0.108665	0.136315	0.153557	0.262222	0	0.262222
	CommercialPrivate-lowAC	0	0	0	0.0719	0.0241	0.001	0.097	0	0	0.097	0	0.097
	CommercialPrivate-mediumAC	2.52366	1.44464	0.459706	0.0722613	0.0242211	0.00100503	0.0974874	3.9683	4.42801	4.52549	0	4.52549
	CommercialPrivate-highAC	0.94572	0.59636	0.172271	0.0722613	0.0242211	0.00100503	0.0974874	1.54208	1.71435	1.81184	0	1.81184
	CommercialPrivate-DC	2.9241	1.1765	0.532648	0.0780504	0.0261615	0.00108554	0.105297	4.10059	4.63324	4.73854	0	4.73854
	CommercialPublic-mediumAC	3.64153	1.29253	4.10342	0.0722613	0.0242211	0.00100503	0.0974874	4.93406	9.03748	9.13497	0.182699	9.31766
	CommercialPublic-highAC	1.36161	0.53357	1.43005	0.0722613	0.0242211	0.00100503	0.0974874	1.89518	3.32523	3.42272	0.0684544	3.49117
	CommercialPublic-DC	2.9241	1.1765	1.27078	0.0780504	0.0261615	0.00108554	0.105297	4.10059	5.37137	5.47667	0.109533	5.5862
Croatia	ResidentialGrid-lowAC	0	0	0	0.05121	0.03735	0.02592	0.11448	0	0	0.11448	0	0.11448
	ResidentialGrid-mediumAC	0.0355045	0.0458968	0.00847701	0.0514673	0.0375377	0.0260503	0.115055	0.0814013	0.0898783	0.204934	0	0.204934
	ResidentialGrid-highAC	0.0481417	0.0500693	0.0114943	0.0514673	0.0375377	0.0260503	0.115055	0.098211	0.109705	0.224761	0	0.224761
	ResidentialPV-lowAC	0	0	0	0.0928403	0.022707	0.0157581	0.131305	0	0	0.131305	0	0.131305
	ResidentialPV-mediumAC	0.0355045	0.0458968	0.00847701	0.0933069	0.0228211	0.0158373	0.131965	0.0814013	0.0898783	0.221844	0	0.221844
	ResidentialPV-highAC	0.0481417	0.0500693	0.0114943	0.0933069	0.0228211	0.0158373	0.131965	0.098211	0.109705	0.24167	0	0.24167
	CommercialPrivate-lowAC	0	0	0	0.0655	0.0445	0.0148	0.1248	0	0	0.1248	0	0.1248
	CommercialPrivate-mediumAC	2.52366	2.0123	0.459706	0.0658291	0.0447236	0.0148744	0.125427	4.53597	4.99567	5.1211	0	5.1211
	CommercialPrivate-highAC	0.94572	0.830698	0.172271	0.0658291	0.0447236	0.0148744	0.125427	1.77642	1.94869	2.07412	0	2.07412
	CommercialPrivate-DC	2.9241	1.50746	0.532648	0.0711029	0.0483066	0.016066	0.135475	4.43156	4.96421	5.09968	0	5.09968
	CommercialPublic-mediumAC	3.64153	1.89804	4.10342	0.0658291	0.0447236	0.0148744	0.125427	5.53957	9.64299	9.76841	0.195368	9.96378
	CommercialPublic-highAC	1.36161	0.78353	1.43005	0.0658291	0.0447236	0.0148744	0.125427	2.14514	3.57519	3.70062	0.0740124	3.77463
	CommercialPublic-DC	2.9241	1.50746	1.27078	0.0711029	0.0483066	0.016066	0.135475	4.43156	5.70234	5.83781	0.116756	5.95457
Cyprus	ResidentialGrid-lowAC	0	0	0	0.10809	0.02808	0.05832	0.19449	0	0	0.19449	0	0.19449
	ResidentialGrid-mediumAC	0.0422504	0.0561989	0.0100876	0.108633	0.0282211	0.0586131	0.195467	0.0984493	0.108537	0.304004	0	0.304004
	ResidentialGrid-highAC	0.0572886	0.0613079	0.0136782	0.108633	0.0282211	0.0586131	0.195467	0.118597	0.132275	0.327742	0	0.327742
	ResidentialPV-lowAC	0	0	0	0.0952387	0.0171744	0.03567	0.148083	0	0	0.148083	0	0.148083
	ResidentialPV-mediumAC	0.0422504	0.0561989	0.0100876	0.0957173	0.0172607	0.0358492	0.148827	0.0984493	0.108537	0.257364	0	0.257364
	ResidentialPV-highAC	0.0572886	0.0613079	0.0136782	0.0957173	0.0172607	0.0358492	0.148827	0.118597	0.132275	0.281102	0	0.281102
	CommercialPrivate-lowAC	0	0	0	0.1201	0.0293	0.0325	0.1819	0	0	0.1819	0	0.1819
	CommercialPrivate-mediumAC	2.52366	2.12453	0.459706	0.120704	0.0294472	0.0326633	0.182814	4.64819	5.1079	5.29071	0	5.29071
	CommercialPrivate-highAC	0.94572	0.877027	0.172271	0.120704	0.0294472	0.0326633	0.182814	1.82275	1.99502	2.17783	0	2.17783
	CommercialPrivate-DC	2.9241	1.5729	0.532648	0.130373	0.0318063	0.0352801	0.19746	4.49699	5.02964	5.2271	0	5.2271
	CommercialPublic-mediumAC	3.64153	2.01775	4.10342	0.120704	0.0294472	0.0326633	0.182814	5.65928	9.7627	9.94551	0.19891	10.1444
	CommercialPublic-highAC	1.36161	0.832948	1.43005	0.120704	0.0294472	0.0326633	0.182814	2.19456	3.62461	3.80742	0.0761485	3.88357
	CommercialPublic-DC	2.9241	1.5729	1.27078	0.130373	0.0318063	0.0352801	0.19746	4.49699	5.76777	5.96523	0.119305	6.08453
Czech Republic	ResidentialGrid-lowAC	0	0	0	0.0603	0.02385	0.04005	0.1242	0	0	0.1242	0	0.1242
	ResidentialGrid-mediumAC	0.0537006	0.073721	0.0128215	0.060603	0.0239698	0.0402513	0.124824	0.127422	0.140243	0.265067	0	0.265067
	ResidentialGrid-highAC	0.0728143	0.0804229	0.0173851	0.060603	0.0239698	0.0402513	0.124824	0.153237	0.170622	0.295446	0	0.295446
	ResidentialPV-lowAC	0	0	0	0.0973714	0.0141961	0.0238388	0.135406	0	0	0.135406	0	0.135406
	ResidentialPV-mediumAC	0.0537006	0.073721	0.0128215	0.0978607	0.0142675	0.0239586	0.136087	0.127422	0.140243	0.27633	0	0.27633
	ResidentialPV-highAC	0.0728143	0.0804229	0.0173851	0.0978607	0.0142675	0.0239586	0.136087	0.153237	0.170622	0.306709	0	0.306709
	CommercialPrivate-lowAC	0	0	0	0.0648	0.0575	0.0173	0.1396	0	0	0.1396	0	0.1396
	CommercialPrivate-mediumAC	2.52366	2.25247	0.459706	0.0651256	0.0577889	0.0173869	0.140302	4.77613	5.23584	5.37614	0	5.37614
	CommercialPrivate-highAC	0.94572	0.929841	0.172271	0.0651256	0.0577889	0.0173869	0.140302	1.87556	2.04783	2.18813	0	2.18813
	CommercialPrivate-DC	2.9241	1.64749	0.532648	0.070343	0.0624186	0.0187799	0.151541	4.57158	5.10423	5.25577	0	5.25577
	CommercialPublic-mediumAC	3.64153	2.15422	4.10342	0.0651256	0.0577889	0.0173869	0.140302	5.79575	9.89917	10.0395	0.200789	10.2403
	CommercialPublic-highAC	1.36161	0.889283	1.43005	0.0651256	0.0577889	0.0173869	0.140302	2.25089	3.68094	3.82125	0.0764249	3.89767
	CommercialPublic-DC	2.9241	1.64749	1.27078	0.070343	0.0624186	0.0187799	0.151541	4.57158	5.84236	5.9939	0.119878	6.11378
Denmark	ResidentialGrid-lowAC	0	0	0	0.04851	0.04005	0.12384	0.2124	0	0	0.2124	0	0.2124
	ResidentialGrid-mediumAC	0.0279124	0.0683025	0.00666432	0.0487538	0.0402513	0.124462	0.213467	0.0962148	0.102879	0.316346	0	0.316346
	ResidentialGrid-highAC	0.0378473	0.0745118	0.00903636	0.0487538	0.0402513	0.124462	0.213467	0.112359	0.121395	0.334863	0	0.334863
	ResidentialPV-lowAC	0	0	0	0.0827179	0.0242097	0.0748597	0.181787	0	0	0.181787	0	0.181787
	ResidentialPV-mediumAC	0.0279124	0.0683025	0.00666432	0.0831336	0.0243314	0.0752359	0.182701	0.0962148	0.102879	0.28558	0	0.28558
	ResidentialPV-highAC	0.0378473	0.0745118	0.00903636	0.0831336	0.0243314	0.0752359	0.182701	0.112359	0.121395	0.304096	0	0.304096
	CommercialPrivate-lowAC	0	0	0	0.0443	0.04	0.1249	0.2092	0	0	0.2092	0	0.2092
	CommercialPrivate-mediumAC	2.52366	5.47288	0.459706	0.0445226	0.040201	0.125528	0.210251	7.99654	8.45625	8.6665	0	8.6665
	CommercialPrivate-highAC	0.94572	2.25926	0.172271	0.0445226	0.040201	0.125528	0.210251	3.20498	3.37725	3.5875	0	3.5875
	CommercialPrivate-DC	2.9241	3.52508	0.532648	0.0480894	0.0434216	0.135584	0.227095	6.44918	6.98183	7.20892	0	7.20892
	CommercialPublic-mediumAC	3.64153	5.58932	4.10342	0.0445226	0.040201	0.125528	0.210251	9.23085	13.3343	13.5445	0.27089	13.8154
	CommercialPublic-highAC	1.36161	2.30733	1.43005	0.0445226	0.040201	0.125528	0.210251	3.66894	5.09899	5.30924	0.106185	5.41543
	CommercialPublic-DC	2.9241	3.52508	1.27078	0.0480894	0.0434216	0.135584	0.227095	6.44918	7.71996	7.94705	0.158941	8.10599
Estonia	ResidentialGrid-lowAC	0	0	0	0.04689	0.03789	0.03303	0.11781	0	0	0.11781	0	0.11781
	ResidentialGrid-mediumAC	0.0289833	0.0424272	0.00692001	0.0471256	0.0380804	0.033196	0.118402	0.0714105	0.0783305	0.196732	0	0.196732
	ResidentialGrid-highAC	0.0392994	0.0462842	0.00938306	0.0471256	0.0380804	0.033196	0.118402	0.0855836	0.0949666	0.213369	0	0.213369
	ResidentialPV-lowAC	0	0	0	0.094759	0.0225335	0.0196432	0.136936	0	0	0.136936	0	0.136936
	ResidentialPV-mediumAC	0.0289833	0.0424272	0.00692001	0.0952351	0.0226467	0.0197419	0.137624	0.0714105	0.0783305	0.215954	0	0.215954
	ResidentialPV-highAC	0.0392994	0.0462842	0.00938306	0.0952351	0.0226467	0.0197419	0.137624	0.0855836	0.0949666	0.23259	0	0.23259
	CommercialPrivate-lowAC	0	0	0	0.0471	0.0371	0.0149	0.0991	0	0	0.0991	0	0.0991
	CommercialPrivate-mediumAC	2.52366	2.52538	0.459706	0.0473367	0.0372864	0.0149749	0.099598	5.04905	5.50875	5.60835	0	5.60835
	CommercialPrivate-highAC	0.94572	1.0425	0.172271	0.0473367	0.0372864	0.0149749	0.099598	1.98822	2.16049	2.26009	0	2.26009
	CommercialPrivate-DC	2.9241	1.80661	0.532648	0.051129	0.0402736	0.0161746	0.107577	4.7307	5.26335	5.37093	0	5.37093
	CommercialPublic-mediumAC	3.64153	2.44533	4.10342	0.0473367	0.0372864	0.0149749	0.099598	6.08686	10.1903	10.2899	0.205797	10.4957
	CommercialPublic-highAC	1.36161	1.00946	1.43005	0.0473367	0.0372864	0.0149749	0.099598	2.37106	3.80112	3.90072	0.0780143	3.97873
	CommercialPublic-DC	2.9241	1.80661	1.27078	0.051129	0.0402736	0.0161746	0.107577	4.7307	6.00148	6.10906	0.122181	6.23124
Finland	ResidentialGrid-lowAC	0	0	0	0.04392	0.04518	0.04653	0.13563	0	0	0.13563	0	0.13563
	ResidentialGrid-mediumAC	0.0323718	0.0714348	0.00772904	0.0441407	0.045407	0.0467638	0.136312	0.103807	0.111536	0.247847	0	0.247847
	ResidentialGrid-highAC	0.0438939	0.0779288	0.0104801	0.0441407	0.045407	0.0467638	0.136312	0.121823	0.132303	0.268614	0	0.268614
	ResidentialPV-lowAC	0	0	0	0.085684	0.0269442	0.0277493	0.140378	0	0	0.140378	0	0.140378
	ResidentialPV-mediumAC	0.0323718	0.0714348	0.00772904	0.0861145	0.0270796	0.0278888	0.141083	0.103807	0.111536	0.252619	0	0.252619
	ResidentialPV-highAC	0.0438939	0.0779288	0.0104801	0.0861145	0.0270796	0.0278888	0.141083	0.121823	0.132303	0.273386	0	0.273386
	CommercialPrivate-lowAC	0	0	0	0.0444	0.0367	0.007	0.0881	0	0	0.0881	0	0.0881
	CommercialPrivate-mediumAC	2.52366	4.75238	0.459706	0.0446231	0.0368844	0.00703518	0.0885427	7.27604	7.73575	7.82429	0	7.82429
	CommercialPrivate-highAC	0.94572	1.96183	0.172271	0.0446231	0.0368844	0.00703518	0.0885427	2.90755	3.07982	3.16836	0	3.16836
	CommercialPrivate-DC	2.9241	3.10501	0.532648	0.048198	0.0398393	0.00759878	0.0956361	6.02911	6.56176	6.65739	0	6.65739
	CommercialPublic-mediumAC	3.64153	4.82079	4.10342	0.0446231	0.0368844	0.00703518	0.0885427	8.46232	12.5657	12.6543	0.253086	12.9074
	CommercialPublic-highAC	1.36161	1.99007	1.43005	0.0446231	0.0368844	0.00703518	0.0885427	3.35168	4.78173	4.87028	0.0974055	4.96768
	CommercialPublic-DC	2.9241	3.10501	1.27078	0.048198	0.0398393	0.00759878	0.0956361	6.02911	7.29988	7.39552	0.14791	7.54343
France	ResidentialGrid-lowAC	0	0	0	0.05625	0.03969	0.05454	0.15048	0	0	0.15048	0	0.15048
	ResidentialGrid-mediumAC	0.0325232	0.0698741	0.0077652	0.0565327	0.0398894	0.0548141	0.151236	0.102397	0.110163	0.261399	0	0.261399
	ResidentialGrid-highAC	0.0440993	0.0762263	0.0105291	0.0565327	0.0398894	0.0548141	0.151236	0.120326	0.130855	0.282091	0	0.282091
	ResidentialPV-lowAC	0	0	0	0.081298	0.0212473	0.029197	0.131742	0	0	0.131742	0	0.131742
	ResidentialPV-mediumAC	0.0325232	0.0698741	0.0077652	0.0817066	0.0213541	0.0293437	0.132404	0.102397	0.110163	0.242567	0	0.242567
	ResidentialPV-highAC	0.0440993	0.0762263	0.0105291	0.0817066	0.0213541	0.0293437	0.132404	0.120326	0.130855	0.263259	0	0.263259
	CommercialPrivate-lowAC	0	0	0	0.0573	0.0421	0.0297	0.1291	0	0	0.1291	0	0.1291
	CommercialPrivate-mediumAC	2.52366	4.57771	0.459706	0.0575879	0.0423116	0.0298492	0.129749	7.10138	7.56108	7.69083	0	7.69083
	CommercialPrivate-highAC	0.94572	1.88973	0.172271	0.0575879	0.0423116	0.0298492	0.129749	2.83545	3.00772	3.13746	0	3.13746
	CommercialPrivate-DC	2.9241	3.00318	0.532648	0.0622015	0.0457013	0.0322406	0.140143	5.92727	6.45992	6.60006	0	6.60006
	CommercialPublic-mediumAC	3.64153	4.63448	4.10342	0.0575879	0.0423116	0.0298492	0.129749	8.27601	12.3794	12.5092	0.250184	12.7594
	CommercialPublic-highAC	1.36161	1.91316	1.43005	0.0575879	0.0423116	0.0298492	0.129749	3.27477	4.70482	4.83457	0.0966914	4.93126
	CommercialPublic-DC	2.9241	3.00318	1.27078	0.0622015	0.0457013	0.0322406	0.140143	5.92727	7.19805	7.33819	0.146764	7.48496
Germany	ResidentialGrid-lowAC	0	0	0	0.04923	0.05328	0.13545	0.23796	0	0	0.23796	0	0.23796
	ResidentialGrid-mediumAC	0.0306162	0.0615405	0.00730989	0.0494774	0.0535477	0.136131	0.239156	0.0921567	0.0994666	0.338622	0	0.338622
	ResidentialGrid-highAC	0.0415135	0.0671351	0.00991171	0.0494774	0.0535477	0.136131	0.239156	0.108649	0.11856	0.357716	0	0.357716
	ResidentialPV-lowAC	0	0	0	0.0749947	0.0312056	0.0793317	0.185532	0	0	0.185532	0	0.185532
	ResidentialPV-mediumAC	0.0306162	0.0615405	0.00730989	0.0753716	0.0313624	0.0797304	0.186464	0.0921567	0.0994666	0.285931	0	0.285931
	ResidentialPV-highAC	0.0415135	0.0671351	0.00991171	0.0753716	0.0313624	0.0797304	0.186464	0.108649	0.11856	0.305025	0	0.305025
	CommercialPrivate-lowAC	0	0	0	0.0347	0.0524	0.1005	0.1876	0	0	0.1876	0	0.1876
	CommercialPrivate-mediumAC	2.52366	4.16288	0.459706	0.0348744	0.0526633	0.101005	0.188543	6.68654	7.14625	7.33479	0	7.33479
	CommercialPrivate-highAC	0.94572	1.71848	0.172271	0.0348744	0.0526633	0.101005	0.188543	2.6642	2.83647	3.02501	0	3.02501
	CommercialPrivate-DC	2.9241	2.76132	0.532648	0.0376683	0.0568823	0.109097	0.203647	5.68541	6.21806	6.42171	0	6.42171
	CommercialPublic-mediumAC	3.64153	4.19199	4.10342	0.0348744	0.0526633	0.101005	0.188543	7.83352	11.9369	12.1255	0.24251	12.368
	CommercialPublic-highAC	1.36161	1.7305	1.43005	0.0348744	0.0526633	0.101005	0.188543	3.0921	4.52216	4.7107	0.094214	4.80491
	CommercialPublic-DC	2.9241	2.76132	1.27078	0.0376683	0.0568823	0.109097	0.203647	5.68541	6.95619	7.15984	0.143197	7.30303
Greece	ResidentialGrid-lowAC	0	0	0	0.08073	0.02106	0.05103	0.15282	0	0	0.15282	0	0.15282
	ResidentialGrid-mediumAC	0.0440256	0.0575533	0.0105115	0.0811357	0.0211658	0.0512864	0.153588	0.101579	0.11209	0.265678	0	0.265678
	ResidentialGrid-highAC	0.0596957	0.0627854	0.0142529	0.0811357	0.0211658	0.0512864	0.153588	0.122481	0.136734	0.290322	0	0.290322
	ResidentialPV-lowAC	0	0	0	0.103475	0.0118149	0.0286285	0.143918	0	0	0.143918	0	0.143918
	ResidentialPV-mediumAC	0.0440256	0.0575533	0.0105115	0.103995	0.0118743	0.0287723	0.144642	0.101579	0.11209	0.256732	0	0.256732
	ResidentialPV-highAC	0.0596957	0.0627854	0.0142529	0.103995	0.0118743	0.0287723	0.144642	0.122481	0.136734	0.281376	0	0.281376
	CommercialPrivate-lowAC	0	0	0	0.0799	0.0246	0.0386	0.1431	0	0	0.1431	0	0.1431
	CommercialPrivate-mediumAC	2.52366	2.05597	0.459706	0.0803015	0.0247236	0.038794	0.143819	4.57963	5.03934	5.18316	0	5.18316
	CommercialPrivate-highAC	0.94572	0.848724	0.172271	0.0803015	0.0247236	0.038794	0.143819	1.79444	1.96671	2.11053	0	2.11053
	CommercialPrivate-DC	2.9241	1.53292	0.532648	0.0867347	0.0267043	0.0419019	0.155341	4.45702	4.98967	5.14501	0	5.14501
	CommercialPublic-mediumAC	3.64153	1.94462	4.10342	0.0803015	0.0247236	0.038794	0.143819	5.58615	9.68957	9.83338	0.196668	10.0301
	CommercialPublic-highAC	1.36161	0.802758	1.43005	0.0803015	0.0247236	0.038794	0.143819	2.16437	3.59442	3.73824	0.0747648	3.813
	CommercialPublic-DC	2.9241	1.53292	1.27078	0.0867347	0.0267043	0.0419019	0.155341	4.45702	5.72779	5.88314	0.117663	6.0008
Hungary	ResidentialGrid-lowAC	0	0	0	0.03771	0.03816	0.02052	0.09639	0	0	0.09639	0	0.09639
	ResidentialGrid-mediumAC	0.026524	0.0327423	0.00633283	0.0378995	0.0383518	0.0206231	0.0968744	0.0592662	0.0655991	0.162473	0	0.162473
	ResidentialGrid-highAC	0.0359647	0.0357188	0.00858688	0.0378995	0.0383518	0.0206231	0.0968744	0.0716835	0.0802704	0.177145	0	0.177145
	ResidentialPV-lowAC	0	0	0	0.0844824	0.0241382	0.01298	0.121601	0	0	0.121601	0	0.121601
	ResidentialPV-mediumAC	0.026524	0.0327423	0.00633283	0.0849069	0.0242595	0.0130452	0.122212	0.0592662	0.0655991	0.187811	0	0.187811
	ResidentialPV-highAC	0.0359647	0.0357188	0.00858688	0.0849069	0.0242595	0.0130452	0.122212	0.0716835	0.0802704	0.202482	0	0.202482
	CommercialPrivate-lowAC	0	0	0	0.061	0.04	0.0102	0.1112	0	0	0.1112	0	0.1112
	CommercialPrivate-mediumAC	2.52366	1.83764	0.459706	0.0613065	0.040201	0.0102513	0.111759	4.3613	4.82101	4.93276	0	4.93276
	CommercialPrivate-highAC	0.94572	0.758594	0.172271	0.0613065	0.040201	0.0102513	0.111759	1.70431	1.87658	1.98834	0	1.98834
	CommercialPrivate-DC	2.9241	1.40563	0.532648	0.066218	0.0434216	0.0110725	0.120712	4.32972	4.86237	4.98308	0	4.98308
	CommercialPublic-mediumAC	3.64153	1.71173	4.10342	0.0613065	0.040201	0.0102513	0.111759	5.35326	9.45668	9.56844	0.191369	9.7598
	CommercialPublic-highAC	1.36161	0.706619	1.43005	0.0613065	0.040201	0.0102513	0.111759	2.06823	3.49828	3.61004	0.0722008	3.68224
	CommercialPublic-DC	2.9241	1.40563	1.27078	0.066218	0.0434216	0.0110725	0.120712	4.32972	5.6005	5.72121	0.114424	5.83564
Ireland	ResidentialGrid-lowAC	0	0	0	0.09972	0.06102	0.03015	0.19089	0	0	0.19089	0	0.19089
	ResidentialGrid-mediumAC	0.0346592	0.0673954	0.00827518	0.100221	0.0613266	0.0303015	0.191849	0.102055	0.11033	0.302179	0	0.302179
	ResidentialGrid-highAC	0.0469955	0.0735222	0.0112206	0.100221	0.0613266	0.0303015	0.191849	0.120518	0.131738	0.323588	0	0.323588
	ResidentialPV-lowAC	0	0	0	0.135911	0.0350397	0.0173131	0.188264	0	0	0.188264	0	0.188264
	ResidentialPV-mediumAC	0.0346592	0.0673954	0.00827518	0.136594	0.0352158	0.0174001	0.18921	0.102055	0.11033	0.29954	0	0.29954
	ResidentialPV-highAC	0.0469955	0.0735222	0.0112206	0.136594	0.0352158	0.0174001	0.18921	0.120518	0.131738	0.320948	0	0.320948
	CommercialPrivate-lowAC	0	0	0	0.092	0.0631	0.007	0.1621	0	0	0.1621	0	0.1621
	CommercialPrivate-mediumAC	2.52366	3.96638	0.459706	0.0924623	0.0634171	0.00703518	0.162915	6.49005	6.94975	7.11267	0	7.11267
	CommercialPrivate-highAC	0.94572	1.63736	0.172271	0.0924623	0.0634171	0.00703518	0.162915	2.58308	2.75535	2.91827	0	2.91827
	CommercialPrivate-DC	2.9241	2.64675	0.532648	0.0998697	0.0684976	0.00759878	0.175966	5.57085	6.1035	6.27946	0	6.27946
	CommercialPublic-mediumAC	3.64153	3.98239	4.10342	0.0924623	0.0634171	0.00703518	0.162915	7.62392	11.7273	11.8903	0.237805	12.1281
	CommercialPublic-highAC	1.36161	1.64397	1.43005	0.0924623	0.0634171	0.00703518	0.162915	3.00558	4.43563	4.59855	0.091971	4.69052
	CommercialPublic-DC	2.9241	2.64675	1.27078	0.0998697	0.0684976	0.00759878	0.175966	5.57085	6.84162	7.01759	0.140352	7.15794
Italy	ResidentialGrid-lowAC	0	0	0	0.08046	0.03402	0.09297	0.20745	0	0	0.20745	0	0.20745
	ResidentialGrid-mediumAC	0.0455953	0.0823516	0.0108863	0.0808643	0.034191	0.0934372	0.208492	0.127947	0.138833	0.347326	0	0.347326
	ResidentialGrid-highAC	0.0618241	0.0898381	0.014761	0.0808643	0.034191	0.0934372	0.208492	0.151662	0.166423	0.374916	0	0.374916
	ResidentialPV-lowAC	0	0	0	0.0907724	0.019524	0.0533552	0.163652	0	0	0.163652	0	0.163652
	ResidentialPV-mediumAC	0.0455953	0.0823516	0.0108863	0.0912285	0.0196221	0.0536233	0.164474	0.127947	0.138833	0.303307	0	0.303307
	ResidentialPV-highAC	0.0618241	0.0898381	0.014761	0.0912285	0.0196221	0.0536233	0.164474	0.151662	0.166423	0.330897	0	0.330897
	CommercialPrivate-lowAC	0	0	0	0.081	0.028	0.0787	0.1877	0	0	0.1877	0	0.1877
	CommercialPrivate-mediumAC	2.52366	3.55155	0.459706	0.081407	0.0281407	0.0790955	0.188643	6.07521	6.53492	6.72356	0	6.72356
	CommercialPrivate-highAC	0.94572	1.46611	0.172271	0.081407	0.0281407	0.0790955	0.188643	2.41183	2.5841	2.77275	0	2.77275
	CommercialPrivate-DC	2.9241	2.40489	0.532648	0.0879288	0.0303951	0.085432	0.203756	5.32899	5.86164	6.06539	0	6.06539
	CommercialPublic-mediumAC	3.64153	3.5399	4.10342	0.081407	0.0281407	0.0790955	0.188643	7.18143	11.2849	11.4735	0.22947	11.703
	CommercialPublic-highAC	1.36161	1.46131	1.43005	0.081407	0.0281407	0.0790955	0.188643	2.82292	4.25297	4.44161	0.0888323	4.53045
	CommercialPublic-DC	2.9241	2.40489	1.27078	0.0879288	0.0303951	0.085432	0.203756	5.32899	6.59976	6.80352	0.13607	6.93959
Latvia	ResidentialGrid-lowAC	0	0	0	0.0513	0.04653	0.04167	0.1395	0	0	0.1395	0	0.1395
	ResidentialGrid-mediumAC	0.0292248	0.0383111	0.00697768	0.0515578	0.0467638	0.0418794	0.140201	0.0675359	0.0745136	0.214715	0	0.214715
	ResidentialGrid-highAC	0.0396269	0.0417939	0.00946126	0.0515578	0.0467638	0.0418794	0.140201	0.0814208	0.0908821	0.231083	0	0.231083
	ResidentialPV-lowAC	0	0	0	0.108419	0.0280348	0.0251066	0.161561	0	0	0.161561	0	0.161561
	ResidentialPV-mediumAC	0.0292248	0.0383111	0.00697768	0.108964	0.0281756	0.0252327	0.162373	0.0675359	0.0745136	0.236886	0	0.236886
	ResidentialPV-highAC	0.0396269	0.0417939	0.00946126	0.108964	0.0281756	0.0252327	0.162373	0.0814208	0.0908821	0.253255	0	0.253255
	CommercialPrivate-lowAC	0	0	0	0.0492	0.0561	0.0248	0.1301	0	0	0.1301	0	0.1301
	CommercialPrivate-mediumAC	2.52366	2.06688	0.459706	0.0494472	0.0563819	0.0249246	0.130754	4.59055	5.05026	5.18101	0	5.18101
	CommercialPrivate-highAC	0.94572	0.853231	0.172271	0.0494472	0.0563819	0.0249246	0.130754	1.79895	1.97122	2.10197	0	2.10197
	CommercialPrivate-DC	2.9241	1.53929	0.532648	0.0534086	0.0608988	0.0269214	0.141229	4.46338	4.99603	5.13726	0	5.13726
	CommercialPublic-mediumAC	3.64153	1.95626	4.10342	0.0494472	0.0563819	0.0249246	0.130754	5.59779	9.70121	9.83196	0.196639	10.0286
	CommercialPublic-highAC	1.36161	0.807565	1.43005	0.0494472	0.0563819	0.0249246	0.130754	2.16917	3.59923	3.72998	0.0745996	3.80458
	CommercialPublic-DC	2.9241	1.53929	1.27078	0.0534086	0.0608988	0.0269214	0.141229	4.46338	5.73416	5.87539	0.117508	5.9929
Lithuania	ResidentialGrid-lowAC	0	0	0	0.04266	0.03879	0.02682	0.10827	0	0	0.10827	0	0.10827
	ResidentialGrid-mediumAC	0.0292248	0.0361827	0.00697768	0.0428744	0.0389849	0.0269548	0.108814	0.0654075	0.0723852	0.181199	0	0.181199
	ResidentialGrid-highAC	0.0396269	0.0394721	0.00946126	0.0428744	0.0389849	0.0269548	0.108814	0.0790989	0.0885602	0.197374	0	0.197374
	ResidentialPV-lowAC	0	0	0	0.0942382	0.0227061	0.0156993	0.132644	0	0	0.132644	0	0.132644
	ResidentialPV-mediumAC	0.0292248	0.0361827	0.00697768	0.0947118	0.0228202	0.0157782	0.13331	0.0654075	0.0723852	0.205695	0	0.205695
	ResidentialPV-highAC	0.0396269	0.0394721	0.00946126	0.0947118	0.0228202	0.0157782	0.13331	0.0790989	0.0885602	0.22187	0	0.22187
	CommercialPrivate-lowAC	0	0	0	0.0515	0.0438	0.0094	0.1047	0	0	0.1047	0	0.1047
	CommercialPrivate-mediumAC	2.52366	1.84855	0.459706	0.0517588	0.0440201	0.00944724	0.105226	4.37222	4.83192	4.93715	0	4.93715
	CommercialPrivate-highAC	0.94572	0.763101	0.172271	0.0517588	0.0440201	0.00944724	0.105226	1.70882	1.88109	1.98632	0	1.98632
	CommercialPrivate-DC	2.9241	1.41199	0.532648	0.0559053	0.0475467	0.0102041	0.113656	4.33609	4.86874	4.98239	0	4.98239
	CommercialPublic-mediumAC	3.64153	1.72337	4.10342	0.0517588	0.0440201	0.00944724	0.105226	5.3649	9.46832	9.57355	0.191471	9.76502
	CommercialPublic-highAC	1.36161	0.711426	1.43005	0.0517588	0.0440201	0.00944724	0.105226	2.07303	3.50309	3.60831	0.0721663	3.68048
	CommercialPublic-DC	2.9241	1.41199	1.27078	0.0559053	0.0475467	0.0102041	0.113656	4.33609	5.60686	5.72052	0.11441	5.83493
Luxembourg	ResidentialGrid-lowAC	0	0	0	0.04851	0.05031	0.04095	0.13977	0	0	0.13977	0	0.13977
	ResidentialGrid-mediumAC	0.0319541	0.062368	0.00762931	0.0487538	0.0505628	0.0411558	0.140472	0.094322	0.101951	0.242424	0	0.242424
	ResidentialGrid-highAC	0.0433275	0.0680378	0.0103448	0.0487538	0.0505628	0.0411558	0.140472	0.111365	0.12171	0.262183	0	0.262183
	ResidentialPV-lowAC	0	0	0	0.087031	0.0279029	0.0227116	0.137646	0	0	0.137646	0	0.137646
	ResidentialPV-mediumAC	0.0319541	0.062368	0.00762931	0.0874684	0.0280431	0.0228258	0.138337	0.094322	0.101951	0.240289	0	0.240289
	ResidentialPV-highAC	0.0433275	0.0680378	0.0103448	0.0874684	0.0280431	0.0228258	0.138337	0.111365	0.12171	0.260047	0	0.260047
	CommercialPrivate-lowAC	0	0	0	0.0549	0.0416	0.0146	0.1111	0	0	0.1111	0	0.1111
	CommercialPrivate-mediumAC	2.52366	3.98821	0.459706	0.0551759	0.041809	0.0146734	0.111658	6.51188	6.97158	7.08324	0	7.08324
	CommercialPrivate-highAC	0.94572	1.64637	0.172271	0.0551759	0.041809	0.0146734	0.111658	2.59209	2.76436	2.87602	0	2.87602
	CommercialPrivate-DC	2.9241	2.65948	0.532648	0.0595962	0.0451585	0.0158489	0.120604	5.58358	6.11623	6.23683	0	6.23683
	CommercialPublic-mediumAC	3.64153	4.00568	4.10342	0.0551759	0.041809	0.0146734	0.111658	7.64721	11.7506	11.8623	0.237246	12.0995
	CommercialPublic-highAC	1.36161	1.65358	1.43005	0.0551759	0.041809	0.0146734	0.111658	3.01519	4.44525	4.55691	0.0911381	4.64804
	CommercialPublic-DC	2.9241	2.65948	1.27078	0.0595962	0.0451585	0.0158489	0.120604	5.58358	6.85435	6.97496	0.139499	7.11446
Malta	ResidentialGrid-lowAC	0	0	0	0.10548	0.0225	0.00783	0.13581	0	0	0.13581	0	0.13581
	ResidentialGrid-mediumAC	0.0418953	0.0561415	0.0100029	0.10601	0.0226131	0.00786935	0.136492	0.0980368	0.10804	0.244532	0	0.244532
	ResidentialGrid-highAC	0.0568072	0.0612453	0.0135632	0.10601	0.0226131	0.00786935	0.136492	0.118053	0.131616	0.268108	0	0.268108
	ResidentialPV-lowAC	0	0	0	0.0931081	0.0133672	0.00465178	0.111127	0	0	0.111127	0	0.111127
	ResidentialPV-mediumAC	0.0418953	0.0561415	0.0100029	0.093576	0.0134344	0.00467516	0.111685	0.0980368	0.10804	0.219725	0	0.219725
	ResidentialPV-highAC	0.0568072	0.0612453	0.0135632	0.093576	0.0134344	0.00467516	0.111685	0.118053	0.131616	0.243301	0	0.243301
	CommercialPrivate-lowAC	0	0	0	0.1254	0.025	0.0015	0.1519	0	0	0.1519	0	0.1519
	CommercialPrivate-mediumAC	2.52366	2.15422	0.459706	0.12603	0.0251256	0.00150754	0.152663	4.67788	5.13759	5.29025	0	5.29025
	CommercialPrivate-highAC	0.94572	0.889283	0.172271	0.12603	0.0251256	0.00150754	0.152663	1.835	2.00727	2.15994	0	2.15994
	CommercialPrivate-DC	2.9241	1.5902	0.532648	0.136127	0.0271385	0.00162831	0.164894	4.5143	5.04695	5.21184	0	5.21184
	CommercialPublic-mediumAC	3.64153	2.04942	4.10342	0.12603	0.0251256	0.00150754	0.152663	5.69095	9.79437	9.94703	0.198941	10.146
	CommercialPublic-highAC	1.36161	0.84602	1.43005	0.12603	0.0251256	0.00150754	0.152663	2.20763	3.63768	3.79035	0.0758069	3.86615
	CommercialPublic-DC	2.9241	1.5902	1.27078	0.136127	0.0271385	0.00162831	0.164894	4.5143	5.78508	5.94997	0.118999	6.06897
Netherlands	ResidentialGrid-lowAC	0	0	0	0.06309	0.0234	0.10332	0.18981	0	0	0.18981	0	0.18981
	ResidentialGrid-mediumAC	0.0330465	0.0754508	0.00789014	0.063407	0.0235176	0.103839	0.190764	0.108497	0.116387	0.307151	0	0.307151
	ResidentialGrid-highAC	0.0448088	0.08231	0.0106985	0.063407	0.0235176	0.103839	0.190764	0.127119	0.137817	0.328581	0	0.328581
	ResidentialPV-lowAC	0	0	0	0.0938959	0.0133756	0.0590582	0.16633	0	0	0.16633	0	0.16633
	ResidentialPV-mediumAC	0.0330465	0.0754508	0.00789014	0.0943677	0.0134428	0.059355	0.167165	0.108497	0.116387	0.283553	0	0.283553
	ResidentialPV-highAC	0.0448088	0.08231	0.0106985	0.0943677	0.0134428	0.059355	0.167165	0.127119	0.137817	0.304983	0	0.304983
	CommercialPrivate-lowAC	0	0	0	0.0539	0.0258	0.0422	0.1219	0	0	0.1219	0	0.1219
	CommercialPrivate-mediumAC	2.52366	4.98163	0.459706	0.0541709	0.0259296	0.0424121	0.122513	7.50529	7.965	8.08751	0	8.08751
	CommercialPrivate-highAC	0.94572	2.05647	0.172271	0.0541709	0.0259296	0.0424121	0.122513	3.00219	3.17446	3.29697	0	3.29697
	CommercialPrivate-DC	2.9241	3.23867	0.532648	0.0585106	0.0280069	0.0458098	0.132327	6.16277	6.69542	6.82774	0	6.82774
	CommercialPublic-mediumAC	3.64153	5.06532	4.10342	0.0541709	0.0259296	0.0424121	0.122513	8.70685	12.8103	12.9328	0.258656	13.1914
	CommercialPublic-highAC	1.36161	2.09102	1.43005	0.0541709	0.0259296	0.0424121	0.122513	3.45262	4.88268	5.00519	0.100104	5.10529
	CommercialPublic-DC	2.9241	3.23867	1.27078	0.0585106	0.0280069	0.0458098	0.132327	6.16277	7.43354	7.56587	0.151317	7.71719
Poland	ResidentialGrid-lowAC	0	0	0	0.03744	0.036	0.04068	0.11412	0	0	0.11412	0	0.11412
	ResidentialGrid-mediumAC	0.0545882	0.0709639	0.0130334	0.0376281	0.0361809	0.0408844	0.114693	0.125552	0.138586	0.253279	0	0.253279
	ResidentialGrid-highAC	0.0740179	0.0774152	0.0176724	0.0376281	0.0361809	0.0408844	0.114693	0.151433	0.169105	0.283799	0	0.283799
	ResidentialPV-lowAC	0	0	0	0.0866532	0.022111	0.0249855	0.13375	0	0	0.13375	0	0.13375
	ResidentialPV-mediumAC	0.0545882	0.0709639	0.0130334	0.0870887	0.0222222	0.025111	0.134422	0.125552	0.138586	0.273007	0	0.273007
	ResidentialPV-highAC	0.0740179	0.0774152	0.0176724	0.0870887	0.0222222	0.025111	0.134422	0.151433	0.169105	0.303527	0	0.303527
	CommercialPrivate-lowAC	0	0	0	0.0497	0.0444	0.021	0.1151	0	0	0.1151	0	0.1151
	CommercialPrivate-mediumAC	2.52366	2.03414	0.459706	0.0499497	0.0446231	0.0211055	0.115678	4.5578	5.01751	5.13318	0	5.13318
	CommercialPrivate-highAC	0.94572	0.839711	0.172271	0.0499497	0.0446231	0.0211055	0.115678	1.78543	1.9577	2.07338	0	2.07338
	CommercialPrivate-DC	2.9241	1.52019	0.532648	0.0539514	0.048198	0.0227964	0.124946	4.44429	4.97694	5.10188	0	5.10188
	CommercialPublic-mediumAC	3.64153	1.92133	4.10342	0.0499497	0.0446231	0.0211055	0.115678	5.56286	9.66628	9.78196	0.195639	9.97759
	CommercialPublic-highAC	1.36161	0.793144	1.43005	0.0499497	0.0446231	0.0211055	0.115678	2.15475	3.58481	3.70048	0.0740097	3.77449
	CommercialPublic-DC	2.9241	1.52019	1.27078	0.0539514	0.048198	0.0227964	0.124946	4.44429	5.71507	5.84001	0.1168	5.95681
Portugal	ResidentialGrid-lowAC	0	0	0	0.06084	0.04086	0.08316	0.18486	0	0	0.18486	0	0.18486
	ResidentialGrid-mediumAC	0.0330838	0.0431289	0.00789903	0.0611457	0.0410653	0.0835779	0.185789	0.0762127	0.0841117	0.269901	0	0.269901
	ResidentialGrid-highAC	0.0448593	0.0470497	0.0107106	0.0611457	0.0410653	0.0835779	0.185789	0.091909	0.10262	0.288409	0	0.288409
	ResidentialPV-lowAC	0	0	0	0.0791205	0.022942	0.0466926	0.148755	0	0	0.148755	0	0.148755
	ResidentialPV-mediumAC	0.0330838	0.0431289	0.00789903	0.0795181	0.0230573	0.0469272	0.149503	0.0762127	0.0841117	0.233614	0	0.233614
	ResidentialPV-highAC	0.0448593	0.0470497	0.0107106	0.0795181	0.0230573	0.0469272	0.149503	0.091909	0.10262	0.252122	0	0.252122
	CommercialPrivate-lowAC	0	0	0	0.0683	0.0368	0.0391	0.1442	0	0	0.1442	0	0.1442
	CommercialPrivate-mediumAC	2.52366	2.04505	0.459706	0.0686432	0.0369849	0.0392965	0.144925	4.56872	5.02842	5.17335	0	5.17335
	CommercialPrivate-highAC	0.94572	0.844218	0.172271	0.0686432	0.0369849	0.0392965	0.144925	1.78994	1.96221	2.10713	0	2.10713
	CommercialPrivate-DC	2.9241	1.52656	0.532648	0.0741424	0.0399479	0.0424446	0.156535	4.45065	4.9833	5.13984	0	5.13984
	CommercialPublic-mediumAC	3.64153	1.93297	4.10342	0.0686432	0.0369849	0.0392965	0.144925	5.5745	9.67792	9.82285	0.196457	10.0193
	CommercialPublic-highAC	1.36161	0.797951	1.43005	0.0686432	0.0369849	0.0392965	0.144925	2.15956	3.58961	3.73454	0.0746908	3.80923
	CommercialPublic-DC	2.9241	1.52656	1.27078	0.0741424	0.0399479	0.0424446	0.156535	4.45065	5.72143	5.87797	0.117559	5.99552
Romania	ResidentialGrid-lowAC	0	0	0	0.05364	0.03717	0.03474	0.12555	0	0	0.12555	0	0.12555
	ResidentialGrid-mediumAC	0.052813	0.0609636	0.0126096	0.0539095	0.0373568	0.0349146	0.126181	0.113777	0.126386	0.252567	0	0.252567
	ResidentialGrid-highAC	0.0716108	0.0665057	0.0170977	0.0539095	0.0373568	0.0349146	0.126181	0.138117	0.155214	0.281395	0	0.281395
	ResidentialPV-lowAC	0	0	0	0.0970747	0.0208321	0.0194702	0.137377	0	0	0.137377	0	0.137377
	ResidentialPV-mediumAC	0.052813	0.0609636	0.0126096	0.0975625	0.0209368	0.019568	0.138067	0.113777	0.126386	0.264453	0	0.264453
	ResidentialPV-highAC	0.0716108	0.0665057	0.0170977	0.0975625	0.0209368	0.019568	0.138067	0.138117	0.155214	0.293281	0	0.293281
	CommercialPrivate-lowAC	0	0	0	0.0606	0.0337	0.0155	0.1098	0	0	0.1098	0	0.1098
	CommercialPrivate-mediumAC	2.52366	1.59747	0.459706	0.0609045	0.0338693	0.0155779	0.110352	4.12113	4.58084	4.69119	0	4.69119
	CommercialPrivate-highAC	0.94572	0.659451	0.172271	0.0609045	0.0338693	0.0155779	0.110352	1.60517	1.77744	1.88779	0	1.88779
	CommercialPrivate-DC	2.9241	1.2656	0.532648	0.0657838	0.0365827	0.0168259	0.119192	4.1897	4.72235	4.84154	0	4.84154
	CommercialPublic-mediumAC	3.64153	1.45555	4.10342	0.0609045	0.0338693	0.0155779	0.110352	5.09708	9.2005	9.31085	0.186217	9.49707
	CommercialPublic-highAC	1.36161	0.600867	1.43005	0.0609045	0.0338693	0.0155779	0.110352	1.96247	3.39253	3.50288	0.0700576	3.57294
	CommercialPublic-DC	2.9241	1.2656	1.27078	0.0657838	0.0365827	0.0168259	0.119192	4.1897	5.46048	5.57967	0.111593	5.69126
Slovakia	ResidentialGrid-lowAC	0	0	0	0.0459	0.02538	0.05238	0.12366	0	0	0.12366	0	0.12366
	ResidentialGrid-mediumAC	0.0532568	0.069621	0.0127155	0.0461307	0.0255075	0.0526432	0.124281	0.122878	0.135593	0.259875	0	0.259875
	ResidentialGrid-highAC	0.0722126	0.0759501	0.0172414	0.0461307	0.0255075	0.0526432	0.124281	0.148163	0.165404	0.289685	0	0.289685
	ResidentialPV-lowAC	0	0	0	0.0819542	0.0155751	0.0321443	0.129674	0	0	0.129674	0	0.129674
	ResidentialPV-mediumAC	0.0532568	0.069621	0.0127155	0.082366	0.0156534	0.0323059	0.130325	0.122878	0.135593	0.265918	0	0.265918
	ResidentialPV-highAC	0.0722126	0.0759501	0.0172414	0.082366	0.0156534	0.0323059	0.130325	0.148163	0.165404	0.295729	0	0.295729
	CommercialPrivate-lowAC	0	0	0	0.0579	0.0547	0.0366	0.1492	0	0	0.1492	0	0.1492
	CommercialPrivate-mediumAC	2.52366	2.05597	0.459706	0.058191	0.0549749	0.0367839	0.14995	4.57963	5.03934	5.18929	0	5.18929
	CommercialPrivate-highAC	0.94572	0.848724	0.172271	0.058191	0.0549749	0.0367839	0.14995	1.79444	1.96671	2.11666	0	2.11666
	CommercialPrivate-DC	2.9241	1.53292	0.532648	0.0628528	0.0593791	0.0397308	0.161963	4.45702	4.98967	5.15163	0	5.15163
	CommercialPublic-mediumAC	3.64153	1.94462	4.10342	0.058191	0.0549749	0.0367839	0.14995	5.58615	9.68957	9.83952	0.19679	10.0363
	CommercialPublic-highAC	1.36161	0.802758	1.43005	0.058191	0.0549749	0.0367839	0.14995	2.16437	3.59442	3.74437	0.0748874	3.81926
	CommercialPublic-DC	2.9241	1.53292	1.27078	0.0628528	0.0593791	0.0397308	0.161963	4.45702	5.72779	5.88976	0.117795	6.00755
Slovenia	ResidentialGrid-lowAC	0	0	0	0.05157	0.04158	0.03537	0.12852	0	0	0.12852	0	0.12852
	ResidentialGrid-mediumAC	0.0541444	0.0806394	0.0129274	0.0518291	0.0417889	0.0355477	0.129166	0.134784	0.147711	0.276877	0	0.276877
	ResidentialGrid-highAC	0.0734161	0.0879703	0.0175287	0.0518291	0.0417889	0.0355477	0.129166	0.161386	0.178915	0.308081	0	0.308081
	ResidentialPV-lowAC	0	0	0	0.0978794	0.0246044	0.0209297	0.143413	0	0	0.143413	0	0.143413
	ResidentialPV-mediumAC	0.0541444	0.0806394	0.0129274	0.0983712	0.024728	0.0210349	0.144134	0.134784	0.147711	0.291845	0	0.291845
	ResidentialPV-highAC	0.0734161	0.0879703	0.0175287	0.0983712	0.024728	0.0210349	0.144134	0.161386	0.178915	0.323049	0	0.323049
	CommercialPrivate-lowAC	0	0	0	0.0587	0.0371	0.0175	0.1133	0	0	0.1133	0	0.1133
	CommercialPrivate-mediumAC	2.52366	2.6018	0.459706	0.058995	0.0372864	0.0175879	0.113869	5.12546	5.58517	5.69904	0	5.69904
	CommercialPrivate-highAC	0.94572	1.07405	0.172271	0.058995	0.0372864	0.0175879	0.113869	2.01977	2.19204	2.30591	0	2.30591
	CommercialPrivate-DC	2.9241	1.85116	0.532648	0.0637212	0.0402736	0.018997	0.122992	4.77526	5.3079	5.4309	0	5.4309
	CommercialPublic-mediumAC	3.64153	2.52684	4.10342	0.058995	0.0372864	0.0175879	0.113869	6.16837	10.2718	10.3857	0.207713	10.5934
	CommercialPublic-highAC	1.36161	1.0431	1.43005	0.058995	0.0372864	0.0175879	0.113869	2.40471	3.83477	3.94864	0.0789727	4.02761
	CommercialPublic-DC	2.9241	1.85116	1.27078	0.0637212	0.0402736	0.018997	0.122992	4.77526	6.04603	6.16902	0.12338	6.2924
Spain	ResidentialGrid-lowAC	0	0	0	0.06309	0.03645	0.07983	0.17937	0	0	0.17937	0	0.17937
	ResidentialGrid-mediumAC	0.0325458	0.0542789	0.00777059	0.063407	0.0366332	0.0802312	0.180271	0.0868247	0.0945953	0.274867	0	0.274867
	ResidentialGrid-highAC	0.0441299	0.0592134	0.0105364	0.063407	0.0366332	0.0802312	0.180271	0.103343	0.11388	0.294151	0	0.294151
	ResidentialPV-lowAC	0	0	0	0.0874569	0.0179894	0.0393991	0.144845	0	0	0.144845	0	0.144845
	ResidentialPV-mediumAC	0.0325458	0.0542789	0.00777059	0.0878964	0.0180798	0.0395971	0.145573	0.0868247	0.0945953	0.240169	0	0.240169
	ResidentialPV-highAC	0.0441299	0.0592134	0.0105364	0.0878964	0.0180798	0.0395971	0.145573	0.103343	0.11388	0.259453	0	0.259453
	CommercialPrivate-lowAC	0	0	0	0.0802	0.0265	0.0371	0.1438	0	0	0.1438	0	0.1438
	CommercialPrivate-mediumAC	2.52366	3.13672	0.459706	0.080603	0.0266332	0.0372864	0.144523	5.66038	6.12009	6.26461	0	6.26461
	CommercialPrivate-highAC	0.94572	1.29487	0.172271	0.080603	0.0266332	0.0372864	0.144523	2.24059	2.41286	2.55738	0	2.55738
	CommercialPrivate-DC	2.9241	2.16303	0.532648	0.0870604	0.0287668	0.0402736	0.156101	5.08713	5.61978	5.77588	0	5.77588
	CommercialPublic-mediumAC	3.64153	3.09742	4.10342	0.080603	0.0266332	0.0372864	0.144523	6.73894	10.8424	10.9869	0.219738	11.2066
	CommercialPublic-highAC	1.36161	1.27864	1.43005	0.080603	0.0266332	0.0372864	0.144523	2.64025	4.07031	4.21483	0.0842966	4.29913
	CommercialPublic-DC	2.9241	2.16303	1.27078	0.0870604	0.0287668	0.0402736	0.156101	5.08713	6.3579	6.514	0.13028	6.64428
Sweden	ResidentialGrid-lowAC	0	0	0	0.04464	0.04896	0.06219	0.15579	0	0	0.15579	0	0.15579
	ResidentialGrid-mediumAC	0.0379322	0.0857768	0.00905664	0.0448643	0.049206	0.0625025	0.156573	0.123709	0.132766	0.289339	0	0.289339
	ResidentialGrid-highAC	0.0514335	0.0935747	0.0122802	0.0448643	0.049206	0.0625025	0.156573	0.145008	0.157288	0.313861	0	0.313861
	ResidentialPV-lowAC	0	0	0	0.0916873	0.0294876	0.0374558	0.158631	0	0	0.158631	0	0.158631
	ResidentialPV-mediumAC	0.0379322	0.0857768	0.00905664	0.092148	0.0296358	0.037644	0.159428	0.123709	0.132766	0.292193	0	0.292193
	ResidentialPV-highAC	0.0514335	0.0935747	0.0122802	0.092148	0.0296358	0.037644	0.159428	0.145008	0.157288	0.316716	0	0.316716
	CommercialPrivate-lowAC	0	0	0	0.0441	0.0381	0.0039	0.0861	0	0	0.0861	0	0.0861
	CommercialPrivate-mediumAC	2.52366	4.91613	0.459706	0.0443216	0.0382915	0.0039196	0.0865327	7.43979	7.8995	7.98603	0	7.98603
	CommercialPrivate-highAC	0.94572	2.02943	0.172271	0.0443216	0.0382915	0.0039196	0.0865327	2.97515	3.14742	3.23395	0	3.23395
	CommercialPrivate-DC	2.9241	3.20048	0.532648	0.0478723	0.0413591	0.00423361	0.093465	6.12458	6.65723	6.75069	0	6.75069
	CommercialPublic-mediumAC	3.64153	4.99546	4.10342	0.0443216	0.0382915	0.0039196	0.0865327	8.63699	12.7404	12.8269	0.256539	13.0835
	CommercialPublic-highAC	1.36161	2.06217	1.43005	0.0443216	0.0382915	0.0039196	0.0865327	3.42378	4.85384	4.94037	0.0988074	5.03918
	CommercialPublic-DC	2.9241	3.20048	1.27078	0.0478723	0.0413591	0.00423361	0.093465	6.12458	7.39536	7.48882	0.149776	7.6386
United Kingdom	ResidentialGrid-lowAC	0	0	0	0.08064	0.03951	0.0558	0.17595	0	0	0.17595	0	0.17595
	ResidentialGrid-mediumAC	0.0338138	0.0657516	0.00807334	0.0810452	0.0397085	0.0560804	0.176834	0.0995654	0.107639	0.284473	0	0.284473
	ResidentialGrid-highAC	0.0458493	0.071729	0.0109469	0.0810452	0.0397085	0.0560804	0.176834	0.117578	0.128525	0.305359	0	0.305359
	ResidentialPV-lowAC	0	0	0	0.107918	0.023629	0.0333713	0.164918	0	0	0.164918	0	0.164918
	ResidentialPV-mediumAC	0.0338138	0.0657516	0.00807334	0.10846	0.0237478	0.033539	0.165747	0.0995654	0.107639	0.273385	0	0.273385
	ResidentialPV-highAC	0.0458493	0.071729	0.0109469	0.10846	0.0237478	0.033539	0.165747	0.117578	0.128525	0.294272	0	0.294272
	CommercialPrivate-lowAC	0	0	0	0.0801	0.0416	0.0473	0.169	0	0	0.169	0	0.169
	CommercialPrivate-mediumAC	2.52366	3.96638	0.459706	0.0805025	0.041809	0.0475377	0.169849	6.49005	6.94975	7.1196	0	7.1196
	CommercialPrivate-highAC	0.94572	1.63736	0.172271	0.0805025	0.041809	0.0475377	0.169849	2.58308	2.75535	2.9252	0	2.9252
	CommercialPrivate-DC	2.9241	2.64675	0.532648	0.0869518	0.0451585	0.0513461	0.183456	5.57085	6.1035	6.28695	0	6.28695
	CommercialPublic-mediumAC	3.64153	3.98239	4.10342	0.0805025	0.041809	0.0475377	0.169849	7.62392	11.7273	11.8972	0.237944	12.1351
	CommercialPublic-highAC	1.36161	1.64397	1.43005	0.0805025	0.041809	0.0475377	0.169849	3.00558	4.43563	4.60548	0.0921097	4.69759
	CommercialPublic-DC	2.9241	2.64675	1.27078	0.0869518	0.0451585	0.0513461	0.183456	5.57085	6.84162	7.02508	0.140502	7.16558
Norway	ResidentialGrid-lowAC	0	0	0	0.04527	0.03645	0.03618	0.1179	0	0	0.1179	0	0.1179
	ResidentialGrid-mediumAC	0.0357908	0.0883634	0.00854537	0.0454975	0.0366332	0.0363618	0.118492	0.124154	0.1327	0.251192	0	0.251192
	ResidentialGrid-highAC	0.04853	0.0963964	0.0115869	0.0454975	0.0366332	0.0363618	0.118492	0.144926	0.156513	0.275006	0	0.275006
	ResidentialPV-lowAC	0	0	0	0.0876691	0.0213167	0.0211588	0.130145	0	0	0.130145	0	0.130145
	ResidentialPV-mediumAC	0.0357908	0.0883634	0.00854537	0.0881096	0.0214238	0.0212651	0.130799	0.124154	0.1327	0.263498	0	0.263498
	ResidentialPV-highAC	0.04853	0.0963964	0.0115869	0.0881096	0.0214238	0.0212651	0.130799	0.144926	0.156513	0.287312	0	0.287312
	CommercialPrivate-lowAC	0	0	0	0.0434	0.0268	0.01	0.0802	0	0	0.0802	0	0.0802
	CommercialPrivate-mediumAC	2.52366	5.53838	0.459706	0.0436181	0.0269347	0.0100503	0.080603	8.06204	8.52175	8.60235	0	8.60235
	CommercialPrivate-highAC	0.94572	2.2863	0.172271	0.0436181	0.0269347	0.0100503	0.080603	3.23202	3.40429	3.48489	0	3.48489
	CommercialPrivate-DC	2.9241	3.56327	0.532648	0.0471125	0.0290925	0.0108554	0.0870604	6.48737	7.02002	7.10708	0	7.10708
	CommercialPublic-mediumAC	3.64153	5.65919	4.10342	0.0436181	0.0269347	0.0100503	0.080603	9.30072	13.4041	13.4847	0.269695	13.7544
	CommercialPublic-highAC	1.36161	2.33617	1.43005	0.0436181	0.0269347	0.0100503	0.080603	3.69778	5.12783	5.20843	0.104169	5.3126
	CommercialPublic-DC	2.9241	3.56327	1.27078	0.0471125	0.0290925	0.0108554	0.0870604	6.48737	7.75815	7.84521	0.156904	8.00211
Switzerland	ResidentialGrid-lowAC	0	0	0	0.0576807	0.0631211	0.0397559	0.160558	0	0	0.160558	0	0.160558
	ResidentialGrid-mediumAC	0.0347621	0.0933149	0.00829976	0.0579706	0.0634383	0.0399557	0.161365	0.128077	0.136377	0.297741	0	0.297741
	ResidentialGrid-highAC	0.0471351	0.101798	0.0112539	0.0579706	0.0634383	0.0399557	0.161365	0.148933	0.160187	0.321552	0	0.321552
	ResidentialPV-lowAC	0	0	0	0.0906579	0.0356184	0.0224338	0.14871	0	0	0.14871	0	0.14871
	ResidentialPV-mediumAC	0.0347621	0.0933149	0.00829976	0.0911135	0.0357974	0.0225465	0.149457	0.128077	0.136377	0.285834	0	0.285834
	ResidentialPV-highAC	0.0471351	0.101798	0.0112539	0.0911135	0.0357974	0.0225465	0.149457	0.148933	0.160187	0.309644	0	0.309644
	CommercialPrivate-lowAC	0	0	0	0.0646186	0.0708848	0.0304682	0.165972	0	0	0.165972	0	0.165972
	CommercialPrivate-mediumAC	2.52366	6.18443	0.459706	0.0649433	0.0712411	0.0306213	0.166806	8.70809	9.1678	9.3346	0	9.3346
	CommercialPrivate-highAC	0.94572	2.55299	0.172271	0.0649433	0.0712411	0.0306213	0.166806	3.49871	3.67098	3.83779	0	3.83779
	CommercialPrivate-DC	2.9241	3.93994	0.532648	0.0701461	0.0769484	0.0330745	0.180169	6.86404	7.39668	7.57685	0	7.57685
	CommercialPublic-mediumAC	3.64153	6.34831	4.10342	0.0649433	0.0712411	0.0306213	0.166806	9.98984	14.0933	14.2601	0.285201	14.5453
	CommercialPublic-highAC	1.36161	2.62065	1.43005	0.0649433	0.0712411	0.0306213	0.166806	3.98225	5.41231	5.57911	0.111582	5.6907
	CommercialPublic-DC	2.9241	3.93994	1.27078	0.0701461	0.0769484	0.0330745	0.180169	6.86404	8.13481	8.31498	0.1663	8.48128
