# Supplementary material for: Comparing the levelized cost of electric vehicle charging options in Europe
Source: Nat Commun. 2022 Sep 8;13:5277. doi: 10.1038/s41467-022-32835-7 (PMC9458728; doi:10.1038/s41467-022-32835-7)
Supplement: Supplementary file 8 — Software 1 [file 41467_2022_32835_MOESM8_ESM.zip › LCOC-Model/output/_Scenario_UtilizationRate100.xlsx]

## Sheet: UtilizationRate100
Country	Option	LCOEquipment	LCOInstallation	LCOOM	LCOEnergy	LCONetwork	LCOTaxes	LCOElectricity	LCOProject	LCOInfrastructure	LCOCwoT	LCOTransaction	LCOC
Austria	ResidentialGrid-lowAC	0	0	0	0.05733	0.04995	0.05535	0.16263	0	0	0.16263	0	0.16263
	ResidentialGrid-mediumAC	0.0308735	0.0689155	0.00737131	0.0576181	0.050201	0.0556281	0.163447	0.099789	0.10716	0.270608	0	0.270608
	ResidentialGrid-highAC	0.0418624	0.0751805	0.009995	0.0576181	0.050201	0.0556281	0.163447	0.117043	0.127038	0.290485	0	0.290485
	ResidentialPV-lowAC	0	0	0	0.087961	0.0298278	0.0330524	0.150841	0	0	0.150841	0	0.150841
	ResidentialPV-mediumAC	0.0308735	0.0689155	0.00737131	0.088403	0.0299777	0.0332185	0.151599	0.099789	0.10716	0.258759	0	0.258759
	ResidentialPV-highAC	0.0418624	0.0751805	0.009995	0.088403	0.0299777	0.0332185	0.151599	0.117043	0.127038	0.278637	0	0.278637
	CommercialPrivate-lowAC	0	0	0	0.053	0.0459	0.0277	0.1266	0	0	0.1266	0	0.1266
	CommercialPrivate-mediumAC	0.0252366	0.048288	0.00459706	0.0532663	0.0461307	0.0278392	0.127236	0.0735246	0.0781217	0.205358	0	0.205358
	CommercialPrivate-highAC	0.0094572	0.0199338	0.00172271	0.0532663	0.0461307	0.0278392	0.127236	0.0293909	0.0311137	0.15835	0	0.15835
	CommercialPrivate-DC	0.029241	0.0314956	0.00532648	0.0575337	0.0498263	0.0300695	0.137429	0.0607366	0.0660631	0.203493	0	0.203493
	CommercialPublic-mediumAC	0.0364153	0.049023	0.0410342	0.0532663	0.0461307	0.0278392	0.127236	0.0854383	0.126472	0.253709	0.00507417	0.258783
	CommercialPublic-highAC	0.0136161	0.0202372	0.0143005	0.0532663	0.0461307	0.0278392	0.127236	0.0338533	0.0481538	0.17539	0.0035078	0.178898
	CommercialPublic-DC	0.029241	0.0314956	0.0127078	0.0575337	0.0498263	0.0300695	0.137429	0.0607366	0.0734444	0.210874	0.00421748	0.215091
Belgium	ResidentialGrid-lowAC	0	0	0	0.0702	0.08784	0.07686	0.2349	0	0	0.2349	0	0.2349
	ResidentialGrid-mediumAC	0.0290273	0.0655344	0.00693053	0.0705528	0.0882814	0.0772462	0.23608	0.0945618	0.101492	0.337573	0	0.337573
	ResidentialGrid-highAC	0.0393591	0.0714921	0.00939733	0.0705528	0.0882814	0.0772462	0.23608	0.110851	0.120249	0.356329	0	0.356329
	ResidentialPV-lowAC	0	0	0	0.0989107	0.0489211	0.0428059	0.190638	0	0	0.190638	0	0.190638
	ResidentialPV-mediumAC	0.0290273	0.0655344	0.00693053	0.0994077	0.0491669	0.043021	0.191596	0.0945618	0.101492	0.293088	0	0.293088
	ResidentialPV-highAC	0.0393591	0.0714921	0.00939733	0.0994077	0.0491669	0.043021	0.191596	0.110851	0.120249	0.311844	0	0.311844
	CommercialPrivate-lowAC	0	0	0	0.0543	0.0623	0.0398	0.1564	0	0	0.1564	0	0.1564
	CommercialPrivate-mediumAC	0.0252366	0.0490521	0.00459706	0.0545729	0.0626131	0.04	0.157186	0.0742888	0.0788858	0.236072	0	0.236072
	CommercialPrivate-highAC	0.0094572	0.0202492	0.00172271	0.0545729	0.0626131	0.04	0.157186	0.0297064	0.0314291	0.188615	0	0.188615
	CommercialPrivate-DC	0.029241	0.0319412	0.00532648	0.0589449	0.0676292	0.0432045	0.169779	0.0611821	0.0665086	0.236287	0	0.236287
	CommercialPublic-mediumAC	0.0364153	0.0498381	0.0410342	0.0545729	0.0626131	0.04	0.157186	0.0862534	0.127288	0.284474	0.00568947	0.290163
	CommercialPublic-highAC	0.0136161	0.0205737	0.0143005	0.0545729	0.0626131	0.04	0.157186	0.0341898	0.0484903	0.205676	0.00411352	0.20979
	CommercialPublic-DC	0.029241	0.0319412	0.0127078	0.0589449	0.0676292	0.0432045	0.169779	0.0611821	0.0738899	0.243668	0.00487337	0.248542
Bulgaria	ResidentialGrid-lowAC	0	0	0	0.04914	0.02322	0.01449	0.08685	0	0	0.08685	0	0.08685
	ResidentialGrid-mediumAC	0.0532568	0.0587609	0.0127155	0.0493869	0.0233367	0.0145628	0.0872864	0.112018	0.124733	0.21202	0	0.21202
	ResidentialGrid-highAC	0.0722126	0.0641028	0.0172414	0.0493869	0.0233367	0.0145628	0.0872864	0.136315	0.153557	0.240843	0	0.240843
	ResidentialPV-lowAC	0	0	0	0.0868895	0.0130739	0.00815853	0.108122	0	0	0.108122	0	0.108122
	ResidentialPV-mediumAC	0.0532568	0.0587609	0.0127155	0.0873261	0.0131396	0.00819952	0.108665	0.112018	0.124733	0.233398	0	0.233398
	ResidentialPV-highAC	0.0722126	0.0641028	0.0172414	0.0873261	0.0131396	0.00819952	0.108665	0.136315	0.153557	0.262222	0	0.262222
	CommercialPrivate-lowAC	0	0	0	0.0719	0.0241	0.001	0.097	0	0	0.097	0	0.097
	CommercialPrivate-mediumAC	0.0252366	0.0144464	0.00459706	0.0722613	0.0242211	0.00100503	0.0974874	0.039683	0.0442801	0.141768	0	0.141768
	CommercialPrivate-highAC	0.0094572	0.0059636	0.00172271	0.0722613	0.0242211	0.00100503	0.0974874	0.0154208	0.0171435	0.114631	0	0.114631
	CommercialPrivate-DC	0.029241	0.011765	0.00532648	0.0780504	0.0261615	0.00108554	0.105297	0.0410059	0.0463324	0.15163	0	0.15163
	CommercialPublic-mediumAC	0.0364153	0.0129253	0.0410342	0.0722613	0.0242211	0.00100503	0.0974874	0.0493406	0.0903748	0.187862	0.00375724	0.191619
	CommercialPublic-highAC	0.0136161	0.0053357	0.0143005	0.0722613	0.0242211	0.00100503	0.0974874	0.0189518	0.0332523	0.13074	0.0026148	0.133355
	CommercialPublic-DC	0.029241	0.011765	0.0127078	0.0780504	0.0261615	0.00108554	0.105297	0.0410059	0.0537137	0.159011	0.00318022	0.162191
Croatia	ResidentialGrid-lowAC	0	0	0	0.05121	0.03735	0.02592	0.11448	0	0	0.11448	0	0.11448
	ResidentialGrid-mediumAC	0.0355045	0.0458968	0.00847701	0.0514673	0.0375377	0.0260503	0.115055	0.0814013	0.0898783	0.204934	0	0.204934
	ResidentialGrid-highAC	0.0481417	0.0500693	0.0114943	0.0514673	0.0375377	0.0260503	0.115055	0.098211	0.109705	0.224761	0	0.224761
	ResidentialPV-lowAC	0	0	0	0.0928403	0.022707	0.0157581	0.131305	0	0	0.131305	0	0.131305
	ResidentialPV-mediumAC	0.0355045	0.0458968	0.00847701	0.0933069	0.0228211	0.0158373	0.131965	0.0814013	0.0898783	0.221844	0	0.221844
	ResidentialPV-highAC	0.0481417	0.0500693	0.0114943	0.0933069	0.0228211	0.0158373	0.131965	0.098211	0.109705	0.24167	0	0.24167
	CommercialPrivate-lowAC	0	0	0	0.0655	0.0445	0.0148	0.1248	0	0	0.1248	0	0.1248
	CommercialPrivate-mediumAC	0.0252366	0.020123	0.00459706	0.0658291	0.0447236	0.0148744	0.125427	0.0453597	0.0499567	0.175384	0	0.175384
	CommercialPrivate-highAC	0.0094572	0.00830698	0.00172271	0.0658291	0.0447236	0.0148744	0.125427	0.0177642	0.0194869	0.144914	0	0.144914
	CommercialPrivate-DC	0.029241	0.0150746	0.00532648	0.0711029	0.0483066	0.016066	0.135475	0.0443156	0.0496421	0.185118	0	0.185118
	CommercialPublic-mediumAC	0.0364153	0.0189804	0.0410342	0.0658291	0.0447236	0.0148744	0.125427	0.0553957	0.0964299	0.221857	0.00443714	0.226294
	CommercialPublic-highAC	0.0136161	0.0078353	0.0143005	0.0658291	0.0447236	0.0148744	0.125427	0.0214514	0.0357519	0.161179	0.00322358	0.164403
	CommercialPublic-DC	0.029241	0.0150746	0.0127078	0.0711029	0.0483066	0.016066	0.135475	0.0443156	0.0570234	0.192499	0.00384998	0.196349
Cyprus	ResidentialGrid-lowAC	0	0	0	0.10809	0.02808	0.05832	0.19449	0	0	0.19449	0	0.19449
	ResidentialGrid-mediumAC	0.0422504	0.0561989	0.0100876	0.108633	0.0282211	0.0586131	0.195467	0.0984493	0.108537	0.304004	0	0.304004
	ResidentialGrid-highAC	0.0572886	0.0613079	0.0136782	0.108633	0.0282211	0.0586131	0.195467	0.118597	0.132275	0.327742	0	0.327742
	ResidentialPV-lowAC	0	0	0	0.0952387	0.0171744	0.03567	0.148083	0	0	0.148083	0	0.148083
	ResidentialPV-mediumAC	0.0422504	0.0561989	0.0100876	0.0957173	0.0172607	0.0358492	0.148827	0.0984493	0.108537	0.257364	0	0.257364
	ResidentialPV-highAC	0.0572886	0.0613079	0.0136782	0.0957173	0.0172607	0.0358492	0.148827	0.118597	0.132275	0.281102	0	0.281102
	CommercialPrivate-lowAC	0	0	0	0.1201	0.0293	0.0325	0.1819	0	0	0.1819	0	0.1819
	CommercialPrivate-mediumAC	0.0252366	0.0212453	0.00459706	0.120704	0.0294472	0.0326633	0.182814	0.0464819	0.051079	0.233893	0	0.233893
	CommercialPrivate-highAC	0.0094572	0.00877027	0.00172271	0.120704	0.0294472	0.0326633	0.182814	0.0182275	0.0199502	0.202764	0	0.202764
	CommercialPrivate-DC	0.029241	0.015729	0.00532648	0.130373	0.0318063	0.0352801	0.19746	0.0449699	0.0502964	0.247756	0	0.247756
	CommercialPublic-mediumAC	0.0364153	0.0201775	0.0410342	0.120704	0.0294472	0.0326633	0.182814	0.0565928	0.097627	0.280441	0.00560882	0.28605
	CommercialPublic-highAC	0.0136161	0.00832948	0.0143005	0.120704	0.0294472	0.0326633	0.182814	0.0219456	0.0362461	0.21906	0.0043812	0.223441
	CommercialPublic-DC	0.029241	0.015729	0.0127078	0.130373	0.0318063	0.0352801	0.19746	0.0449699	0.0576777	0.255138	0.00510275	0.26024
Czech Republic	ResidentialGrid-lowAC	0	0	0	0.0603	0.02385	0.04005	0.1242	0	0	0.1242	0	0.1242
	ResidentialGrid-mediumAC	0.0537006	0.073721	0.0128215	0.060603	0.0239698	0.0402513	0.124824	0.127422	0.140243	0.265067	0	0.265067
	ResidentialGrid-highAC	0.0728143	0.0804229	0.0173851	0.060603	0.0239698	0.0402513	0.124824	0.153237	0.170622	0.295446	0	0.295446
	ResidentialPV-lowAC	0	0	0	0.0973714	0.0141961	0.0238388	0.135406	0	0	0.135406	0	0.135406
	ResidentialPV-mediumAC	0.0537006	0.073721	0.0128215	0.0978607	0.0142675	0.0239586	0.136087	0.127422	0.140243	0.27633	0	0.27633
	ResidentialPV-highAC	0.0728143	0.0804229	0.0173851	0.0978607	0.0142675	0.0239586	0.136087	0.153237	0.170622	0.306709	0	0.306709
	CommercialPrivate-lowAC	0	0	0	0.0648	0.0575	0.0173	0.1396	0	0	0.1396	0	0.1396
	CommercialPrivate-mediumAC	0.0252366	0.0225247	0.00459706	0.0651256	0.0577889	0.0173869	0.140302	0.0477613	0.0523584	0.19266	0	0.19266
	CommercialPrivate-highAC	0.0094572	0.00929841	0.00172271	0.0651256	0.0577889	0.0173869	0.140302	0.0187556	0.0204783	0.16078	0	0.16078
	CommercialPrivate-DC	0.029241	0.0164749	0.00532648	0.070343	0.0624186	0.0187799	0.151541	0.0457158	0.0510423	0.202584	0	0.202584
	CommercialPublic-mediumAC	0.0364153	0.0215422	0.0410342	0.0651256	0.0577889	0.0173869	0.140302	0.0579575	0.0989917	0.239293	0.00478586	0.244079
	CommercialPublic-highAC	0.0136161	0.00889283	0.0143005	0.0651256	0.0577889	0.0173869	0.140302	0.0225089	0.0368094	0.177111	0.00354222	0.180653
	CommercialPublic-DC	0.029241	0.0164749	0.0127078	0.070343	0.0624186	0.0187799	0.151541	0.0457158	0.0584236	0.209965	0.0041993	0.214164
Denmark	ResidentialGrid-lowAC	0	0	0	0.04851	0.04005	0.12384	0.2124	0	0	0.2124	0	0.2124
	ResidentialGrid-mediumAC	0.0279124	0.0683025	0.00666432	0.0487538	0.0402513	0.124462	0.213467	0.0962148	0.102879	0.316346	0	0.316346
	ResidentialGrid-highAC	0.0378473	0.0745118	0.00903636	0.0487538	0.0402513	0.124462	0.213467	0.112359	0.121395	0.334863	0	0.334863
	ResidentialPV-lowAC	0	0	0	0.0827179	0.0242097	0.0748597	0.181787	0	0	0.181787	0	0.181787
	ResidentialPV-mediumAC	0.0279124	0.0683025	0.00666432	0.0831336	0.0243314	0.0752359	0.182701	0.0962148	0.102879	0.28558	0	0.28558
	ResidentialPV-highAC	0.0378473	0.0745118	0.00903636	0.0831336	0.0243314	0.0752359	0.182701	0.112359	0.121395	0.304096	0	0.304096
	CommercialPrivate-lowAC	0	0	0	0.0443	0.04	0.1249	0.2092	0	0	0.2092	0	0.2092
	CommercialPrivate-mediumAC	0.0252366	0.0547288	0.00459706	0.0445226	0.040201	0.125528	0.210251	0.0799654	0.0845625	0.294814	0	0.294814
	CommercialPrivate-highAC	0.0094572	0.0225926	0.00172271	0.0445226	0.040201	0.125528	0.210251	0.0320498	0.0337725	0.244024	0	0.244024
	CommercialPrivate-DC	0.029241	0.0352508	0.00532648	0.0480894	0.0434216	0.135584	0.227095	0.0644918	0.0698183	0.296913	0	0.296913
	CommercialPublic-mediumAC	0.0364153	0.0558932	0.0410342	0.0445226	0.040201	0.125528	0.210251	0.0923085	0.133343	0.343594	0.00687188	0.350466
	CommercialPublic-highAC	0.0136161	0.0230733	0.0143005	0.0445226	0.040201	0.125528	0.210251	0.0366894	0.0509899	0.261241	0.00522482	0.266466
	CommercialPublic-DC	0.029241	0.0352508	0.0127078	0.0480894	0.0434216	0.135584	0.227095	0.0644918	0.0771996	0.304295	0.00608589	0.310381
Estonia	ResidentialGrid-lowAC	0	0	0	0.04689	0.03789	0.03303	0.11781	0	0	0.11781	0	0.11781
	ResidentialGrid-mediumAC	0.0289833	0.0424272	0.00692001	0.0471256	0.0380804	0.033196	0.118402	0.0714105	0.0783305	0.196732	0	0.196732
	ResidentialGrid-highAC	0.0392994	0.0462842	0.00938306	0.0471256	0.0380804	0.033196	0.118402	0.0855836	0.0949666	0.213369	0	0.213369
	ResidentialPV-lowAC	0	0	0	0.094759	0.0225335	0.0196432	0.136936	0	0	0.136936	0	0.136936
	ResidentialPV-mediumAC	0.0289833	0.0424272	0.00692001	0.0952351	0.0226467	0.0197419	0.137624	0.0714105	0.0783305	0.215954	0	0.215954
	ResidentialPV-highAC	0.0392994	0.0462842	0.00938306	0.0952351	0.0226467	0.0197419	0.137624	0.0855836	0.0949666	0.23259	0	0.23259
	CommercialPrivate-lowAC	0	0	0	0.0471	0.0371	0.0149	0.0991	0	0	0.0991	0	0.0991
	CommercialPrivate-mediumAC	0.0252366	0.0252538	0.00459706	0.0473367	0.0372864	0.0149749	0.099598	0.0504905	0.0550875	0.154686	0	0.154686
	CommercialPrivate-highAC	0.0094572	0.010425	0.00172271	0.0473367	0.0372864	0.0149749	0.099598	0.0198822	0.0216049	0.121203	0	0.121203
	CommercialPrivate-DC	0.029241	0.0180661	0.00532648	0.051129	0.0402736	0.0161746	0.107577	0.047307	0.0526335	0.160211	0	0.160211
	CommercialPublic-mediumAC	0.0364153	0.0244533	0.0410342	0.0473367	0.0372864	0.0149749	0.099598	0.0608686	0.101903	0.201501	0.00403001	0.205531
	CommercialPublic-highAC	0.0136161	0.0100946	0.0143005	0.0473367	0.0372864	0.0149749	0.099598	0.0237106	0.0380112	0.137609	0.00275218	0.140361
	CommercialPublic-DC	0.029241	0.0180661	0.0127078	0.051129	0.0402736	0.0161746	0.107577	0.047307	0.0600148	0.167592	0.00335184	0.170944
Finland	ResidentialGrid-lowAC	0	0	0	0.04392	0.04518	0.04653	0.13563	0	0	0.13563	0	0.13563
	ResidentialGrid-mediumAC	0.0323718	0.0714348	0.00772904	0.0441407	0.045407	0.0467638	0.136312	0.103807	0.111536	0.247847	0	0.247847
	ResidentialGrid-highAC	0.0438939	0.0779288	0.0104801	0.0441407	0.045407	0.0467638	0.136312	0.121823	0.132303	0.268614	0	0.268614
	ResidentialPV-lowAC	0	0	0	0.085684	0.0269442	0.0277493	0.140378	0	0	0.140378	0	0.140378
	ResidentialPV-mediumAC	0.0323718	0.0714348	0.00772904	0.0861145	0.0270796	0.0278888	0.141083	0.103807	0.111536	0.252619	0	0.252619
	ResidentialPV-highAC	0.0438939	0.0779288	0.0104801	0.0861145	0.0270796	0.0278888	0.141083	0.121823	0.132303	0.273386	0	0.273386
	CommercialPrivate-lowAC	0	0	0	0.0444	0.0367	0.007	0.0881	0	0	0.0881	0	0.0881
	CommercialPrivate-mediumAC	0.0252366	0.0475238	0.00459706	0.0446231	0.0368844	0.00703518	0.0885427	0.0727604	0.0773575	0.1659	0	0.1659
	CommercialPrivate-highAC	0.0094572	0.0196183	0.00172271	0.0446231	0.0368844	0.00703518	0.0885427	0.0290755	0.0307982	0.119341	0	0.119341
	CommercialPrivate-DC	0.029241	0.0310501	0.00532648	0.048198	0.0398393	0.00759878	0.0956361	0.0602911	0.0656176	0.161254	0	0.161254
	CommercialPublic-mediumAC	0.0364153	0.0482079	0.0410342	0.0446231	0.0368844	0.00703518	0.0885427	0.0846232	0.125657	0.2142	0.004284	0.218484
	CommercialPublic-highAC	0.0136161	0.0199007	0.0143005	0.0446231	0.0368844	0.00703518	0.0885427	0.0335168	0.0478173	0.13636	0.0027272	0.139087
	CommercialPublic-DC	0.029241	0.0310501	0.0127078	0.048198	0.0398393	0.00759878	0.0956361	0.0602911	0.0729988	0.168635	0.0033727	0.172008
France	ResidentialGrid-lowAC	0	0	0	0.05625	0.03969	0.05454	0.15048	0	0	0.15048	0	0.15048
	ResidentialGrid-mediumAC	0.0325232	0.0698741	0.0077652	0.0565327	0.0398894	0.0548141	0.151236	0.102397	0.110163	0.261399	0	0.261399
	ResidentialGrid-highAC	0.0440993	0.0762263	0.0105291	0.0565327	0.0398894	0.0548141	0.151236	0.120326	0.130855	0.282091	0	0.282091
	ResidentialPV-lowAC	0	0	0	0.081298	0.0212473	0.029197	0.131742	0	0	0.131742	0	0.131742
	ResidentialPV-mediumAC	0.0325232	0.0698741	0.0077652	0.0817066	0.0213541	0.0293437	0.132404	0.102397	0.110163	0.242567	0	0.242567
	ResidentialPV-highAC	0.0440993	0.0762263	0.0105291	0.0817066	0.0213541	0.0293437	0.132404	0.120326	0.130855	0.263259	0	0.263259
	CommercialPrivate-lowAC	0	0	0	0.0573	0.0421	0.0297	0.1291	0	0	0.1291	0	0.1291
	CommercialPrivate-mediumAC	0.0252366	0.0457771	0.00459706	0.0575879	0.0423116	0.0298492	0.129749	0.0710138	0.0756108	0.20536	0	0.20536
	CommercialPrivate-highAC	0.0094572	0.0188973	0.00172271	0.0575879	0.0423116	0.0298492	0.129749	0.0283545	0.0300772	0.159826	0	0.159826
	CommercialPrivate-DC	0.029241	0.0300318	0.00532648	0.0622015	0.0457013	0.0322406	0.140143	0.0592727	0.0645992	0.204743	0	0.204743
	CommercialPublic-mediumAC	0.0364153	0.0463448	0.0410342	0.0575879	0.0423116	0.0298492	0.129749	0.0827601	0.123794	0.253543	0.00507086	0.258614
	CommercialPublic-highAC	0.0136161	0.0191316	0.0143005	0.0575879	0.0423116	0.0298492	0.129749	0.0327477	0.0470482	0.176797	0.00353594	0.180333
	CommercialPublic-DC	0.029241	0.0300318	0.0127078	0.0622015	0.0457013	0.0322406	0.140143	0.0592727	0.0719805	0.212124	0.00424248	0.216366
Germany	ResidentialGrid-lowAC	0	0	0	0.04923	0.05328	0.13545	0.23796	0	0	0.23796	0	0.23796
	ResidentialGrid-mediumAC	0.0306162	0.0615405	0.00730989	0.0494774	0.0535477	0.136131	0.239156	0.0921567	0.0994666	0.338622	0	0.338622
	ResidentialGrid-highAC	0.0415135	0.0671351	0.00991171	0.0494774	0.0535477	0.136131	0.239156	0.108649	0.11856	0.357716	0	0.357716
	ResidentialPV-lowAC	0	0	0	0.0749947	0.0312056	0.0793317	0.185532	0	0	0.185532	0	0.185532
	ResidentialPV-mediumAC	0.0306162	0.0615405	0.00730989	0.0753716	0.0313624	0.0797304	0.186464	0.0921567	0.0994666	0.285931	0	0.285931
	ResidentialPV-highAC	0.0415135	0.0671351	0.00991171	0.0753716	0.0313624	0.0797304	0.186464	0.108649	0.11856	0.305025	0	0.305025
	CommercialPrivate-lowAC	0	0	0	0.0347	0.0524	0.1005	0.1876	0	0	0.1876	0	0.1876
	CommercialPrivate-mediumAC	0.0252366	0.0416288	0.00459706	0.0348744	0.0526633	0.101005	0.188543	0.0668654	0.0714625	0.260005	0	0.260005
	CommercialPrivate-highAC	0.0094572	0.0171848	0.00172271	0.0348744	0.0526633	0.101005	0.188543	0.026642	0.0283647	0.216907	0	0.216907
	CommercialPrivate-DC	0.029241	0.0276132	0.00532648	0.0376683	0.0568823	0.109097	0.203647	0.0568541	0.0621806	0.265828	0	0.265828
	CommercialPublic-mediumAC	0.0364153	0.0419199	0.0410342	0.0348744	0.0526633	0.101005	0.188543	0.0783352	0.119369	0.307912	0.00615824	0.31407
	CommercialPublic-highAC	0.0136161	0.017305	0.0143005	0.0348744	0.0526633	0.101005	0.188543	0.030921	0.0452216	0.233764	0.00467529	0.23844
	CommercialPublic-DC	0.029241	0.0276132	0.0127078	0.0376683	0.0568823	0.109097	0.203647	0.0568541	0.0695619	0.273209	0.00546419	0.278673
Greece	ResidentialGrid-lowAC	0	0	0	0.08073	0.02106	0.05103	0.15282	0	0	0.15282	0	0.15282
	ResidentialGrid-mediumAC	0.0440256	0.0575533	0.0105115	0.0811357	0.0211658	0.0512864	0.153588	0.101579	0.11209	0.265678	0	0.265678
	ResidentialGrid-highAC	0.0596957	0.0627854	0.0142529	0.0811357	0.0211658	0.0512864	0.153588	0.122481	0.136734	0.290322	0	0.290322
	ResidentialPV-lowAC	0	0	0	0.103475	0.0118149	0.0286285	0.143918	0	0	0.143918	0	0.143918
	ResidentialPV-mediumAC	0.0440256	0.0575533	0.0105115	0.103995	0.0118743	0.0287723	0.144642	0.101579	0.11209	0.256732	0	0.256732
	ResidentialPV-highAC	0.0596957	0.0627854	0.0142529	0.103995	0.0118743	0.0287723	0.144642	0.122481	0.136734	0.281376	0	0.281376
	CommercialPrivate-lowAC	0	0	0	0.0799	0.0246	0.0386	0.1431	0	0	0.1431	0	0.1431
	CommercialPrivate-mediumAC	0.0252366	0.0205597	0.00459706	0.0803015	0.0247236	0.038794	0.143819	0.0457963	0.0503934	0.194212	0	0.194212
	CommercialPrivate-highAC	0.0094572	0.00848724	0.00172271	0.0803015	0.0247236	0.038794	0.143819	0.0179444	0.0196671	0.163486	0	0.163486
	CommercialPrivate-DC	0.029241	0.0153292	0.00532648	0.0867347	0.0267043	0.0419019	0.155341	0.0445702	0.0498967	0.205238	0	0.205238
	CommercialPublic-mediumAC	0.0364153	0.0194462	0.0410342	0.0803015	0.0247236	0.038794	0.143819	0.0558615	0.0968957	0.240715	0.0048143	0.245529
	CommercialPublic-highAC	0.0136161	0.00802758	0.0143005	0.0803015	0.0247236	0.038794	0.143819	0.0216437	0.0359442	0.179763	0.00359527	0.183359
	CommercialPublic-DC	0.029241	0.0153292	0.0127078	0.0867347	0.0267043	0.0419019	0.155341	0.0445702	0.0572779	0.212619	0.00425238	0.216871
Hungary	ResidentialGrid-lowAC	0	0	0	0.03771	0.03816	0.02052	0.09639	0	0	0.09639	0	0.09639
	ResidentialGrid-mediumAC	0.026524	0.0327423	0.00633283	0.0378995	0.0383518	0.0206231	0.0968744	0.0592662	0.0655991	0.162473	0	0.162473
	ResidentialGrid-highAC	0.0359647	0.0357188	0.00858688	0.0378995	0.0383518	0.0206231	0.0968744	0.0716835	0.0802704	0.177145	0	0.177145
	ResidentialPV-lowAC	0	0	0	0.0844824	0.0241382	0.01298	0.121601	0	0	0.121601	0	0.121601
	ResidentialPV-mediumAC	0.026524	0.0327423	0.00633283	0.0849069	0.0242595	0.0130452	0.122212	0.0592662	0.0655991	0.187811	0	0.187811
	ResidentialPV-highAC	0.0359647	0.0357188	0.00858688	0.0849069	0.0242595	0.0130452	0.122212	0.0716835	0.0802704	0.202482	0	0.202482
	CommercialPrivate-lowAC	0	0	0	0.061	0.04	0.0102	0.1112	0	0	0.1112	0	0.1112
	CommercialPrivate-mediumAC	0.0252366	0.0183764	0.00459706	0.0613065	0.040201	0.0102513	0.111759	0.043613	0.0482101	0.159969	0	0.159969
	CommercialPrivate-highAC	0.0094572	0.00758594	0.00172271	0.0613065	0.040201	0.0102513	0.111759	0.0170431	0.0187658	0.130525	0	0.130525
	CommercialPrivate-DC	0.029241	0.0140563	0.00532648	0.066218	0.0434216	0.0110725	0.120712	0.0432972	0.0486237	0.169336	0	0.169336
	CommercialPublic-mediumAC	0.0364153	0.0171173	0.0410342	0.0613065	0.040201	0.0102513	0.111759	0.0535326	0.0945668	0.206326	0.00412651	0.210452
	CommercialPublic-highAC	0.0136161	0.00706619	0.0143005	0.0613065	0.040201	0.0102513	0.111759	0.0206823	0.0349828	0.146742	0.00293483	0.149676
	CommercialPublic-DC	0.029241	0.0140563	0.0127078	0.066218	0.0434216	0.0110725	0.120712	0.0432972	0.056005	0.176717	0.00353434	0.180251
Ireland	ResidentialGrid-lowAC	0	0	0	0.09972	0.06102	0.03015	0.19089	0	0	0.19089	0	0.19089
	ResidentialGrid-mediumAC	0.0346592	0.0673954	0.00827518	0.100221	0.0613266	0.0303015	0.191849	0.102055	0.11033	0.302179	0	0.302179
	ResidentialGrid-highAC	0.0469955	0.0735222	0.0112206	0.100221	0.0613266	0.0303015	0.191849	0.120518	0.131738	0.323588	0	0.323588
	ResidentialPV-lowAC	0	0	0	0.135911	0.0350397	0.0173131	0.188264	0	0	0.188264	0	0.188264
	ResidentialPV-mediumAC	0.0346592	0.0673954	0.00827518	0.136594	0.0352158	0.0174001	0.18921	0.102055	0.11033	0.29954	0	0.29954
	ResidentialPV-highAC	0.0469955	0.0735222	0.0112206	0.136594	0.0352158	0.0174001	0.18921	0.120518	0.131738	0.320948	0	0.320948
	CommercialPrivate-lowAC	0	0	0	0.092	0.0631	0.007	0.1621	0	0	0.1621	0	0.1621
	CommercialPrivate-mediumAC	0.0252366	0.0396638	0.00459706	0.0924623	0.0634171	0.00703518	0.162915	0.0649005	0.0694975	0.232412	0	0.232412
	CommercialPrivate-highAC	0.0094572	0.0163736	0.00172271	0.0924623	0.0634171	0.00703518	0.162915	0.0258308	0.0275535	0.190468	0	0.190468
	CommercialPrivate-DC	0.029241	0.0264675	0.00532648	0.0998697	0.0684976	0.00759878	0.175966	0.0557085	0.061035	0.237001	0	0.237001
	CommercialPublic-mediumAC	0.0364153	0.0398239	0.0410342	0.0924623	0.0634171	0.00703518	0.162915	0.0762392	0.117273	0.280188	0.00560376	0.285792
	CommercialPublic-highAC	0.0136161	0.0164397	0.0143005	0.0924623	0.0634171	0.00703518	0.162915	0.0300558	0.0443563	0.207271	0.00414542	0.211416
	CommercialPublic-DC	0.029241	0.0264675	0.0127078	0.0998697	0.0684976	0.00759878	0.175966	0.0557085	0.0684162	0.244382	0.00488765	0.24927
Italy	ResidentialGrid-lowAC	0	0	0	0.08046	0.03402	0.09297	0.20745	0	0	0.20745	0	0.20745
	ResidentialGrid-mediumAC	0.0455953	0.0823516	0.0108863	0.0808643	0.034191	0.0934372	0.208492	0.127947	0.138833	0.347326	0	0.347326
	ResidentialGrid-highAC	0.0618241	0.0898381	0.014761	0.0808643	0.034191	0.0934372	0.208492	0.151662	0.166423	0.374916	0	0.374916
	ResidentialPV-lowAC	0	0	0	0.0907724	0.019524	0.0533552	0.163652	0	0	0.163652	0	0.163652
	ResidentialPV-mediumAC	0.0455953	0.0823516	0.0108863	0.0912285	0.0196221	0.0536233	0.164474	0.127947	0.138833	0.303307	0	0.303307
	ResidentialPV-highAC	0.0618241	0.0898381	0.014761	0.0912285	0.0196221	0.0536233	0.164474	0.151662	0.166423	0.330897	0	0.330897
	CommercialPrivate-lowAC	0	0	0	0.081	0.028	0.0787	0.1877	0	0	0.1877	0	0.1877
	CommercialPrivate-mediumAC	0.0252366	0.0355155	0.00459706	0.081407	0.0281407	0.0790955	0.188643	0.0607521	0.0653492	0.253992	0	0.253992
	CommercialPrivate-highAC	0.0094572	0.0146611	0.00172271	0.081407	0.0281407	0.0790955	0.188643	0.0241183	0.025841	0.214484	0	0.214484
	CommercialPrivate-DC	0.029241	0.0240489	0.00532648	0.0879288	0.0303951	0.085432	0.203756	0.0532899	0.0586164	0.262372	0	0.262372
	CommercialPublic-mediumAC	0.0364153	0.035399	0.0410342	0.081407	0.0281407	0.0790955	0.188643	0.0718143	0.112849	0.301492	0.00602983	0.307522
	CommercialPublic-highAC	0.0136161	0.0146131	0.0143005	0.081407	0.0281407	0.0790955	0.188643	0.0282292	0.0425297	0.231173	0.00462346	0.235796
	CommercialPublic-DC	0.029241	0.0240489	0.0127078	0.0879288	0.0303951	0.085432	0.203756	0.0532899	0.0659976	0.269754	0.00539507	0.275149
Latvia	ResidentialGrid-lowAC	0	0	0	0.0513	0.04653	0.04167	0.1395	0	0	0.1395	0	0.1395
	ResidentialGrid-mediumAC	0.0292248	0.0383111	0.00697768	0.0515578	0.0467638	0.0418794	0.140201	0.0675359	0.0745136	0.214715	0	0.214715
	ResidentialGrid-highAC	0.0396269	0.0417939	0.00946126	0.0515578	0.0467638	0.0418794	0.140201	0.0814208	0.0908821	0.231083	0	0.231083
	ResidentialPV-lowAC	0	0	0	0.108419	0.0280348	0.0251066	0.161561	0	0	0.161561	0	0.161561
	ResidentialPV-mediumAC	0.0292248	0.0383111	0.00697768	0.108964	0.0281756	0.0252327	0.162373	0.0675359	0.0745136	0.236886	0	0.236886
	ResidentialPV-highAC	0.0396269	0.0417939	0.00946126	0.108964	0.0281756	0.0252327	0.162373	0.0814208	0.0908821	0.253255	0	0.253255
	CommercialPrivate-lowAC	0	0	0	0.0492	0.0561	0.0248	0.1301	0	0	0.1301	0	0.1301
	CommercialPrivate-mediumAC	0.0252366	0.0206688	0.00459706	0.0494472	0.0563819	0.0249246	0.130754	0.0459055	0.0505026	0.181256	0	0.181256
	CommercialPrivate-highAC	0.0094572	0.00853231	0.00172271	0.0494472	0.0563819	0.0249246	0.130754	0.0179895	0.0197122	0.150466	0	0.150466
	CommercialPrivate-DC	0.029241	0.0153929	0.00532648	0.0534086	0.0608988	0.0269214	0.141229	0.0446338	0.0499603	0.191189	0	0.191189
	CommercialPublic-mediumAC	0.0364153	0.0195626	0.0410342	0.0494472	0.0563819	0.0249246	0.130754	0.0559779	0.0970121	0.227766	0.00455532	0.232321
	CommercialPublic-highAC	0.0136161	0.00807565	0.0143005	0.0494472	0.0563819	0.0249246	0.130754	0.0216917	0.0359923	0.166746	0.00333492	0.170081
	CommercialPublic-DC	0.029241	0.0153929	0.0127078	0.0534086	0.0608988	0.0269214	0.141229	0.0446338	0.0573416	0.19857	0.00397141	0.202542
Lithuania	ResidentialGrid-lowAC	0	0	0	0.04266	0.03879	0.02682	0.10827	0	0	0.10827	0	0.10827
	ResidentialGrid-mediumAC	0.0292248	0.0361827	0.00697768	0.0428744	0.0389849	0.0269548	0.108814	0.0654075	0.0723852	0.181199	0	0.181199
	ResidentialGrid-highAC	0.0396269	0.0394721	0.00946126	0.0428744	0.0389849	0.0269548	0.108814	0.0790989	0.0885602	0.197374	0	0.197374
	ResidentialPV-lowAC	0	0	0	0.0942382	0.0227061	0.0156993	0.132644	0	0	0.132644	0	0.132644
	ResidentialPV-mediumAC	0.0292248	0.0361827	0.00697768	0.0947118	0.0228202	0.0157782	0.13331	0.0654075	0.0723852	0.205695	0	0.205695
	ResidentialPV-highAC	0.0396269	0.0394721	0.00946126	0.0947118	0.0228202	0.0157782	0.13331	0.0790989	0.0885602	0.22187	0	0.22187
	CommercialPrivate-lowAC	0	0	0	0.0515	0.0438	0.0094	0.1047	0	0	0.1047	0	0.1047
	CommercialPrivate-mediumAC	0.0252366	0.0184855	0.00459706	0.0517588	0.0440201	0.00944724	0.105226	0.0437222	0.0483192	0.153545	0	0.153545
	CommercialPrivate-highAC	0.0094572	0.00763101	0.00172271	0.0517588	0.0440201	0.00944724	0.105226	0.0170882	0.0188109	0.124037	0	0.124037
	CommercialPrivate-DC	0.029241	0.0141199	0.00532648	0.0559053	0.0475467	0.0102041	0.113656	0.0433609	0.0486874	0.162343	0	0.162343
	CommercialPublic-mediumAC	0.0364153	0.0172337	0.0410342	0.0517588	0.0440201	0.00944724	0.105226	0.053649	0.0946832	0.199909	0.00399819	0.203908
	CommercialPublic-highAC	0.0136161	0.00711426	0.0143005	0.0517588	0.0440201	0.00944724	0.105226	0.0207303	0.0350309	0.140257	0.00280514	0.143062
	CommercialPublic-DC	0.029241	0.0141199	0.0127078	0.0559053	0.0475467	0.0102041	0.113656	0.0433609	0.0560686	0.169725	0.00339449	0.173119
Luxembourg	ResidentialGrid-lowAC	0	0	0	0.04851	0.05031	0.04095	0.13977	0	0	0.13977	0	0.13977
	ResidentialGrid-mediumAC	0.0319541	0.062368	0.00762931	0.0487538	0.0505628	0.0411558	0.140472	0.094322	0.101951	0.242424	0	0.242424
	ResidentialGrid-highAC	0.0433275	0.0680378	0.0103448	0.0487538	0.0505628	0.0411558	0.140472	0.111365	0.12171	0.262183	0	0.262183
	ResidentialPV-lowAC	0	0	0	0.087031	0.0279029	0.0227116	0.137646	0	0	0.137646	0	0.137646
	ResidentialPV-mediumAC	0.0319541	0.062368	0.00762931	0.0874684	0.0280431	0.0228258	0.138337	0.094322	0.101951	0.240289	0	0.240289
	ResidentialPV-highAC	0.0433275	0.0680378	0.0103448	0.0874684	0.0280431	0.0228258	0.138337	0.111365	0.12171	0.260047	0	0.260047
	CommercialPrivate-lowAC	0	0	0	0.0549	0.0416	0.0146	0.1111	0	0	0.1111	0	0.1111
	CommercialPrivate-mediumAC	0.0252366	0.0398821	0.00459706	0.0551759	0.041809	0.0146734	0.111658	0.0651188	0.0697158	0.181374	0	0.181374
	CommercialPrivate-highAC	0.0094572	0.0164637	0.00172271	0.0551759	0.041809	0.0146734	0.111658	0.0259209	0.0276436	0.139302	0	0.139302
	CommercialPrivate-DC	0.029241	0.0265948	0.00532648	0.0595962	0.0451585	0.0158489	0.120604	0.0558358	0.0611623	0.181766	0	0.181766
	CommercialPublic-mediumAC	0.0364153	0.0400568	0.0410342	0.0551759	0.041809	0.0146734	0.111658	0.0764721	0.117506	0.229165	0.00458329	0.233748
	CommercialPublic-highAC	0.0136161	0.0165358	0.0143005	0.0551759	0.041809	0.0146734	0.111658	0.0301519	0.0444525	0.156111	0.00312222	0.159233
	CommercialPublic-DC	0.029241	0.0265948	0.0127078	0.0595962	0.0451585	0.0158489	0.120604	0.0558358	0.0685435	0.189147	0.00378294	0.19293
Malta	ResidentialGrid-lowAC	0	0	0	0.10548	0.0225	0.00783	0.13581	0	0	0.13581	0	0.13581
	ResidentialGrid-mediumAC	0.0418953	0.0561415	0.0100029	0.10601	0.0226131	0.00786935	0.136492	0.0980368	0.10804	0.244532	0	0.244532
	ResidentialGrid-highAC	0.0568072	0.0612453	0.0135632	0.10601	0.0226131	0.00786935	0.136492	0.118053	0.131616	0.268108	0	0.268108
	ResidentialPV-lowAC	0	0	0	0.0931081	0.0133672	0.00465178	0.111127	0	0	0.111127	0	0.111127
	ResidentialPV-mediumAC	0.0418953	0.0561415	0.0100029	0.093576	0.0134344	0.00467516	0.111685	0.0980368	0.10804	0.219725	0	0.219725
	ResidentialPV-highAC	0.0568072	0.0612453	0.0135632	0.093576	0.0134344	0.00467516	0.111685	0.118053	0.131616	0.243301	0	0.243301
	CommercialPrivate-lowAC	0	0	0	0.1254	0.025	0.0015	0.1519	0	0	0.1519	0	0.1519
	CommercialPrivate-mediumAC	0.0252366	0.0215422	0.00459706	0.12603	0.0251256	0.00150754	0.152663	0.0467788	0.0513759	0.204039	0	0.204039
	CommercialPrivate-highAC	0.0094572	0.00889283	0.00172271	0.12603	0.0251256	0.00150754	0.152663	0.01835	0.0200727	0.172736	0	0.172736
	CommercialPrivate-DC	0.029241	0.015902	0.00532648	0.136127	0.0271385	0.00162831	0.164894	0.045143	0.0504695	0.215363	0	0.215363
	CommercialPublic-mediumAC	0.0364153	0.0204942	0.0410342	0.12603	0.0251256	0.00150754	0.152663	0.0569095	0.0979437	0.250607	0.00501214	0.255619
	CommercialPublic-highAC	0.0136161	0.0084602	0.0143005	0.12603	0.0251256	0.00150754	0.152663	0.0220763	0.0363768	0.18904	0.0037808	0.192821
	CommercialPublic-DC	0.029241	0.015902	0.0127078	0.136127	0.0271385	0.00162831	0.164894	0.045143	0.0578508	0.222744	0.00445489	0.227199
Netherlands	ResidentialGrid-lowAC	0	0	0	0.06309	0.0234	0.10332	0.18981	0	0	0.18981	0	0.18981
	ResidentialGrid-mediumAC	0.0330465	0.0754508	0.00789014	0.063407	0.0235176	0.103839	0.190764	0.108497	0.116387	0.307151	0	0.307151
	ResidentialGrid-highAC	0.0448088	0.08231	0.0106985	0.063407	0.0235176	0.103839	0.190764	0.127119	0.137817	0.328581	0	0.328581
	ResidentialPV-lowAC	0	0	0	0.0938959	0.0133756	0.0590582	0.16633	0	0	0.16633	0	0.16633
	ResidentialPV-mediumAC	0.0330465	0.0754508	0.00789014	0.0943677	0.0134428	0.059355	0.167165	0.108497	0.116387	0.283553	0	0.283553
	ResidentialPV-highAC	0.0448088	0.08231	0.0106985	0.0943677	0.0134428	0.059355	0.167165	0.127119	0.137817	0.304983	0	0.304983
	CommercialPrivate-lowAC	0	0	0	0.0539	0.0258	0.0422	0.1219	0	0	0.1219	0	0.1219
	CommercialPrivate-mediumAC	0.0252366	0.0498163	0.00459706	0.0541709	0.0259296	0.0424121	0.122513	0.0750529	0.07965	0.202163	0	0.202163
	CommercialPrivate-highAC	0.0094572	0.0205647	0.00172271	0.0541709	0.0259296	0.0424121	0.122513	0.0300219	0.0317446	0.154257	0	0.154257
	CommercialPrivate-DC	0.029241	0.0323867	0.00532648	0.0585106	0.0280069	0.0458098	0.132327	0.0616277	0.0669542	0.199282	0	0.199282
	CommercialPublic-mediumAC	0.0364153	0.0506532	0.0410342	0.0541709	0.0259296	0.0424121	0.122513	0.0870685	0.128103	0.250615	0.00501231	0.255628
	CommercialPublic-highAC	0.0136161	0.0209102	0.0143005	0.0541709	0.0259296	0.0424121	0.122513	0.0345262	0.0488268	0.171339	0.00342679	0.174766
	CommercialPublic-DC	0.029241	0.0323867	0.0127078	0.0585106	0.0280069	0.0458098	0.132327	0.0616277	0.0743354	0.206663	0.00413326	0.210796
Poland	ResidentialGrid-lowAC	0	0	0	0.03744	0.036	0.04068	0.11412	0	0	0.11412	0	0.11412
	ResidentialGrid-mediumAC	0.0545882	0.0709639	0.0130334	0.0376281	0.0361809	0.0408844	0.114693	0.125552	0.138586	0.253279	0	0.253279
	ResidentialGrid-highAC	0.0740179	0.0774152	0.0176724	0.0376281	0.0361809	0.0408844	0.114693	0.151433	0.169105	0.283799	0	0.283799
	ResidentialPV-lowAC	0	0	0	0.0866532	0.022111	0.0249855	0.13375	0	0	0.13375	0	0.13375
	ResidentialPV-mediumAC	0.0545882	0.0709639	0.0130334	0.0870887	0.0222222	0.025111	0.134422	0.125552	0.138586	0.273007	0	0.273007
	ResidentialPV-highAC	0.0740179	0.0774152	0.0176724	0.0870887	0.0222222	0.025111	0.134422	0.151433	0.169105	0.303527	0	0.303527
	CommercialPrivate-lowAC	0	0	0	0.0497	0.0444	0.021	0.1151	0	0	0.1151	0	0.1151
	CommercialPrivate-mediumAC	0.0252366	0.0203414	0.00459706	0.0499497	0.0446231	0.0211055	0.115678	0.045578	0.0501751	0.165853	0	0.165853
	CommercialPrivate-highAC	0.0094572	0.00839711	0.00172271	0.0499497	0.0446231	0.0211055	0.115678	0.0178543	0.019577	0.135255	0	0.135255
	CommercialPrivate-DC	0.029241	0.0152019	0.00532648	0.0539514	0.048198	0.0227964	0.124946	0.0444429	0.0497694	0.174715	0	0.174715
	CommercialPublic-mediumAC	0.0364153	0.0192133	0.0410342	0.0499497	0.0446231	0.0211055	0.115678	0.0556286	0.0966628	0.212341	0.00424682	0.216588
	CommercialPublic-highAC	0.0136161	0.00793144	0.0143005	0.0499497	0.0446231	0.0211055	0.115678	0.0215475	0.0358481	0.151526	0.00303053	0.154557
	CommercialPublic-DC	0.029241	0.0152019	0.0127078	0.0539514	0.048198	0.0227964	0.124946	0.0444429	0.0571507	0.182096	0.00364193	0.185738
Portugal	ResidentialGrid-lowAC	0	0	0	0.06084	0.04086	0.08316	0.18486	0	0	0.18486	0	0.18486
	ResidentialGrid-mediumAC	0.0330838	0.0431289	0.00789903	0.0611457	0.0410653	0.0835779	0.185789	0.0762127	0.0841117	0.269901	0	0.269901
	ResidentialGrid-highAC	0.0448593	0.0470497	0.0107106	0.0611457	0.0410653	0.0835779	0.185789	0.091909	0.10262	0.288409	0	0.288409
	ResidentialPV-lowAC	0	0	0	0.0791205	0.022942	0.0466926	0.148755	0	0	0.148755	0	0.148755
	ResidentialPV-mediumAC	0.0330838	0.0431289	0.00789903	0.0795181	0.0230573	0.0469272	0.149503	0.0762127	0.0841117	0.233614	0	0.233614
	ResidentialPV-highAC	0.0448593	0.0470497	0.0107106	0.0795181	0.0230573	0.0469272	0.149503	0.091909	0.10262	0.252122	0	0.252122
	CommercialPrivate-lowAC	0	0	0	0.0683	0.0368	0.0391	0.1442	0	0	0.1442	0	0.1442
	CommercialPrivate-mediumAC	0.0252366	0.0204505	0.00459706	0.0686432	0.0369849	0.0392965	0.144925	0.0456872	0.0502842	0.195209	0	0.195209
	CommercialPrivate-highAC	0.0094572	0.00844218	0.00172271	0.0686432	0.0369849	0.0392965	0.144925	0.0178994	0.0196221	0.164547	0	0.164547
	CommercialPrivate-DC	0.029241	0.0152656	0.00532648	0.0741424	0.0399479	0.0424446	0.156535	0.0445065	0.049833	0.206368	0	0.206368
	CommercialPublic-mediumAC	0.0364153	0.0193297	0.0410342	0.0686432	0.0369849	0.0392965	0.144925	0.055745	0.0967792	0.241704	0.00483408	0.246538
	CommercialPublic-highAC	0.0136161	0.00797951	0.0143005	0.0686432	0.0369849	0.0392965	0.144925	0.0215956	0.0358961	0.180821	0.00361642	0.184437
	CommercialPublic-DC	0.029241	0.0152656	0.0127078	0.0741424	0.0399479	0.0424446	0.156535	0.0445065	0.0572143	0.213749	0.00427499	0.218024
Romania	ResidentialGrid-lowAC	0	0	0	0.05364	0.03717	0.03474	0.12555	0	0	0.12555	0	0.12555
	ResidentialGrid-mediumAC	0.052813	0.0609636	0.0126096	0.0539095	0.0373568	0.0349146	0.126181	0.113777	0.126386	0.252567	0	0.252567
	ResidentialGrid-highAC	0.0716108	0.0665057	0.0170977	0.0539095	0.0373568	0.0349146	0.126181	0.138117	0.155214	0.281395	0	0.281395
	ResidentialPV-lowAC	0	0	0	0.0970747	0.0208321	0.0194702	0.137377	0	0	0.137377	0	0.137377
	ResidentialPV-mediumAC	0.052813	0.0609636	0.0126096	0.0975625	0.0209368	0.019568	0.138067	0.113777	0.126386	0.264453	0	0.264453
	ResidentialPV-highAC	0.0716108	0.0665057	0.0170977	0.0975625	0.0209368	0.019568	0.138067	0.138117	0.155214	0.293281	0	0.293281
	CommercialPrivate-lowAC	0	0	0	0.0606	0.0337	0.0155	0.1098	0	0	0.1098	0	0.1098
	CommercialPrivate-mediumAC	0.0252366	0.0159747	0.00459706	0.0609045	0.0338693	0.0155779	0.110352	0.0412113	0.0458084	0.15616	0	0.15616
	CommercialPrivate-highAC	0.0094572	0.00659451	0.00172271	0.0609045	0.0338693	0.0155779	0.110352	0.0160517	0.0177744	0.128126	0	0.128126
	CommercialPrivate-DC	0.029241	0.012656	0.00532648	0.0657838	0.0365827	0.0168259	0.119192	0.041897	0.0472235	0.166416	0	0.166416
	CommercialPublic-mediumAC	0.0364153	0.0145555	0.0410342	0.0609045	0.0338693	0.0155779	0.110352	0.0509708	0.092005	0.202357	0.00404714	0.206404
	CommercialPublic-highAC	0.0136161	0.00600867	0.0143005	0.0609045	0.0338693	0.0155779	0.110352	0.0196247	0.0339253	0.144277	0.00288554	0.147163
	CommercialPublic-DC	0.029241	0.012656	0.0127078	0.0657838	0.0365827	0.0168259	0.119192	0.041897	0.0546048	0.173797	0.00347594	0.177273
Slovakia	ResidentialGrid-lowAC	0	0	0	0.0459	0.02538	0.05238	0.12366	0	0	0.12366	0	0.12366
	ResidentialGrid-mediumAC	0.0532568	0.069621	0.0127155	0.0461307	0.0255075	0.0526432	0.124281	0.122878	0.135593	0.259875	0	0.259875
	ResidentialGrid-highAC	0.0722126	0.0759501	0.0172414	0.0461307	0.0255075	0.0526432	0.124281	0.148163	0.165404	0.289685	0	0.289685
	ResidentialPV-lowAC	0	0	0	0.0819542	0.0155751	0.0321443	0.129674	0	0	0.129674	0	0.129674
	ResidentialPV-mediumAC	0.0532568	0.069621	0.0127155	0.082366	0.0156534	0.0323059	0.130325	0.122878	0.135593	0.265918	0	0.265918
	ResidentialPV-highAC	0.0722126	0.0759501	0.0172414	0.082366	0.0156534	0.0323059	0.130325	0.148163	0.165404	0.295729	0	0.295729
	CommercialPrivate-lowAC	0	0	0	0.0579	0.0547	0.0366	0.1492	0	0	0.1492	0	0.1492
	CommercialPrivate-mediumAC	0.0252366	0.0205597	0.00459706	0.058191	0.0549749	0.0367839	0.14995	0.0457963	0.0503934	0.200343	0	0.200343
	CommercialPrivate-highAC	0.0094572	0.00848724	0.00172271	0.058191	0.0549749	0.0367839	0.14995	0.0179444	0.0196671	0.169617	0	0.169617
	CommercialPrivate-DC	0.029241	0.0153292	0.00532648	0.0628528	0.0593791	0.0397308	0.161963	0.0445702	0.0498967	0.211859	0	0.211859
	CommercialPublic-mediumAC	0.0364153	0.0194462	0.0410342	0.058191	0.0549749	0.0367839	0.14995	0.0558615	0.0968957	0.246845	0.00493691	0.251782
	CommercialPublic-highAC	0.0136161	0.00802758	0.0143005	0.058191	0.0549749	0.0367839	0.14995	0.0216437	0.0359442	0.185894	0.00371788	0.189612
	CommercialPublic-DC	0.029241	0.0153292	0.0127078	0.0628528	0.0593791	0.0397308	0.161963	0.0445702	0.0572779	0.219241	0.00438481	0.223625
Slovenia	ResidentialGrid-lowAC	0	0	0	0.05157	0.04158	0.03537	0.12852	0	0	0.12852	0	0.12852
	ResidentialGrid-mediumAC	0.0541444	0.0806394	0.0129274	0.0518291	0.0417889	0.0355477	0.129166	0.134784	0.147711	0.276877	0	0.276877
	ResidentialGrid-highAC	0.0734161	0.0879703	0.0175287	0.0518291	0.0417889	0.0355477	0.129166	0.161386	0.178915	0.308081	0	0.308081
	ResidentialPV-lowAC	0	0	0	0.0978794	0.0246044	0.0209297	0.143413	0	0	0.143413	0	0.143413
	ResidentialPV-mediumAC	0.0541444	0.0806394	0.0129274	0.0983712	0.024728	0.0210349	0.144134	0.134784	0.147711	0.291845	0	0.291845
	ResidentialPV-highAC	0.0734161	0.0879703	0.0175287	0.0983712	0.024728	0.0210349	0.144134	0.161386	0.178915	0.323049	0	0.323049
	CommercialPrivate-lowAC	0	0	0	0.0587	0.0371	0.0175	0.1133	0	0	0.1133	0	0.1133
	CommercialPrivate-mediumAC	0.0252366	0.026018	0.00459706	0.058995	0.0372864	0.0175879	0.113869	0.0512546	0.0558517	0.169721	0	0.169721
	CommercialPrivate-highAC	0.0094572	0.0107405	0.00172271	0.058995	0.0372864	0.0175879	0.113869	0.0201977	0.0219204	0.13579	0	0.13579
	CommercialPrivate-DC	0.029241	0.0185116	0.00532648	0.0637212	0.0402736	0.018997	0.122992	0.0477526	0.053079	0.176071	0	0.176071
	CommercialPublic-mediumAC	0.0364153	0.0252684	0.0410342	0.058995	0.0372864	0.0175879	0.113869	0.0616837	0.102718	0.216587	0.00433174	0.220919
	CommercialPublic-highAC	0.0136161	0.010431	0.0143005	0.058995	0.0372864	0.0175879	0.113869	0.0240471	0.0383477	0.152217	0.00304434	0.155261
	CommercialPublic-DC	0.029241	0.0185116	0.0127078	0.0637212	0.0402736	0.018997	0.122992	0.0477526	0.0604603	0.183452	0.00366904	0.187121
Spain	ResidentialGrid-lowAC	0	0	0	0.06309	0.03645	0.07983	0.17937	0	0	0.17937	0	0.17937
	ResidentialGrid-mediumAC	0.0325458	0.0542789	0.00777059	0.063407	0.0366332	0.0802312	0.180271	0.0868247	0.0945953	0.274867	0	0.274867
	ResidentialGrid-highAC	0.0441299	0.0592134	0.0105364	0.063407	0.0366332	0.0802312	0.180271	0.103343	0.11388	0.294151	0	0.294151
	ResidentialPV-lowAC	0	0	0	0.0874569	0.0179894	0.0393991	0.144845	0	0	0.144845	0	0.144845
	ResidentialPV-mediumAC	0.0325458	0.0542789	0.00777059	0.0878964	0.0180798	0.0395971	0.145573	0.0868247	0.0945953	0.240169	0	0.240169
	ResidentialPV-highAC	0.0441299	0.0592134	0.0105364	0.0878964	0.0180798	0.0395971	0.145573	0.103343	0.11388	0.259453	0	0.259453
	CommercialPrivate-lowAC	0	0	0	0.0802	0.0265	0.0371	0.1438	0	0	0.1438	0	0.1438
	CommercialPrivate-mediumAC	0.0252366	0.0313672	0.00459706	0.080603	0.0266332	0.0372864	0.144523	0.0566038	0.0612009	0.205723	0	0.205723
	CommercialPrivate-highAC	0.0094572	0.0129487	0.00172271	0.080603	0.0266332	0.0372864	0.144523	0.0224059	0.0241286	0.168651	0	0.168651
	CommercialPrivate-DC	0.029241	0.0216303	0.00532648	0.0870604	0.0287668	0.0402736	0.156101	0.0508713	0.0561978	0.212298	0	0.212298
	CommercialPublic-mediumAC	0.0364153	0.0309742	0.0410342	0.080603	0.0266332	0.0372864	0.144523	0.0673894	0.108424	0.252946	0.00505892	0.258005
	CommercialPublic-highAC	0.0136161	0.0127864	0.0143005	0.080603	0.0266332	0.0372864	0.144523	0.0264025	0.0407031	0.185226	0.00370451	0.18893
	CommercialPublic-DC	0.029241	0.0216303	0.0127078	0.0870604	0.0287668	0.0402736	0.156101	0.0508713	0.063579	0.21968	0.0043936	0.224073
Sweden	ResidentialGrid-lowAC	0	0	0	0.04464	0.04896	0.06219	0.15579	0	0	0.15579	0	0.15579
	ResidentialGrid-mediumAC	0.0379322	0.0857768	0.00905664	0.0448643	0.049206	0.0625025	0.156573	0.123709	0.132766	0.289339	0	0.289339
	ResidentialGrid-highAC	0.0514335	0.0935747	0.0122802	0.0448643	0.049206	0.0625025	0.156573	0.145008	0.157288	0.313861	0	0.313861
	ResidentialPV-lowAC	0	0	0	0.0916873	0.0294876	0.0374558	0.158631	0	0	0.158631	0	0.158631
	ResidentialPV-mediumAC	0.0379322	0.0857768	0.00905664	0.092148	0.0296358	0.037644	0.159428	0.123709	0.132766	0.292193	0	0.292193
	ResidentialPV-highAC	0.0514335	0.0935747	0.0122802	0.092148	0.0296358	0.037644	0.159428	0.145008	0.157288	0.316716	0	0.316716
	CommercialPrivate-lowAC	0	0	0	0.0441	0.0381	0.0039	0.0861	0	0	0.0861	0	0.0861
	CommercialPrivate-mediumAC	0.0252366	0.0491613	0.00459706	0.0443216	0.0382915	0.0039196	0.0865327	0.0743979	0.078995	0.165528	0	0.165528
	CommercialPrivate-highAC	0.0094572	0.0202943	0.00172271	0.0443216	0.0382915	0.0039196	0.0865327	0.0297515	0.0314742	0.118007	0	0.118007
	CommercialPrivate-DC	0.029241	0.0320048	0.00532648	0.0478723	0.0413591	0.00423361	0.093465	0.0612458	0.0665723	0.160037	0	0.160037
	CommercialPublic-mediumAC	0.0364153	0.0499546	0.0410342	0.0443216	0.0382915	0.0039196	0.0865327	0.0863699	0.127404	0.213937	0.00427873	0.218215
	CommercialPublic-highAC	0.0136161	0.0206217	0.0143005	0.0443216	0.0382915	0.0039196	0.0865327	0.0342378	0.0485384	0.135071	0.00270142	0.137772
	CommercialPublic-DC	0.029241	0.0320048	0.0127078	0.0478723	0.0413591	0.00423361	0.093465	0.0612458	0.0739536	0.167419	0.00334837	0.170767
United Kingdom	ResidentialGrid-lowAC	0	0	0	0.08064	0.03951	0.0558	0.17595	0	0	0.17595	0	0.17595
	ResidentialGrid-mediumAC	0.0338138	0.0657516	0.00807334	0.0810452	0.0397085	0.0560804	0.176834	0.0995654	0.107639	0.284473	0	0.284473
	ResidentialGrid-highAC	0.0458493	0.071729	0.0109469	0.0810452	0.0397085	0.0560804	0.176834	0.117578	0.128525	0.305359	0	0.305359
	ResidentialPV-lowAC	0	0	0	0.107918	0.023629	0.0333713	0.164918	0	0	0.164918	0	0.164918
	ResidentialPV-mediumAC	0.0338138	0.0657516	0.00807334	0.10846	0.0237478	0.033539	0.165747	0.0995654	0.107639	0.273385	0	0.273385
	ResidentialPV-highAC	0.0458493	0.071729	0.0109469	0.10846	0.0237478	0.033539	0.165747	0.117578	0.128525	0.294272	0	0.294272
	CommercialPrivate-lowAC	0	0	0	0.0801	0.0416	0.0473	0.169	0	0	0.169	0	0.169
	CommercialPrivate-mediumAC	0.0252366	0.0396638	0.00459706	0.0805025	0.041809	0.0475377	0.169849	0.0649005	0.0694975	0.239347	0	0.239347
	CommercialPrivate-highAC	0.0094572	0.0163736	0.00172271	0.0805025	0.041809	0.0475377	0.169849	0.0258308	0.0275535	0.197403	0	0.197403
	CommercialPrivate-DC	0.029241	0.0264675	0.00532648	0.0869518	0.0451585	0.0513461	0.183456	0.0557085	0.061035	0.244491	0	0.244491
	CommercialPublic-mediumAC	0.0364153	0.0398239	0.0410342	0.0805025	0.041809	0.0475377	0.169849	0.0762392	0.117273	0.287123	0.00574245	0.292865
	CommercialPublic-highAC	0.0136161	0.0164397	0.0143005	0.0805025	0.041809	0.0475377	0.169849	0.0300558	0.0443563	0.214206	0.00428411	0.21849
	CommercialPublic-DC	0.029241	0.0264675	0.0127078	0.0869518	0.0451585	0.0513461	0.183456	0.0557085	0.0684162	0.251873	0.00503745	0.25691
Norway	ResidentialGrid-lowAC	0	0	0	0.04527	0.03645	0.03618	0.1179	0	0	0.1179	0	0.1179
	ResidentialGrid-mediumAC	0.0357908	0.0883634	0.00854537	0.0454975	0.0366332	0.0363618	0.118492	0.124154	0.1327	0.251192	0	0.251192
	ResidentialGrid-highAC	0.04853	0.0963964	0.0115869	0.0454975	0.0366332	0.0363618	0.118492	0.144926	0.156513	0.275006	0	0.275006
	ResidentialPV-lowAC	0	0	0	0.0876691	0.0213167	0.0211588	0.130145	0	0	0.130145	0	0.130145
	ResidentialPV-mediumAC	0.0357908	0.0883634	0.00854537	0.0881096	0.0214238	0.0212651	0.130799	0.124154	0.1327	0.263498	0	0.263498
	ResidentialPV-highAC	0.04853	0.0963964	0.0115869	0.0881096	0.0214238	0.0212651	0.130799	0.144926	0.156513	0.287312	0	0.287312
	CommercialPrivate-lowAC	0	0	0	0.0434	0.0268	0.01	0.0802	0	0	0.0802	0	0.0802
	CommercialPrivate-mediumAC	0.0252366	0.0553838	0.00459706	0.0436181	0.0269347	0.0100503	0.080603	0.0806204	0.0852175	0.165821	0	0.165821
	CommercialPrivate-highAC	0.0094572	0.022863	0.00172271	0.0436181	0.0269347	0.0100503	0.080603	0.0323202	0.0340429	0.114646	0	0.114646
	CommercialPrivate-DC	0.029241	0.0356327	0.00532648	0.0471125	0.0290925	0.0108554	0.0870604	0.0648737	0.0702002	0.157261	0	0.157261
	CommercialPublic-mediumAC	0.0364153	0.0565919	0.0410342	0.0436181	0.0269347	0.0100503	0.080603	0.0930072	0.134041	0.214644	0.00429289	0.218937
	CommercialPublic-highAC	0.0136161	0.0233617	0.0143005	0.0436181	0.0269347	0.0100503	0.080603	0.0369778	0.0512783	0.131881	0.00263763	0.134519
	CommercialPublic-DC	0.029241	0.0356327	0.0127078	0.0471125	0.0290925	0.0108554	0.0870604	0.0648737	0.0775815	0.164642	0.00329284	0.167935
Switzerland	ResidentialGrid-lowAC	0	0	0	0.0576807	0.0631211	0.0397559	0.160558	0	0	0.160558	0	0.160558
	ResidentialGrid-mediumAC	0.0347621	0.0933149	0.00829976	0.0579706	0.0634383	0.0399557	0.161365	0.128077	0.136377	0.297741	0	0.297741
	ResidentialGrid-highAC	0.0471351	0.101798	0.0112539	0.0579706	0.0634383	0.0399557	0.161365	0.148933	0.160187	0.321552	0	0.321552
	ResidentialPV-lowAC	0	0	0	0.0906579	0.0356184	0.0224338	0.14871	0	0	0.14871	0	0.14871
	ResidentialPV-mediumAC	0.0347621	0.0933149	0.00829976	0.0911135	0.0357974	0.0225465	0.149457	0.128077	0.136377	0.285834	0	0.285834
	ResidentialPV-highAC	0.0471351	0.101798	0.0112539	0.0911135	0.0357974	0.0225465	0.149457	0.148933	0.160187	0.309644	0	0.309644
	CommercialPrivate-lowAC	0	0	0	0.0646186	0.0708848	0.0304682	0.165972	0	0	0.165972	0	0.165972
	CommercialPrivate-mediumAC	0.0252366	0.0618443	0.00459706	0.0649433	0.0712411	0.0306213	0.166806	0.0870809	0.091678	0.258484	0	0.258484
	CommercialPrivate-highAC	0.0094572	0.0255299	0.00172271	0.0649433	0.0712411	0.0306213	0.166806	0.0349871	0.0367098	0.203515	0	0.203515
	CommercialPrivate-DC	0.029241	0.0393994	0.00532648	0.0701461	0.0769484	0.0330745	0.180169	0.0686404	0.0739668	0.254136	0	0.254136
	CommercialPublic-mediumAC	0.0364153	0.0634831	0.0410342	0.0649433	0.0712411	0.0306213	0.166806	0.0998984	0.140933	0.307738	0.00615476	0.313893
	CommercialPublic-highAC	0.0136161	0.0262065	0.0143005	0.0649433	0.0712411	0.0306213	0.166806	0.0398225	0.0541231	0.220929	0.00441857	0.225347
	CommercialPublic-DC	0.029241	0.0393994	0.0127078	0.0701461	0.0769484	0.0330745	0.180169	0.0686404	0.0813481	0.261517	0.00523034	0.266747
