# Supplementary material for: Comparing the levelized cost of electric vehicle charging options in Europe
Source: Nat Commun. 2022 Sep 8;13:5277. doi: 10.1038/s41467-022-32835-7 (PMC9458728; doi:10.1038/s41467-022-32835-7)
Supplement: Supplementary file 8 — Software 1 [file 41467_2022_32835_MOESM8_ESM.zip › LCOC-Model/output/_Scenario_WithGridConnection.xlsx]

## Sheet: WithGridConnection
Country	Option	LCOEquipment	LCOInstallation	LCOOM	LCOEnergy	LCONetwork	LCOTaxes	LCOElectricity	LCOProject	LCOInfrastructure	LCOCwoT	LCOTransaction	LCOC
Austria	ResidentialGrid-lowAC	0	0	0	0.05733	0.04995	0.05535	0.16263	0	0	0.16263	0	0.16263
	ResidentialGrid-mediumAC	0.0329317	0.0735099	0.00786274	0.0576181	0.050201	0.0556281	0.163447	0.106442	0.114304	0.277752	0	0.277752
	ResidentialGrid-highAC	0.0446532	0.0801926	0.0106613	0.0576181	0.050201	0.0556281	0.163447	0.124846	0.135507	0.298954	0	0.298954
	ResidentialPV-lowAC	0	0	0	0.08815	0.0297036	0.0329148	0.150768	0	0	0.150768	0	0.150768
	ResidentialPV-mediumAC	0.0329317	0.0735099	0.00786274	0.088593	0.0298529	0.0330802	0.151526	0.106442	0.114304	0.26583	0	0.26583
	ResidentialPV-highAC	0.0446532	0.0801926	0.0106613	0.088593	0.0298529	0.0330802	0.151526	0.124846	0.135507	0.287033	0	0.287033
	CommercialPrivate-lowAC	0	0	0	0.053	0.0459	0.0277	0.1266	0	0	0.1266	0	0.1266
	CommercialPrivate-mediumAC	0.0481159	0.0920653	0.00876471	0.0532663	0.0461307	0.0278392	0.127236	0.140181	0.148946	0.276182	0	0.276182
	CommercialPrivate-highAC	0.0364518	0.0768326	0.00664	0.0532663	0.0461307	0.0278392	0.127236	0.113284	0.119924	0.247161	0	0.247161
	CommercialPrivate-DC	0.160094	0.189594	0.0291625	0.0575337	0.0498263	0.0300695	0.137429	0.349688	0.378851	0.51628	0	0.51628
	CommercialPublic-mediumAC	0.069429	0.0934667	0.0782353	0.0532663	0.0461307	0.0278392	0.127236	0.162896	0.241131	0.368367	0.00736734	0.375734
	CommercialPublic-highAC	0.0524818	0.0780022	0.05512	0.0532663	0.0461307	0.0278392	0.127236	0.130484	0.185604	0.31284	0.0062568	0.319097
	CommercialPublic-DC	0.160094	0.189594	0.069575	0.0575337	0.0498263	0.0300695	0.137429	0.349688	0.419263	0.556693	0.0111339	0.567827
Belgium	ResidentialGrid-lowAC	0	0	0	0.0702	0.08784	0.07686	0.2349	0	0	0.2349	0	0.2349
	ResidentialGrid-mediumAC	0.0309625	0.0699034	0.00739256	0.0705528	0.0882814	0.0772462	0.23608	0.100866	0.108258	0.344339	0	0.344339
	ResidentialGrid-highAC	0.041983	0.0762583	0.0100238	0.0705528	0.0882814	0.0772462	0.23608	0.118241	0.128265	0.364346	0	0.364346
	ResidentialPV-lowAC	0	0	0	0.0990635	0.0487139	0.0426247	0.190402	0	0	0.190402	0	0.190402
	ResidentialPV-mediumAC	0.0309625	0.0699034	0.00739256	0.0995613	0.0489587	0.0428389	0.191359	0.100866	0.108258	0.299617	0	0.299617
	ResidentialPV-highAC	0.041983	0.0762583	0.0100238	0.0995613	0.0489587	0.0428389	0.191359	0.118241	0.128265	0.319624	0	0.319624
	CommercialPrivate-lowAC	0	0	0	0.0543	0.0623	0.0398	0.1564	0	0	0.1564	0	0.1564
	CommercialPrivate-mediumAC	0.0481159	0.0935222	0.00876471	0.0545729	0.0626131	0.04	0.157186	0.141638	0.150403	0.307589	0	0.307589
	CommercialPrivate-highAC	0.0364518	0.0780485	0.00664	0.0545729	0.0626131	0.04	0.157186	0.1145	0.12114	0.278326	0	0.278326
	CommercialPrivate-DC	0.160094	0.192033	0.0291625	0.0589449	0.0676292	0.0432045	0.169779	0.352128	0.38129	0.551069	0	0.551069
	CommercialPublic-mediumAC	0.069429	0.0950208	0.0782353	0.0545729	0.0626131	0.04	0.157186	0.16445	0.242685	0.399871	0.00799742	0.407868
	CommercialPublic-highAC	0.0524818	0.0792992	0.05512	0.0545729	0.0626131	0.04	0.157186	0.131781	0.186901	0.344087	0.00688174	0.350969
	CommercialPublic-DC	0.160094	0.192033	0.069575	0.0589449	0.0676292	0.0432045	0.169779	0.352128	0.421703	0.591481	0.0118296	0.603311
Bulgaria	ResidentialGrid-lowAC	0	0	0	0.04914	0.02322	0.01449	0.08685	0	0	0.08685	0	0.08685
	ResidentialGrid-mediumAC	0.0568072	0.0626783	0.0135632	0.0493869	0.0233367	0.0145628	0.0872864	0.119485	0.133049	0.220335	0	0.220335
	ResidentialGrid-highAC	0.0770267	0.0683763	0.0183908	0.0493869	0.0233367	0.0145628	0.0872864	0.145403	0.163794	0.25108	0	0.25108
	ResidentialPV-lowAC	0	0	0	0.086987	0.0130477	0.00814217	0.108177	0	0	0.108177	0	0.108177
	ResidentialPV-mediumAC	0.0568072	0.0626783	0.0135632	0.0874241	0.0131133	0.00818309	0.10872	0.119485	0.133049	0.241769	0	0.241769
	ResidentialPV-highAC	0.0770267	0.0683763	0.0183908	0.0874241	0.0131133	0.00818309	0.10872	0.145403	0.163794	0.272514	0	0.272514
	CommercialPrivate-lowAC	0	0	0	0.0719	0.0241	0.001	0.097	0	0	0.097	0	0.097
	CommercialPrivate-mediumAC	0.0481159	0.0275433	0.00876471	0.0722613	0.0242211	0.00100503	0.0974874	0.0756591	0.0844238	0.181911	0	0.181911
	CommercialPrivate-highAC	0.0364518	0.0229861	0.00664	0.0722613	0.0242211	0.00100503	0.0974874	0.0594379	0.0660779	0.163565	0	0.163565
	CommercialPrivate-DC	0.160094	0.0815686	0.0291625	0.0780504	0.0261615	0.00108554	0.105297	0.241663	0.270825	0.376123	0	0.376123
	CommercialPublic-mediumAC	0.069429	0.0246432	0.0782353	0.0722613	0.0242211	0.00100503	0.0974874	0.0940722	0.172307	0.269795	0.0053959	0.275191
	CommercialPublic-highAC	0.0524818	0.0205659	0.05512	0.0722613	0.0242211	0.00100503	0.0974874	0.0730477	0.128168	0.225655	0.0045131	0.230168
	CommercialPublic-DC	0.160094	0.0815686	0.069575	0.0780504	0.0261615	0.00108554	0.105297	0.241663	0.311238	0.416535	0.00833071	0.424866
Croatia	ResidentialGrid-lowAC	0	0	0	0.05121	0.03735	0.02592	0.11448	0	0	0.11448	0	0.11448
	ResidentialGrid-mediumAC	0.0378715	0.0489566	0.00904215	0.0514673	0.0375377	0.0260503	0.115055	0.0868281	0.0958702	0.210926	0	0.210926
	ResidentialGrid-highAC	0.0513512	0.0534072	0.0122605	0.0514673	0.0375377	0.0260503	0.115055	0.104758	0.117019	0.232074	0	0.232074
	ResidentialPV-lowAC	0	0	0	0.0930707	0.022626	0.0157019	0.131399	0	0	0.131399	0	0.131399
	ResidentialPV-mediumAC	0.0378715	0.0489566	0.00904215	0.0935384	0.0227397	0.0157808	0.132059	0.0868281	0.0958702	0.227929	0	0.227929
	ResidentialPV-highAC	0.0513512	0.0534072	0.0122605	0.0935384	0.0227397	0.0157808	0.132059	0.104758	0.117019	0.249078	0	0.249078
	CommercialPrivate-lowAC	0	0	0	0.0655	0.0445	0.0148	0.1248	0	0	0.1248	0	0.1248
	CommercialPrivate-mediumAC	0.0481159	0.0383663	0.00876471	0.0658291	0.0447236	0.0148744	0.125427	0.0864822	0.0952469	0.220674	0	0.220674
	CommercialPrivate-highAC	0.0364518	0.0320184	0.00664	0.0658291	0.0447236	0.0148744	0.125427	0.0684702	0.0751102	0.200537	0	0.200537
	CommercialPrivate-DC	0.160094	0.099689	0.0291625	0.0711029	0.0483066	0.016066	0.135475	0.259783	0.288946	0.424421	0	0.424421
	CommercialPublic-mediumAC	0.069429	0.0361878	0.0782353	0.0658291	0.0447236	0.0148744	0.125427	0.105617	0.183852	0.309279	0.00618558	0.315465
	CommercialPublic-highAC	0.0524818	0.0302004	0.05512	0.0658291	0.0447236	0.0148744	0.125427	0.0826822	0.137802	0.263229	0.00526459	0.268494
	CommercialPublic-DC	0.160094	0.099689	0.069575	0.0711029	0.0483066	0.016066	0.135475	0.259783	0.329358	0.464834	0.00929668	0.47413
Cyprus	ResidentialGrid-lowAC	0	0	0	0.10809	0.02808	0.05832	0.19449	0	0	0.19449	0	0.19449
	ResidentialGrid-mediumAC	0.0450671	0.0599455	0.0107602	0.108633	0.0282211	0.0586131	0.195467	0.105013	0.115773	0.31124	0	0.31124
	ResidentialGrid-highAC	0.0611079	0.0653951	0.01459	0.108633	0.0282211	0.0586131	0.195467	0.126503	0.141093	0.33656	0	0.33656
	ResidentialPV-lowAC	0	0	0	0.0951938	0.0171363	0.0355908	0.147921	0	0	0.147921	0	0.147921
	ResidentialPV-mediumAC	0.0450671	0.0599455	0.0107602	0.0956721	0.0172224	0.0357697	0.148664	0.105013	0.115773	0.264437	0	0.264437
	ResidentialPV-highAC	0.0611079	0.0653951	0.01459	0.0956721	0.0172224	0.0357697	0.148664	0.126503	0.141093	0.289757	0	0.289757
	CommercialPrivate-lowAC	0	0	0	0.1201	0.0293	0.0325	0.1819	0	0	0.1819	0	0.1819
	CommercialPrivate-mediumAC	0.0481159	0.040506	0.00876471	0.120704	0.0294472	0.0326633	0.182814	0.0886219	0.0973866	0.280201	0	0.280201
	CommercialPrivate-highAC	0.0364518	0.0338041	0.00664	0.120704	0.0294472	0.0326633	0.182814	0.0702559	0.0768959	0.25971	0	0.25971
	CommercialPrivate-DC	0.160094	0.103271	0.0291625	0.130373	0.0318063	0.0352801	0.19746	0.263366	0.292528	0.489988	0	0.489988
	CommercialPublic-mediumAC	0.069429	0.0384702	0.0782353	0.120704	0.0294472	0.0326633	0.182814	0.107899	0.186134	0.368949	0.00737897	0.376327
	CommercialPublic-highAC	0.0524818	0.0321051	0.05512	0.120704	0.0294472	0.0326633	0.182814	0.084587	0.139707	0.322521	0.00645042	0.328971
	CommercialPublic-DC	0.160094	0.103271	0.069575	0.130373	0.0318063	0.0352801	0.19746	0.263366	0.332941	0.530401	0.010608	0.541009
Czech Republic	ResidentialGrid-lowAC	0	0	0	0.0603	0.02385	0.04005	0.1242	0	0	0.1242	0	0.1242
	ResidentialGrid-mediumAC	0.0572806	0.0786357	0.0136762	0.060603	0.0239698	0.0402513	0.124824	0.135916	0.149593	0.274417	0	0.274417
	ResidentialGrid-highAC	0.0776686	0.0857844	0.0185441	0.060603	0.0239698	0.0402513	0.124824	0.163453	0.181997	0.306821	0	0.306821
	ResidentialPV-lowAC	0	0	0	0.0974912	0.0141649	0.0237864	0.135443	0	0	0.135443	0	0.135443
	ResidentialPV-mediumAC	0.0572806	0.0786357	0.0136762	0.0979811	0.0142361	0.0239059	0.136123	0.135916	0.149593	0.285716	0	0.285716
	ResidentialPV-highAC	0.0776686	0.0857844	0.0185441	0.0979811	0.0142361	0.0239059	0.136123	0.163453	0.181997	0.31812	0	0.31812
	CommercialPrivate-lowAC	0	0	0	0.0648	0.0575	0.0173	0.1396	0	0	0.1396	0	0.1396
	CommercialPrivate-mediumAC	0.0481159	0.0429453	0.00876471	0.0651256	0.0577889	0.0173869	0.140302	0.0910612	0.0998259	0.240127	0	0.240127
	CommercialPrivate-highAC	0.0364518	0.0358398	0.00664	0.0651256	0.0577889	0.0173869	0.140302	0.0722916	0.0789316	0.219233	0	0.219233
	CommercialPrivate-DC	0.160094	0.107355	0.0291625	0.070343	0.0624186	0.0187799	0.151541	0.26745	0.296612	0.448154	0	0.448154
	CommercialPublic-mediumAC	0.069429	0.0410721	0.0782353	0.0651256	0.0577889	0.0173869	0.140302	0.110501	0.188736	0.329038	0.00658076	0.335619
	CommercialPublic-highAC	0.0524818	0.0342765	0.05512	0.0651256	0.0577889	0.0173869	0.140302	0.0867583	0.141878	0.28218	0.0056436	0.287823
	CommercialPublic-DC	0.160094	0.107355	0.069575	0.070343	0.0624186	0.0187799	0.151541	0.26745	0.337025	0.488566	0.00977132	0.498337
Denmark	ResidentialGrid-lowAC	0	0	0	0.04851	0.04005	0.12384	0.2124	0	0	0.2124	0	0.2124
	ResidentialGrid-mediumAC	0.0297732	0.072856	0.00710861	0.0487538	0.0402513	0.124462	0.213467	0.102629	0.109738	0.323205	0	0.323205
	ResidentialGrid-highAC	0.0403704	0.0794792	0.00963879	0.0487538	0.0402513	0.124462	0.213467	0.11985	0.129488	0.342956	0	0.342956
	ResidentialPV-lowAC	0	0	0	0.0829484	0.024103	0.0745297	0.181581	0	0	0.181581	0	0.181581
	ResidentialPV-mediumAC	0.0297732	0.072856	0.00710861	0.0833652	0.0242241	0.0749042	0.182494	0.102629	0.109738	0.292231	0	0.292231
	ResidentialPV-highAC	0.0403704	0.0794792	0.00963879	0.0833652	0.0242241	0.0749042	0.182494	0.11985	0.129488	0.311982	0	0.311982
	CommercialPrivate-lowAC	0	0	0	0.0443	0.04	0.1249	0.2092	0	0	0.2092	0	0.2092
	CommercialPrivate-mediumAC	0.0481159	0.104345	0.00876471	0.0445226	0.040201	0.125528	0.210251	0.152461	0.161226	0.371477	0	0.371477
	CommercialPrivate-highAC	0.0364518	0.0870809	0.00664	0.0445226	0.040201	0.125528	0.210251	0.123533	0.130173	0.340424	0	0.340424
	CommercialPrivate-DC	0.160094	0.210154	0.0291625	0.0480894	0.0434216	0.135584	0.227095	0.370248	0.399411	0.626506	0	0.626506
	CommercialPublic-mediumAC	0.069429	0.106565	0.0782353	0.0445226	0.040201	0.125528	0.210251	0.175994	0.25423	0.464481	0.00928962	0.47377
	CommercialPublic-highAC	0.0524818	0.0889336	0.05512	0.0445226	0.040201	0.125528	0.210251	0.141415	0.196535	0.406787	0.00813573	0.414922
	CommercialPublic-DC	0.160094	0.210154	0.069575	0.0480894	0.0434216	0.135584	0.227095	0.370248	0.439823	0.666918	0.0133384	0.680257
Estonia	ResidentialGrid-lowAC	0	0	0	0.04689	0.03789	0.03303	0.11781	0	0	0.11781	0	0.11781
	ResidentialGrid-mediumAC	0.0309155	0.0452557	0.00738134	0.0471256	0.0380804	0.033196	0.118402	0.0761712	0.0835525	0.201955	0	0.201955
	ResidentialGrid-highAC	0.0419193	0.0493698	0.0100086	0.0471256	0.0380804	0.033196	0.118402	0.0912891	0.101298	0.2197	0	0.2197
	ResidentialPV-lowAC	0	0	0	0.0950804	0.0224304	0.0195533	0.137064	0	0	0.137064	0	0.137064
	ResidentialPV-mediumAC	0.0309155	0.0452557	0.00738134	0.0955582	0.0225431	0.0196516	0.137753	0.0761712	0.0835525	0.221305	0	0.221305
	ResidentialPV-highAC	0.0419193	0.0493698	0.0100086	0.0955582	0.0225431	0.0196516	0.137753	0.0912891	0.101298	0.239051	0	0.239051
	CommercialPrivate-lowAC	0	0	0	0.0471	0.0371	0.0149	0.0991	0	0	0.0991	0	0.0991
	CommercialPrivate-mediumAC	0.0481159	0.0481487	0.00876471	0.0473367	0.0372864	0.0149749	0.099598	0.0962646	0.105029	0.204627	0	0.204627
	CommercialPrivate-highAC	0.0364518	0.0401823	0.00664	0.0473367	0.0372864	0.0149749	0.099598	0.0766341	0.0832741	0.182872	0	0.182872
	CommercialPrivate-DC	0.160094	0.116067	0.0291625	0.051129	0.0402736	0.0161746	0.107577	0.276161	0.305324	0.412901	0	0.412901
	CommercialPublic-mediumAC	0.069429	0.0466223	0.0782353	0.0473367	0.0372864	0.0149749	0.099598	0.116051	0.194287	0.293885	0.00587769	0.299762
	CommercialPublic-highAC	0.0524818	0.0389085	0.05512	0.0473367	0.0372864	0.0149749	0.099598	0.0913903	0.14651	0.246108	0.00492217	0.25103
	CommercialPublic-DC	0.160094	0.116067	0.069575	0.051129	0.0402736	0.0161746	0.107577	0.276161	0.345736	0.453313	0.00906627	0.46238
Finland	ResidentialGrid-lowAC	0	0	0	0.04392	0.04518	0.04653	0.13563	0	0	0.13563	0	0.13563
	ResidentialGrid-mediumAC	0.0345299	0.0761971	0.00824431	0.0441407	0.045407	0.0467638	0.136312	0.110727	0.118971	0.255283	0	0.255283
	ResidentialGrid-highAC	0.0468202	0.0831241	0.0111787	0.0441407	0.045407	0.0467638	0.136312	0.129944	0.141123	0.277435	0	0.277435
	ResidentialPV-lowAC	0	0	0	0.0860228	0.0267963	0.0275969	0.140416	0	0	0.140416	0	0.140416
	ResidentialPV-mediumAC	0.0345299	0.0761971	0.00824431	0.0864551	0.0269309	0.0277356	0.141122	0.110727	0.118971	0.260093	0	0.260093
	ResidentialPV-highAC	0.0468202	0.0831241	0.0111787	0.0864551	0.0269309	0.0277356	0.141122	0.129944	0.141123	0.282245	0	0.282245
	CommercialPrivate-lowAC	0	0	0	0.0444	0.0367	0.007	0.0881	0	0	0.0881	0	0.0881
	CommercialPrivate-mediumAC	0.0481159	0.0906083	0.00876471	0.0446231	0.0368844	0.00703518	0.0885427	0.138724	0.147489	0.236032	0	0.236032
	CommercialPrivate-highAC	0.0364518	0.0756168	0.00664	0.0446231	0.0368844	0.00703518	0.0885427	0.112069	0.118709	0.207251	0	0.207251
	CommercialPrivate-DC	0.160094	0.187155	0.0291625	0.048198	0.0398393	0.00759878	0.0956361	0.347249	0.376412	0.472048	0	0.472048
	CommercialPublic-mediumAC	0.069429	0.0919126	0.0782353	0.0446231	0.0368844	0.00703518	0.0885427	0.161342	0.239577	0.32812	0.00656239	0.334682
	CommercialPublic-highAC	0.0524818	0.0767053	0.05512	0.0446231	0.0368844	0.00703518	0.0885427	0.129187	0.184307	0.27285	0.005457	0.278307
	CommercialPublic-DC	0.160094	0.187155	0.069575	0.048198	0.0398393	0.00759878	0.0956361	0.347249	0.416824	0.51246	0.0102492	0.522709
France	ResidentialGrid-lowAC	0	0	0	0.05625	0.03969	0.05454	0.15048	0	0	0.15048	0	0.15048
	ResidentialGrid-mediumAC	0.0346914	0.0745324	0.00828288	0.0565327	0.0398894	0.0548141	0.151236	0.109224	0.117507	0.268743	0	0.268743
	ResidentialGrid-highAC	0.0470392	0.081308	0.011231	0.0565327	0.0398894	0.0548141	0.151236	0.128347	0.139578	0.290814	0	0.290814
	ResidentialPV-lowAC	0	0	0	0.0814179	0.0211591	0.0290757	0.131653	0	0	0.131653	0	0.131653
	ResidentialPV-mediumAC	0.0346914	0.0745324	0.00828288	0.0818271	0.0212654	0.0292218	0.132314	0.109224	0.117507	0.249821	0	0.249821
	ResidentialPV-highAC	0.0470392	0.081308	0.011231	0.0818271	0.0212654	0.0292218	0.132314	0.128347	0.139578	0.271893	0	0.271893
	CommercialPrivate-lowAC	0	0	0	0.0573	0.0421	0.0297	0.1291	0	0	0.1291	0	0.1291
	CommercialPrivate-mediumAC	0.0481159	0.0872781	0.00876471	0.0575879	0.0423116	0.0298492	0.129749	0.135394	0.144159	0.273907	0	0.273907
	CommercialPrivate-highAC	0.0364518	0.0728376	0.00664	0.0575879	0.0423116	0.0298492	0.129749	0.109289	0.115929	0.245678	0	0.245678
	CommercialPrivate-DC	0.160094	0.181579	0.0291625	0.0622015	0.0457013	0.0322406	0.140143	0.341674	0.370836	0.510979	0	0.510979
	CommercialPublic-mediumAC	0.069429	0.0883605	0.0782353	0.0575879	0.0423116	0.0298492	0.129749	0.157789	0.236025	0.365773	0.00731547	0.373089
	CommercialPublic-highAC	0.0524818	0.0737408	0.05512	0.0575879	0.0423116	0.0298492	0.129749	0.126223	0.181343	0.311091	0.00622183	0.317313
	CommercialPublic-DC	0.160094	0.181579	0.069575	0.0622015	0.0457013	0.0322406	0.140143	0.341674	0.411249	0.551392	0.0110278	0.56242
Germany	ResidentialGrid-lowAC	0	0	0	0.04923	0.05328	0.13545	0.23796	0	0	0.23796	0	0.23796
	ResidentialGrid-mediumAC	0.0326573	0.0656432	0.00779721	0.0494774	0.0535477	0.136131	0.239156	0.0983005	0.106098	0.345254	0	0.345254
	ResidentialGrid-highAC	0.0442811	0.0716108	0.0105725	0.0494774	0.0535477	0.136131	0.239156	0.115892	0.126464	0.36562	0	0.36562
	ResidentialPV-lowAC	0	0	0	0.07512	0.0310983	0.079059	0.185277	0	0	0.185277	0	0.185277
	ResidentialPV-mediumAC	0.0326573	0.0656432	0.00779721	0.0754974	0.0312546	0.0794563	0.186208	0.0983005	0.106098	0.292306	0	0.292306
	ResidentialPV-highAC	0.0442811	0.0716108	0.0105725	0.0754974	0.0312546	0.0794563	0.186208	0.115892	0.126464	0.312673	0	0.312673
	CommercialPrivate-lowAC	0	0	0	0.0347	0.0524	0.1005	0.1876	0	0	0.1876	0	0.1876
	CommercialPrivate-mediumAC	0.0481159	0.079369	0.00876471	0.0348744	0.0526633	0.101005	0.188543	0.127485	0.13625	0.324792	0	0.324792
	CommercialPrivate-highAC	0.0364518	0.066237	0.00664	0.0348744	0.0526633	0.101005	0.188543	0.102689	0.109329	0.297872	0	0.297872
	CommercialPrivate-DC	0.160094	0.168337	0.0291625	0.0376683	0.0568823	0.109097	0.203647	0.328432	0.357594	0.561242	0	0.561242
	CommercialPublic-mediumAC	0.069429	0.079924	0.0782353	0.0348744	0.0526633	0.101005	0.188543	0.149353	0.227588	0.416131	0.00832262	0.424454
	CommercialPublic-highAC	0.0524818	0.0667002	0.05512	0.0348744	0.0526633	0.101005	0.188543	0.119182	0.174302	0.362845	0.0072569	0.370102
	CommercialPublic-DC	0.160094	0.168337	0.069575	0.0376683	0.0568823	0.109097	0.203647	0.328432	0.398007	0.601654	0.0120331	0.613687
Greece	ResidentialGrid-lowAC	0	0	0	0.08073	0.02106	0.05103	0.15282	0	0	0.15282	0	0.15282
	ResidentialGrid-mediumAC	0.0469606	0.0613902	0.0112123	0.0811357	0.0211658	0.0512864	0.153588	0.108351	0.119563	0.273151	0	0.273151
	ResidentialGrid-highAC	0.0636754	0.0669711	0.0152031	0.0811357	0.0211658	0.0512864	0.153588	0.130647	0.14585	0.299438	0	0.299438
	ResidentialPV-lowAC	0	0	0	0.10354	0.0117887	0.0285648	0.143893	0	0	0.143893	0	0.143893
	ResidentialPV-mediumAC	0.0469606	0.0613902	0.0112123	0.10406	0.0118479	0.0287084	0.144616	0.108351	0.119563	0.264179	0	0.264179
	ResidentialPV-highAC	0.0636754	0.0669711	0.0152031	0.10406	0.0118479	0.0287084	0.144616	0.130647	0.14585	0.290466	0	0.290466
	CommercialPrivate-lowAC	0	0	0	0.0799	0.0246	0.0386	0.1431	0	0	0.1431	0	0.1431
	CommercialPrivate-mediumAC	0.0481159	0.0391989	0.00876471	0.0803015	0.0247236	0.038794	0.143819	0.0873147	0.0960794	0.239899	0	0.239899
	CommercialPrivate-highAC	0.0364518	0.0327132	0.00664	0.0803015	0.0247236	0.038794	0.143819	0.069165	0.075805	0.219624	0	0.219624
	CommercialPrivate-DC	0.160094	0.101083	0.0291625	0.0867347	0.0267043	0.0419019	0.155341	0.261177	0.29034	0.445681	0	0.445681
	CommercialPublic-mediumAC	0.069429	0.0370759	0.0782353	0.0803015	0.0247236	0.038794	0.143819	0.106505	0.18474	0.328559	0.00657118	0.33513
	CommercialPublic-highAC	0.0524818	0.0309415	0.05512	0.0803015	0.0247236	0.038794	0.143819	0.0834233	0.138543	0.282362	0.00564725	0.28801
	CommercialPublic-DC	0.160094	0.101083	0.069575	0.0867347	0.0267043	0.0419019	0.155341	0.261177	0.330752	0.486093	0.00972186	0.495815
Hungary	ResidentialGrid-lowAC	0	0	0	0.03771	0.03816	0.02052	0.09639	0	0	0.09639	0	0.09639
	ResidentialGrid-mediumAC	0.0282922	0.0349251	0.00675501	0.0378995	0.0383518	0.0206231	0.0968744	0.0632173	0.0699723	0.166847	0	0.166847
	ResidentialGrid-highAC	0.0383623	0.0381001	0.00915934	0.0378995	0.0383518	0.0206231	0.0968744	0.0764624	0.0856218	0.182496	0	0.182496
	ResidentialPV-lowAC	0	0	0	0.084727	0.0240649	0.0129406	0.121732	0	0	0.121732	0	0.121732
	ResidentialPV-mediumAC	0.0282922	0.0349251	0.00675501	0.0851527	0.0241858	0.0130056	0.122344	0.0632173	0.0699723	0.192316	0	0.192316
	ResidentialPV-highAC	0.0383623	0.0381001	0.00915934	0.0851527	0.0241858	0.0130056	0.122344	0.0764624	0.0856218	0.207966	0	0.207966
	CommercialPrivate-lowAC	0	0	0	0.061	0.04	0.0102	0.1112	0	0	0.1112	0	0.1112
	CommercialPrivate-mediumAC	0.0481159	0.0350361	0.00876471	0.0613065	0.040201	0.0102513	0.111759	0.083152	0.0919167	0.203676	0	0.203676
	CommercialPrivate-highAC	0.0364518	0.0292393	0.00664	0.0613065	0.040201	0.0102513	0.111759	0.0656911	0.0723311	0.18409	0	0.18409
	CommercialPrivate-DC	0.160094	0.0941135	0.0291625	0.066218	0.0434216	0.0110725	0.120712	0.254208	0.28337	0.404082	0	0.404082
	CommercialPublic-mediumAC	0.069429	0.0326356	0.0782353	0.0613065	0.040201	0.0102513	0.111759	0.102065	0.1803	0.292059	0.00584117	0.2979
	CommercialPublic-highAC	0.0524818	0.0272359	0.05512	0.0613065	0.040201	0.0102513	0.111759	0.0797178	0.134838	0.246597	0.00493193	0.251528
	CommercialPublic-DC	0.160094	0.0941135	0.069575	0.066218	0.0434216	0.0110725	0.120712	0.254208	0.323783	0.444495	0.0088899	0.453385
Ireland	ResidentialGrid-lowAC	0	0	0	0.09972	0.06102	0.03015	0.19089	0	0	0.19089	0	0.19089
	ResidentialGrid-mediumAC	0.0369698	0.0718884	0.00882686	0.100221	0.0613266	0.0303015	0.191849	0.108858	0.117685	0.309534	0	0.309534
	ResidentialGrid-highAC	0.0501285	0.0784237	0.0119686	0.100221	0.0613266	0.0303015	0.191849	0.128552	0.140521	0.33237	0	0.33237
	ResidentialPV-lowAC	0	0	0	0.136107	0.034899	0.0172436	0.18825	0	0	0.18825	0	0.18825
	ResidentialPV-mediumAC	0.0369698	0.0718884	0.00882686	0.136791	0.0350744	0.0173303	0.189196	0.108858	0.117685	0.306881	0	0.306881
	ResidentialPV-highAC	0.0501285	0.0784237	0.0119686	0.136791	0.0350744	0.0173303	0.189196	0.128552	0.140521	0.329717	0	0.329717
	CommercialPrivate-lowAC	0	0	0	0.092	0.0631	0.007	0.1621	0	0	0.1621	0	0.1621
	CommercialPrivate-mediumAC	0.0481159	0.0756226	0.00876471	0.0924623	0.0634171	0.00703518	0.162915	0.123738	0.132503	0.295418	0	0.295418
	CommercialPrivate-highAC	0.0364518	0.0631105	0.00664	0.0924623	0.0634171	0.00703518	0.162915	0.0995623	0.106202	0.269117	0	0.269117
	CommercialPrivate-DC	0.160094	0.162065	0.0291625	0.0998697	0.0684976	0.00759878	0.175966	0.322159	0.351322	0.527288	0	0.527288
	CommercialPublic-mediumAC	0.069429	0.0759278	0.0782353	0.0924623	0.0634171	0.00703518	0.162915	0.145357	0.223592	0.386507	0.00773013	0.394237
	CommercialPublic-highAC	0.0524818	0.0633652	0.05512	0.0924623	0.0634171	0.00703518	0.162915	0.115847	0.170967	0.333882	0.00667763	0.340559
	CommercialPublic-DC	0.160094	0.162065	0.069575	0.0998697	0.0684976	0.00759878	0.175966	0.322159	0.391734	0.5677	0.011354	0.579054
Italy	ResidentialGrid-lowAC	0	0	0	0.08046	0.03402	0.09297	0.20745	0	0	0.20745	0	0.20745
	ResidentialGrid-mediumAC	0.048635	0.0878417	0.011612	0.0808643	0.034191	0.0934372	0.208492	0.136477	0.148089	0.356581	0	0.356581
	ResidentialGrid-highAC	0.0659457	0.0958273	0.0157451	0.0808643	0.034191	0.0934372	0.208492	0.161773	0.177518	0.386011	0	0.386011
	ResidentialPV-lowAC	0	0	0	0.0908108	0.01947	0.0532076	0.163488	0	0	0.163488	0	0.163488
	ResidentialPV-mediumAC	0.048635	0.0878417	0.011612	0.0912671	0.0195678	0.053475	0.16431	0.136477	0.148089	0.312399	0	0.312399
	ResidentialPV-highAC	0.0659457	0.0958273	0.0157451	0.0912671	0.0195678	0.053475	0.16431	0.161773	0.177518	0.341828	0	0.341828
	CommercialPrivate-lowAC	0	0	0	0.081	0.028	0.0787	0.1877	0	0	0.1877	0	0.1877
	CommercialPrivate-mediumAC	0.0481159	0.0677134	0.00876471	0.081407	0.0281407	0.0790955	0.188643	0.115829	0.124594	0.313237	0	0.313237
	CommercialPrivate-highAC	0.0364518	0.0565099	0.00664	0.081407	0.0281407	0.0790955	0.188643	0.0929617	0.0996017	0.288245	0	0.288245
	CommercialPrivate-DC	0.160094	0.148823	0.0291625	0.0879288	0.0303951	0.085432	0.203756	0.308917	0.33808	0.541836	0	0.541836
	CommercialPublic-mediumAC	0.069429	0.0674914	0.0782353	0.081407	0.0281407	0.0790955	0.188643	0.13692	0.215156	0.403799	0.00807598	0.411875
	CommercialPublic-highAC	0.0524818	0.0563246	0.05512	0.081407	0.0281407	0.0790955	0.188643	0.108806	0.163926	0.35257	0.00705139	0.359621
	CommercialPublic-DC	0.160094	0.148823	0.069575	0.0879288	0.0303951	0.085432	0.203756	0.308917	0.378492	0.582248	0.011645	0.593893
Latvia	ResidentialGrid-lowAC	0	0	0	0.0513	0.04653	0.04167	0.1395	0	0	0.1395	0	0.1395
	ResidentialGrid-mediumAC	0.0311731	0.0408652	0.00744285	0.0515578	0.0467638	0.0418794	0.140201	0.0720383	0.0794812	0.219682	0	0.219682
	ResidentialGrid-highAC	0.0422686	0.0445802	0.010092	0.0515578	0.0467638	0.0418794	0.140201	0.0868489	0.0969409	0.237142	0	0.237142
	ResidentialPV-lowAC	0	0	0	0.108816	0.0279063	0.0249915	0.161714	0	0	0.161714	0	0.161714
	ResidentialPV-mediumAC	0.0311731	0.0408652	0.00744285	0.109363	0.0280466	0.0251171	0.162527	0.0720383	0.0794812	0.242008	0	0.242008
	ResidentialPV-highAC	0.0422686	0.0445802	0.010092	0.109363	0.0280466	0.0251171	0.162527	0.0868489	0.0969409	0.259467	0	0.259467
	CommercialPrivate-lowAC	0	0	0	0.0492	0.0561	0.0248	0.1301	0	0	0.1301	0	0.1301
	CommercialPrivate-mediumAC	0.0481159	0.039407	0.00876471	0.0494472	0.0563819	0.0249246	0.130754	0.0875229	0.0962876	0.227041	0	0.227041
	CommercialPrivate-highAC	0.0364518	0.0328869	0.00664	0.0494472	0.0563819	0.0249246	0.130754	0.0693387	0.0759787	0.206733	0	0.206733
	CommercialPrivate-DC	0.160094	0.101431	0.0291625	0.0534086	0.0608988	0.0269214	0.141229	0.261526	0.290688	0.431917	0	0.431917
	CommercialPublic-mediumAC	0.069429	0.0372979	0.0782353	0.0494472	0.0563819	0.0249246	0.130754	0.106727	0.184962	0.315716	0.00631432	0.32203
	CommercialPublic-highAC	0.0524818	0.0311268	0.05512	0.0494472	0.0563819	0.0249246	0.130754	0.0836086	0.138729	0.269482	0.00538965	0.274872
	CommercialPublic-DC	0.160094	0.101431	0.069575	0.0534086	0.0608988	0.0269214	0.141229	0.261526	0.331101	0.472329	0.00944659	0.481776
Lithuania	ResidentialGrid-lowAC	0	0	0	0.04266	0.03879	0.02682	0.10827	0	0	0.10827	0	0.10827
	ResidentialGrid-mediumAC	0.0311731	0.0385949	0.00744285	0.0428744	0.0389849	0.0269548	0.108814	0.069768	0.0772109	0.186025	0	0.186025
	ResidentialGrid-highAC	0.0422686	0.0421035	0.010092	0.0428744	0.0389849	0.0269548	0.108814	0.0843722	0.0944642	0.203278	0	0.203278
	ResidentialPV-lowAC	0	0	0	0.0945294	0.0226153	0.0156366	0.132781	0	0	0.132781	0	0.132781
	ResidentialPV-mediumAC	0.0311731	0.0385949	0.00744285	0.0950044	0.0227289	0.0157151	0.133449	0.069768	0.0772109	0.210659	0	0.210659
	ResidentialPV-highAC	0.0422686	0.0421035	0.010092	0.0950044	0.0227289	0.0157151	0.133449	0.0843722	0.0944642	0.227913	0	0.227913
	CommercialPrivate-lowAC	0	0	0	0.0515	0.0438	0.0094	0.1047	0	0	0.1047	0	0.1047
	CommercialPrivate-mediumAC	0.0481159	0.0352443	0.00876471	0.0517588	0.0440201	0.00944724	0.105226	0.0833602	0.0921249	0.197351	0	0.197351
	CommercialPrivate-highAC	0.0364518	0.029413	0.00664	0.0517588	0.0440201	0.00944724	0.105226	0.0658648	0.0725048	0.177731	0	0.177731
	CommercialPrivate-DC	0.160094	0.094462	0.0291625	0.0559053	0.0475467	0.0102041	0.113656	0.254556	0.283719	0.397375	0	0.397375
	CommercialPublic-mediumAC	0.069429	0.0328577	0.0782353	0.0517588	0.0440201	0.00944724	0.105226	0.102287	0.180522	0.285748	0.00571496	0.291463
	CommercialPublic-highAC	0.0524818	0.0274212	0.05512	0.0517588	0.0440201	0.00944724	0.105226	0.079903	0.135023	0.240249	0.00480498	0.245054
	CommercialPublic-DC	0.160094	0.094462	0.069575	0.0559053	0.0475467	0.0102041	0.113656	0.254556	0.324131	0.437787	0.00875575	0.446543
Luxembourg	ResidentialGrid-lowAC	0	0	0	0.04851	0.05031	0.04095	0.13977	0	0	0.13977	0	0.13977
	ResidentialGrid-mediumAC	0.0340843	0.0665258	0.00813793	0.0487538	0.0505628	0.0411558	0.140472	0.10061	0.108748	0.24922	0	0.24922
	ResidentialGrid-highAC	0.046216	0.0725736	0.0110345	0.0487538	0.0505628	0.0411558	0.140472	0.11879	0.129824	0.270297	0	0.270297
	ResidentialPV-lowAC	0	0	0	0.0872101	0.0277987	0.0226269	0.137636	0	0	0.137636	0	0.137636
	ResidentialPV-mediumAC	0.0340843	0.0665258	0.00813793	0.0876483	0.0279384	0.0227406	0.138327	0.10061	0.108748	0.247075	0	0.247075
	ResidentialPV-highAC	0.046216	0.0725736	0.0110345	0.0876483	0.0279384	0.0227406	0.138327	0.11879	0.129824	0.268151	0	0.268151
	CommercialPrivate-lowAC	0	0	0	0.0549	0.0416	0.0146	0.1111	0	0	0.1111	0	0.1111
	CommercialPrivate-mediumAC	0.0481159	0.0760388	0.00876471	0.0551759	0.041809	0.0146734	0.111658	0.124155	0.132919	0.244578	0	0.244578
	CommercialPrivate-highAC	0.0364518	0.0634579	0.00664	0.0551759	0.041809	0.0146734	0.111658	0.0999097	0.10655	0.218208	0	0.218208
	CommercialPrivate-DC	0.160094	0.162762	0.0291625	0.0595962	0.0451585	0.0158489	0.120604	0.322856	0.352019	0.472622	0	0.472622
	CommercialPublic-mediumAC	0.069429	0.0763718	0.0782353	0.0551759	0.041809	0.0146734	0.111658	0.145801	0.224036	0.335694	0.00671389	0.342408
	CommercialPublic-highAC	0.0524818	0.0637358	0.05512	0.0551759	0.041809	0.0146734	0.111658	0.116218	0.171338	0.282996	0.00565992	0.288656
	CommercialPublic-DC	0.160094	0.162762	0.069575	0.0595962	0.0451585	0.0158489	0.120604	0.322856	0.392431	0.513035	0.0102607	0.523295
Malta	ResidentialGrid-lowAC	0	0	0	0.10548	0.0225	0.00783	0.13581	0	0	0.13581	0	0.13581
	ResidentialGrid-mediumAC	0.0446883	0.0598843	0.0106697	0.10601	0.0226131	0.00786935	0.136492	0.104573	0.115242	0.251735	0	0.251735
	ResidentialGrid-highAC	0.0605944	0.0653283	0.0144674	0.10601	0.0226131	0.00786935	0.136492	0.125923	0.14039	0.276883	0	0.276883
	ResidentialPV-lowAC	0	0	0	0.0930623	0.0133334	0.00464001	0.111036	0	0	0.111036	0	0.111036
	ResidentialPV-mediumAC	0.0446883	0.0598843	0.0106697	0.0935299	0.0134004	0.00466332	0.111594	0.104573	0.115242	0.226836	0	0.226836
	ResidentialPV-highAC	0.0605944	0.0653283	0.0144674	0.0935299	0.0134004	0.00466332	0.111594	0.125923	0.14039	0.251984	0	0.251984
	CommercialPrivate-lowAC	0	0	0	0.1254	0.025	0.0015	0.1519	0	0	0.1519	0	0.1519
	CommercialPrivate-mediumAC	0.0481159	0.0410721	0.00876471	0.12603	0.0251256	0.00150754	0.152663	0.0891879	0.0979527	0.250616	0	0.250616
	CommercialPrivate-highAC	0.0364518	0.0342765	0.00664	0.12603	0.0251256	0.00150754	0.152663	0.0707283	0.0773683	0.230032	0	0.230032
	CommercialPrivate-DC	0.160094	0.104219	0.0291625	0.136127	0.0271385	0.00162831	0.164894	0.264313	0.293476	0.45837	0	0.45837
	CommercialPublic-mediumAC	0.069429	0.039074	0.0782353	0.12603	0.0251256	0.00150754	0.152663	0.108503	0.186738	0.339402	0.00678803	0.34619
	CommercialPublic-highAC	0.0524818	0.032609	0.05512	0.12603	0.0251256	0.00150754	0.152663	0.0850908	0.140211	0.292874	0.00585748	0.298732
	CommercialPublic-DC	0.160094	0.104219	0.069575	0.136127	0.0271385	0.00162831	0.164894	0.264313	0.333888	0.498782	0.00997564	0.508758
Netherlands	ResidentialGrid-lowAC	0	0	0	0.06309	0.0234	0.10332	0.18981	0	0	0.18981	0	0.18981
	ResidentialGrid-mediumAC	0.0352496	0.0804809	0.00841615	0.063407	0.0235176	0.103839	0.190764	0.11573	0.124147	0.31491	0	0.31491
	ResidentialGrid-highAC	0.0477961	0.0877973	0.0114117	0.063407	0.0235176	0.103839	0.190764	0.135593	0.147005	0.337769	0	0.337769
	ResidentialPV-lowAC	0	0	0	0.0940471	0.0133264	0.058841	0.166214	0	0	0.166214	0	0.166214
	ResidentialPV-mediumAC	0.0352496	0.0804809	0.00841615	0.0945197	0.0133933	0.0591367	0.16705	0.11573	0.124147	0.291196	0	0.291196
	ResidentialPV-highAC	0.0477961	0.0877973	0.0114117	0.0945197	0.0133933	0.0591367	0.16705	0.135593	0.147005	0.314055	0	0.314055
	CommercialPrivate-lowAC	0	0	0	0.0539	0.0258	0.0422	0.1219	0	0	0.1219	0	0.1219
	CommercialPrivate-mediumAC	0.0481159	0.0949792	0.00876471	0.0541709	0.0259296	0.0424121	0.122513	0.143095	0.15186	0.274372	0	0.274372
	CommercialPrivate-highAC	0.0364518	0.0792644	0.00664	0.0541709	0.0259296	0.0424121	0.122513	0.115716	0.122356	0.244869	0	0.244869
	CommercialPrivate-DC	0.160094	0.194473	0.0291625	0.0585106	0.0280069	0.0458098	0.132327	0.354567	0.383729	0.516057	0	0.516057
	CommercialPublic-mediumAC	0.069429	0.0965749	0.0782353	0.0541709	0.0259296	0.0424121	0.122513	0.166004	0.244239	0.366752	0.00733503	0.374087
	CommercialPublic-highAC	0.0524818	0.0805961	0.05512	0.0541709	0.0259296	0.0424121	0.122513	0.133078	0.188198	0.310711	0.00621421	0.316925
	CommercialPublic-DC	0.160094	0.194473	0.069575	0.0585106	0.0280069	0.0458098	0.132327	0.354567	0.424142	0.556469	0.0111294	0.567599
Poland	ResidentialGrid-lowAC	0	0	0	0.03744	0.036	0.04068	0.11412	0	0	0.11412	0	0.11412
	ResidentialGrid-mediumAC	0.0582274	0.0756949	0.0139023	0.0376281	0.0361809	0.0408844	0.114693	0.133922	0.147825	0.262518	0	0.262518
	ResidentialGrid-highAC	0.0789524	0.0825762	0.0188506	0.0376281	0.0361809	0.0408844	0.114693	0.161529	0.180379	0.295073	0	0.295073
	ResidentialPV-lowAC	0	0	0	0.0868645	0.0220514	0.0249181	0.133834	0	0	0.133834	0	0.133834
	ResidentialPV-mediumAC	0.0582274	0.0756949	0.0139023	0.087301	0.0221622	0.0250433	0.134507	0.133922	0.147825	0.282331	0	0.282331
	ResidentialPV-highAC	0.0789524	0.0825762	0.0188506	0.087301	0.0221622	0.0250433	0.134507	0.161529	0.180379	0.314886	0	0.314886
	CommercialPrivate-lowAC	0	0	0	0.0497	0.0444	0.021	0.1151	0	0	0.1151	0	0.1151
	CommercialPrivate-mediumAC	0.0481159	0.0387826	0.00876471	0.0499497	0.0446231	0.0211055	0.115678	0.0868985	0.0956632	0.211342	0	0.211342
	CommercialPrivate-highAC	0.0364518	0.0323658	0.00664	0.0499497	0.0446231	0.0211055	0.115678	0.0688176	0.0754576	0.191136	0	0.191136
	CommercialPrivate-DC	0.160094	0.100386	0.0291625	0.0539514	0.048198	0.0227964	0.124946	0.26048	0.289643	0.414588	0	0.414588
	CommercialPublic-mediumAC	0.069429	0.0366318	0.0782353	0.0499497	0.0446231	0.0211055	0.115678	0.106061	0.184296	0.299974	0.00599949	0.305974
	CommercialPublic-highAC	0.0524818	0.0305709	0.05512	0.0499497	0.0446231	0.0211055	0.115678	0.0830528	0.138173	0.253851	0.00507702	0.258928
	CommercialPublic-DC	0.160094	0.100386	0.069575	0.0539514	0.048198	0.0227964	0.124946	0.26048	0.330055	0.455001	0.00910002	0.464101
Portugal	ResidentialGrid-lowAC	0	0	0	0.06084	0.04086	0.08316	0.18486	0	0	0.18486	0	0.18486
	ResidentialGrid-mediumAC	0.0352893	0.0460042	0.00842564	0.0611457	0.0410653	0.0835779	0.185789	0.0812935	0.0897191	0.275508	0	0.275508
	ResidentialGrid-highAC	0.0478499	0.0501864	0.0114246	0.0611457	0.0410653	0.0835779	0.185789	0.0980363	0.109461	0.29525	0	0.29525
	ResidentialPV-lowAC	0	0	0	0.0791801	0.0228836	0.0465737	0.148637	0	0	0.148637	0	0.148637
	ResidentialPV-mediumAC	0.0352893	0.0460042	0.00842564	0.079578	0.0229986	0.0468077	0.149384	0.0812935	0.0897191	0.239103	0	0.239103
	ResidentialPV-highAC	0.0478499	0.0501864	0.0114246	0.079578	0.0229986	0.0468077	0.149384	0.0980363	0.109461	0.258845	0	0.258845
	CommercialPrivate-lowAC	0	0	0	0.0683	0.0368	0.0391	0.1442	0	0	0.1442	0	0.1442
	CommercialPrivate-mediumAC	0.0481159	0.0389907	0.00876471	0.0686432	0.0369849	0.0392965	0.144925	0.0871066	0.0958713	0.240796	0	0.240796
	CommercialPrivate-highAC	0.0364518	0.0325395	0.00664	0.0686432	0.0369849	0.0392965	0.144925	0.0689913	0.0756313	0.220556	0	0.220556
	CommercialPrivate-DC	0.160094	0.100734	0.0291625	0.0741424	0.0399479	0.0424446	0.156535	0.260829	0.289991	0.446526	0	0.446526
	CommercialPublic-mediumAC	0.069429	0.0368539	0.0782353	0.0686432	0.0369849	0.0392965	0.144925	0.106283	0.184518	0.329443	0.00658885	0.336032
	CommercialPublic-highAC	0.0524818	0.0307562	0.05512	0.0686432	0.0369849	0.0392965	0.144925	0.083238	0.138358	0.283283	0.00566565	0.288948
	CommercialPublic-DC	0.160094	0.100734	0.069575	0.0741424	0.0399479	0.0424446	0.156535	0.260829	0.330404	0.486939	0.00973877	0.496677
Romania	ResidentialGrid-lowAC	0	0	0	0.05364	0.03717	0.03474	0.12555	0	0	0.12555	0	0.12555
	ResidentialGrid-mediumAC	0.0563338	0.0650278	0.0134502	0.0539095	0.0373568	0.0349146	0.126181	0.121362	0.134812	0.260993	0	0.260993
	ResidentialGrid-highAC	0.0763849	0.0709394	0.0182375	0.0539095	0.0373568	0.0349146	0.126181	0.147324	0.165562	0.291743	0	0.291743
	ResidentialPV-lowAC	0	0	0	0.0972468	0.0207673	0.0194097	0.137424	0	0	0.137424	0	0.137424
	ResidentialPV-mediumAC	0.0563338	0.0650278	0.0134502	0.0977355	0.0208717	0.0195072	0.138114	0.121362	0.134812	0.272926	0	0.272926
	ResidentialPV-highAC	0.0763849	0.0709394	0.0182375	0.0977355	0.0208717	0.0195072	0.138114	0.147324	0.165562	0.303676	0	0.303676
	CommercialPrivate-lowAC	0	0	0	0.0606	0.0337	0.0155	0.1098	0	0	0.1098	0	0.1098
	CommercialPrivate-mediumAC	0.0481159	0.0304572	0.00876471	0.0609045	0.0338693	0.0155779	0.110352	0.078573	0.0873377	0.19769	0	0.19769
	CommercialPrivate-highAC	0.0364518	0.0254179	0.00664	0.0609045	0.0338693	0.0155779	0.110352	0.0618697	0.0685097	0.178861	0	0.178861
	CommercialPrivate-DC	0.160094	0.0864472	0.0291625	0.0657838	0.0365827	0.0168259	0.119192	0.246541	0.275704	0.394896	0	0.394896
	CommercialPublic-mediumAC	0.069429	0.0277514	0.0782353	0.0609045	0.0338693	0.0155779	0.110352	0.0971804	0.175416	0.285767	0.00571535	0.291483
	CommercialPublic-highAC	0.0524818	0.0231598	0.05512	0.0609045	0.0338693	0.0155779	0.110352	0.0756416	0.130762	0.241113	0.00482227	0.245936
	CommercialPublic-DC	0.160094	0.0864472	0.069575	0.0657838	0.0365827	0.0168259	0.119192	0.246541	0.316116	0.435309	0.00870618	0.444015
Slovakia	ResidentialGrid-lowAC	0	0	0	0.0459	0.02538	0.05238	0.12366	0	0	0.12366	0	0.12366
	ResidentialGrid-mediumAC	0.0568072	0.0742624	0.0135632	0.0461307	0.0255075	0.0526432	0.124281	0.13107	0.144633	0.268914	0	0.268914
	ResidentialGrid-highAC	0.0770267	0.0810135	0.0183908	0.0461307	0.0255075	0.0526432	0.124281	0.15804	0.176431	0.300712	0	0.300712
	ResidentialPV-lowAC	0	0	0	0.0821056	0.0155339	0.0320593	0.129699	0	0	0.129699	0	0.129699
	ResidentialPV-mediumAC	0.0568072	0.0742624	0.0135632	0.0825182	0.015612	0.0322204	0.130351	0.13107	0.144633	0.274983	0	0.274983
	ResidentialPV-highAC	0.0770267	0.0810135	0.0183908	0.0825182	0.015612	0.0322204	0.130351	0.15804	0.176431	0.306782	0	0.306782
	CommercialPrivate-lowAC	0	0	0	0.0579	0.0547	0.0366	0.1492	0	0	0.1492	0	0.1492
	CommercialPrivate-mediumAC	0.0481159	0.0391989	0.00876471	0.058191	0.0549749	0.0367839	0.14995	0.0873147	0.0960794	0.246029	0	0.246029
	CommercialPrivate-highAC	0.0364518	0.0327132	0.00664	0.058191	0.0549749	0.0367839	0.14995	0.069165	0.075805	0.225755	0	0.225755
	CommercialPrivate-DC	0.160094	0.101083	0.0291625	0.0628528	0.0593791	0.0397308	0.161963	0.261177	0.29034	0.452302	0	0.452302
	CommercialPublic-mediumAC	0.069429	0.0370759	0.0782353	0.058191	0.0549749	0.0367839	0.14995	0.106505	0.18474	0.33469	0.0066938	0.341384
	CommercialPublic-highAC	0.0524818	0.0309415	0.05512	0.058191	0.0549749	0.0367839	0.14995	0.0834233	0.138543	0.288493	0.00576986	0.294263
	CommercialPublic-DC	0.160094	0.101083	0.069575	0.0628528	0.0593791	0.0397308	0.161963	0.261177	0.330752	0.492715	0.0098543	0.502569
Slovenia	ResidentialGrid-lowAC	0	0	0	0.05157	0.04158	0.03537	0.12852	0	0	0.12852	0	0.12852
	ResidentialGrid-mediumAC	0.057754	0.0860154	0.0137893	0.0518291	0.0417889	0.0355477	0.129166	0.143769	0.157559	0.286724	0	0.286724
	ResidentialGrid-highAC	0.0783105	0.093835	0.0186973	0.0518291	0.0417889	0.0355477	0.129166	0.172145	0.190843	0.320009	0	0.320009
	ResidentialPV-lowAC	0	0	0	0.098013	0.0245554	0.020888	0.143456	0	0	0.143456	0	0.143456
	ResidentialPV-mediumAC	0.057754	0.0860154	0.0137893	0.0985055	0.0246788	0.020993	0.144177	0.143769	0.157559	0.301736	0	0.301736
	ResidentialPV-highAC	0.0783105	0.093835	0.0186973	0.0985055	0.0246788	0.020993	0.144177	0.172145	0.190843	0.33502	0	0.33502
	CommercialPrivate-lowAC	0	0	0	0.0587	0.0371	0.0175	0.1133	0	0	0.1133	0	0.1133
	CommercialPrivate-mediumAC	0.0481159	0.0496056	0.00876471	0.058995	0.0372864	0.0175879	0.113869	0.0977215	0.106486	0.220356	0	0.220356
	CommercialPrivate-highAC	0.0364518	0.0413981	0.00664	0.058995	0.0372864	0.0175879	0.113869	0.07785	0.08449	0.198359	0	0.198359
	CommercialPrivate-DC	0.160094	0.118506	0.0291625	0.0637212	0.0402736	0.018997	0.122992	0.278601	0.307763	0.430755	0	0.430755
	CommercialPublic-mediumAC	0.069429	0.0481764	0.0782353	0.058995	0.0372864	0.0175879	0.113869	0.117605	0.195841	0.30971	0.0061942	0.315904
	CommercialPublic-highAC	0.0524818	0.0402054	0.05512	0.058995	0.0372864	0.0175879	0.113869	0.0926872	0.147807	0.261677	0.00523353	0.26691
	CommercialPublic-DC	0.160094	0.118506	0.069575	0.0637212	0.0402736	0.018997	0.122992	0.278601	0.348176	0.471167	0.00942335	0.480591
Spain	ResidentialGrid-lowAC	0	0	0	0.06309	0.03645	0.07983	0.17937	0	0	0.17937	0	0.17937
	ResidentialGrid-mediumAC	0.0347155	0.0578975	0.00828863	0.063407	0.0366332	0.0802312	0.180271	0.092613	0.100902	0.281173	0	0.281173
	ResidentialGrid-highAC	0.0470719	0.0631609	0.0112388	0.063407	0.0366332	0.0802312	0.180271	0.110233	0.121472	0.301743	0	0.301743
	ResidentialPV-lowAC	0	0	0	0.087548	0.0179204	0.0392479	0.144716	0	0	0.144716	0	0.144716
	ResidentialPV-mediumAC	0.0347155	0.0578975	0.00828863	0.087988	0.0180105	0.0394451	0.145444	0.092613	0.100902	0.246345	0	0.246345
	ResidentialPV-highAC	0.0470719	0.0631609	0.0112388	0.087988	0.0180105	0.0394451	0.145444	0.110233	0.121472	0.266915	0	0.266915
	CommercialPrivate-lowAC	0	0	0	0.0802	0.0265	0.0371	0.1438	0	0	0.1438	0	0.1438
	CommercialPrivate-mediumAC	0.0481159	0.0598043	0.00876471	0.080603	0.0266332	0.0372864	0.144523	0.10792	0.116685	0.261207	0	0.261207
	CommercialPrivate-highAC	0.0364518	0.0499094	0.00664	0.080603	0.0266332	0.0372864	0.144523	0.0863612	0.0930012	0.237524	0	0.237524
	CommercialPrivate-DC	0.160094	0.135581	0.0291625	0.0870604	0.0287668	0.0402736	0.156101	0.295676	0.324838	0.480939	0	0.480939
	CommercialPublic-mediumAC	0.069429	0.059055	0.0782353	0.080603	0.0266332	0.0372864	0.144523	0.128484	0.206719	0.351242	0.00702484	0.358267
	CommercialPublic-highAC	0.0524818	0.0492841	0.05512	0.080603	0.0266332	0.0372864	0.144523	0.101766	0.156886	0.301409	0.00602817	0.307437
	CommercialPublic-DC	0.160094	0.135581	0.069575	0.0870604	0.0287668	0.0402736	0.156101	0.295676	0.365251	0.521351	0.010427	0.531778
Sweden	ResidentialGrid-lowAC	0	0	0	0.04464	0.04896	0.06219	0.15579	0	0	0.15579	0	0.15579
	ResidentialGrid-mediumAC	0.040461	0.0914953	0.00966041	0.0448643	0.049206	0.0625025	0.156573	0.131956	0.141617	0.29819	0	0.29819
	ResidentialGrid-highAC	0.0548624	0.099813	0.0130989	0.0448643	0.049206	0.0625025	0.156573	0.154675	0.167774	0.324347	0	0.324347
	ResidentialPV-lowAC	0	0	0	0.0919937	0.0293608	0.0372947	0.158649	0	0	0.158649	0	0.158649
	ResidentialPV-mediumAC	0.040461	0.0914953	0.00966041	0.092456	0.0295083	0.0374821	0.159446	0.131956	0.141617	0.301063	0	0.301063
	ResidentialPV-highAC	0.0548624	0.099813	0.0130989	0.092456	0.0295083	0.0374821	0.159446	0.154675	0.167774	0.327221	0	0.327221
	CommercialPrivate-lowAC	0	0	0	0.0441	0.0381	0.0039	0.0861	0	0	0.0861	0	0.0861
	CommercialPrivate-mediumAC	0.0481159	0.0937303	0.00876471	0.0443216	0.0382915	0.0039196	0.0865327	0.141846	0.150611	0.237144	0	0.237144
	CommercialPrivate-highAC	0.0364518	0.0782222	0.00664	0.0443216	0.0382915	0.0039196	0.0865327	0.114674	0.121314	0.207847	0	0.207847
	CommercialPrivate-DC	0.160094	0.192382	0.0291625	0.0478723	0.0413591	0.00423361	0.093465	0.352476	0.381639	0.475104	0	0.475104
	CommercialPublic-mediumAC	0.069429	0.0952428	0.0782353	0.0443216	0.0382915	0.0039196	0.0865327	0.164672	0.242907	0.32944	0.00658879	0.336029
	CommercialPublic-highAC	0.0524818	0.0794844	0.05512	0.0443216	0.0382915	0.0039196	0.0865327	0.131966	0.187086	0.273619	0.00547238	0.279091
	CommercialPublic-DC	0.160094	0.192382	0.069575	0.0478723	0.0413591	0.00423361	0.093465	0.352476	0.422051	0.515516	0.0103103	0.525826
United Kingdom	ResidentialGrid-lowAC	0	0	0	0.08064	0.03951	0.0558	0.17595	0	0	0.17595	0	0.17595
	ResidentialGrid-mediumAC	0.0360681	0.070135	0.00861157	0.0810452	0.0397085	0.0560804	0.176834	0.106203	0.114815	0.291649	0	0.291649
	ResidentialGrid-highAC	0.0489059	0.0765109	0.0116767	0.0810452	0.0397085	0.0560804	0.176834	0.125417	0.137094	0.313928	0	0.313928
	ResidentialPV-lowAC	0	0	0	0.108082	0.0235333	0.0332361	0.164851	0	0	0.164851	0	0.164851
	ResidentialPV-mediumAC	0.0360681	0.070135	0.00861157	0.108625	0.0236515	0.0334031	0.16568	0.106203	0.114815	0.280495	0	0.280495
	ResidentialPV-highAC	0.0489059	0.0765109	0.0116767	0.108625	0.0236515	0.0334031	0.16568	0.125417	0.137094	0.302773	0	0.302773
	CommercialPrivate-lowAC	0	0	0	0.0801	0.0416	0.0473	0.169	0	0	0.169	0	0.169
	CommercialPrivate-mediumAC	0.0481159	0.0756226	0.00876471	0.0805025	0.041809	0.0475377	0.169849	0.123738	0.132503	0.302352	0	0.302352
	CommercialPrivate-highAC	0.0364518	0.0631105	0.00664	0.0805025	0.041809	0.0475377	0.169849	0.0995623	0.106202	0.276052	0	0.276052
	CommercialPrivate-DC	0.160094	0.162065	0.0291625	0.0869518	0.0451585	0.0513461	0.183456	0.322159	0.351322	0.534778	0	0.534778
	CommercialPublic-mediumAC	0.069429	0.0759278	0.0782353	0.0805025	0.041809	0.0475377	0.169849	0.145357	0.223592	0.393441	0.00786883	0.40131
	CommercialPublic-highAC	0.0524818	0.0633652	0.05512	0.0805025	0.041809	0.0475377	0.169849	0.115847	0.170967	0.340816	0.00681633	0.347633
	CommercialPublic-DC	0.160094	0.162065	0.069575	0.0869518	0.0451585	0.0513461	0.183456	0.322159	0.391734	0.575191	0.0115038	0.586694
Norway	ResidentialGrid-lowAC	0	0	0	0.04527	0.03645	0.03618	0.1179	0	0	0.1179	0	0.1179
	ResidentialGrid-mediumAC	0.0381769	0.0942543	0.00911507	0.0454975	0.0366332	0.0363618	0.118492	0.132431	0.141546	0.260039	0	0.260039
	ResidentialGrid-highAC	0.0517653	0.102823	0.0123594	0.0454975	0.0366332	0.0363618	0.118492	0.154588	0.166948	0.28544	0	0.28544
	ResidentialPV-lowAC	0	0	0	0.0879753	0.0212074	0.0210503	0.130233	0	0	0.130233	0	0.130233
	ResidentialPV-mediumAC	0.0381769	0.0942543	0.00911507	0.0884174	0.021314	0.0211561	0.130887	0.132431	0.141546	0.272434	0	0.272434
	ResidentialPV-highAC	0.0517653	0.102823	0.0123594	0.0884174	0.021314	0.0211561	0.130887	0.154588	0.166948	0.297835	0	0.297835
	CommercialPrivate-lowAC	0	0	0	0.0434	0.0268	0.01	0.0802	0	0	0.0802	0	0.0802
	CommercialPrivate-mediumAC	0.0481159	0.105594	0.00876471	0.0436181	0.0269347	0.0100503	0.080603	0.15371	0.162475	0.243078	0	0.243078
	CommercialPrivate-highAC	0.0364518	0.0881231	0.00664	0.0436181	0.0269347	0.0100503	0.080603	0.124575	0.131215	0.211818	0	0.211818
	CommercialPrivate-DC	0.160094	0.212245	0.0291625	0.0471125	0.0290925	0.0108554	0.0870604	0.372339	0.401501	0.488562	0	0.488562
	CommercialPublic-mediumAC	0.069429	0.107897	0.0782353	0.0436181	0.0269347	0.0100503	0.080603	0.177326	0.255562	0.336165	0.00672329	0.342888
	CommercialPublic-highAC	0.0524818	0.0900453	0.05512	0.0436181	0.0269347	0.0100503	0.080603	0.142527	0.197647	0.27825	0.005565	0.283815
	CommercialPublic-DC	0.160094	0.212245	0.069575	0.0471125	0.0290925	0.0108554	0.0870604	0.372339	0.441914	0.528974	0.0105795	0.539554
Switzerland	ResidentialGrid-lowAC	0	0	0	0.0576807	0.0631211	0.0397559	0.160558	0	0	0.160558	0	0.160558
	ResidentialGrid-mediumAC	0.0370796	0.0995359	0.00885308	0.0579706	0.0634383	0.0399557	0.161365	0.136616	0.145469	0.306833	0	0.306833
	ResidentialGrid-highAC	0.0502775	0.108585	0.0120042	0.0579706	0.0634383	0.0399557	0.161365	0.158862	0.170866	0.332231	0	0.332231
	ResidentialPV-lowAC	0	0	0	0.0907978	0.0355018	0.0223603	0.14866	0	0	0.14866	0	0.14866
	ResidentialPV-mediumAC	0.0370796	0.0995359	0.00885308	0.091254	0.0356802	0.0224726	0.149407	0.136616	0.145469	0.294875	0	0.294875
	ResidentialPV-highAC	0.0502775	0.108585	0.0120042	0.091254	0.0356802	0.0224726	0.149407	0.158862	0.170866	0.320273	0	0.320273
	CommercialPrivate-lowAC	0	0	0	0.0646186	0.0708848	0.0304682	0.165972	0	0	0.165972	0	0.165972
	CommercialPrivate-mediumAC	0.0481159	0.117912	0.00876471	0.0649433	0.0712411	0.0306213	0.166806	0.166027	0.174792	0.341598	0	0.341598
	CommercialPrivate-highAC	0.0364518	0.0984026	0.00664	0.0649433	0.0712411	0.0306213	0.166806	0.134854	0.141494	0.3083	0	0.3083
	CommercialPrivate-DC	0.160094	0.232867	0.0291625	0.0701461	0.0769484	0.0330745	0.180169	0.392961	0.422124	0.602293	0	0.602293
	CommercialPublic-mediumAC	0.069429	0.121036	0.0782353	0.0649433	0.0712411	0.0306213	0.166806	0.190465	0.2687	0.435506	0.00871012	0.444216
	CommercialPublic-highAC	0.0524818	0.10101	0.05512	0.0649433	0.0712411	0.0306213	0.166806	0.153492	0.208612	0.375418	0.00750835	0.382926
	CommercialPublic-DC	0.160094	0.232867	0.069575	0.0701461	0.0769484	0.0330745	0.180169	0.392961	0.462536	0.642705	0.0128541	0.655559
