# Supplementary material for: Comparing the levelized cost of electric vehicle charging options in Europe
Source: Nat Commun. 2022 Sep 8;13:5277. doi: 10.1038/s41467-022-32835-7 (PMC9458728; doi:10.1038/s41467-022-32835-7)
Supplement: Supplementary file 8 — Software 1 [file 41467_2022_32835_MOESM8_ESM.zip › LCOC-Model/output/_Scenario_WithoutREandEnvTaxes.xlsx]

## Sheet: WithoutREandEnvTaxes
Country	Option	LCOEquipment	LCOInstallation	LCOOM	LCOEnergy	LCONetwork	LCOTaxes	LCOElectricity	LCOProject	LCOInfrastructure	LCOCwoT	LCOTransaction	LCOC
Austria	ResidentialGrid-lowAC	0	0	0	0.05733	0.04995	0.02799	0.13527	0	0	0.13527	0	0.13527
	ResidentialGrid-mediumAC	0.0329317	0.0735099	0.00786274	0.0576181	0.050201	0.0281307	0.13595	0.106442	0.114304	0.250254	0	0.250254
	ResidentialGrid-highAC	0.0446532	0.0801926	0.0106613	0.0576181	0.050201	0.0281307	0.13595	0.124846	0.135507	0.271457	0	0.271457
	ResidentialPV-lowAC	0	0	0	0.08815	0.0297036	0.0166447	0.134498	0	0	0.134498	0	0.134498
	ResidentialPV-mediumAC	0.0329317	0.0735099	0.00786274	0.088593	0.0298529	0.0167284	0.135174	0.106442	0.114304	0.249479	0	0.249479
	ResidentialPV-highAC	0.0446532	0.0801926	0.0106613	0.088593	0.0298529	0.0167284	0.135174	0.124846	0.135507	0.270681	0	0.270681
	CommercialPrivate-lowAC	0	0	0	0.053	0.0459	0.0013	0.1002	0	0	0.1002	0	0.1002
	CommercialPrivate-mediumAC	0.0481159	0.0920653	0.00876471	0.0532663	0.0461307	0.00130653	0.100704	0.140181	0.148946	0.249649	0	0.249649
	CommercialPrivate-highAC	0.0364518	0.0768326	0.00664	0.0532663	0.0461307	0.00130653	0.100704	0.113284	0.119924	0.220628	0	0.220628
	CommercialPrivate-DC	0.160094	0.172439	0.0291625	0.0575337	0.0498263	0.0014112	0.108771	0.332533	0.361695	0.470467	0	0.470467
	CommercialPublic-mediumAC	0.069429	0.0934667	0.0782353	0.0532663	0.0461307	0.00130653	0.100704	0.162896	0.241131	0.341834	0.00683669	0.348671
	CommercialPublic-highAC	0.0524818	0.0780022	0.05512	0.0532663	0.0461307	0.00130653	0.100704	0.130484	0.185604	0.286308	0.00572615	0.292034
	CommercialPublic-DC	0.160094	0.172439	0.069575	0.0575337	0.0498263	0.0014112	0.108771	0.332533	0.402108	0.510879	0.0102176	0.521097
Belgium	ResidentialGrid-lowAC	0	0	0	0.0702	0.08784	0.04338	0.20142	0	0	0.20142	0	0.20142
	ResidentialGrid-mediumAC	0.0309625	0.0699034	0.00739256	0.0705528	0.0882814	0.043598	0.202432	0.100866	0.108258	0.310691	0	0.310691
	ResidentialGrid-highAC	0.041983	0.0762583	0.0100238	0.0705528	0.0882814	0.043598	0.202432	0.118241	0.128265	0.330697	0	0.330697
	ResidentialPV-lowAC	0	0	0	0.0990635	0.0487139	0.0240575	0.171835	0	0	0.171835	0	0.171835
	ResidentialPV-mediumAC	0.0309625	0.0699034	0.00739256	0.0995613	0.0489587	0.0241784	0.172698	0.100866	0.108258	0.280957	0	0.280957
	ResidentialPV-highAC	0.041983	0.0762583	0.0100238	0.0995613	0.0489587	0.0241784	0.172698	0.118241	0.128265	0.300964	0	0.300964
	CommercialPrivate-lowAC	0	0	0	0.0543	0.0623	0.0036	0.1202	0	0	0.1202	0	0.1202
	CommercialPrivate-mediumAC	0.0481159	0.0935222	0.00876471	0.0545729	0.0626131	0.00361809	0.120804	0.141638	0.150403	0.271207	0	0.271207
	CommercialPrivate-highAC	0.0364518	0.0780485	0.00664	0.0545729	0.0626131	0.00361809	0.120804	0.1145	0.12114	0.241944	0	0.241944
	CommercialPrivate-DC	0.160094	0.174878	0.0291625	0.0589449	0.0676292	0.00390795	0.130482	0.334972	0.364135	0.494617	0	0.494617
	CommercialPublic-mediumAC	0.069429	0.0950208	0.0782353	0.0545729	0.0626131	0.00361809	0.120804	0.16445	0.242685	0.363489	0.00726978	0.370759
	CommercialPublic-highAC	0.0524818	0.0792992	0.05512	0.0545729	0.0626131	0.00361809	0.120804	0.131781	0.186901	0.307705	0.0061541	0.313859
	CommercialPublic-DC	0.160094	0.174878	0.069575	0.0589449	0.0676292	0.00390795	0.130482	0.334972	0.404547	0.535029	0.0107006	0.54573
Bulgaria	ResidentialGrid-lowAC	0	0	0	0.04914	0.02322	0.01449	0.08685	0	0	0.08685	0	0.08685
	ResidentialGrid-mediumAC	0.0568072	0.0626783	0.0135632	0.0493869	0.0233367	0.0145628	0.0872864	0.119485	0.133049	0.220335	0	0.220335
	ResidentialGrid-highAC	0.0770267	0.0683763	0.0183908	0.0493869	0.0233367	0.0145628	0.0872864	0.145403	0.163794	0.25108	0	0.25108
	ResidentialPV-lowAC	0	0	0	0.086987	0.0130477	0.00814217	0.108177	0	0	0.108177	0	0.108177
	ResidentialPV-mediumAC	0.0568072	0.0626783	0.0135632	0.0874241	0.0131133	0.00818309	0.10872	0.119485	0.133049	0.241769	0	0.241769
	ResidentialPV-highAC	0.0770267	0.0683763	0.0183908	0.0874241	0.0131133	0.00818309	0.10872	0.145403	0.163794	0.272514	0	0.272514
	CommercialPrivate-lowAC	0	0	0	0.0719	0.0241	0	0.096	0	0	0.096	0	0.096
	CommercialPrivate-mediumAC	0.0481159	0.0275433	0.00876471	0.0722613	0.0242211	0	0.0964824	0.0756591	0.0844238	0.180906	0	0.180906
	CommercialPrivate-highAC	0.0364518	0.0229861	0.00664	0.0722613	0.0242211	0	0.0964824	0.0594379	0.0660779	0.16256	0	0.16256
	CommercialPrivate-DC	0.160094	0.0644132	0.0291625	0.0780504	0.0261615	0	0.104212	0.224507	0.25367	0.357882	0	0.357882
	CommercialPublic-mediumAC	0.069429	0.0246432	0.0782353	0.0722613	0.0242211	0	0.0964824	0.0940722	0.172307	0.26879	0.0053758	0.274166
	CommercialPublic-highAC	0.0524818	0.0205659	0.05512	0.0722613	0.0242211	0	0.0964824	0.0730477	0.128168	0.22465	0.004493	0.229143
	CommercialPublic-DC	0.160094	0.0644132	0.069575	0.0780504	0.0261615	0	0.104212	0.224507	0.294082	0.398294	0.00796589	0.40626
Croatia	ResidentialGrid-lowAC	0	0	0	0.05121	0.03735	0.01314	0.1017	0	0	0.1017	0	0.1017
	ResidentialGrid-mediumAC	0.0378715	0.0489566	0.00904215	0.0514673	0.0375377	0.013206	0.102211	0.0868281	0.0958702	0.198081	0	0.198081
	ResidentialGrid-highAC	0.0513512	0.0534072	0.0122605	0.0514673	0.0375377	0.013206	0.102211	0.104758	0.117019	0.21923	0	0.21923
	ResidentialPV-lowAC	0	0	0	0.0930707	0.022626	0.00795998	0.123657	0	0	0.123657	0	0.123657
	ResidentialPV-mediumAC	0.0378715	0.0489566	0.00904215	0.0935384	0.0227397	0.00799998	0.124278	0.0868281	0.0958702	0.220148	0	0.220148
	ResidentialPV-highAC	0.0513512	0.0534072	0.0122605	0.0935384	0.0227397	0.00799998	0.124278	0.104758	0.117019	0.241297	0	0.241297
	CommercialPrivate-lowAC	0	0	0	0.0655	0.0445	0	0.11	0	0	0.11	0	0.11
	CommercialPrivate-mediumAC	0.0481159	0.0383663	0.00876471	0.0658291	0.0447236	0	0.110553	0.0864822	0.0952469	0.2058	0	0.2058
	CommercialPrivate-highAC	0.0364518	0.0320184	0.00664	0.0658291	0.0447236	0	0.110553	0.0684702	0.0751102	0.185663	0	0.185663
	CommercialPrivate-DC	0.160094	0.0825336	0.0291625	0.0711029	0.0483066	0	0.119409	0.242628	0.27179	0.3912	0	0.3912
	CommercialPublic-mediumAC	0.069429	0.0361878	0.0782353	0.0658291	0.0447236	0	0.110553	0.105617	0.183852	0.294405	0.0058881	0.300293
	CommercialPublic-highAC	0.0524818	0.0302004	0.05512	0.0658291	0.0447236	0	0.110553	0.0826822	0.137802	0.248355	0.0049671	0.253322
	CommercialPublic-DC	0.160094	0.0825336	0.069575	0.0711029	0.0483066	0	0.119409	0.242628	0.312203	0.431612	0.00863225	0.440245
Cyprus	ResidentialGrid-lowAC	0	0	0	0.10809	0.02808	0.03618	0.17235	0	0	0.17235	0	0.17235
	ResidentialGrid-mediumAC	0.0450671	0.0599455	0.0107602	0.108633	0.0282211	0.0363618	0.173216	0.105013	0.115773	0.288989	0	0.288989
	ResidentialGrid-highAC	0.0611079	0.0653951	0.01459	0.108633	0.0282211	0.0363618	0.173216	0.126503	0.141093	0.314309	0	0.314309
	ResidentialPV-lowAC	0	0	0	0.0951938	0.0171363	0.0220795	0.13441	0	0	0.13441	0	0.13441
	ResidentialPV-mediumAC	0.0450671	0.0599455	0.0107602	0.0956721	0.0172224	0.0221904	0.135085	0.105013	0.115773	0.250858	0	0.250858
	ResidentialPV-highAC	0.0611079	0.0653951	0.01459	0.0956721	0.0172224	0.0221904	0.135085	0.126503	0.141093	0.276178	0	0.276178
	CommercialPrivate-lowAC	0	0	0	0.1201	0.0293	0.0071	0.1565	0	0	0.1565	0	0.1565
	CommercialPrivate-mediumAC	0.0481159	0.040506	0.00876471	0.120704	0.0294472	0.00713568	0.157286	0.0886219	0.0973866	0.254673	0	0.254673
	CommercialPrivate-highAC	0.0364518	0.0338041	0.00664	0.120704	0.0294472	0.00713568	0.157286	0.0702559	0.0768959	0.234182	0	0.234182
	CommercialPrivate-DC	0.160094	0.086116	0.0291625	0.130373	0.0318063	0.00770734	0.169887	0.24621	0.275373	0.44526	0	0.44526
	CommercialPublic-mediumAC	0.069429	0.0384702	0.0782353	0.120704	0.0294472	0.00713568	0.157286	0.107899	0.186134	0.343421	0.00686842	0.350289
	CommercialPublic-highAC	0.0524818	0.0321051	0.05512	0.120704	0.0294472	0.00713568	0.157286	0.084587	0.139707	0.296993	0.00593987	0.302933
	CommercialPublic-DC	0.160094	0.086116	0.069575	0.130373	0.0318063	0.00770734	0.169887	0.24621	0.315785	0.485672	0.00971345	0.495386
Czech Republic	ResidentialGrid-lowAC	0	0	0	0.0603	0.02385	0.02142	0.10557	0	0	0.10557	0	0.10557
	ResidentialGrid-mediumAC	0.0572806	0.0786357	0.0136762	0.060603	0.0239698	0.0215276	0.106101	0.135916	0.149593	0.255693	0	0.255693
	ResidentialGrid-highAC	0.0776686	0.0857844	0.0185441	0.060603	0.0239698	0.0215276	0.106101	0.163453	0.181997	0.288098	0	0.288098
	ResidentialPV-lowAC	0	0	0	0.0974912	0.0141649	0.0127217	0.124378	0	0	0.124378	0	0.124378
	ResidentialPV-mediumAC	0.0572806	0.0786357	0.0136762	0.0979811	0.0142361	0.0127856	0.125003	0.135916	0.149593	0.274595	0	0.274595
	ResidentialPV-highAC	0.0776686	0.0857844	0.0185441	0.0979811	0.0142361	0.0127856	0.125003	0.163453	0.181997	0.307	0	0.307
	CommercialPrivate-lowAC	0	0	0	0.0648	0.0575	0.0001	0.1224	0	0	0.1224	0	0.1224
	CommercialPrivate-mediumAC	0.0481159	0.0429453	0.00876471	0.0651256	0.0577889	0.000100503	0.123015	0.0910612	0.0998259	0.222841	0	0.222841
	CommercialPrivate-highAC	0.0364518	0.0358398	0.00664	0.0651256	0.0577889	0.000100503	0.123015	0.0722916	0.0789316	0.201947	0	0.201947
	CommercialPrivate-DC	0.160094	0.0901999	0.0291625	0.070343	0.0624186	0.000108554	0.13287	0.250294	0.279457	0.412327	0	0.412327
	CommercialPublic-mediumAC	0.069429	0.0410721	0.0782353	0.0651256	0.0577889	0.000100503	0.123015	0.110501	0.188736	0.311751	0.00623503	0.317986
	CommercialPublic-highAC	0.0524818	0.0342765	0.05512	0.0651256	0.0577889	0.000100503	0.123015	0.0867583	0.141878	0.264893	0.00529787	0.270191
	CommercialPublic-DC	0.160094	0.0901999	0.069575	0.070343	0.0624186	0.000108554	0.13287	0.250294	0.319869	0.452739	0.00905479	0.461794
Denmark	ResidentialGrid-lowAC	0	0	0	0.04851	0.04005	0.04248	0.13104	0	0	0.13104	0	0.13104
	ResidentialGrid-mediumAC	0.0297732	0.072856	0.00710861	0.0487538	0.0402513	0.0426935	0.131698	0.102629	0.109738	0.241436	0	0.241436
	ResidentialGrid-highAC	0.0403704	0.0794792	0.00963879	0.0487538	0.0402513	0.0426935	0.131698	0.11985	0.129488	0.261187	0	0.261187
	ResidentialPV-lowAC	0	0	0	0.0829484	0.024103	0.0255654	0.132617	0	0	0.132617	0	0.132617
	ResidentialPV-mediumAC	0.0297732	0.072856	0.00710861	0.0833652	0.0242241	0.0256939	0.133283	0.102629	0.109738	0.243021	0	0.243021
	ResidentialPV-highAC	0.0403704	0.0794792	0.00963879	0.0833652	0.0242241	0.0256939	0.133283	0.11985	0.129488	0.262772	0	0.262772
	CommercialPrivate-lowAC	0	0	0	0.0443	0.04	0	0.0843	0	0	0.0843	0	0.0843
	CommercialPrivate-mediumAC	0.0481159	0.104345	0.00876471	0.0445226	0.040201	0	0.0847236	0.152461	0.161226	0.245949	0	0.245949
	CommercialPrivate-highAC	0.0364518	0.0870809	0.00664	0.0445226	0.040201	0	0.0847236	0.123533	0.130173	0.214896	0	0.214896
	CommercialPrivate-DC	0.160094	0.192998	0.0291625	0.0480894	0.0434216	0	0.0915111	0.353093	0.382255	0.473766	0	0.473766
	CommercialPublic-mediumAC	0.069429	0.106565	0.0782353	0.0445226	0.040201	0	0.0847236	0.175994	0.25423	0.338953	0.00677906	0.345732
	CommercialPublic-highAC	0.0524818	0.0889336	0.05512	0.0445226	0.040201	0	0.0847236	0.141415	0.196535	0.281259	0.00562518	0.286884
	CommercialPublic-DC	0.160094	0.192998	0.069575	0.0480894	0.0434216	0	0.0915111	0.353093	0.422668	0.514179	0.0102836	0.524462
Estonia	ResidentialGrid-lowAC	0	0	0	0.04689	0.03789	0.01962	0.1044	0	0	0.1044	0	0.1044
	ResidentialGrid-mediumAC	0.0309155	0.0452557	0.00738134	0.0471256	0.0380804	0.0197186	0.104925	0.0761712	0.0835525	0.188477	0	0.188477
	ResidentialGrid-highAC	0.0419193	0.0493698	0.0100086	0.0471256	0.0380804	0.0197186	0.104925	0.0912891	0.101298	0.206222	0	0.206222
	ResidentialPV-lowAC	0	0	0	0.0950804	0.0224304	0.0116148	0.129126	0	0	0.129126	0	0.129126
	ResidentialPV-mediumAC	0.0309155	0.0452557	0.00738134	0.0955582	0.0225431	0.0116731	0.129774	0.0761712	0.0835525	0.213327	0	0.213327
	ResidentialPV-highAC	0.0419193	0.0493698	0.0100086	0.0955582	0.0225431	0.0116731	0.129774	0.0912891	0.101298	0.231072	0	0.231072
	CommercialPrivate-lowAC	0	0	0	0.0471	0.0371	0	0.0842	0	0	0.0842	0	0.0842
	CommercialPrivate-mediumAC	0.0481159	0.0481487	0.00876471	0.0473367	0.0372864	0	0.0846231	0.0962646	0.105029	0.189652	0	0.189652
	CommercialPrivate-highAC	0.0364518	0.0401823	0.00664	0.0473367	0.0372864	0	0.0846231	0.0766341	0.0832741	0.167897	0	0.167897
	CommercialPrivate-DC	0.160094	0.0989117	0.0291625	0.051129	0.0402736	0	0.0914025	0.259006	0.288168	0.379571	0	0.379571
	CommercialPublic-mediumAC	0.069429	0.0466223	0.0782353	0.0473367	0.0372864	0	0.0846231	0.116051	0.194287	0.27891	0.00557819	0.284488
	CommercialPublic-highAC	0.0524818	0.0389085	0.05512	0.0473367	0.0372864	0	0.0846231	0.0913903	0.14651	0.231133	0.00462267	0.235756
	CommercialPublic-DC	0.160094	0.0989117	0.069575	0.051129	0.0402736	0	0.0914025	0.259006	0.328581	0.419983	0.00839967	0.428383
Finland	ResidentialGrid-lowAC	0	0	0	0.04392	0.04518	0.02637	0.11547	0	0	0.11547	0	0.11547
	ResidentialGrid-mediumAC	0.0345299	0.0761971	0.00824431	0.0441407	0.045407	0.0265025	0.11605	0.110727	0.118971	0.235022	0	0.235022
	ResidentialGrid-highAC	0.0468202	0.0831241	0.0111787	0.0441407	0.045407	0.0265025	0.11605	0.129944	0.141123	0.257173	0	0.257173
	ResidentialPV-lowAC	0	0	0	0.0860228	0.0267963	0.01564	0.128459	0	0	0.128459	0	0.128459
	ResidentialPV-mediumAC	0.0345299	0.0761971	0.00824431	0.0864551	0.0269309	0.0157186	0.129105	0.110727	0.118971	0.248076	0	0.248076
	ResidentialPV-highAC	0.0468202	0.0831241	0.0111787	0.0864551	0.0269309	0.0157186	0.129105	0.129944	0.141123	0.270228	0	0.270228
	CommercialPrivate-lowAC	0	0	0	0.0444	0.0367	0.0001	0.0812	0	0	0.0812	0	0.0812
	CommercialPrivate-mediumAC	0.0481159	0.0906083	0.00876471	0.0446231	0.0368844	0.000100503	0.081608	0.138724	0.147489	0.229097	0	0.229097
	CommercialPrivate-highAC	0.0364518	0.0756168	0.00664	0.0446231	0.0368844	0.000100503	0.081608	0.112069	0.118709	0.200317	0	0.200317
	CommercialPrivate-DC	0.160094	0.169999	0.0291625	0.048198	0.0398393	0.000108554	0.0881459	0.330094	0.359256	0.447402	0	0.447402
	CommercialPublic-mediumAC	0.069429	0.0919126	0.0782353	0.0446231	0.0368844	0.000100503	0.081608	0.161342	0.239577	0.321185	0.0064237	0.327609
	CommercialPublic-highAC	0.0524818	0.0767053	0.05512	0.0446231	0.0368844	0.000100503	0.081608	0.129187	0.184307	0.265915	0.0053183	0.271233
	CommercialPublic-DC	0.160094	0.169999	0.069575	0.048198	0.0398393	0.000108554	0.0881459	0.330094	0.399669	0.487815	0.00975629	0.497571
France	ResidentialGrid-lowAC	0	0	0	0.05625	0.03969	0.02592	0.12186	0	0	0.12186	0	0.12186
	ResidentialGrid-mediumAC	0.0346914	0.0745324	0.00828288	0.0565327	0.0398894	0.0260503	0.122472	0.109224	0.117507	0.239979	0	0.239979
	ResidentialGrid-highAC	0.0470392	0.081308	0.011231	0.0565327	0.0398894	0.0260503	0.122472	0.128347	0.139578	0.262051	0	0.262051
	ResidentialPV-lowAC	0	0	0	0.0814179	0.0211591	0.0138182	0.116395	0	0	0.116395	0	0.116395
	ResidentialPV-mediumAC	0.0346914	0.0745324	0.00828288	0.0818271	0.0212654	0.0138876	0.11698	0.109224	0.117507	0.234487	0	0.234487
	ResidentialPV-highAC	0.0470392	0.081308	0.011231	0.0818271	0.0212654	0.0138876	0.11698	0.128347	0.139578	0.256558	0	0.256558
	CommercialPrivate-lowAC	0	0	0	0.0573	0.0421	0.0029	0.1023	0	0	0.1023	0	0.1023
	CommercialPrivate-mediumAC	0.0481159	0.0872781	0.00876471	0.0575879	0.0423116	0.00291457	0.102814	0.135394	0.144159	0.246973	0	0.246973
	CommercialPrivate-highAC	0.0364518	0.0728376	0.00664	0.0575879	0.0423116	0.00291457	0.102814	0.109289	0.115929	0.218743	0	0.218743
	CommercialPrivate-DC	0.160094	0.164424	0.0291625	0.0622015	0.0457013	0.00314807	0.111051	0.324518	0.353681	0.464731	0	0.464731
	CommercialPublic-mediumAC	0.069429	0.0883605	0.0782353	0.0575879	0.0423116	0.00291457	0.102814	0.157789	0.236025	0.338839	0.00677678	0.345616
	CommercialPublic-highAC	0.0524818	0.0737408	0.05512	0.0575879	0.0423116	0.00291457	0.102814	0.126223	0.181343	0.284157	0.00568313	0.28984
	CommercialPublic-DC	0.160094	0.164424	0.069575	0.0622015	0.0457013	0.00314807	0.111051	0.324518	0.394093	0.505144	0.0101029	0.515247
Germany	ResidentialGrid-lowAC	0	0	0	0.04923	0.05328	0.05679	0.1593	0	0	0.1593	0	0.1593
	ResidentialGrid-mediumAC	0.0326573	0.0656432	0.00779721	0.0494774	0.0535477	0.0570754	0.160101	0.0983005	0.106098	0.266198	0	0.266198
	ResidentialGrid-highAC	0.0442811	0.0716108	0.0105725	0.0494774	0.0535477	0.0570754	0.160101	0.115892	0.126464	0.286565	0	0.286565
	ResidentialPV-lowAC	0	0	0	0.07512	0.0310983	0.033147	0.139365	0	0	0.139365	0	0.139365
	ResidentialPV-mediumAC	0.0326573	0.0656432	0.00779721	0.0754974	0.0312546	0.0333136	0.140066	0.0983005	0.106098	0.246163	0	0.246163
	ResidentialPV-highAC	0.0442811	0.0716108	0.0105725	0.0754974	0.0312546	0.0333136	0.140066	0.115892	0.126464	0.26653	0	0.26653
	CommercialPrivate-lowAC	0	0	0	0.0347	0.0524	0.0131	0.1002	0	0	0.1002	0	0.1002
	CommercialPrivate-mediumAC	0.0481159	0.079369	0.00876471	0.0348744	0.0526633	0.0131658	0.100704	0.127485	0.13625	0.236953	0	0.236953
	CommercialPrivate-highAC	0.0364518	0.066237	0.00664	0.0348744	0.0526633	0.0131658	0.100704	0.102689	0.109329	0.210032	0	0.210032
	CommercialPrivate-DC	0.160094	0.151182	0.0291625	0.0376683	0.0568823	0.0142206	0.108771	0.311276	0.340439	0.44921	0	0.44921
	CommercialPublic-mediumAC	0.069429	0.079924	0.0782353	0.0348744	0.0526633	0.0131658	0.100704	0.149353	0.227588	0.328292	0.00656584	0.334858
	CommercialPublic-highAC	0.0524818	0.0667002	0.05512	0.0348744	0.0526633	0.0131658	0.100704	0.119182	0.174302	0.275006	0.00550011	0.280506
	CommercialPublic-DC	0.160094	0.151182	0.069575	0.0376683	0.0568823	0.0142206	0.108771	0.311276	0.380851	0.489623	0.00979245	0.499415
Greece	ResidentialGrid-lowAC	0	0	0	0.08073	0.02106	0.03375	0.13554	0	0	0.13554	0	0.13554
	ResidentialGrid-mediumAC	0.0469606	0.0613902	0.0112123	0.0811357	0.0211658	0.0339196	0.136221	0.108351	0.119563	0.255784	0	0.255784
	ResidentialGrid-highAC	0.0636754	0.0669711	0.0152031	0.0811357	0.0211658	0.0339196	0.136221	0.130647	0.14585	0.282071	0	0.282071
	ResidentialPV-lowAC	0	0	0	0.10354	0.0117887	0.0188921	0.13422	0	0	0.13422	0	0.13422
	ResidentialPV-mediumAC	0.0469606	0.0613902	0.0112123	0.10406	0.0118479	0.018987	0.134895	0.108351	0.119563	0.254458	0	0.254458
	ResidentialPV-highAC	0.0636754	0.0669711	0.0152031	0.10406	0.0118479	0.018987	0.134895	0.130647	0.14585	0.280744	0	0.280744
	CommercialPrivate-lowAC	0	0	0	0.0799	0.0246	0.018	0.1225	0	0	0.1225	0	0.1225
	CommercialPrivate-mediumAC	0.0481159	0.0391989	0.00876471	0.0803015	0.0247236	0.0180905	0.123116	0.0873147	0.0960794	0.219195	0	0.219195
	CommercialPrivate-highAC	0.0364518	0.0327132	0.00664	0.0803015	0.0247236	0.0180905	0.123116	0.069165	0.075805	0.198921	0	0.198921
	CommercialPrivate-DC	0.160094	0.0839275	0.0291625	0.0867347	0.0267043	0.0195397	0.132979	0.244022	0.273184	0.406163	0	0.406163
	CommercialPublic-mediumAC	0.069429	0.0370759	0.0782353	0.0803015	0.0247236	0.0180905	0.123116	0.106505	0.18474	0.307856	0.00615711	0.314013
	CommercialPublic-highAC	0.0524818	0.0309415	0.05512	0.0803015	0.0247236	0.0180905	0.123116	0.0834233	0.138543	0.261659	0.00523318	0.266892
	CommercialPublic-DC	0.160094	0.0839275	0.069575	0.0867347	0.0267043	0.0195397	0.132979	0.244022	0.313597	0.446575	0.00893151	0.455507
Hungary	ResidentialGrid-lowAC	0	0	0	0.03771	0.03816	0.02052	0.09639	0	0	0.09639	0	0.09639
	ResidentialGrid-mediumAC	0.0282922	0.0349251	0.00675501	0.0378995	0.0383518	0.0206231	0.0968744	0.0632173	0.0699723	0.166847	0	0.166847
	ResidentialGrid-highAC	0.0383623	0.0381001	0.00915934	0.0378995	0.0383518	0.0206231	0.0968744	0.0764624	0.0856218	0.182496	0	0.182496
	ResidentialPV-lowAC	0	0	0	0.084727	0.0240649	0.0129406	0.121732	0	0	0.121732	0	0.121732
	ResidentialPV-mediumAC	0.0282922	0.0349251	0.00675501	0.0851527	0.0241858	0.0130056	0.122344	0.0632173	0.0699723	0.192316	0	0.192316
	ResidentialPV-highAC	0.0383623	0.0381001	0.00915934	0.0851527	0.0241858	0.0130056	0.122344	0.0764624	0.0856218	0.207966	0	0.207966
	CommercialPrivate-lowAC	0	0	0	0.061	0.04	0.0027	0.1037	0	0	0.1037	0	0.1037
	CommercialPrivate-mediumAC	0.0481159	0.0350361	0.00876471	0.0613065	0.040201	0.00271357	0.104221	0.083152	0.0919167	0.196138	0	0.196138
	CommercialPrivate-highAC	0.0364518	0.0292393	0.00664	0.0613065	0.040201	0.00271357	0.104221	0.0656911	0.0723311	0.176552	0	0.176552
	CommercialPrivate-DC	0.160094	0.0769581	0.0291625	0.066218	0.0434216	0.00293096	0.112571	0.237052	0.266215	0.378785	0	0.378785
	CommercialPublic-mediumAC	0.069429	0.0326356	0.0782353	0.0613065	0.040201	0.00271357	0.104221	0.102065	0.1803	0.284521	0.00569042	0.290211
	CommercialPublic-highAC	0.0524818	0.0272359	0.05512	0.0613065	0.040201	0.00271357	0.104221	0.0797178	0.134838	0.239059	0.00478118	0.24384
	CommercialPublic-DC	0.160094	0.0769581	0.069575	0.066218	0.0434216	0.00293096	0.112571	0.237052	0.306627	0.419198	0.00838396	0.427582
Ireland	ResidentialGrid-lowAC	0	0	0	0.09972	0.06102	0.02655	0.18729	0	0	0.18729	0	0.18729
	ResidentialGrid-mediumAC	0.0369698	0.0718884	0.00882686	0.100221	0.0613266	0.0266834	0.188231	0.108858	0.117685	0.305916	0	0.305916
	ResidentialGrid-highAC	0.0501285	0.0784237	0.0119686	0.100221	0.0613266	0.0266834	0.188231	0.128552	0.140521	0.328752	0	0.328752
	ResidentialPV-lowAC	0	0	0	0.136107	0.034899	0.0151847	0.186191	0	0	0.186191	0	0.186191
	ResidentialPV-mediumAC	0.0369698	0.0718884	0.00882686	0.136791	0.0350744	0.015261	0.187127	0.108858	0.117685	0.304812	0	0.304812
	ResidentialPV-highAC	0.0501285	0.0784237	0.0119686	0.136791	0.0350744	0.015261	0.187127	0.128552	0.140521	0.327647	0	0.327647
	CommercialPrivate-lowAC	0	0	0	0.092	0.0631	0.0027	0.1578	0	0	0.1578	0	0.1578
	CommercialPrivate-mediumAC	0.0481159	0.0756226	0.00876471	0.0924623	0.0634171	0.00271357	0.158593	0.123738	0.132503	0.291096	0	0.291096
	CommercialPrivate-highAC	0.0364518	0.0631105	0.00664	0.0924623	0.0634171	0.00271357	0.158593	0.0995623	0.106202	0.264795	0	0.264795
	CommercialPrivate-DC	0.160094	0.14491	0.0291625	0.0998697	0.0684976	0.00293096	0.171298	0.305004	0.334166	0.505465	0	0.505465
	CommercialPublic-mediumAC	0.069429	0.0759278	0.0782353	0.0924623	0.0634171	0.00271357	0.158593	0.145357	0.223592	0.382185	0.0076437	0.389829
	CommercialPublic-highAC	0.0524818	0.0633652	0.05512	0.0924623	0.0634171	0.00271357	0.158593	0.115847	0.170967	0.32956	0.0065912	0.336151
	CommercialPublic-DC	0.160094	0.14491	0.069575	0.0998697	0.0684976	0.00293096	0.171298	0.305004	0.374579	0.545877	0.0109175	0.556795
Italy	ResidentialGrid-lowAC	0	0	0	0.08046	0.03402	0.0243	0.13878	0	0	0.13878	0	0.13878
	ResidentialGrid-mediumAC	0.048635	0.0878417	0.011612	0.0808643	0.034191	0.0244221	0.139477	0.136477	0.148089	0.287566	0	0.287566
	ResidentialGrid-highAC	0.0659457	0.0958273	0.0157451	0.0808643	0.034191	0.0244221	0.139477	0.161773	0.177518	0.316996	0	0.316996
	ResidentialPV-lowAC	0	0	0	0.0908108	0.01947	0.0139071	0.124188	0	0	0.124188	0	0.124188
	ResidentialPV-mediumAC	0.048635	0.0878417	0.011612	0.0912671	0.0195678	0.013977	0.124812	0.136477	0.148089	0.272901	0	0.272901
	ResidentialPV-highAC	0.0659457	0.0958273	0.0157451	0.0912671	0.0195678	0.013977	0.124812	0.161773	0.177518	0.30233	0	0.30233
	CommercialPrivate-lowAC	0	0	0	0.081	0.028	0.0064	0.1154	0	0	0.1154	0	0.1154
	CommercialPrivate-mediumAC	0.0481159	0.0677134	0.00876471	0.081407	0.0281407	0.00643216	0.11598	0.115829	0.124594	0.240574	0	0.240574
	CommercialPrivate-highAC	0.0364518	0.0565099	0.00664	0.081407	0.0281407	0.00643216	0.11598	0.0929617	0.0996017	0.215582	0	0.215582
	CommercialPrivate-DC	0.160094	0.131668	0.0291625	0.0879288	0.0303951	0.00694746	0.125271	0.291762	0.320925	0.446196	0	0.446196
	CommercialPublic-mediumAC	0.069429	0.0674914	0.0782353	0.081407	0.0281407	0.00643216	0.11598	0.13692	0.215156	0.331136	0.00662271	0.337758
	CommercialPublic-highAC	0.0524818	0.0563246	0.05512	0.081407	0.0281407	0.00643216	0.11598	0.108806	0.163926	0.279906	0.00559813	0.285505
	CommercialPublic-DC	0.160094	0.131668	0.069575	0.0879288	0.0303951	0.00694746	0.125271	0.291762	0.361337	0.486608	0.00973217	0.496341
Latvia	ResidentialGrid-lowAC	0	0	0	0.0513	0.04653	0.02439	0.12222	0	0	0.12222	0	0.12222
	ResidentialGrid-mediumAC	0.0311731	0.0408652	0.00744285	0.0515578	0.0467638	0.0245126	0.122834	0.0720383	0.0794812	0.202315	0	0.202315
	ResidentialGrid-highAC	0.0422686	0.0445802	0.010092	0.0515578	0.0467638	0.0245126	0.122834	0.0868489	0.0969409	0.219775	0	0.219775
	ResidentialPV-lowAC	0	0	0	0.108816	0.0279063	0.0146279	0.15135	0	0	0.15135	0	0.15135
	ResidentialPV-mediumAC	0.0311731	0.0408652	0.00744285	0.109363	0.0280466	0.0147014	0.152111	0.0720383	0.0794812	0.231592	0	0.231592
	ResidentialPV-highAC	0.0422686	0.0445802	0.010092	0.109363	0.0280466	0.0147014	0.152111	0.0868489	0.0969409	0.249052	0	0.249052
	CommercialPrivate-lowAC	0	0	0	0.0492	0.0561	0.0011	0.1064	0	0	0.1064	0	0.1064
	CommercialPrivate-mediumAC	0.0481159	0.039407	0.00876471	0.0494472	0.0563819	0.00110553	0.106935	0.0875229	0.0962876	0.203222	0	0.203222
	CommercialPrivate-highAC	0.0364518	0.0328869	0.00664	0.0494472	0.0563819	0.00110553	0.106935	0.0693387	0.0759787	0.182913	0	0.182913
	CommercialPrivate-DC	0.160094	0.084276	0.0291625	0.0534086	0.0608988	0.00119409	0.115502	0.24437	0.273533	0.389034	0	0.389034
	CommercialPublic-mediumAC	0.069429	0.0372979	0.0782353	0.0494472	0.0563819	0.00110553	0.106935	0.106727	0.184962	0.291897	0.00583794	0.297735
	CommercialPublic-highAC	0.0524818	0.0311268	0.05512	0.0494472	0.0563819	0.00110553	0.106935	0.0836086	0.138729	0.245663	0.00491327	0.250577
	CommercialPublic-DC	0.160094	0.084276	0.069575	0.0534086	0.0608988	0.00119409	0.115502	0.24437	0.313945	0.429447	0.00858894	0.438036
Lithuania	ResidentialGrid-lowAC	0	0	0	0.04266	0.03879	0.01872	0.10017	0	0	0.10017	0	0.10017
	ResidentialGrid-mediumAC	0.0311731	0.0385949	0.00744285	0.0428744	0.0389849	0.0188141	0.100673	0.069768	0.0772109	0.177884	0	0.177884
	ResidentialGrid-highAC	0.0422686	0.0421035	0.010092	0.0428744	0.0389849	0.0188141	0.100673	0.0843722	0.0944642	0.195138	0	0.195138
	ResidentialPV-lowAC	0	0	0	0.0945294	0.0226153	0.0109141	0.128059	0	0	0.128059	0	0.128059
	ResidentialPV-mediumAC	0.0311731	0.0385949	0.00744285	0.0950044	0.0227289	0.010969	0.128702	0.069768	0.0772109	0.205913	0	0.205913
	ResidentialPV-highAC	0.0422686	0.0421035	0.010092	0.0950044	0.0227289	0.010969	0.128702	0.0843722	0.0944642	0.223167	0	0.223167
	CommercialPrivate-lowAC	0	0	0	0.0515	0.0438	0	0.0953	0	0	0.0953	0	0.0953
	CommercialPrivate-mediumAC	0.0481159	0.0352443	0.00876471	0.0517588	0.0440201	0	0.0957789	0.0833602	0.0921249	0.187904	0	0.187904
	CommercialPrivate-highAC	0.0364518	0.029413	0.00664	0.0517588	0.0440201	0	0.0957789	0.0658648	0.0725048	0.168284	0	0.168284
	CommercialPrivate-DC	0.160094	0.0773066	0.0291625	0.0559053	0.0475467	0	0.103452	0.237401	0.266563	0.370015	0	0.370015
	CommercialPublic-mediumAC	0.069429	0.0328577	0.0782353	0.0517588	0.0440201	0	0.0957789	0.102287	0.180522	0.276301	0.00552602	0.281827
	CommercialPublic-highAC	0.0524818	0.0274212	0.05512	0.0517588	0.0440201	0	0.0957789	0.079903	0.135023	0.230802	0.00461604	0.235418
	CommercialPublic-DC	0.160094	0.0773066	0.069575	0.0559053	0.0475467	0	0.103452	0.237401	0.306976	0.410428	0.00820856	0.418636
Luxembourg	ResidentialGrid-lowAC	0	0	0	0.04851	0.05031	0.01035	0.10917	0	0	0.10917	0	0.10917
	ResidentialGrid-mediumAC	0.0340843	0.0665258	0.00813793	0.0487538	0.0505628	0.010402	0.109719	0.10061	0.108748	0.218467	0	0.218467
	ResidentialGrid-highAC	0.046216	0.0725736	0.0110345	0.0487538	0.0505628	0.010402	0.109719	0.11879	0.129824	0.239543	0	0.239543
	ResidentialPV-lowAC	0	0	0	0.0872101	0.0277987	0.00571888	0.120728	0	0	0.120728	0	0.120728
	ResidentialPV-mediumAC	0.0340843	0.0665258	0.00813793	0.0876483	0.0279384	0.00574761	0.121334	0.10061	0.108748	0.230082	0	0.230082
	ResidentialPV-highAC	0.046216	0.0725736	0.0110345	0.0876483	0.0279384	0.00574761	0.121334	0.11879	0.129824	0.251159	0	0.251159
	CommercialPrivate-lowAC	0	0	0	0.0549	0.0416	0	0.0965	0	0	0.0965	0	0.0965
	CommercialPrivate-mediumAC	0.0481159	0.0760388	0.00876471	0.0551759	0.041809	0	0.0969849	0.124155	0.132919	0.229904	0	0.229904
	CommercialPrivate-highAC	0.0364518	0.0634579	0.00664	0.0551759	0.041809	0	0.0969849	0.0999097	0.10655	0.203535	0	0.203535
	CommercialPrivate-DC	0.160094	0.145607	0.0291625	0.0595962	0.0451585	0	0.104755	0.305701	0.334863	0.439618	0	0.439618
	CommercialPublic-mediumAC	0.069429	0.0763718	0.0782353	0.0551759	0.041809	0	0.0969849	0.145801	0.224036	0.321021	0.00642042	0.327441
	CommercialPublic-highAC	0.0524818	0.0637358	0.05512	0.0551759	0.041809	0	0.0969849	0.116218	0.171338	0.268323	0.00536645	0.273689
	CommercialPublic-DC	0.160094	0.145607	0.069575	0.0595962	0.0451585	0	0.104755	0.305701	0.375276	0.48003	0.00960061	0.489631
Malta	ResidentialGrid-lowAC	0	0	0	0.10548	0.0225	0.00648	0.13446	0	0	0.13446	0	0.13446
	ResidentialGrid-mediumAC	0.0446883	0.0598843	0.0106697	0.10601	0.0226131	0.00651256	0.135136	0.104573	0.115242	0.250378	0	0.250378
	ResidentialGrid-highAC	0.0605944	0.0653283	0.0144674	0.10601	0.0226131	0.00651256	0.135136	0.125923	0.14039	0.275526	0	0.275526
	ResidentialPV-lowAC	0	0	0	0.0930623	0.0133334	0.00384001	0.110236	0	0	0.110236	0	0.110236
	ResidentialPV-mediumAC	0.0446883	0.0598843	0.0106697	0.0935299	0.0134004	0.0038593	0.11079	0.104573	0.115242	0.226032	0	0.226032
	ResidentialPV-highAC	0.0605944	0.0653283	0.0144674	0.0935299	0.0134004	0.0038593	0.11079	0.125923	0.14039	0.25118	0	0.25118
	CommercialPrivate-lowAC	0	0	0	0.1254	0.025	0	0.1504	0	0	0.1504	0	0.1504
	CommercialPrivate-mediumAC	0.0481159	0.0410721	0.00876471	0.12603	0.0251256	0	0.151156	0.0891879	0.0979527	0.249108	0	0.249108
	CommercialPrivate-highAC	0.0364518	0.0342765	0.00664	0.12603	0.0251256	0	0.151156	0.0707283	0.0773683	0.228524	0	0.228524
	CommercialPrivate-DC	0.160094	0.0870637	0.0291625	0.136127	0.0271385	0	0.163265	0.247158	0.27632	0.439586	0	0.439586
	CommercialPublic-mediumAC	0.069429	0.039074	0.0782353	0.12603	0.0251256	0	0.151156	0.108503	0.186738	0.337894	0.00675788	0.344652
	CommercialPublic-highAC	0.0524818	0.032609	0.05512	0.12603	0.0251256	0	0.151156	0.0850908	0.140211	0.291367	0.00582733	0.297194
	CommercialPublic-DC	0.160094	0.0870637	0.069575	0.136127	0.0271385	0	0.163265	0.247158	0.316733	0.479998	0.00959997	0.489598
Netherlands	ResidentialGrid-lowAC	0	0	0	0.06309	0.0234	0.03294	0.11943	0	0	0.11943	0	0.11943
	ResidentialGrid-mediumAC	0.0352496	0.0804809	0.00841615	0.063407	0.0235176	0.0331055	0.12003	0.11573	0.124147	0.244177	0	0.244177
	ResidentialGrid-highAC	0.0477961	0.0877973	0.0114117	0.063407	0.0235176	0.0331055	0.12003	0.135593	0.147005	0.267035	0	0.267035
	ResidentialPV-lowAC	0	0	0	0.0940471	0.0133264	0.0187594	0.126133	0	0	0.126133	0	0.126133
	ResidentialPV-mediumAC	0.0352496	0.0804809	0.00841615	0.0945197	0.0133933	0.0188537	0.126767	0.11573	0.124147	0.250913	0	0.250913
	ResidentialPV-highAC	0.0477961	0.0877973	0.0114117	0.0945197	0.0133933	0.0188537	0.126767	0.135593	0.147005	0.273772	0	0.273772
	CommercialPrivate-lowAC	0	0	0	0.0539	0.0258	0	0.0797	0	0	0.0797	0	0.0797
	CommercialPrivate-mediumAC	0.0481159	0.0949792	0.00876471	0.0541709	0.0259296	0	0.0801005	0.143095	0.15186	0.23196	0	0.23196
	CommercialPrivate-highAC	0.0364518	0.0792644	0.00664	0.0541709	0.0259296	0	0.0801005	0.115716	0.122356	0.202457	0	0.202457
	CommercialPrivate-DC	0.160094	0.177317	0.0291625	0.0585106	0.0280069	0	0.0865176	0.337412	0.366574	0.453092	0	0.453092
	CommercialPublic-mediumAC	0.069429	0.0965749	0.0782353	0.0541709	0.0259296	0	0.0801005	0.166004	0.244239	0.32434	0.00648679	0.330826
	CommercialPublic-highAC	0.0524818	0.0805961	0.05512	0.0541709	0.0259296	0	0.0801005	0.133078	0.188198	0.268298	0.00536597	0.273664
	CommercialPublic-DC	0.160094	0.177317	0.069575	0.0585106	0.0280069	0	0.0865176	0.337412	0.406987	0.493504	0.00987008	0.503374
Poland	ResidentialGrid-lowAC	0	0	0	0.03744	0.036	0.02718	0.10062	0	0	0.10062	0	0.10062
	ResidentialGrid-mediumAC	0.0582274	0.0756949	0.0139023	0.0376281	0.0361809	0.0273166	0.101126	0.133922	0.147825	0.24895	0	0.24895
	ResidentialGrid-highAC	0.0789524	0.0825762	0.0188506	0.0376281	0.0361809	0.0273166	0.101126	0.161529	0.180379	0.281505	0	0.281505
	ResidentialPV-lowAC	0	0	0	0.0868645	0.0220514	0.0166488	0.125565	0	0	0.125565	0	0.125565
	ResidentialPV-mediumAC	0.0582274	0.0756949	0.0139023	0.087301	0.0221622	0.0167325	0.126196	0.133922	0.147825	0.27402	0	0.27402
	ResidentialPV-highAC	0.0789524	0.0825762	0.0188506	0.087301	0.0221622	0.0167325	0.126196	0.161529	0.180379	0.306575	0	0.306575
	CommercialPrivate-lowAC	0	0	0	0.0497	0.0444	0.006	0.1001	0	0	0.1001	0	0.1001
	CommercialPrivate-mediumAC	0.0481159	0.0387826	0.00876471	0.0499497	0.0446231	0.00603015	0.100603	0.0868985	0.0956632	0.196266	0	0.196266
	CommercialPrivate-highAC	0.0364518	0.0323658	0.00664	0.0499497	0.0446231	0.00603015	0.100603	0.0688176	0.0754576	0.176061	0	0.176061
	CommercialPrivate-DC	0.160094	0.0832305	0.0291625	0.0539514	0.048198	0.00651324	0.108663	0.243325	0.272487	0.38115	0	0.38115
	CommercialPublic-mediumAC	0.069429	0.0366318	0.0782353	0.0499497	0.0446231	0.00603015	0.100603	0.106061	0.184296	0.284899	0.00569798	0.290597
	CommercialPublic-highAC	0.0524818	0.0305709	0.05512	0.0499497	0.0446231	0.00603015	0.100603	0.0830528	0.138173	0.238776	0.00477552	0.243551
	CommercialPublic-DC	0.160094	0.0832305	0.069575	0.0539514	0.048198	0.00651324	0.108663	0.243325	0.3129	0.421562	0.00843125	0.429994
Portugal	ResidentialGrid-lowAC	0	0	0	0.06084	0.04086	0.04644	0.14814	0	0	0.14814	0	0.14814
	ResidentialGrid-mediumAC	0.0352893	0.0460042	0.00842564	0.0611457	0.0410653	0.0466734	0.148884	0.0812935	0.0897191	0.238604	0	0.238604
	ResidentialGrid-highAC	0.0478499	0.0501864	0.0114246	0.0611457	0.0410653	0.0466734	0.148884	0.0980363	0.109461	0.258345	0	0.258345
	ResidentialPV-lowAC	0	0	0	0.0791801	0.0228836	0.0260087	0.128072	0	0	0.128072	0	0.128072
	ResidentialPV-mediumAC	0.0352893	0.0460042	0.00842564	0.079578	0.0229986	0.0261394	0.128716	0.0812935	0.0897191	0.218435	0	0.218435
	ResidentialPV-highAC	0.0478499	0.0501864	0.0114246	0.079578	0.0229986	0.0261394	0.128716	0.0980363	0.109461	0.238177	0	0.238177
	CommercialPrivate-lowAC	0	0	0	0.0683	0.0368	0.0294	0.1345	0	0	0.1345	0	0.1345
	CommercialPrivate-mediumAC	0.0481159	0.0389907	0.00876471	0.0686432	0.0369849	0.0295477	0.135176	0.0871066	0.0958713	0.231047	0	0.231047
	CommercialPrivate-highAC	0.0364518	0.0325395	0.00664	0.0686432	0.0369849	0.0295477	0.135176	0.0689913	0.0756313	0.210807	0	0.210807
	CommercialPrivate-DC	0.160094	0.083579	0.0291625	0.0741424	0.0399479	0.0319149	0.146005	0.243673	0.272836	0.418841	0	0.418841
	CommercialPublic-mediumAC	0.069429	0.0368539	0.0782353	0.0686432	0.0369849	0.0295477	0.135176	0.106283	0.184518	0.319694	0.00639388	0.326088
	CommercialPublic-highAC	0.0524818	0.0307562	0.05512	0.0686432	0.0369849	0.0295477	0.135176	0.083238	0.138358	0.273534	0.00547068	0.279005
	CommercialPublic-DC	0.160094	0.083579	0.069575	0.0741424	0.0399479	0.0319149	0.146005	0.243673	0.313248	0.459254	0.00918507	0.468439
Romania	ResidentialGrid-lowAC	0	0	0	0.05364	0.03717	0.02007	0.11088	0	0	0.11088	0	0.11088
	ResidentialGrid-mediumAC	0.0563338	0.0650278	0.0134502	0.0539095	0.0373568	0.0201709	0.111437	0.121362	0.134812	0.246249	0	0.246249
	ResidentialGrid-highAC	0.0763849	0.0709394	0.0182375	0.0539095	0.0373568	0.0201709	0.111437	0.147324	0.165562	0.276999	0	0.276999
	ResidentialPV-lowAC	0	0	0	0.0972468	0.0207673	0.0112134	0.129227	0	0	0.129227	0	0.129227
	ResidentialPV-mediumAC	0.0563338	0.0650278	0.0134502	0.0977355	0.0208717	0.0112697	0.129877	0.121362	0.134812	0.264689	0	0.264689
	ResidentialPV-highAC	0.0763849	0.0709394	0.0182375	0.0977355	0.0208717	0.0112697	0.129877	0.147324	0.165562	0.295439	0	0.295439
	CommercialPrivate-lowAC	0	0	0	0.0606	0.0337	0	0.0943	0	0	0.0943	0	0.0943
	CommercialPrivate-mediumAC	0.0481159	0.0304572	0.00876471	0.0609045	0.0338693	0	0.0947739	0.078573	0.0873377	0.182112	0	0.182112
	CommercialPrivate-highAC	0.0364518	0.0254179	0.00664	0.0609045	0.0338693	0	0.0947739	0.0618697	0.0685097	0.163284	0	0.163284
	CommercialPrivate-DC	0.160094	0.0692918	0.0291625	0.0657838	0.0365827	0	0.102366	0.229386	0.258549	0.360915	0	0.360915
	CommercialPublic-mediumAC	0.069429	0.0277514	0.0782353	0.0609045	0.0338693	0	0.0947739	0.0971804	0.175416	0.27019	0.00540379	0.275593
	CommercialPublic-highAC	0.0524818	0.0231598	0.05512	0.0609045	0.0338693	0	0.0947739	0.0756416	0.130762	0.225536	0.00451071	0.230046
	CommercialPublic-DC	0.160094	0.0692918	0.069575	0.0657838	0.0365827	0	0.102366	0.229386	0.298961	0.401328	0.00802655	0.409354
Slovakia	ResidentialGrid-lowAC	0	0	0	0.0459	0.02538	0.03384	0.10512	0	0	0.10512	0	0.10512
	ResidentialGrid-mediumAC	0.0568072	0.0742624	0.0135632	0.0461307	0.0255075	0.0340101	0.105648	0.13107	0.144633	0.250281	0	0.250281
	ResidentialGrid-highAC	0.0770267	0.0810135	0.0183908	0.0461307	0.0255075	0.0340101	0.105648	0.15804	0.176431	0.282079	0	0.282079
	ResidentialPV-lowAC	0	0	0	0.0821056	0.0155339	0.0207119	0.118351	0	0	0.118351	0	0.118351
	ResidentialPV-mediumAC	0.0568072	0.0742624	0.0135632	0.0825182	0.015612	0.020816	0.118946	0.13107	0.144633	0.263579	0	0.263579
	ResidentialPV-highAC	0.0770267	0.0810135	0.0183908	0.0825182	0.015612	0.020816	0.118946	0.15804	0.176431	0.295377	0	0.295377
	CommercialPrivate-lowAC	0	0	0	0.0579	0.0547	0.0147	0.1273	0	0	0.1273	0	0.1273
	CommercialPrivate-mediumAC	0.0481159	0.0391989	0.00876471	0.058191	0.0549749	0.0147739	0.12794	0.0873147	0.0960794	0.224019	0	0.224019
	CommercialPrivate-highAC	0.0364518	0.0327132	0.00664	0.058191	0.0549749	0.0147739	0.12794	0.069165	0.075805	0.203745	0	0.203745
	CommercialPrivate-DC	0.160094	0.0839275	0.0291625	0.0628528	0.0593791	0.0159574	0.138189	0.244022	0.273184	0.411374	0	0.411374
	CommercialPublic-mediumAC	0.069429	0.0370759	0.0782353	0.058191	0.0549749	0.0147739	0.12794	0.106505	0.18474	0.31268	0.0062536	0.318933
	CommercialPublic-highAC	0.0524818	0.0309415	0.05512	0.058191	0.0549749	0.0147739	0.12794	0.0834233	0.138543	0.266483	0.00532966	0.271813
	CommercialPublic-DC	0.160094	0.0839275	0.069575	0.0628528	0.0593791	0.0159574	0.138189	0.244022	0.313597	0.451786	0.00903572	0.460822
Slovenia	ResidentialGrid-lowAC	0	0	0	0.05157	0.04158	0.02331	0.11646	0	0	0.11646	0	0.11646
	ResidentialGrid-mediumAC	0.057754	0.0860154	0.0137893	0.0518291	0.0417889	0.0234271	0.117045	0.143769	0.157559	0.274604	0	0.274604
	ResidentialGrid-highAC	0.0783105	0.093835	0.0186973	0.0518291	0.0417889	0.0234271	0.117045	0.172145	0.190843	0.307888	0	0.307888
	ResidentialPV-lowAC	0	0	0	0.098013	0.0245554	0.0137659	0.136334	0	0	0.136334	0	0.136334
	ResidentialPV-mediumAC	0.057754	0.0860154	0.0137893	0.0985055	0.0246788	0.0138351	0.137019	0.143769	0.157559	0.294578	0	0.294578
	ResidentialPV-highAC	0.0783105	0.093835	0.0186973	0.0985055	0.0246788	0.0138351	0.137019	0.172145	0.190843	0.327862	0	0.327862
	CommercialPrivate-lowAC	0	0	0	0.0587	0.0371	0.0001	0.0959	0	0	0.0959	0	0.0959
	CommercialPrivate-mediumAC	0.0481159	0.0496056	0.00876471	0.058995	0.0372864	0.000100503	0.0963819	0.0977215	0.106486	0.202868	0	0.202868
	CommercialPrivate-highAC	0.0364518	0.0413981	0.00664	0.058995	0.0372864	0.000100503	0.0963819	0.07785	0.08449	0.180872	0	0.180872
	CommercialPrivate-DC	0.160094	0.101351	0.0291625	0.0637212	0.0402736	0.000108554	0.104103	0.261445	0.290608	0.394711	0	0.394711
	CommercialPublic-mediumAC	0.069429	0.0481764	0.0782353	0.058995	0.0372864	0.000100503	0.0963819	0.117605	0.195841	0.292223	0.00584445	0.298067
	CommercialPublic-highAC	0.0524818	0.0402054	0.05512	0.058995	0.0372864	0.000100503	0.0963819	0.0926872	0.147807	0.244189	0.00488378	0.249073
	CommercialPublic-DC	0.160094	0.101351	0.069575	0.0637212	0.0402736	0.000108554	0.104103	0.261445	0.33102	0.435124	0.00870247	0.443826
Spain	ResidentialGrid-lowAC	0	0	0	0.06309	0.03645	0.04788	0.14742	0	0	0.14742	0	0.14742
	ResidentialGrid-mediumAC	0.0347155	0.0578975	0.00828863	0.063407	0.0366332	0.0481206	0.148161	0.092613	0.100902	0.249062	0	0.249062
	ResidentialGrid-highAC	0.0470719	0.0631609	0.0112388	0.063407	0.0366332	0.0481206	0.148161	0.110233	0.121472	0.269632	0	0.269632
	ResidentialPV-lowAC	0	0	0	0.087548	0.0179204	0.0235399	0.129008	0	0	0.129008	0	0.129008
	ResidentialPV-mediumAC	0.0347155	0.0578975	0.00828863	0.087988	0.0180105	0.0236582	0.129657	0.092613	0.100902	0.230558	0	0.230558
	ResidentialPV-highAC	0.0470719	0.0631609	0.0112388	0.087988	0.0180105	0.0236582	0.129657	0.110233	0.121472	0.251128	0	0.251128
	CommercialPrivate-lowAC	0	0	0	0.0802	0.0265	0.0121	0.1188	0	0	0.1188	0	0.1188
	CommercialPrivate-mediumAC	0.0481159	0.0598043	0.00876471	0.080603	0.0266332	0.0121608	0.119397	0.10792	0.116685	0.236082	0	0.236082
	CommercialPrivate-highAC	0.0364518	0.0499094	0.00664	0.080603	0.0266332	0.0121608	0.119397	0.0863612	0.0930012	0.212398	0	0.212398
	CommercialPrivate-DC	0.160094	0.118426	0.0291625	0.0870604	0.0287668	0.013135	0.128962	0.27852	0.307683	0.436645	0	0.436645
	CommercialPublic-mediumAC	0.069429	0.059055	0.0782353	0.080603	0.0266332	0.0121608	0.119397	0.128484	0.206719	0.326116	0.00652232	0.332639
	CommercialPublic-highAC	0.0524818	0.0492841	0.05512	0.080603	0.0266332	0.0121608	0.119397	0.101766	0.156886	0.276283	0.00552566	0.281809
	CommercialPublic-DC	0.160094	0.118426	0.069575	0.0870604	0.0287668	0.013135	0.128962	0.27852	0.348095	0.477057	0.00954115	0.486599
Sweden	ResidentialGrid-lowAC	0	0	0	0.04464	0.04896	0.03114	0.12474	0	0	0.12474	0	0.12474
	ResidentialGrid-mediumAC	0.040461	0.0914953	0.00966041	0.0448643	0.049206	0.0312965	0.125367	0.131956	0.141617	0.266984	0	0.266984
	ResidentialGrid-highAC	0.0548624	0.099813	0.0130989	0.0448643	0.049206	0.0312965	0.125367	0.154675	0.167774	0.293141	0	0.293141
	ResidentialPV-lowAC	0	0	0	0.0919937	0.0293608	0.0186743	0.140029	0	0	0.140029	0	0.140029
	ResidentialPV-mediumAC	0.040461	0.0914953	0.00966041	0.092456	0.0295083	0.0187682	0.140733	0.131956	0.141617	0.282349	0	0.282349
	ResidentialPV-highAC	0.0548624	0.099813	0.0130989	0.092456	0.0295083	0.0187682	0.140733	0.154675	0.167774	0.308507	0	0.308507
	CommercialPrivate-lowAC	0	0	0	0.0441	0.0381	0	0.0822	0	0	0.0822	0	0.0822
	CommercialPrivate-mediumAC	0.0481159	0.0937303	0.00876471	0.0443216	0.0382915	0	0.0826131	0.141846	0.150611	0.233224	0	0.233224
	CommercialPrivate-highAC	0.0364518	0.0782222	0.00664	0.0443216	0.0382915	0	0.0826131	0.114674	0.121314	0.203927	0	0.203927
	CommercialPrivate-DC	0.160094	0.175226	0.0291625	0.0478723	0.0413591	0	0.0892314	0.335321	0.364483	0.453715	0	0.453715
	CommercialPublic-mediumAC	0.069429	0.0952428	0.0782353	0.0443216	0.0382915	0	0.0826131	0.164672	0.242907	0.32552	0.0065104	0.332031
	CommercialPublic-highAC	0.0524818	0.0794844	0.05512	0.0443216	0.0382915	0	0.0826131	0.131966	0.187086	0.269699	0.00539399	0.275093
	CommercialPublic-DC	0.160094	0.175226	0.069575	0.0478723	0.0413591	0	0.0892314	0.335321	0.404896	0.494127	0.00988254	0.50401
United Kingdom	ResidentialGrid-lowAC	0	0	0	0.08064	0.03951	0.03663	0.15678	0	0	0.15678	0	0.15678
	ResidentialGrid-mediumAC	0.0360681	0.070135	0.00861157	0.0810452	0.0397085	0.0368141	0.157568	0.106203	0.114815	0.272383	0	0.272383
	ResidentialGrid-highAC	0.0489059	0.0765109	0.0116767	0.0810452	0.0397085	0.0368141	0.157568	0.125417	0.137094	0.294661	0	0.294661
	ResidentialPV-lowAC	0	0	0	0.108082	0.0235333	0.0218179	0.153433	0	0	0.153433	0	0.153433
	ResidentialPV-mediumAC	0.0360681	0.070135	0.00861157	0.108625	0.0236515	0.0219275	0.154204	0.106203	0.114815	0.269019	0	0.269019
	ResidentialPV-highAC	0.0489059	0.0765109	0.0116767	0.108625	0.0236515	0.0219275	0.154204	0.125417	0.137094	0.291298	0	0.291298
	CommercialPrivate-lowAC	0	0	0	0.0801	0.0416	0.0182	0.1399	0	0	0.1399	0	0.1399
	CommercialPrivate-mediumAC	0.0481159	0.0756226	0.00876471	0.0805025	0.041809	0.0182915	0.140603	0.123738	0.132503	0.273106	0	0.273106
	CommercialPrivate-highAC	0.0364518	0.0631105	0.00664	0.0805025	0.041809	0.0182915	0.140603	0.0995623	0.106202	0.246805	0	0.246805
	CommercialPrivate-DC	0.160094	0.14491	0.0291625	0.0869518	0.0451585	0.0197568	0.151867	0.305004	0.334166	0.486034	0	0.486034
	CommercialPublic-mediumAC	0.069429	0.0759278	0.0782353	0.0805025	0.041809	0.0182915	0.140603	0.145357	0.223592	0.364195	0.0072839	0.371479
	CommercialPublic-highAC	0.0524818	0.0633652	0.05512	0.0805025	0.041809	0.0182915	0.140603	0.115847	0.170967	0.31157	0.0062314	0.317801
	CommercialPublic-DC	0.160094	0.14491	0.069575	0.0869518	0.0451585	0.0197568	0.151867	0.305004	0.374579	0.526446	0.0105289	0.536975
Norway	ResidentialGrid-lowAC	0	0	0	0.04527	0.03645	0.02133	0.10305	0	0	0.10305	0	0.10305
	ResidentialGrid-mediumAC	0.0381769	0.0942543	0.00911507	0.0454975	0.0366332	0.0214372	0.103568	0.132431	0.141546	0.245114	0	0.245114
	ResidentialGrid-highAC	0.0517653	0.102823	0.0123594	0.0454975	0.0366332	0.0214372	0.103568	0.154588	0.166948	0.270515	0	0.270515
	ResidentialPV-lowAC	0	0	0	0.0879753	0.0212074	0.0124103	0.121593	0	0	0.121593	0	0.121593
	ResidentialPV-mediumAC	0.0381769	0.0942543	0.00911507	0.0884174	0.021314	0.0124726	0.122204	0.132431	0.141546	0.26375	0	0.26375
	ResidentialPV-highAC	0.0517653	0.102823	0.0123594	0.0884174	0.021314	0.0124726	0.122204	0.154588	0.166948	0.289152	0	0.289152
	CommercialPrivate-lowAC	0	0	0	0.0434	0.0268	0	0.0702	0	0	0.0702	0	0.0702
	CommercialPrivate-mediumAC	0.0481159	0.105594	0.00876471	0.0436181	0.0269347	0	0.0705528	0.15371	0.162475	0.233027	0	0.233027
	CommercialPrivate-highAC	0.0364518	0.0881231	0.00664	0.0436181	0.0269347	0	0.0705528	0.124575	0.131215	0.201768	0	0.201768
	CommercialPrivate-DC	0.160094	0.195089	0.0291625	0.0471125	0.0290925	0	0.076205	0.355183	0.384346	0.460551	0	0.460551
	CommercialPublic-mediumAC	0.069429	0.107897	0.0782353	0.0436181	0.0269347	0	0.0705528	0.177326	0.255562	0.326114	0.00652229	0.332637
	CommercialPublic-highAC	0.0524818	0.0900453	0.05512	0.0436181	0.0269347	0	0.0705528	0.142527	0.197647	0.2682	0.005364	0.273564
	CommercialPublic-DC	0.160094	0.195089	0.069575	0.0471125	0.0290925	0	0.076205	0.355183	0.424758	0.500963	0.0100193	0.510983
Switzerland	ResidentialGrid-lowAC	0	0	0	0.0576807	0.0631211	0.0211504	0.141952	0	0	0.141952	0	0.141952
	ResidentialGrid-mediumAC	0.0370796	0.0995359	0.00885308	0.0579706	0.0634383	0.0212567	0.142666	0.136616	0.145469	0.288134	0	0.288134
	ResidentialGrid-highAC	0.0502775	0.108585	0.0120042	0.0579706	0.0634383	0.0212567	0.142666	0.158862	0.170866	0.313532	0	0.313532
	ResidentialPV-lowAC	0	0	0	0.0907978	0.0355018	0.0118958	0.138195	0	0	0.138195	0	0.138195
	ResidentialPV-mediumAC	0.0370796	0.0995359	0.00885308	0.091254	0.0356802	0.0119556	0.13889	0.136616	0.145469	0.284358	0	0.284358
	ResidentialPV-highAC	0.0502775	0.108585	0.0120042	0.091254	0.0356802	0.0119556	0.13889	0.158862	0.170866	0.309756	0	0.309756
	CommercialPrivate-lowAC	0	0	0	0.0646186	0.0708848	0.00979544	0.145299	0	0	0.145299	0	0.145299
	CommercialPrivate-mediumAC	0.0481159	0.117912	0.00876471	0.0649433	0.0712411	0.00984467	0.146029	0.166027	0.174792	0.320821	0	0.320821
	CommercialPrivate-highAC	0.0364518	0.0984026	0.00664	0.0649433	0.0712411	0.00984467	0.146029	0.134854	0.141494	0.287523	0	0.287523
	CommercialPrivate-DC	0.160094	0.215712	0.0291625	0.0701461	0.0769484	0.0106334	0.157728	0.375806	0.404968	0.562696	0	0.562696
	CommercialPublic-mediumAC	0.069429	0.121036	0.0782353	0.0649433	0.0712411	0.00984467	0.146029	0.190465	0.2687	0.414729	0.00829459	0.423024
	CommercialPublic-highAC	0.0524818	0.10101	0.05512	0.0649433	0.0712411	0.00984467	0.146029	0.153492	0.208612	0.354641	0.00709282	0.361734
	CommercialPublic-DC	0.160094	0.215712	0.069575	0.0701461	0.0769484	0.0106334	0.157728	0.375806	0.445381	0.603109	0.0120622	0.615171
