# Supplementary material for: Comparing the levelized cost of electric vehicle charging options in Europe
Source: Nat Commun. 2022 Sep 8;13:5277. doi: 10.1038/s41467-022-32835-7 (PMC9458728; doi:10.1038/s41467-022-32835-7)
Supplement: Supplementary file 8 — Software 1 [file 41467_2022_32835_MOESM8_ESM.zip › LCOC-Model/output/_Scenario_WithoutRETaxes.xlsx]

## Sheet: WithoutRETaxes
Country	Option	LCOEquipment	LCOInstallation	LCOOM	LCOEnergy	LCONetwork	LCOTaxes	LCOElectricity	LCOProject	LCOInfrastructure	LCOCwoT	LCOTransaction	LCOC
Austria	ResidentialGrid-lowAC	0	0	0	0.05733	0.04995	0.04149	0.14877	0	0	0.14877	0	0.14877
	ResidentialGrid-mediumAC	0.0329317	0.0735099	0.00786274	0.0576181	0.050201	0.0416985	0.149518	0.106442	0.114304	0.263822	0	0.263822
	ResidentialGrid-highAC	0.0446532	0.0801926	0.0106613	0.0576181	0.050201	0.0416985	0.149518	0.124846	0.135507	0.285025	0	0.285025
	ResidentialPV-lowAC	0	0	0	0.08815	0.0297036	0.0246727	0.142526	0	0	0.142526	0	0.142526
	ResidentialPV-mediumAC	0.0329317	0.0735099	0.00786274	0.088593	0.0298529	0.0247967	0.143243	0.106442	0.114304	0.257547	0	0.257547
	ResidentialPV-highAC	0.0446532	0.0801926	0.0106613	0.088593	0.0298529	0.0247967	0.143243	0.124846	0.135507	0.27875	0	0.27875
	CommercialPrivate-lowAC	0	0	0	0.053	0.0459	0.0163	0.1152	0	0	0.1152	0	0.1152
	CommercialPrivate-mediumAC	0.0481159	0.0920653	0.00876471	0.0532663	0.0461307	0.0163819	0.115779	0.140181	0.148946	0.264725	0	0.264725
	CommercialPrivate-highAC	0.0364518	0.0768326	0.00664	0.0532663	0.0461307	0.0163819	0.115779	0.113284	0.119924	0.235703	0	0.235703
	CommercialPrivate-DC	0.160094	0.172439	0.0291625	0.0575337	0.0498263	0.0176943	0.125054	0.332533	0.361695	0.48675	0	0.48675
	CommercialPublic-mediumAC	0.069429	0.0934667	0.0782353	0.0532663	0.0461307	0.0163819	0.115779	0.162896	0.241131	0.35691	0.0071382	0.364048
	CommercialPublic-highAC	0.0524818	0.0780022	0.05512	0.0532663	0.0461307	0.0163819	0.115779	0.130484	0.185604	0.301383	0.00602766	0.307411
	CommercialPublic-DC	0.160094	0.172439	0.069575	0.0575337	0.0498263	0.0176943	0.125054	0.332533	0.402108	0.527162	0.0105432	0.537705
Belgium	ResidentialGrid-lowAC	0	0	0	0.0702	0.08784	0.04509	0.20313	0	0	0.20313	0	0.20313
	ResidentialGrid-mediumAC	0.0309625	0.0699034	0.00739256	0.0705528	0.0882814	0.0453166	0.204151	0.100866	0.108258	0.312409	0	0.312409
	ResidentialGrid-highAC	0.041983	0.0762583	0.0100238	0.0705528	0.0882814	0.0453166	0.204151	0.118241	0.128265	0.332416	0	0.332416
	ResidentialPV-lowAC	0	0	0	0.0990635	0.0487139	0.0250058	0.172783	0	0	0.172783	0	0.172783
	ResidentialPV-mediumAC	0.0309625	0.0699034	0.00739256	0.0995613	0.0489587	0.0251315	0.173651	0.100866	0.108258	0.28191	0	0.28191
	ResidentialPV-highAC	0.041983	0.0762583	0.0100238	0.0995613	0.0489587	0.0251315	0.173651	0.118241	0.128265	0.301917	0	0.301917
	CommercialPrivate-lowAC	0	0	0	0.0543	0.0623	0.0053	0.1219	0	0	0.1219	0	0.1219
	CommercialPrivate-mediumAC	0.0481159	0.0935222	0.00876471	0.0545729	0.0626131	0.00532663	0.122513	0.141638	0.150403	0.272915	0	0.272915
	CommercialPrivate-highAC	0.0364518	0.0780485	0.00664	0.0545729	0.0626131	0.00532663	0.122513	0.1145	0.12114	0.243653	0	0.243653
	CommercialPrivate-DC	0.160094	0.174878	0.0291625	0.0589449	0.0676292	0.00575337	0.132327	0.334972	0.364135	0.496462	0	0.496462
	CommercialPublic-mediumAC	0.069429	0.0950208	0.0782353	0.0545729	0.0626131	0.00532663	0.122513	0.16445	0.242685	0.365198	0.00730395	0.372502
	CommercialPublic-highAC	0.0524818	0.0792992	0.05512	0.0545729	0.0626131	0.00532663	0.122513	0.131781	0.186901	0.309414	0.00618827	0.315602
	CommercialPublic-DC	0.160094	0.174878	0.069575	0.0589449	0.0676292	0.00575337	0.132327	0.334972	0.404547	0.536875	0.0107375	0.547612
Bulgaria	ResidentialGrid-lowAC	0	0	0	0.04914	0.02322	0.01449	0.08685	0	0	0.08685	0	0.08685
	ResidentialGrid-mediumAC	0.0568072	0.0626783	0.0135632	0.0493869	0.0233367	0.0145628	0.0872864	0.119485	0.133049	0.220335	0	0.220335
	ResidentialGrid-highAC	0.0770267	0.0683763	0.0183908	0.0493869	0.0233367	0.0145628	0.0872864	0.145403	0.163794	0.25108	0	0.25108
	ResidentialPV-lowAC	0	0	0	0.086987	0.0130477	0.00814217	0.108177	0	0	0.108177	0	0.108177
	ResidentialPV-mediumAC	0.0568072	0.0626783	0.0135632	0.0874241	0.0131133	0.00818309	0.10872	0.119485	0.133049	0.241769	0	0.241769
	ResidentialPV-highAC	0.0770267	0.0683763	0.0183908	0.0874241	0.0131133	0.00818309	0.10872	0.145403	0.163794	0.272514	0	0.272514
	CommercialPrivate-lowAC	0	0	0	0.0719	0.0241	0.001	0.097	0	0	0.097	0	0.097
	CommercialPrivate-mediumAC	0.0481159	0.0275433	0.00876471	0.0722613	0.0242211	0.00100503	0.0974874	0.0756591	0.0844238	0.181911	0	0.181911
	CommercialPrivate-highAC	0.0364518	0.0229861	0.00664	0.0722613	0.0242211	0.00100503	0.0974874	0.0594379	0.0660779	0.163565	0	0.163565
	CommercialPrivate-DC	0.160094	0.0644132	0.0291625	0.0780504	0.0261615	0.00108554	0.105297	0.224507	0.25367	0.358967	0	0.358967
	CommercialPublic-mediumAC	0.069429	0.0246432	0.0782353	0.0722613	0.0242211	0.00100503	0.0974874	0.0940722	0.172307	0.269795	0.0053959	0.275191
	CommercialPublic-highAC	0.0524818	0.0205659	0.05512	0.0722613	0.0242211	0.00100503	0.0974874	0.0730477	0.128168	0.225655	0.0045131	0.230168
	CommercialPublic-DC	0.160094	0.0644132	0.069575	0.0780504	0.0261615	0.00108554	0.105297	0.224507	0.294082	0.39938	0.0079876	0.407368
Croatia	ResidentialGrid-lowAC	0	0	0	0.05121	0.03735	0.01314	0.1017	0	0	0.1017	0	0.1017
	ResidentialGrid-mediumAC	0.0378715	0.0489566	0.00904215	0.0514673	0.0375377	0.013206	0.102211	0.0868281	0.0958702	0.198081	0	0.198081
	ResidentialGrid-highAC	0.0513512	0.0534072	0.0122605	0.0514673	0.0375377	0.013206	0.102211	0.104758	0.117019	0.21923	0	0.21923
	ResidentialPV-lowAC	0	0	0	0.0930707	0.022626	0.00795998	0.123657	0	0	0.123657	0	0.123657
	ResidentialPV-mediumAC	0.0378715	0.0489566	0.00904215	0.0935384	0.0227397	0.00799998	0.124278	0.0868281	0.0958702	0.220148	0	0.220148
	ResidentialPV-highAC	0.0513512	0.0534072	0.0122605	0.0935384	0.0227397	0.00799998	0.124278	0.104758	0.117019	0.241297	0	0.241297
	CommercialPrivate-lowAC	0	0	0	0.0655	0.0445	0.0006	0.1106	0	0	0.1106	0	0.1106
	CommercialPrivate-mediumAC	0.0481159	0.0383663	0.00876471	0.0658291	0.0447236	0.000603015	0.111156	0.0864822	0.0952469	0.206403	0	0.206403
	CommercialPrivate-highAC	0.0364518	0.0320184	0.00664	0.0658291	0.0447236	0.000603015	0.111156	0.0684702	0.0751102	0.186266	0	0.186266
	CommercialPrivate-DC	0.160094	0.0825336	0.0291625	0.0711029	0.0483066	0.000651324	0.120061	0.242628	0.27179	0.391851	0	0.391851
	CommercialPublic-mediumAC	0.069429	0.0361878	0.0782353	0.0658291	0.0447236	0.000603015	0.111156	0.105617	0.183852	0.295008	0.00590016	0.300908
	CommercialPublic-highAC	0.0524818	0.0302004	0.05512	0.0658291	0.0447236	0.000603015	0.111156	0.0826822	0.137802	0.248958	0.00497916	0.253937
	CommercialPublic-DC	0.160094	0.0825336	0.069575	0.0711029	0.0483066	0.000651324	0.120061	0.242628	0.312203	0.432264	0.00864527	0.440909
Cyprus	ResidentialGrid-lowAC	0	0	0	0.10809	0.02808	0.04968	0.18585	0	0	0.18585	0	0.18585
	ResidentialGrid-mediumAC	0.0450671	0.0599455	0.0107602	0.108633	0.0282211	0.0499296	0.186784	0.105013	0.115773	0.302557	0	0.302557
	ResidentialGrid-highAC	0.0611079	0.0653951	0.01459	0.108633	0.0282211	0.0499296	0.186784	0.126503	0.141093	0.327877	0	0.327877
	ResidentialPV-lowAC	0	0	0	0.0951938	0.0171363	0.0303181	0.142648	0	0	0.142648	0	0.142648
	ResidentialPV-mediumAC	0.0450671	0.0599455	0.0107602	0.0956721	0.0172224	0.0304705	0.143365	0.105013	0.115773	0.259138	0	0.259138
	ResidentialPV-highAC	0.0611079	0.0653951	0.01459	0.0956721	0.0172224	0.0304705	0.143365	0.126503	0.141093	0.284458	0	0.284458
	CommercialPrivate-lowAC	0	0	0	0.1201	0.0293	0.0225	0.1719	0	0	0.1719	0	0.1719
	CommercialPrivate-mediumAC	0.0481159	0.040506	0.00876471	0.120704	0.0294472	0.0226131	0.172764	0.0886219	0.0973866	0.27015	0	0.27015
	CommercialPrivate-highAC	0.0364518	0.0338041	0.00664	0.120704	0.0294472	0.0226131	0.172764	0.0702559	0.0768959	0.24966	0	0.24966
	CommercialPrivate-DC	0.160094	0.086116	0.0291625	0.130373	0.0318063	0.0244247	0.186604	0.24621	0.275373	0.461977	0	0.461977
	CommercialPublic-mediumAC	0.069429	0.0384702	0.0782353	0.120704	0.0294472	0.0226131	0.172764	0.107899	0.186134	0.358898	0.00717797	0.366076
	CommercialPublic-highAC	0.0524818	0.0321051	0.05512	0.120704	0.0294472	0.0226131	0.172764	0.084587	0.139707	0.312471	0.00624942	0.31872
	CommercialPublic-DC	0.160094	0.086116	0.069575	0.130373	0.0318063	0.0244247	0.186604	0.24621	0.315785	0.50239	0.0100478	0.512438
Czech Republic	ResidentialGrid-lowAC	0	0	0	0.0603	0.02385	0.0225	0.10665	0	0	0.10665	0	0.10665
	ResidentialGrid-mediumAC	0.0572806	0.0786357	0.0136762	0.060603	0.0239698	0.0226131	0.107186	0.135916	0.149593	0.256778	0	0.256778
	ResidentialGrid-highAC	0.0776686	0.0857844	0.0185441	0.060603	0.0239698	0.0226131	0.107186	0.163453	0.181997	0.289183	0	0.289183
	ResidentialPV-lowAC	0	0	0	0.0974912	0.0141649	0.0133631	0.125019	0	0	0.125019	0	0.125019
	ResidentialPV-mediumAC	0.0572806	0.0786357	0.0136762	0.0979811	0.0142361	0.0134303	0.125648	0.135916	0.149593	0.27524	0	0.27524
	ResidentialPV-highAC	0.0776686	0.0857844	0.0185441	0.0979811	0.0142361	0.0134303	0.125648	0.163453	0.181997	0.307645	0	0.307645
	CommercialPrivate-lowAC	0	0	0	0.0648	0.0575	0.0012	0.1235	0	0	0.1235	0	0.1235
	CommercialPrivate-mediumAC	0.0481159	0.0429453	0.00876471	0.0651256	0.0577889	0.00120603	0.124121	0.0910612	0.0998259	0.223946	0	0.223946
	CommercialPrivate-highAC	0.0364518	0.0358398	0.00664	0.0651256	0.0577889	0.00120603	0.124121	0.0722916	0.0789316	0.203052	0	0.203052
	CommercialPrivate-DC	0.160094	0.0901999	0.0291625	0.070343	0.0624186	0.00130265	0.134064	0.250294	0.279457	0.413521	0	0.413521
	CommercialPublic-mediumAC	0.069429	0.0410721	0.0782353	0.0651256	0.0577889	0.00120603	0.124121	0.110501	0.188736	0.312857	0.00625714	0.319114
	CommercialPublic-highAC	0.0524818	0.0342765	0.05512	0.0651256	0.0577889	0.00120603	0.124121	0.0867583	0.141878	0.265999	0.00531998	0.271319
	CommercialPublic-DC	0.160094	0.0901999	0.069575	0.070343	0.0624186	0.00130265	0.134064	0.250294	0.319869	0.453933	0.00907867	0.463012
Denmark	ResidentialGrid-lowAC	0	0	0	0.04851	0.04005	0.11709	0.20565	0	0	0.20565	0	0.20565
	ResidentialGrid-mediumAC	0.0297732	0.072856	0.00710861	0.0487538	0.0402513	0.117678	0.206683	0.102629	0.109738	0.316421	0	0.316421
	ResidentialGrid-highAC	0.0403704	0.0794792	0.00963879	0.0487538	0.0402513	0.117678	0.206683	0.11985	0.129488	0.336172	0	0.336172
	ResidentialPV-lowAC	0	0	0	0.0829484	0.024103	0.0704674	0.177519	0	0	0.177519	0	0.177519
	ResidentialPV-mediumAC	0.0297732	0.072856	0.00710861	0.0833652	0.0242241	0.0708215	0.178411	0.102629	0.109738	0.288149	0	0.288149
	ResidentialPV-highAC	0.0403704	0.0794792	0.00963879	0.0833652	0.0242241	0.0708215	0.178411	0.11985	0.129488	0.307899	0	0.307899
	CommercialPrivate-lowAC	0	0	0	0.0443	0.04	0.1184	0.2027	0	0	0.2027	0	0.2027
	CommercialPrivate-mediumAC	0.0481159	0.104345	0.00876471	0.0445226	0.040201	0.118995	0.203719	0.152461	0.161226	0.364944	0	0.364944
	CommercialPrivate-highAC	0.0364518	0.0870809	0.00664	0.0445226	0.040201	0.118995	0.203719	0.123533	0.130173	0.333891	0	0.333891
	CommercialPrivate-DC	0.160094	0.192998	0.0291625	0.0480894	0.0434216	0.128528	0.220039	0.353093	0.382255	0.602294	0	0.602294
	CommercialPublic-mediumAC	0.069429	0.106565	0.0782353	0.0445226	0.040201	0.118995	0.203719	0.175994	0.25423	0.457948	0.00915896	0.467107
	CommercialPublic-highAC	0.0524818	0.0889336	0.05512	0.0445226	0.040201	0.118995	0.203719	0.141415	0.196535	0.400254	0.00800508	0.408259
	CommercialPublic-DC	0.160094	0.192998	0.069575	0.0480894	0.0434216	0.128528	0.220039	0.353093	0.422668	0.642707	0.0128541	0.655561
Estonia	ResidentialGrid-lowAC	0	0	0	0.04689	0.03789	0.02367	0.10845	0	0	0.10845	0	0.10845
	ResidentialGrid-mediumAC	0.0309155	0.0452557	0.00738134	0.0471256	0.0380804	0.0237889	0.108995	0.0761712	0.0835525	0.192547	0	0.192547
	ResidentialGrid-highAC	0.0419193	0.0493698	0.0100086	0.0471256	0.0380804	0.0237889	0.108995	0.0912891	0.101298	0.210293	0	0.210293
	ResidentialPV-lowAC	0	0	0	0.0950804	0.0224304	0.0140123	0.131523	0	0	0.131523	0	0.131523
	ResidentialPV-mediumAC	0.0309155	0.0452557	0.00738134	0.0955582	0.0225431	0.0140827	0.132184	0.0761712	0.0835525	0.215737	0	0.215737
	ResidentialPV-highAC	0.0419193	0.0493698	0.0100086	0.0955582	0.0225431	0.0140827	0.132184	0.0912891	0.101298	0.233482	0	0.233482
	CommercialPrivate-lowAC	0	0	0	0.0471	0.0371	0.0045	0.0887	0	0	0.0887	0	0.0887
	CommercialPrivate-mediumAC	0.0481159	0.0481487	0.00876471	0.0473367	0.0372864	0.00452261	0.0891457	0.0962646	0.105029	0.194175	0	0.194175
	CommercialPrivate-highAC	0.0364518	0.0401823	0.00664	0.0473367	0.0372864	0.00452261	0.0891457	0.0766341	0.0832741	0.17242	0	0.17242
	CommercialPrivate-DC	0.160094	0.0989117	0.0291625	0.051129	0.0402736	0.00488493	0.0962875	0.259006	0.288168	0.384456	0	0.384456
	CommercialPublic-mediumAC	0.069429	0.0466223	0.0782353	0.0473367	0.0372864	0.00452261	0.0891457	0.116051	0.194287	0.283432	0.00566865	0.289101
	CommercialPublic-highAC	0.0524818	0.0389085	0.05512	0.0473367	0.0372864	0.00452261	0.0891457	0.0913903	0.14651	0.235656	0.00471312	0.240369
	CommercialPublic-DC	0.160094	0.0989117	0.069575	0.051129	0.0402736	0.00488493	0.0962875	0.259006	0.328581	0.424868	0.00849737	0.433366
Finland	ResidentialGrid-lowAC	0	0	0	0.04392	0.04518	0.04653	0.13563	0	0	0.13563	0	0.13563
	ResidentialGrid-mediumAC	0.0345299	0.0761971	0.00824431	0.0441407	0.045407	0.0467638	0.136312	0.110727	0.118971	0.255283	0	0.255283
	ResidentialGrid-highAC	0.0468202	0.0831241	0.0111787	0.0441407	0.045407	0.0467638	0.136312	0.129944	0.141123	0.277435	0	0.277435
	ResidentialPV-lowAC	0	0	0	0.0860228	0.0267963	0.0275969	0.140416	0	0	0.140416	0	0.140416
	ResidentialPV-mediumAC	0.0345299	0.0761971	0.00824431	0.0864551	0.0269309	0.0277356	0.141122	0.110727	0.118971	0.260093	0	0.260093
	ResidentialPV-highAC	0.0468202	0.0831241	0.0111787	0.0864551	0.0269309	0.0277356	0.141122	0.129944	0.141123	0.282245	0	0.282245
	CommercialPrivate-lowAC	0	0	0	0.0444	0.0367	0.007	0.0881	0	0	0.0881	0	0.0881
	CommercialPrivate-mediumAC	0.0481159	0.0906083	0.00876471	0.0446231	0.0368844	0.00703518	0.0885427	0.138724	0.147489	0.236032	0	0.236032
	CommercialPrivate-highAC	0.0364518	0.0756168	0.00664	0.0446231	0.0368844	0.00703518	0.0885427	0.112069	0.118709	0.207251	0	0.207251
	CommercialPrivate-DC	0.160094	0.169999	0.0291625	0.048198	0.0398393	0.00759878	0.0956361	0.330094	0.359256	0.454892	0	0.454892
	CommercialPublic-mediumAC	0.069429	0.0919126	0.0782353	0.0446231	0.0368844	0.00703518	0.0885427	0.161342	0.239577	0.32812	0.00656239	0.334682
	CommercialPublic-highAC	0.0524818	0.0767053	0.05512	0.0446231	0.0368844	0.00703518	0.0885427	0.129187	0.184307	0.27285	0.005457	0.278307
	CommercialPublic-DC	0.160094	0.169999	0.069575	0.048198	0.0398393	0.00759878	0.0956361	0.330094	0.399669	0.495305	0.0099061	0.505211
France	ResidentialGrid-lowAC	0	0	0	0.05625	0.03969	0.05454	0.15048	0	0	0.15048	0	0.15048
	ResidentialGrid-mediumAC	0.0346914	0.0745324	0.00828288	0.0565327	0.0398894	0.0548141	0.151236	0.109224	0.117507	0.268743	0	0.268743
	ResidentialGrid-highAC	0.0470392	0.081308	0.011231	0.0565327	0.0398894	0.0548141	0.151236	0.128347	0.139578	0.290814	0	0.290814
	ResidentialPV-lowAC	0	0	0	0.0814179	0.0211591	0.0290757	0.131653	0	0	0.131653	0	0.131653
	ResidentialPV-mediumAC	0.0346914	0.0745324	0.00828288	0.0818271	0.0212654	0.0292218	0.132314	0.109224	0.117507	0.249821	0	0.249821
	ResidentialPV-highAC	0.0470392	0.081308	0.011231	0.0818271	0.0212654	0.0292218	0.132314	0.128347	0.139578	0.271893	0	0.271893
	CommercialPrivate-lowAC	0	0	0	0.0573	0.0421	0.0297	0.1291	0	0	0.1291	0	0.1291
	CommercialPrivate-mediumAC	0.0481159	0.0872781	0.00876471	0.0575879	0.0423116	0.0298492	0.129749	0.135394	0.144159	0.273907	0	0.273907
	CommercialPrivate-highAC	0.0364518	0.0728376	0.00664	0.0575879	0.0423116	0.0298492	0.129749	0.109289	0.115929	0.245678	0	0.245678
	CommercialPrivate-DC	0.160094	0.164424	0.0291625	0.0622015	0.0457013	0.0322406	0.140143	0.324518	0.353681	0.493824	0	0.493824
	CommercialPublic-mediumAC	0.069429	0.0883605	0.0782353	0.0575879	0.0423116	0.0298492	0.129749	0.157789	0.236025	0.365773	0.00731547	0.373089
	CommercialPublic-highAC	0.0524818	0.0737408	0.05512	0.0575879	0.0423116	0.0298492	0.129749	0.126223	0.181343	0.311091	0.00622183	0.317313
	CommercialPublic-DC	0.160094	0.164424	0.069575	0.0622015	0.0457013	0.0322406	0.140143	0.324518	0.394093	0.534236	0.0106847	0.544921
Germany	ResidentialGrid-lowAC	0	0	0	0.04923	0.05328	0.07524	0.17775	0	0	0.17775	0	0.17775
	ResidentialGrid-mediumAC	0.0326573	0.0656432	0.00779721	0.0494774	0.0535477	0.0756181	0.178643	0.0983005	0.106098	0.284741	0	0.284741
	ResidentialGrid-highAC	0.0442811	0.0716108	0.0105725	0.0494774	0.0535477	0.0756181	0.178643	0.115892	0.126464	0.305108	0	0.305108
	ResidentialPV-lowAC	0	0	0	0.07512	0.0310983	0.0439158	0.150134	0	0	0.150134	0	0.150134
	ResidentialPV-mediumAC	0.0326573	0.0656432	0.00779721	0.0754974	0.0312546	0.0441365	0.150889	0.0983005	0.106098	0.256986	0	0.256986
	ResidentialPV-highAC	0.0442811	0.0716108	0.0105725	0.0754974	0.0312546	0.0441365	0.150889	0.115892	0.126464	0.277353	0	0.277353
	CommercialPrivate-lowAC	0	0	0	0.0347	0.0524	0.0336	0.1207	0	0	0.1207	0	0.1207
	CommercialPrivate-mediumAC	0.0481159	0.079369	0.00876471	0.0348744	0.0526633	0.0337688	0.121307	0.127485	0.13625	0.257556	0	0.257556
	CommercialPrivate-highAC	0.0364518	0.066237	0.00664	0.0348744	0.0526633	0.0337688	0.121307	0.102689	0.109329	0.230635	0	0.230635
	CommercialPrivate-DC	0.160094	0.151182	0.0291625	0.0376683	0.0568823	0.0364742	0.131025	0.311276	0.340439	0.471464	0	0.471464
	CommercialPublic-mediumAC	0.069429	0.079924	0.0782353	0.0348744	0.0526633	0.0337688	0.121307	0.149353	0.227588	0.348895	0.0069779	0.355873
	CommercialPublic-highAC	0.0524818	0.0667002	0.05512	0.0348744	0.0526633	0.0337688	0.121307	0.119182	0.174302	0.295609	0.00591217	0.301521
	CommercialPublic-DC	0.160094	0.151182	0.069575	0.0376683	0.0568823	0.0364742	0.131025	0.311276	0.380851	0.511876	0.0102375	0.522114
Greece	ResidentialGrid-lowAC	0	0	0	0.08073	0.02106	0.03573	0.13752	0	0	0.13752	0	0.13752
	ResidentialGrid-mediumAC	0.0469606	0.0613902	0.0112123	0.0811357	0.0211658	0.0359095	0.138211	0.108351	0.119563	0.257774	0	0.257774
	ResidentialGrid-highAC	0.0636754	0.0669711	0.0152031	0.0811357	0.0211658	0.0359095	0.138211	0.130647	0.14585	0.284061	0	0.284061
	ResidentialPV-lowAC	0	0	0	0.10354	0.0117887	0.0200004	0.135329	0	0	0.135329	0	0.135329
	ResidentialPV-mediumAC	0.0469606	0.0613902	0.0112123	0.10406	0.0118479	0.0201009	0.136009	0.108351	0.119563	0.255572	0	0.255572
	ResidentialPV-highAC	0.0636754	0.0669711	0.0152031	0.10406	0.0118479	0.0201009	0.136009	0.130647	0.14585	0.281858	0	0.281858
	CommercialPrivate-lowAC	0	0	0	0.0799	0.0246	0.023	0.1275	0	0	0.1275	0	0.1275
	CommercialPrivate-mediumAC	0.0481159	0.0391989	0.00876471	0.0803015	0.0247236	0.0231156	0.128141	0.0873147	0.0960794	0.22422	0	0.22422
	CommercialPrivate-highAC	0.0364518	0.0327132	0.00664	0.0803015	0.0247236	0.0231156	0.128141	0.069165	0.075805	0.203946	0	0.203946
	CommercialPrivate-DC	0.160094	0.0839275	0.0291625	0.0867347	0.0267043	0.0249674	0.138406	0.244022	0.273184	0.411591	0	0.411591
	CommercialPublic-mediumAC	0.069429	0.0370759	0.0782353	0.0803015	0.0247236	0.0231156	0.128141	0.106505	0.18474	0.312881	0.00625762	0.319138
	CommercialPublic-highAC	0.0524818	0.0309415	0.05512	0.0803015	0.0247236	0.0231156	0.128141	0.0834233	0.138543	0.266684	0.00533368	0.272018
	CommercialPublic-DC	0.160094	0.0839275	0.069575	0.0867347	0.0267043	0.0249674	0.138406	0.244022	0.313597	0.452003	0.00904006	0.461043
Hungary	ResidentialGrid-lowAC	0	0	0	0.03771	0.03816	0.02052	0.09639	0	0	0.09639	0	0.09639
	ResidentialGrid-mediumAC	0.0282922	0.0349251	0.00675501	0.0378995	0.0383518	0.0206231	0.0968744	0.0632173	0.0699723	0.166847	0	0.166847
	ResidentialGrid-highAC	0.0383623	0.0381001	0.00915934	0.0378995	0.0383518	0.0206231	0.0968744	0.0764624	0.0856218	0.182496	0	0.182496
	ResidentialPV-lowAC	0	0	0	0.084727	0.0240649	0.0129406	0.121732	0	0	0.121732	0	0.121732
	ResidentialPV-mediumAC	0.0282922	0.0349251	0.00675501	0.0851527	0.0241858	0.0130056	0.122344	0.0632173	0.0699723	0.192316	0	0.192316
	ResidentialPV-highAC	0.0383623	0.0381001	0.00915934	0.0851527	0.0241858	0.0130056	0.122344	0.0764624	0.0856218	0.207966	0	0.207966
	CommercialPrivate-lowAC	0	0	0	0.061	0.04	0.0036	0.1046	0	0	0.1046	0	0.1046
	CommercialPrivate-mediumAC	0.0481159	0.0350361	0.00876471	0.0613065	0.040201	0.00361809	0.105126	0.083152	0.0919167	0.197042	0	0.197042
	CommercialPrivate-highAC	0.0364518	0.0292393	0.00664	0.0613065	0.040201	0.00361809	0.105126	0.0656911	0.0723311	0.177457	0	0.177457
	CommercialPrivate-DC	0.160094	0.0769581	0.0291625	0.066218	0.0434216	0.00390795	0.113548	0.237052	0.266215	0.379762	0	0.379762
	CommercialPublic-mediumAC	0.069429	0.0326356	0.0782353	0.0613065	0.040201	0.00361809	0.105126	0.102065	0.1803	0.285426	0.00570851	0.291134
	CommercialPublic-highAC	0.0524818	0.0272359	0.05512	0.0613065	0.040201	0.00361809	0.105126	0.0797178	0.134838	0.239963	0.00479927	0.244763
	CommercialPublic-DC	0.160094	0.0769581	0.069575	0.066218	0.0434216	0.00390795	0.113548	0.237052	0.306627	0.420175	0.0084035	0.428578
Ireland	ResidentialGrid-lowAC	0	0	0	0.09972	0.06102	0.02655	0.18729	0	0	0.18729	0	0.18729
	ResidentialGrid-mediumAC	0.0369698	0.0718884	0.00882686	0.100221	0.0613266	0.0266834	0.188231	0.108858	0.117685	0.305916	0	0.305916
	ResidentialGrid-highAC	0.0501285	0.0784237	0.0119686	0.100221	0.0613266	0.0266834	0.188231	0.128552	0.140521	0.328752	0	0.328752
	ResidentialPV-lowAC	0	0	0	0.136107	0.034899	0.0151847	0.186191	0	0	0.186191	0	0.186191
	ResidentialPV-mediumAC	0.0369698	0.0718884	0.00882686	0.136791	0.0350744	0.015261	0.187127	0.108858	0.117685	0.304812	0	0.304812
	ResidentialPV-highAC	0.0501285	0.0784237	0.0119686	0.136791	0.0350744	0.015261	0.187127	0.128552	0.140521	0.327647	0	0.327647
	CommercialPrivate-lowAC	0	0	0	0.092	0.0631	0.003	0.1581	0	0	0.1581	0	0.1581
	CommercialPrivate-mediumAC	0.0481159	0.0756226	0.00876471	0.0924623	0.0634171	0.00301508	0.158894	0.123738	0.132503	0.291398	0	0.291398
	CommercialPrivate-highAC	0.0364518	0.0631105	0.00664	0.0924623	0.0634171	0.00301508	0.158894	0.0995623	0.106202	0.265097	0	0.265097
	CommercialPrivate-DC	0.160094	0.14491	0.0291625	0.0998697	0.0684976	0.00325662	0.171624	0.305004	0.334166	0.50579	0	0.50579
	CommercialPublic-mediumAC	0.069429	0.0759278	0.0782353	0.0924623	0.0634171	0.00301508	0.158894	0.145357	0.223592	0.382487	0.00764973	0.390136
	CommercialPublic-highAC	0.0524818	0.0633652	0.05512	0.0924623	0.0634171	0.00301508	0.158894	0.115847	0.170967	0.329862	0.00659723	0.336459
	CommercialPublic-DC	0.160094	0.14491	0.069575	0.0998697	0.0684976	0.00325662	0.171624	0.305004	0.374579	0.546203	0.0109241	0.557127
Italy	ResidentialGrid-lowAC	0	0	0	0.08046	0.03402	0.04392	0.1584	0	0	0.1584	0	0.1584
	ResidentialGrid-mediumAC	0.048635	0.0878417	0.011612	0.0808643	0.034191	0.0441407	0.159196	0.136477	0.148089	0.307285	0	0.307285
	ResidentialGrid-highAC	0.0659457	0.0958273	0.0157451	0.0808643	0.034191	0.0441407	0.159196	0.161773	0.177518	0.336714	0	0.336714
	ResidentialPV-lowAC	0	0	0	0.0908108	0.01947	0.0251358	0.135417	0	0	0.135417	0	0.135417
	ResidentialPV-mediumAC	0.048635	0.0878417	0.011612	0.0912671	0.0195678	0.0252621	0.136097	0.136477	0.148089	0.284186	0	0.284186
	ResidentialPV-highAC	0.0659457	0.0958273	0.0157451	0.0912671	0.0195678	0.0252621	0.136097	0.161773	0.177518	0.313615	0	0.313615
	CommercialPrivate-lowAC	0	0	0	0.081	0.028	0.0187	0.1277	0	0	0.1277	0	0.1277
	CommercialPrivate-mediumAC	0.0481159	0.0677134	0.00876471	0.081407	0.0281407	0.018794	0.128342	0.115829	0.124594	0.252936	0	0.252936
	CommercialPrivate-highAC	0.0364518	0.0565099	0.00664	0.081407	0.0281407	0.018794	0.128342	0.0929617	0.0996017	0.227943	0	0.227943
	CommercialPrivate-DC	0.160094	0.131668	0.0291625	0.0879288	0.0303951	0.0202996	0.138624	0.291762	0.320925	0.459548	0	0.459548
	CommercialPublic-mediumAC	0.069429	0.0674914	0.0782353	0.081407	0.0281407	0.018794	0.128342	0.13692	0.215156	0.343497	0.00686995	0.350367
	CommercialPublic-highAC	0.0524818	0.0563246	0.05512	0.081407	0.0281407	0.018794	0.128342	0.108806	0.163926	0.292268	0.00584536	0.298114
	CommercialPublic-DC	0.160094	0.131668	0.069575	0.0879288	0.0303951	0.0202996	0.138624	0.291762	0.361337	0.499961	0.00999921	0.50996
Latvia	ResidentialGrid-lowAC	0	0	0	0.0513	0.04653	0.02439	0.12222	0	0	0.12222	0	0.12222
	ResidentialGrid-mediumAC	0.0311731	0.0408652	0.00744285	0.0515578	0.0467638	0.0245126	0.122834	0.0720383	0.0794812	0.202315	0	0.202315
	ResidentialGrid-highAC	0.0422686	0.0445802	0.010092	0.0515578	0.0467638	0.0245126	0.122834	0.0868489	0.0969409	0.219775	0	0.219775
	ResidentialPV-lowAC	0	0	0	0.108816	0.0279063	0.0146279	0.15135	0	0	0.15135	0	0.15135
	ResidentialPV-mediumAC	0.0311731	0.0408652	0.00744285	0.109363	0.0280466	0.0147014	0.152111	0.0720383	0.0794812	0.231592	0	0.231592
	ResidentialPV-highAC	0.0422686	0.0445802	0.010092	0.109363	0.0280466	0.0147014	0.152111	0.0868489	0.0969409	0.249052	0	0.249052
	CommercialPrivate-lowAC	0	0	0	0.0492	0.0561	0.0011	0.1064	0	0	0.1064	0	0.1064
	CommercialPrivate-mediumAC	0.0481159	0.039407	0.00876471	0.0494472	0.0563819	0.00110553	0.106935	0.0875229	0.0962876	0.203222	0	0.203222
	CommercialPrivate-highAC	0.0364518	0.0328869	0.00664	0.0494472	0.0563819	0.00110553	0.106935	0.0693387	0.0759787	0.182913	0	0.182913
	CommercialPrivate-DC	0.160094	0.084276	0.0291625	0.0534086	0.0608988	0.00119409	0.115502	0.24437	0.273533	0.389034	0	0.389034
	CommercialPublic-mediumAC	0.069429	0.0372979	0.0782353	0.0494472	0.0563819	0.00110553	0.106935	0.106727	0.184962	0.291897	0.00583794	0.297735
	CommercialPublic-highAC	0.0524818	0.0311268	0.05512	0.0494472	0.0563819	0.00110553	0.106935	0.0836086	0.138729	0.245663	0.00491327	0.250577
	CommercialPublic-DC	0.160094	0.084276	0.069575	0.0534086	0.0608988	0.00119409	0.115502	0.24437	0.313945	0.429447	0.00858894	0.438036
Lithuania	ResidentialGrid-lowAC	0	0	0	0.04266	0.03879	0.01872	0.10017	0	0	0.10017	0	0.10017
	ResidentialGrid-mediumAC	0.0311731	0.0385949	0.00744285	0.0428744	0.0389849	0.0188141	0.100673	0.069768	0.0772109	0.177884	0	0.177884
	ResidentialGrid-highAC	0.0422686	0.0421035	0.010092	0.0428744	0.0389849	0.0188141	0.100673	0.0843722	0.0944642	0.195138	0	0.195138
	ResidentialPV-lowAC	0	0	0	0.0945294	0.0226153	0.0109141	0.128059	0	0	0.128059	0	0.128059
	ResidentialPV-mediumAC	0.0311731	0.0385949	0.00744285	0.0950044	0.0227289	0.010969	0.128702	0.069768	0.0772109	0.205913	0	0.205913
	ResidentialPV-highAC	0.0422686	0.0421035	0.010092	0.0950044	0.0227289	0.010969	0.128702	0.0843722	0.0944642	0.223167	0	0.223167
	CommercialPrivate-lowAC	0	0	0	0.0515	0.0438	0.0004	0.0957	0	0	0.0957	0	0.0957
	CommercialPrivate-mediumAC	0.0481159	0.0352443	0.00876471	0.0517588	0.0440201	0.00040201	0.0961809	0.0833602	0.0921249	0.188306	0	0.188306
	CommercialPrivate-highAC	0.0364518	0.029413	0.00664	0.0517588	0.0440201	0.00040201	0.0961809	0.0658648	0.0725048	0.168686	0	0.168686
	CommercialPrivate-DC	0.160094	0.0773066	0.0291625	0.0559053	0.0475467	0.000434216	0.103886	0.237401	0.266563	0.37045	0	0.37045
	CommercialPublic-mediumAC	0.069429	0.0328577	0.0782353	0.0517588	0.0440201	0.00040201	0.0961809	0.102287	0.180522	0.276703	0.00553406	0.282237
	CommercialPublic-highAC	0.0524818	0.0274212	0.05512	0.0517588	0.0440201	0.00040201	0.0961809	0.079903	0.135023	0.231204	0.00462408	0.235828
	CommercialPublic-DC	0.160094	0.0773066	0.069575	0.0559053	0.0475467	0.000434216	0.103886	0.237401	0.306976	0.410862	0.00821724	0.419079
Luxembourg	ResidentialGrid-lowAC	0	0	0	0.04851	0.05031	0.01125	0.11007	0	0	0.11007	0	0.11007
	ResidentialGrid-mediumAC	0.0340843	0.0665258	0.00813793	0.0487538	0.0505628	0.0113065	0.110623	0.10061	0.108748	0.219371	0	0.219371
	ResidentialGrid-highAC	0.046216	0.0725736	0.0110345	0.0487538	0.0505628	0.0113065	0.110623	0.11879	0.129824	0.240447	0	0.240447
	ResidentialPV-lowAC	0	0	0	0.0872101	0.0277987	0.00621617	0.121225	0	0	0.121225	0	0.121225
	ResidentialPV-mediumAC	0.0340843	0.0665258	0.00813793	0.0876483	0.0279384	0.00624741	0.121834	0.10061	0.108748	0.230582	0	0.230582
	ResidentialPV-highAC	0.046216	0.0725736	0.0110345	0.0876483	0.0279384	0.00624741	0.121834	0.11879	0.129824	0.251658	0	0.251658
	CommercialPrivate-lowAC	0	0	0	0.0549	0.0416	0.0006	0.0971	0	0	0.0971	0	0.0971
	CommercialPrivate-mediumAC	0.0481159	0.0760388	0.00876471	0.0551759	0.041809	0.000603015	0.0975879	0.124155	0.132919	0.230507	0	0.230507
	CommercialPrivate-highAC	0.0364518	0.0634579	0.00664	0.0551759	0.041809	0.000603015	0.0975879	0.0999097	0.10655	0.204138	0	0.204138
	CommercialPrivate-DC	0.160094	0.145607	0.0291625	0.0595962	0.0451585	0.000651324	0.105406	0.305701	0.334863	0.440269	0	0.440269
	CommercialPublic-mediumAC	0.069429	0.0763718	0.0782353	0.0551759	0.041809	0.000603015	0.0975879	0.145801	0.224036	0.321624	0.00643248	0.328057
	CommercialPublic-highAC	0.0524818	0.0637358	0.05512	0.0551759	0.041809	0.000603015	0.0975879	0.116218	0.171338	0.268926	0.00537851	0.274304
	CommercialPublic-DC	0.160094	0.145607	0.069575	0.0595962	0.0451585	0.000651324	0.105406	0.305701	0.375276	0.480682	0.00961364	0.490295
Malta	ResidentialGrid-lowAC	0	0	0	0.10548	0.0225	0.00783	0.13581	0	0	0.13581	0	0.13581
	ResidentialGrid-mediumAC	0.0446883	0.0598843	0.0106697	0.10601	0.0226131	0.00786935	0.136492	0.104573	0.115242	0.251735	0	0.251735
	ResidentialGrid-highAC	0.0605944	0.0653283	0.0144674	0.10601	0.0226131	0.00786935	0.136492	0.125923	0.14039	0.276883	0	0.276883
	ResidentialPV-lowAC	0	0	0	0.0930623	0.0133334	0.00464001	0.111036	0	0	0.111036	0	0.111036
	ResidentialPV-mediumAC	0.0446883	0.0598843	0.0106697	0.0935299	0.0134004	0.00466332	0.111594	0.104573	0.115242	0.226836	0	0.226836
	ResidentialPV-highAC	0.0605944	0.0653283	0.0144674	0.0935299	0.0134004	0.00466332	0.111594	0.125923	0.14039	0.251984	0	0.251984
	CommercialPrivate-lowAC	0	0	0	0.1254	0.025	0.0015	0.1519	0	0	0.1519	0	0.1519
	CommercialPrivate-mediumAC	0.0481159	0.0410721	0.00876471	0.12603	0.0251256	0.00150754	0.152663	0.0891879	0.0979527	0.250616	0	0.250616
	CommercialPrivate-highAC	0.0364518	0.0342765	0.00664	0.12603	0.0251256	0.00150754	0.152663	0.0707283	0.0773683	0.230032	0	0.230032
	CommercialPrivate-DC	0.160094	0.0870637	0.0291625	0.136127	0.0271385	0.00162831	0.164894	0.247158	0.27632	0.441214	0	0.441214
	CommercialPublic-mediumAC	0.069429	0.039074	0.0782353	0.12603	0.0251256	0.00150754	0.152663	0.108503	0.186738	0.339402	0.00678803	0.34619
	CommercialPublic-highAC	0.0524818	0.032609	0.05512	0.12603	0.0251256	0.00150754	0.152663	0.0850908	0.140211	0.292874	0.00585748	0.298732
	CommercialPublic-DC	0.160094	0.0870637	0.069575	0.136127	0.0271385	0.00162831	0.164894	0.247158	0.316733	0.481627	0.00963253	0.491259
Netherlands	ResidentialGrid-lowAC	0	0	0	0.06309	0.0234	0.08631	0.1728	0	0	0.1728	0	0.1728
	ResidentialGrid-mediumAC	0.0352496	0.0804809	0.00841615	0.063407	0.0235176	0.0867437	0.173668	0.11573	0.124147	0.297815	0	0.297815
	ResidentialGrid-highAC	0.0477961	0.0877973	0.0114117	0.063407	0.0235176	0.0867437	0.173668	0.135593	0.147005	0.320673	0	0.320673
	ResidentialPV-lowAC	0	0	0	0.0940471	0.0133264	0.0491537	0.156527	0	0	0.156527	0	0.156527
	ResidentialPV-mediumAC	0.0352496	0.0804809	0.00841615	0.0945197	0.0133933	0.0494007	0.157314	0.11573	0.124147	0.28146	0	0.28146
	ResidentialPV-highAC	0.0477961	0.0877973	0.0114117	0.0945197	0.0133933	0.0494007	0.157314	0.135593	0.147005	0.304319	0	0.304319
	CommercialPrivate-lowAC	0	0	0	0.0539	0.0258	0.0287	0.1084	0	0	0.1084	0	0.1084
	CommercialPrivate-mediumAC	0.0481159	0.0949792	0.00876471	0.0541709	0.0259296	0.0288442	0.108945	0.143095	0.15186	0.260804	0	0.260804
	CommercialPrivate-highAC	0.0364518	0.0792644	0.00664	0.0541709	0.0259296	0.0288442	0.108945	0.115716	0.122356	0.231301	0	0.231301
	CommercialPrivate-DC	0.160094	0.177317	0.0291625	0.0585106	0.0280069	0.031155	0.117673	0.337412	0.366574	0.484247	0	0.484247
	CommercialPublic-mediumAC	0.069429	0.0965749	0.0782353	0.0541709	0.0259296	0.0288442	0.108945	0.166004	0.244239	0.353184	0.00706368	0.360248
	CommercialPublic-highAC	0.0524818	0.0805961	0.05512	0.0541709	0.0259296	0.0288442	0.108945	0.133078	0.188198	0.297143	0.00594285	0.303086
	CommercialPublic-DC	0.160094	0.177317	0.069575	0.0585106	0.0280069	0.031155	0.117673	0.337412	0.406987	0.524659	0.0104932	0.535152
Poland	ResidentialGrid-lowAC	0	0	0	0.03744	0.036	0.03564	0.10908	0	0	0.10908	0	0.10908
	ResidentialGrid-mediumAC	0.0582274	0.0756949	0.0139023	0.0376281	0.0361809	0.0358191	0.109628	0.133922	0.147825	0.257453	0	0.257453
	ResidentialGrid-highAC	0.0789524	0.0825762	0.0188506	0.0376281	0.0361809	0.0358191	0.109628	0.161529	0.180379	0.290007	0	0.290007
	ResidentialPV-lowAC	0	0	0	0.0868645	0.0220514	0.0218309	0.130747	0	0	0.130747	0	0.130747
	ResidentialPV-mediumAC	0.0582274	0.0756949	0.0139023	0.087301	0.0221622	0.0219406	0.131404	0.133922	0.147825	0.279228	0	0.279228
	ResidentialPV-highAC	0.0789524	0.0825762	0.0188506	0.087301	0.0221622	0.0219406	0.131404	0.161529	0.180379	0.311783	0	0.311783
	CommercialPrivate-lowAC	0	0	0	0.0497	0.0444	0.016	0.1101	0	0	0.1101	0	0.1101
	CommercialPrivate-mediumAC	0.0481159	0.0387826	0.00876471	0.0499497	0.0446231	0.0160804	0.110653	0.0868985	0.0956632	0.206316	0	0.206316
	CommercialPrivate-highAC	0.0364518	0.0323658	0.00664	0.0499497	0.0446231	0.0160804	0.110653	0.0688176	0.0754576	0.186111	0	0.186111
	CommercialPrivate-DC	0.160094	0.0832305	0.0291625	0.0539514	0.048198	0.0173686	0.119518	0.243325	0.272487	0.392005	0	0.392005
	CommercialPublic-mediumAC	0.069429	0.0366318	0.0782353	0.0499497	0.0446231	0.0160804	0.110653	0.106061	0.184296	0.294949	0.00589899	0.300848
	CommercialPublic-highAC	0.0524818	0.0305709	0.05512	0.0499497	0.0446231	0.0160804	0.110653	0.0830528	0.138173	0.248826	0.00497652	0.253803
	CommercialPublic-DC	0.160094	0.0832305	0.069575	0.0539514	0.048198	0.0173686	0.119518	0.243325	0.3129	0.432418	0.00864836	0.441066
Portugal	ResidentialGrid-lowAC	0	0	0	0.06084	0.04086	0.04734	0.14904	0	0	0.14904	0	0.14904
	ResidentialGrid-mediumAC	0.0352893	0.0460042	0.00842564	0.0611457	0.0410653	0.0475779	0.149789	0.0812935	0.0897191	0.239508	0	0.239508
	ResidentialGrid-highAC	0.0478499	0.0501864	0.0114246	0.0611457	0.0410653	0.0475779	0.149789	0.0980363	0.109461	0.25925	0	0.25925
	ResidentialPV-lowAC	0	0	0	0.0791801	0.0228836	0.0265127	0.128576	0	0	0.128576	0	0.128576
	ResidentialPV-mediumAC	0.0352893	0.0460042	0.00842564	0.079578	0.0229986	0.0266459	0.129223	0.0812935	0.0897191	0.218942	0	0.218942
	ResidentialPV-highAC	0.0478499	0.0501864	0.0114246	0.079578	0.0229986	0.0266459	0.129223	0.0980363	0.109461	0.238683	0	0.238683
	CommercialPrivate-lowAC	0	0	0	0.0683	0.0368	0.0304	0.1355	0	0	0.1355	0	0.1355
	CommercialPrivate-mediumAC	0.0481159	0.0389907	0.00876471	0.0686432	0.0369849	0.0305528	0.136181	0.0871066	0.0958713	0.232052	0	0.232052
	CommercialPrivate-highAC	0.0364518	0.0325395	0.00664	0.0686432	0.0369849	0.0305528	0.136181	0.0689913	0.0756313	0.211812	0	0.211812
	CommercialPrivate-DC	0.160094	0.083579	0.0291625	0.0741424	0.0399479	0.0330004	0.147091	0.243673	0.272836	0.419927	0	0.419927
	CommercialPublic-mediumAC	0.069429	0.0368539	0.0782353	0.0686432	0.0369849	0.0305528	0.136181	0.106283	0.184518	0.320699	0.00641398	0.327113
	CommercialPublic-highAC	0.0524818	0.0307562	0.05512	0.0686432	0.0369849	0.0305528	0.136181	0.083238	0.138358	0.274539	0.00549078	0.28003
	CommercialPublic-DC	0.160094	0.083579	0.069575	0.0741424	0.0399479	0.0330004	0.147091	0.243673	0.313248	0.460339	0.00920678	0.469546
Romania	ResidentialGrid-lowAC	0	0	0	0.05364	0.03717	0.02097	0.11178	0	0	0.11178	0	0.11178
	ResidentialGrid-mediumAC	0.0563338	0.0650278	0.0134502	0.0539095	0.0373568	0.0210754	0.112342	0.121362	0.134812	0.247154	0	0.247154
	ResidentialGrid-highAC	0.0763849	0.0709394	0.0182375	0.0539095	0.0373568	0.0210754	0.112342	0.147324	0.165562	0.277904	0	0.277904
	ResidentialPV-lowAC	0	0	0	0.0972468	0.0207673	0.0117162	0.12973	0	0	0.12973	0	0.12973
	ResidentialPV-mediumAC	0.0563338	0.0650278	0.0134502	0.0977355	0.0208717	0.0117751	0.130382	0.121362	0.134812	0.265194	0	0.265194
	ResidentialPV-highAC	0.0763849	0.0709394	0.0182375	0.0977355	0.0208717	0.0117751	0.130382	0.147324	0.165562	0.295944	0	0.295944
	CommercialPrivate-lowAC	0	0	0	0.0606	0.0337	0.0005	0.0948	0	0	0.0948	0	0.0948
	CommercialPrivate-mediumAC	0.0481159	0.0304572	0.00876471	0.0609045	0.0338693	0.000502513	0.0952764	0.078573	0.0873377	0.182614	0	0.182614
	CommercialPrivate-highAC	0.0364518	0.0254179	0.00664	0.0609045	0.0338693	0.000502513	0.0952764	0.0618697	0.0685097	0.163786	0	0.163786
	CommercialPrivate-DC	0.160094	0.0692918	0.0291625	0.0657838	0.0365827	0.00054277	0.102909	0.229386	0.258549	0.361458	0	0.361458
	CommercialPublic-mediumAC	0.069429	0.0277514	0.0782353	0.0609045	0.0338693	0.000502513	0.0952764	0.0971804	0.175416	0.270692	0.00541384	0.276106
	CommercialPublic-highAC	0.0524818	0.0231598	0.05512	0.0609045	0.0338693	0.000502513	0.0952764	0.0756416	0.130762	0.226038	0.00452076	0.230559
	CommercialPublic-DC	0.160094	0.0692918	0.069575	0.0657838	0.0365827	0.00054277	0.102909	0.229386	0.298961	0.40187	0.00803741	0.409908
Slovakia	ResidentialGrid-lowAC	0	0	0	0.0459	0.02538	0.03384	0.10512	0	0	0.10512	0	0.10512
	ResidentialGrid-mediumAC	0.0568072	0.0742624	0.0135632	0.0461307	0.0255075	0.0340101	0.105648	0.13107	0.144633	0.250281	0	0.250281
	ResidentialGrid-highAC	0.0770267	0.0810135	0.0183908	0.0461307	0.0255075	0.0340101	0.105648	0.15804	0.176431	0.282079	0	0.282079
	ResidentialPV-lowAC	0	0	0	0.0821056	0.0155339	0.0207119	0.118351	0	0	0.118351	0	0.118351
	ResidentialPV-mediumAC	0.0568072	0.0742624	0.0135632	0.0825182	0.015612	0.020816	0.118946	0.13107	0.144633	0.263579	0	0.263579
	ResidentialPV-highAC	0.0770267	0.0810135	0.0183908	0.0825182	0.015612	0.020816	0.118946	0.15804	0.176431	0.295377	0	0.295377
	CommercialPrivate-lowAC	0	0	0	0.0579	0.0547	0.016	0.1286	0	0	0.1286	0	0.1286
	CommercialPrivate-mediumAC	0.0481159	0.0391989	0.00876471	0.058191	0.0549749	0.0160804	0.129246	0.0873147	0.0960794	0.225326	0	0.225326
	CommercialPrivate-highAC	0.0364518	0.0327132	0.00664	0.058191	0.0549749	0.0160804	0.129246	0.069165	0.075805	0.205051	0	0.205051
	CommercialPrivate-DC	0.160094	0.0839275	0.0291625	0.0628528	0.0593791	0.0173686	0.139601	0.244022	0.273184	0.412785	0	0.412785
	CommercialPublic-mediumAC	0.069429	0.0370759	0.0782353	0.058191	0.0549749	0.0160804	0.129246	0.106505	0.18474	0.313986	0.00627973	0.320266
	CommercialPublic-highAC	0.0524818	0.0309415	0.05512	0.058191	0.0549749	0.0160804	0.129246	0.0834233	0.138543	0.26779	0.00535579	0.273145
	CommercialPublic-DC	0.160094	0.0839275	0.069575	0.0628528	0.0593791	0.0173686	0.139601	0.244022	0.313597	0.453197	0.00906395	0.462261
Slovenia	ResidentialGrid-lowAC	0	0	0	0.05157	0.04158	0.02601	0.11916	0	0	0.11916	0	0.11916
	ResidentialGrid-mediumAC	0.057754	0.0860154	0.0137893	0.0518291	0.0417889	0.0261407	0.119759	0.143769	0.157559	0.277317	0	0.277317
	ResidentialGrid-highAC	0.0783105	0.093835	0.0186973	0.0518291	0.0417889	0.0261407	0.119759	0.172145	0.190843	0.310602	0	0.310602
	ResidentialPV-lowAC	0	0	0	0.098013	0.0245554	0.0153604	0.137929	0	0	0.137929	0	0.137929
	ResidentialPV-mediumAC	0.057754	0.0860154	0.0137893	0.0985055	0.0246788	0.0154376	0.138622	0.143769	0.157559	0.296181	0	0.296181
	ResidentialPV-highAC	0.0783105	0.093835	0.0186973	0.0985055	0.0246788	0.0154376	0.138622	0.172145	0.190843	0.329465	0	0.329465
	CommercialPrivate-lowAC	0	0	0	0.0587	0.0371	0.0031	0.0989	0	0	0.0989	0	0.0989
	CommercialPrivate-mediumAC	0.0481159	0.0496056	0.00876471	0.058995	0.0372864	0.00311558	0.099397	0.0977215	0.106486	0.205883	0	0.205883
	CommercialPrivate-highAC	0.0364518	0.0413981	0.00664	0.058995	0.0372864	0.00311558	0.099397	0.07785	0.08449	0.183887	0	0.183887
	CommercialPrivate-DC	0.160094	0.101351	0.0291625	0.0637212	0.0402736	0.00336518	0.10736	0.261445	0.290608	0.397968	0	0.397968
	CommercialPublic-mediumAC	0.069429	0.0481764	0.0782353	0.058995	0.0372864	0.00311558	0.099397	0.117605	0.195841	0.295238	0.00590475	0.301142
	CommercialPublic-highAC	0.0524818	0.0402054	0.05512	0.058995	0.0372864	0.00311558	0.099397	0.0926872	0.147807	0.247204	0.00494408	0.252148
	CommercialPublic-DC	0.160094	0.101351	0.069575	0.0637212	0.0402736	0.00336518	0.10736	0.261445	0.33102	0.43838	0.0087676	0.447148
Spain	ResidentialGrid-lowAC	0	0	0	0.06309	0.03645	0.05508	0.15462	0	0	0.15462	0	0.15462
	ResidentialGrid-mediumAC	0.0347155	0.0578975	0.00828863	0.063407	0.0366332	0.0553568	0.155397	0.092613	0.100902	0.256299	0	0.256299
	ResidentialGrid-highAC	0.0470719	0.0631609	0.0112388	0.063407	0.0366332	0.0553568	0.155397	0.110233	0.121472	0.276869	0	0.276869
	ResidentialPV-lowAC	0	0	0	0.087548	0.0179204	0.0270797	0.132548	0	0	0.132548	0	0.132548
	ResidentialPV-mediumAC	0.0347155	0.0578975	0.00828863	0.087988	0.0180105	0.0272158	0.133214	0.092613	0.100902	0.234116	0	0.234116
	ResidentialPV-highAC	0.0470719	0.0631609	0.0112388	0.087988	0.0180105	0.0272158	0.133214	0.110233	0.121472	0.254686	0	0.254686
	CommercialPrivate-lowAC	0	0	0	0.0802	0.0265	0.0191	0.1258	0	0	0.1258	0	0.1258
	CommercialPrivate-mediumAC	0.0481159	0.0598043	0.00876471	0.080603	0.0266332	0.019196	0.126432	0.10792	0.116685	0.243117	0	0.243117
	CommercialPrivate-highAC	0.0364518	0.0499094	0.00664	0.080603	0.0266332	0.019196	0.126432	0.0863612	0.0930012	0.219433	0	0.219433
	CommercialPrivate-DC	0.160094	0.118426	0.0291625	0.0870604	0.0287668	0.0207338	0.136561	0.27852	0.307683	0.444244	0	0.444244
	CommercialPublic-mediumAC	0.069429	0.059055	0.0782353	0.080603	0.0266332	0.019196	0.126432	0.128484	0.206719	0.333151	0.00666303	0.339814
	CommercialPublic-highAC	0.0524818	0.0492841	0.05512	0.080603	0.0266332	0.019196	0.126432	0.101766	0.156886	0.283318	0.00566636	0.288984
	CommercialPublic-DC	0.160094	0.118426	0.069575	0.0870604	0.0287668	0.0207338	0.136561	0.27852	0.348095	0.484656	0.00969312	0.494349
Sweden	ResidentialGrid-lowAC	0	0	0	0.04464	0.04896	0.05913	0.15273	0	0	0.15273	0	0.15273
	ResidentialGrid-mediumAC	0.040461	0.0914953	0.00966041	0.0448643	0.049206	0.0594271	0.153497	0.131956	0.141617	0.295114	0	0.295114
	ResidentialGrid-highAC	0.0548624	0.099813	0.0130989	0.0448643	0.049206	0.0594271	0.153497	0.154675	0.167774	0.321272	0	0.321272
	ResidentialPV-lowAC	0	0	0	0.0919937	0.0293608	0.0354596	0.156814	0	0	0.156814	0	0.156814
	ResidentialPV-mediumAC	0.040461	0.0914953	0.00966041	0.092456	0.0295083	0.0356378	0.157602	0.131956	0.141617	0.299219	0	0.299219
	ResidentialPV-highAC	0.0548624	0.099813	0.0130989	0.092456	0.0295083	0.0356378	0.157602	0.154675	0.167774	0.325376	0	0.325376
	CommercialPrivate-lowAC	0	0	0	0.0441	0.0381	0.0005	0.0827	0	0	0.0827	0	0.0827
	CommercialPrivate-mediumAC	0.0481159	0.0937303	0.00876471	0.0443216	0.0382915	0.000502513	0.0831156	0.141846	0.150611	0.233727	0	0.233727
	CommercialPrivate-highAC	0.0364518	0.0782222	0.00664	0.0443216	0.0382915	0.000502513	0.0831156	0.114674	0.121314	0.20443	0	0.20443
	CommercialPrivate-DC	0.160094	0.175226	0.0291625	0.0478723	0.0413591	0.00054277	0.0897742	0.335321	0.364483	0.454257	0	0.454257
	CommercialPublic-mediumAC	0.069429	0.0952428	0.0782353	0.0443216	0.0382915	0.000502513	0.0831156	0.164672	0.242907	0.326023	0.00652045	0.332543
	CommercialPublic-highAC	0.0524818	0.0794844	0.05512	0.0443216	0.0382915	0.000502513	0.0831156	0.131966	0.187086	0.270202	0.00540404	0.275606
	CommercialPublic-DC	0.160094	0.175226	0.069575	0.0478723	0.0413591	0.00054277	0.0897742	0.335321	0.404896	0.49467	0.0098934	0.504563
United Kingdom	ResidentialGrid-lowAC	0	0	0	0.08064	0.03951	0.03663	0.15678	0	0	0.15678	0	0.15678
	ResidentialGrid-mediumAC	0.0360681	0.070135	0.00861157	0.0810452	0.0397085	0.0368141	0.157568	0.106203	0.114815	0.272383	0	0.272383
	ResidentialGrid-highAC	0.0489059	0.0765109	0.0116767	0.0810452	0.0397085	0.0368141	0.157568	0.125417	0.137094	0.294661	0	0.294661
	ResidentialPV-lowAC	0	0	0	0.108082	0.0235333	0.0218179	0.153433	0	0	0.153433	0	0.153433
	ResidentialPV-mediumAC	0.0360681	0.070135	0.00861157	0.108625	0.0236515	0.0219275	0.154204	0.106203	0.114815	0.269019	0	0.269019
	ResidentialPV-highAC	0.0489059	0.0765109	0.0116767	0.108625	0.0236515	0.0219275	0.154204	0.125417	0.137094	0.291298	0	0.291298
	CommercialPrivate-lowAC	0	0	0	0.0801	0.0416	0.0264	0.1481	0	0	0.1481	0	0.1481
	CommercialPrivate-mediumAC	0.0481159	0.0756226	0.00876471	0.0805025	0.041809	0.0265327	0.148844	0.123738	0.132503	0.281347	0	0.281347
	CommercialPrivate-highAC	0.0364518	0.0631105	0.00664	0.0805025	0.041809	0.0265327	0.148844	0.0995623	0.106202	0.255047	0	0.255047
	CommercialPrivate-DC	0.160094	0.14491	0.0291625	0.0869518	0.0451585	0.0286583	0.160769	0.305004	0.334166	0.494935	0	0.494935
	CommercialPublic-mediumAC	0.069429	0.0759278	0.0782353	0.0805025	0.041809	0.0265327	0.148844	0.145357	0.223592	0.372436	0.00744873	0.379885
	CommercialPublic-highAC	0.0524818	0.0633652	0.05512	0.0805025	0.041809	0.0265327	0.148844	0.115847	0.170967	0.319811	0.00639623	0.326207
	CommercialPublic-DC	0.160094	0.14491	0.069575	0.0869518	0.0451585	0.0286583	0.160769	0.305004	0.374579	0.535347	0.0107069	0.546054
Norway	ResidentialGrid-lowAC	0	0	0	0.04527	0.03645	0.03618	0.1179	0	0	0.1179	0	0.1179
	ResidentialGrid-mediumAC	0.0381769	0.0942543	0.00911507	0.0454975	0.0366332	0.0363618	0.118492	0.132431	0.141546	0.260039	0	0.260039
	ResidentialGrid-highAC	0.0517653	0.102823	0.0123594	0.0454975	0.0366332	0.0363618	0.118492	0.154588	0.166948	0.28544	0	0.28544
	ResidentialPV-lowAC	0	0	0	0.0879753	0.0212074	0.0210503	0.130233	0	0	0.130233	0	0.130233
	ResidentialPV-mediumAC	0.0381769	0.0942543	0.00911507	0.0884174	0.021314	0.0211561	0.130887	0.132431	0.141546	0.272434	0	0.272434
	ResidentialPV-highAC	0.0517653	0.102823	0.0123594	0.0884174	0.021314	0.0211561	0.130887	0.154588	0.166948	0.297835	0	0.297835
	CommercialPrivate-lowAC	0	0	0	0.0434	0.0268	0.01	0.0802	0	0	0.0802	0	0.0802
	CommercialPrivate-mediumAC	0.0481159	0.105594	0.00876471	0.0436181	0.0269347	0.0100503	0.080603	0.15371	0.162475	0.243078	0	0.243078
	CommercialPrivate-highAC	0.0364518	0.0881231	0.00664	0.0436181	0.0269347	0.0100503	0.080603	0.124575	0.131215	0.211818	0	0.211818
	CommercialPrivate-DC	0.160094	0.195089	0.0291625	0.0471125	0.0290925	0.0108554	0.0870604	0.355183	0.384346	0.471406	0	0.471406
	CommercialPublic-mediumAC	0.069429	0.107897	0.0782353	0.0436181	0.0269347	0.0100503	0.080603	0.177326	0.255562	0.336165	0.00672329	0.342888
	CommercialPublic-highAC	0.0524818	0.0900453	0.05512	0.0436181	0.0269347	0.0100503	0.080603	0.142527	0.197647	0.27825	0.005565	0.283815
	CommercialPublic-DC	0.160094	0.195089	0.069575	0.0471125	0.0290925	0.0108554	0.0870604	0.355183	0.424758	0.511819	0.0102364	0.522055
Switzerland	ResidentialGrid-lowAC	0	0	0	0.0576807	0.0631211	0.0211504	0.141952	0	0	0.141952	0	0.141952
	ResidentialGrid-mediumAC	0.0370796	0.0995359	0.00885308	0.0579706	0.0634383	0.0212567	0.142666	0.136616	0.145469	0.288134	0	0.288134
	ResidentialGrid-highAC	0.0502775	0.108585	0.0120042	0.0579706	0.0634383	0.0212567	0.142666	0.158862	0.170866	0.313532	0	0.313532
	ResidentialPV-lowAC	0	0	0	0.0907978	0.0355018	0.0118958	0.138195	0	0	0.138195	0	0.138195
	ResidentialPV-mediumAC	0.0370796	0.0995359	0.00885308	0.091254	0.0356802	0.0119556	0.13889	0.136616	0.145469	0.284358	0	0.284358
	ResidentialPV-highAC	0.0502775	0.108585	0.0120042	0.091254	0.0356802	0.0119556	0.13889	0.158862	0.170866	0.309756	0	0.309756
	CommercialPrivate-lowAC	0	0	0	0.0646186	0.0708848	0.00979544	0.145299	0	0	0.145299	0	0.145299
	CommercialPrivate-mediumAC	0.0481159	0.117912	0.00876471	0.0649433	0.0712411	0.00984467	0.146029	0.166027	0.174792	0.320821	0	0.320821
	CommercialPrivate-highAC	0.0364518	0.0984026	0.00664	0.0649433	0.0712411	0.00984467	0.146029	0.134854	0.141494	0.287523	0	0.287523
	CommercialPrivate-DC	0.160094	0.215712	0.0291625	0.0701461	0.0769484	0.0106334	0.157728	0.375806	0.404968	0.562696	0	0.562696
	CommercialPublic-mediumAC	0.069429	0.121036	0.0782353	0.0649433	0.0712411	0.00984467	0.146029	0.190465	0.2687	0.414729	0.00829459	0.423024
	CommercialPublic-highAC	0.0524818	0.10101	0.05512	0.0649433	0.0712411	0.00984467	0.146029	0.153492	0.208612	0.354641	0.00709282	0.361734
	CommercialPublic-DC	0.160094	0.215712	0.069575	0.0701461	0.0769484	0.0106334	0.157728	0.375806	0.445381	0.603109	0.0120622	0.615171
