# Supplementary material for: Comparing the levelized cost of electric vehicle charging options in Europe
Source: Nat Commun. 2022 Sep 8;13:5277. doi: 10.1038/s41467-022-32835-7 (PMC9458728; doi:10.1038/s41467-022-32835-7)
Supplement: Supplementary file 8 — Software 1 [file 41467_2022_32835_MOESM8_ESM.zip › LCOC-Model/output/_SensitivityAnalysisBaseValues.xlsx]

## Sheet: SensitivityAnalysisBaseValues
	ResidentialGrid-lowAC	ResidentialGrid-mediumAC	ResidentialGrid-highAC	ResidentialPV-lowAC	ResidentialPV-mediumAC	ResidentialPV-highAC	CommercialPrivate-lowAC	CommercialPrivate-mediumAC	CommercialPrivate-highAC	CommercialPrivate-DC	CommercialPublic-mediumAC	CommercialPublic-highAC	CommercialPublic-DC
Base	0.174551	0.295962	0.32002	0.154462	0.275772	0.299831	0.14998	0.277022	0.251749	0.48657	0.37505	0.322491	0.537522
