# Supplementary material for: Comparing the levelized cost of electric vehicle charging options in Europe
Source: Nat Commun. 2022 Sep 8;13:5277. doi: 10.1038/s41467-022-32835-7 (PMC9458728; doi:10.1038/s41467-022-32835-7)
Supplement: Supplementary file 8 — Software 1 [file 41467_2022_32835_MOESM8_ESM.zip › LCOC-Model/output/_SensitivityAnalysisDownValues.xlsx]

## Sheet: SensitivityAnalysisDownValues
	ResidentialGrid-lowAC	ResidentialGrid-mediumAC	ResidentialGrid-highAC	ResidentialPV-lowAC	ResidentialPV-mediumAC	ResidentialPV-highAC	CommercialPrivate-lowAC	CommercialPrivate-mediumAC	CommercialPrivate-highAC	CommercialPrivate-DC	CommercialPublic-mediumAC	CommercialPublic-highAC	CommercialPublic-DC
CostEquipment	0.174551	0.287981	0.309199	0.154462	0.267791	0.289009	0.14998	0.267398	0.244459	0.454551	0.360887	0.311785	0.504863
CostInstallation	0.174551	0.281742	0.304507	0.154462	0.261552	0.284318	0.14998	0.26314	0.240164	0.459669	0.360913	0.310694	0.510083
CostOM	0.174551	0.294056	0.317437	0.154462	0.273867	0.297247	0.14998	0.275269	0.250421	0.480737	0.35909	0.311247	0.523328
ChargingEnergy	0.174551	0.275873	0.295922	0.154728	0.25595	0.275999	0.14998	0.255974	0.234913	0.43261	0.338166	0.294368	0.475612
CostElectricityE	0.162424	0.283774	0.307833	0.136548	0.257769	0.281827	0.137643	0.264622	0.23935	0.473177	0.362402	0.309844	0.523861
CostElectricityN	0.166371	0.287741	0.311799	0.149795	0.271082	0.29514	0.141869	0.268869	0.243597	0.477764	0.366735	0.314176	0.528541
CostElectricityT	0.159947	0.281285	0.305343	0.14615	0.267419	0.291477	0.140433	0.267426	0.242154	0.476206	0.365263	0.312704	0.526951
Lifetime	0.174551	0.281308	0.302638	0.154462	0.261119	0.282449	0.14998	0.265909	0.242825	0.458713	0.36167	0.311852	0.509108
InterestRate	0.174551	0.2912	0.314372	0.154462	0.271011	0.294183	0.14998	0.266847	0.243578	0.461064	0.362799	0.31275	0.511506
CostTransaction	0.174551	0.295962	0.32002	0.154462	0.275772	0.299831	0.14998	0.277022	0.251749	0.48657	0.373579	0.321227	0.535414
DemandCharges	0.174551	0.295962	0.32002	0.154462	0.275772	0.299831	0.14998	0.277022	0.251749	0.48657	0.37505	0.322491	0.537522
Efficiency	0.174551	0.295962	0.32002	0.154462	0.275772	0.299831	0.14998	0.277022	0.251749	0.48657	0.37505	0.322491	0.537522
CostElectricity	0.139641	0.260876	0.284935	0.12357	0.244725	0.268783	0.119984	0.246875	0.221602	0.454008	0.3443	0.291742	0.504309
