# Supplementary material for: Comparing the levelized cost of electric vehicle charging options in Europe
Source: Nat Commun. 2022 Sep 8;13:5277. doi: 10.1038/s41467-022-32835-7 (PMC9458728; doi:10.1038/s41467-022-32835-7)
Supplement: Supplementary file 8 — Software 1 [file 41467_2022_32835_MOESM8_ESM.zip › LCOC-Model/output/_SensitivityAnalysisUpValues.xlsx]

## Sheet: SensitivityAnalysisUpValues
	ResidentialGrid-lowAC	ResidentialGrid-mediumAC	ResidentialGrid-highAC	ResidentialPV-lowAC	ResidentialPV-mediumAC	ResidentialPV-highAC	CommercialPrivate-lowAC	CommercialPrivate-mediumAC	CommercialPrivate-highAC	CommercialPrivate-DC	CommercialPublic-mediumAC	CommercialPublic-highAC	CommercialPublic-DC
CostEquipment	0.174551	0.303943	0.330842	0.154462	0.283753	0.310652	0.14998	0.286645	0.259039	0.518589	0.389214	0.333198	0.570181
CostInstallation	0.174551	0.310182	0.335533	0.154462	0.289993	0.315344	0.14998	0.290903	0.263334	0.51347	0.389187	0.334289	0.56496
CostOM	0.174551	0.297867	0.322604	0.154462	0.277678	0.302414	0.14998	0.278774	0.253077	0.492402	0.39101	0.333736	0.551715
ChargingEnergy	0.174551	0.326095	0.356168	0.15417	0.305612	0.335685	0.14998	0.308593	0.277003	0.56751	0.430375	0.364677	0.630386
CostElectricityE	0.186677	0.30815	0.332208	0.172376	0.293776	0.317834	0.162318	0.289421	0.264149	0.499963	0.387698	0.335139	0.551183
CostElectricityN	0.182731	0.304183	0.328241	0.159129	0.280463	0.304521	0.158092	0.285174	0.259901	0.495375	0.383365	0.330807	0.546503
CostElectricityT	0.189154	0.310639	0.334697	0.162774	0.284126	0.308184	0.159528	0.286617	0.261344	0.496934	0.384837	0.332279	0.548093
Lifetime	0.174551	0.318087	0.346264	0.154462	0.297897	0.326075	0.14998	0.294263	0.265594	0.529788	0.395809	0.338999	0.581605
InterestRate	0.174551	0.300835	0.3258	0.154462	0.280645	0.305611	0.14998	0.287622	0.260262	0.513143	0.387814	0.332641	0.564627
CostTransaction	0.174551	0.295962	0.32002	0.154462	0.275772	0.299831	0.14998	0.277022	0.251749	0.48657	0.376521	0.323756	0.53963
DemandCharges	0.174551	0.295962	0.32002	0.154462	0.275772	0.299831	0.14998	0.277022	0.251749	0.48657	0.37505	0.322491	0.537522
Efficiency	0.174551	0.295962	0.32002	0.154462	0.275772	0.299831	0.14998	0.277022	0.251749	0.48657	0.37505	0.322491	0.537522
CostElectricity	0.209461	0.331047	0.355106	0.185354	0.30682	0.330878	0.179977	0.307168	0.281896	0.519132	0.4058	0.353241	0.570735
