# Supplementary material for: Comparing the levelized cost of electric vehicle charging options in Europe
Source: Nat Commun. 2022 Sep 8;13:5277. doi: 10.1038/s41467-022-32835-7 (PMC9458728; doi:10.1038/s41467-022-32835-7)
Supplement: Supplementary file 8 — Software 1 [file 41467_2022_32835_MOESM8_ESM.zip › LCOC-Model/output/_UserProfile_AttractiveHomeCharging.xlsx]

## Sheet: AttractiveHomeCharging
Country	Average user	Wallbox user	Wallbox user with PV	Socket user	Commercial user
Austria	0.345115	0.379136	0.370354	0.155424	0.740474
Belgium	0.405369	0.43818	0.405146	0.2192	0.775572
Bulgaria	0.247152	0.282529	0.298485	0.08888	0.512861
Croatia	0.264838	0.292086	0.304642	0.116544	0.574525
Cyprus	0.350326	0.382378	0.347619	0.191972	0.639786
Czech Republic	0.303749	0.34362	0.352013	0.12728	0.603738
Denmark	0.409816	0.443465	0.420714	0.21176	0.862946
Estonia	0.26143	0.286279	0.300514	0.114068	0.577989
Finland	0.316062	0.351037	0.354562	0.126124	0.696428
France	0.334931	0.369439	0.35544	0.146204	0.728416
Germany	0.405413	0.437064	0.397928	0.227888	0.764408
Greece	0.309895	0.34271	0.336035	0.150876	0.595889
Hungary	0.233565	0.254642	0.273457	0.099352	0.550362
Ireland	0.366272	0.400331	0.398372	0.185132	0.726735
Italy	0.394075	0.434757	0.401971	0.2035	0.728893
Latvia	0.278127	0.301664	0.318066	0.13762	0.583156
Lithuania	0.244322	0.267099	0.285272	0.107556	0.544313
Luxembourg	0.310873	0.342837	0.34125	0.134036	0.675559
Malta	0.298573	0.330449	0.311961	0.139028	0.610663
Netherlands	0.370752	0.407186	0.389653	0.176228	0.744545
Norway	0.320787	0.36158	0.370686	0.11036	0.734098
Poland	0.286374	0.325654	0.340321	0.114316	0.565822
Portugal	0.320351	0.346296	0.319255	0.176728	0.596384
Romania	0.28225	0.318201	0.327052	0.1224	0.53493
Slovakia	0.301115	0.339691	0.344183	0.128768	0.602162
Slovenia	0.308189	0.350168	0.361332	0.125476	0.597044
Spain	0.334859	0.364324	0.338503	0.172256	0.659576
Sweden	0.343075	0.383377	0.385493	0.141852	0.703912
Switzerland	0.384815	0.427149	0.418287	0.161641	0.859947
United Kingdom	0.355492	0.388877	0.380655	0.17456	0.733831
