# Supplementary material for: Comparing the levelized cost of electric vehicle charging options in Europe
Source: Nat Commun. 2022 Sep 8;13:5277. doi: 10.1038/s41467-022-32835-7 (PMC9458728; doi:10.1038/s41467-022-32835-7)
Supplement: Supplementary file 8 — Software 1 [file 41467_2022_32835_MOESM8_ESM.zip › LCOC-Model/output/_UserProfile_BaseScenario_Averageuser.xlsx]

## Sheet: Average user
Countries	LCOEquipment	LCOInstallation	LCOOM	LCOEnergy	LCONetwork	LCOTaxes	LCOElectricity	LCOProject	LCOInfrastructure	LCOCwoT	LCOTransaction	LCOC
Austria	0.035438	0.0613908	0.0122524	0.0566635	0.0492985	0.0487187	0.154681	0.0968289	0.109081	0.263762	0.000874588	0.264637
Belgium	0.0342782	0.059858	0.0119754	0.06668	0.0819954	0.0679923	0.216668	0.0941361	0.106112	0.322779	0.000940726	0.32372
Bulgaria	0.0495003	0.0401259	0.0156098	0.0553224	0.023622	0.011159	0.0901035	0.0896262	0.105236	0.195339	0.000642691	0.195982
Croatia	0.0383475	0.0355705	0.012947	0.0552473	0.0394597	0.0232811	0.117988	0.073918	0.086865	0.204853	0.000729328	0.205582
Cyprus	0.0425855	0.0418321	0.0139589	0.11198	0.0286059	0.0521783	0.192765	0.0844177	0.0983765	0.291141	0.000854337	0.291995
Czech Republic	0.0497791	0.0521919	0.0156764	0.061909	0.0326175	0.0345519	0.129078	0.101971	0.117647	0.246726	0.000772334	0.247498
Denmark	0.0335777	0.0640186	0.0118082	0.0478067	0.0403434	0.125057	0.213207	0.0975963	0.109404	0.322612	0.00107963	0.323691
Estonia	0.0342505	0.0360015	0.0119688	0.047302	0.0379781	0.0286569	0.113937	0.070252	0.0822208	0.196158	0.000701377	0.196859
Finland	0.0363793	0.0624432	0.0124771	0.0443782	0.0433618	0.0368003	0.12454	0.0988225	0.1113	0.23584	0.000790263	0.23663
France	0.0364745	0.0607677	0.0124998	0.0569479	0.0406083	0.0486194	0.146176	0.0972422	0.109742	0.255918	0.000867201	0.256785
Germany	0.0352764	0.0542085	0.0122138	0.0458992	0.0534627	0.127569	0.226931	0.0894849	0.101699	0.328629	0.000968658	0.329598
Greece	0.0437008	0.0422712	0.0142252	0.0811353	0.0221241	0.0482488	0.151508	0.085972	0.100197	0.251705	0.000769779	0.252475
Hungary	0.0327055	0.0274305	0.0115999	0.0439403	0.0389211	0.0180439	0.100905	0.060136	0.0717359	0.172641	0.000692121	0.173333
Ireland	0.0378164	0.056567	0.0128202	0.0985126	0.0620171	0.0244742	0.185004	0.0943834	0.107204	0.292208	0.000905477	0.293113
Italy	0.044687	0.0629936	0.0144606	0.0812128	0.0327442	0.0900399	0.203997	0.107681	0.122141	0.326138	0.000938154	0.327076
Latvia	0.0344023	0.0315925	0.0120051	0.0511564	0.0493273	0.0376845	0.138168	0.0659948	0.0779998	0.216168	0.00074315	0.216911
Lithuania	0.0344023	0.0293992	0.0120051	0.0452414	0.0403647	0.0225806	0.108187	0.0638014	0.0758065	0.183993	0.000679081	0.184672
Luxembourg	0.0361169	0.0538645	0.0124144	0.0505111	0.0484724	0.0345403	0.133524	0.0899814	0.102396	0.23592	0.000799955	0.23672
Malta	0.0423625	0.041937	0.0139056	0.111368	0.0233098	0.00627487	0.140953	0.0842995	0.0982051	0.239158	0.000793112	0.239951
Netherlands	0.0368032	0.0657394	0.0125783	0.0612276	0.0241912	0.0885161	0.173935	0.102543	0.115121	0.289056	0.000872441	0.289928
Poland	0.0503368	0.049648	0.0158096	0.0408541	0.0384183	0.03597	0.115242	0.0999847	0.115794	0.231037	0.000710146	0.231747
Portugal	0.0368266	0.0341782	0.0125839	0.0632083	0.0401365	0.0725546	0.175899	0.0710048	0.0835887	0.259488	0.00077153	0.26026
Romania	0.0492215	0.0420587	0.0155433	0.0558257	0.0365688	0.0300968	0.122491	0.0912802	0.106823	0.229315	0.000677128	0.229992
Slovakia	0.0495003	0.0489998	0.0156098	0.0493124	0.0330545	0.0487544	0.131121	0.0985001	0.11411	0.245231	0.000782531	0.246014
Slovenia	0.0500579	0.0576601	0.015743	0.0537833	0.0407548	0.0310812	0.125619	0.107718	0.123461	0.24908	0.000734902	0.249815
Spain	0.0364887	0.0454283	0.0125032	0.0679375	0.0341901	0.0695384	0.171666	0.081917	0.0944202	0.266086	0.000825538	0.266912
Sweden	0.0398726	0.071195	0.0133112	0.0448435	0.0465635	0.0477938	0.139201	0.111068	0.124379	0.263579	0.000794308	0.264374
United Kingdom	0.0372853	0.0556505	0.0126934	0.0811186	0.0403452	0.0540579	0.175522	0.0929358	0.105629	0.281151	0.000919902	0.282071
Norway	0.0385274	0.0755061	0.01299	0.0451389	0.0342666	0.0297772	0.109183	0.114033	0.127023	0.236206	0.000813235	0.237019
Switzerland	0.0378811	0.0812456	0.0128357	0.0598917	0.0655844	0.0376902	0.163166	0.119127	0.131962	0.295129	0.001025	0.296154
EU Average	0.0395449	0.0546528	0.0132329	0.061366	0.0411248	0.0671255	0.169616	0.0941978	0.107431	0.277047	0.000863761	0.277911
