# Supplementary material for: Comparing the levelized cost of electric vehicle charging options in Europe
Source: Nat Commun. 2022 Sep 8;13:5277. doi: 10.1038/s41467-022-32835-7 (PMC9458728; doi:10.1038/s41467-022-32835-7)
Supplement: Supplementary file 8 — Software 1 [file 41467_2022_32835_MOESM8_ESM.zip › LCOC-Model/output/_UserProfile_BaseScenario_Commercialuser.xlsx]

## Sheet: Commercial user
Countries	LCOEquipment	LCOInstallation	LCOOM	LCOEnergy	LCONetwork	LCOTaxes	LCOElectricity	LCOProject	LCOInfrastructure	LCOCwoT	LCOTransaction	LCOC
Austria	0.0698245	0.102756	0.0294952	0.0541198	0.0468698	0.0282853	0.129275	0.172581	0.202076	0.331351	0.00295882	0.33431
Belgium	0.0698245	0.104338	0.0294952	0.0554473	0.0636163	0.0406409	0.159704	0.174163	0.203658	0.363362	0.00318858	0.366551
Bulgaria	0.0698245	0.0327087	0.0294952	0.0734191	0.0246092	0.00102113	0.0990494	0.102533	0.132028	0.231078	0.00217138	0.233249
Croatia	0.0698245	0.0444586	0.0294952	0.0668839	0.0454402	0.0151127	0.127437	0.114283	0.143778	0.271215	0.00246963	0.273685
Cyprus	0.0698245	0.0467816	0.0294952	0.122637	0.0299191	0.0331867	0.185743	0.116606	0.146101	0.331845	0.0029041	0.334749
Czech Republic	0.0698245	0.0494297	0.0294952	0.0661691	0.0587149	0.0176655	0.142549	0.119254	0.148749	0.291299	0.00261792	0.293917
Denmark	0.0698245	0.116088	0.0294952	0.045236	0.0408451	0.127539	0.21362	0.185913	0.215408	0.429028	0.00366875	0.432697
Estonia	0.0698245	0.0550787	0.0294952	0.0480951	0.0378839	0.0152148	0.101194	0.124903	0.154398	0.255592	0.00236935	0.257962
Finland	0.0698245	0.101175	0.0294952	0.0453381	0.0374754	0.0071479	0.0899614	0.170999	0.200494	0.290456	0.00266575	0.293122
France	0.0698245	0.0975593	0.0294952	0.0585106	0.0429895	0.0303275	0.131828	0.167384	0.196879	0.328707	0.00293457	0.331641
Germany	0.0698245	0.0889728	0.0294952	0.0354331	0.0535071	0.102623	0.191564	0.158797	0.188293	0.379856	0.00329013	0.383146
Greece	0.0698245	0.0453624	0.0294952	0.0815881	0.0251198	0.0394155	0.146123	0.115187	0.144682	0.290806	0.00261018	0.293416
Hungary	0.0698245	0.0408432	0.0294952	0.0622888	0.0408451	0.0104155	0.113549	0.110668	0.140163	0.253712	0.00234114	0.256054
Ireland	0.0698245	0.0849055	0.0294952	0.0939438	0.0644332	0.0071479	0.165525	0.15473	0.184225	0.34975	0.00307136	0.352821
Italy	0.0698245	0.076319	0.0294952	0.0827114	0.0285916	0.0803628	0.191666	0.146144	0.175639	0.367305	0.00318752	0.370492
Latvia	0.0698245	0.0455884	0.0294952	0.0502395	0.0572853	0.025324	0.132849	0.115413	0.144908	0.277757	0.00251743	0.280274
Lithuania	0.0698245	0.0410692	0.0294952	0.0525881	0.0447254	0.00959861	0.106912	0.110894	0.140389	0.247301	0.00229569	0.249597
Luxembourg	0.0698245	0.0853574	0.0294952	0.0560599	0.0424789	0.0149085	0.113447	0.155182	0.184677	0.298125	0.00270394	0.300828
Malta	0.0698245	0.0473961	0.0294952	0.128049	0.0255282	0.00153169	0.155109	0.117221	0.146716	0.301825	0.00269082	0.304516
Netherlands	0.0698245	0.10592	0.0294952	0.0550388	0.0263451	0.0430916	0.124476	0.175744	0.20524	0.329715	0.00295045	0.332666
Poland	0.0698245	0.0449105	0.0294952	0.0507501	0.0453381	0.0214437	0.117532	0.114735	0.14423	0.261762	0.00240274	0.264165
Portugal	0.0698245	0.0451365	0.0294952	0.0697431	0.0375775	0.0399261	0.147247	0.114961	0.144456	0.291703	0.00261634	0.294319
Romania	0.0698245	0.0358721	0.0294952	0.0618804	0.034412	0.0158275	0.11212	0.105697	0.135192	0.247312	0.00229036	0.249602
Slovakia	0.0698245	0.0453624	0.0294952	0.0591233	0.0558557	0.0373733	0.152352	0.115187	0.144682	0.297035	0.00265457	0.299689
Slovenia	0.0698245	0.0566605	0.0294952	0.0599402	0.0378839	0.0178697	0.115694	0.126485	0.15598	0.271674	0.0024856	0.27416
Spain	0.0698245	0.0677325	0.0294952	0.0818945	0.0270599	0.0378839	0.146838	0.137557	0.167052	0.31389	0.00279796	0.316688
Sweden	0.0698245	0.104564	0.0294952	0.0450318	0.038905	0.0039824	0.0879191	0.174389	0.203884	0.291803	0.00267887	0.294482
United Kingdom	0.0698245	0.0849055	0.0294952	0.0817924	0.0424789	0.0482994	0.172571	0.15473	0.184225	0.356796	0.00312157	0.359917
Norway	0.0698245	0.117444	0.0294952	0.044317	0.0273662	0.0102113	0.0818945	0.187268	0.216764	0.298658	0.00274112	0.301399
Switzerland	0.0698245	0.130816	0.0294952	0.0659839	0.0723825	0.0311119	0.169478	0.200641	0.230136	0.399614	0.00347446	0.403089
EU Average	0.0698245	0.0781575	0.0294952	0.0629911	0.0414135	0.0487447	0.153149	0.147982	0.177477	0.330626	0.00292806	0.333555
