# Supplementary material for: Comparing the levelized cost of electric vehicle charging options in Europe
Source: Nat Commun. 2022 Sep 8;13:5277. doi: 10.1038/s41467-022-32835-7 (PMC9458728; doi:10.1038/s41467-022-32835-7)
Supplement: Supplementary file 8 — Software 1 [file 41467_2022_32835_MOESM8_ESM.zip › LCOC-Model/output/_UserProfile_BaseScenario_Socketuser.xlsx]

## Sheet: Socket user
Countries	LCOEquipment	LCOInstallation	LCOOM	LCOEnergy	LCONetwork	LCOTaxes	LCOElectricity	LCOProject	LCOInfrastructure	LCOCwoT	LCOTransaction	LCOC
Austria	0	0	0	0.056464	0.04914	0.04982	0.155424	0	0	0.155424	0	0.155424
Belgium	0	0	0	0.06702	0.082732	0.069448	0.2192	0	0	0.2192	0	0.2192
Bulgaria	0	0	0	0.053692	0.023396	0.011792	0.08888	0	0	0.08888	0	0.08888
Croatia	0	0	0	0.054068	0.03878	0.023696	0.116544	0	0	0.116544	0	0.116544
Cyprus	0	0	0	0.110492	0.028324	0.053156	0.191972	0	0	0.191972	0	0.191972
Czech Republic	0	0	0	0.0612	0.03058	0.0355	0.12728	0	0	0.12728	0	0.12728
Denmark	0	0	0	0.047668	0.04004	0.124052	0.21176	0	0	0.21176	0	0.21176
Estonia	0	0	0	0.046932	0.037732	0.029404	0.114068	0	0	0.114068	0	0.114068
Finland	0	0	0	0.044016	0.043484	0.038624	0.126124	0	0	0.126124	0	0.126124
France	0	0	0	0.05646	0.040172	0.049572	0.146204	0	0	0.146204	0	0.146204
Germany	0	0	0	0.046324	0.053104	0.12846	0.227888	0	0	0.227888	0	0.227888
Greece	0	0	0	0.080564	0.021768	0.048544	0.150876	0	0	0.150876	0	0.150876
Hungary	0	0	0	0.042368	0.038528	0.018456	0.099352	0	0	0.099352	0	0.099352
Ireland	0	0	0	0.098176	0.061436	0.02552	0.185132	0	0	0.185132	0	0.185132
Italy	0	0	0	0.080568	0.032816	0.090116	0.2035	0	0	0.2035	0	0.2035
Latvia	0	0	0	0.05088	0.048444	0.038296	0.13762	0	0	0.13762	0	0.13762
Lithuania	0	0	0	0.044428	0.039792	0.023336	0.107556	0	0	0.107556	0	0.107556
Luxembourg	0	0	0	0.049788	0.048568	0.03568	0.134036	0	0	0.134036	0	0.134036
Malta	0	0	0	0.109464	0.023	0.006564	0.139028	0	0	0.139028	0	0.139028
Netherlands	0	0	0	0.061252	0.02388	0.091096	0.176228	0	0	0.176228	0	0.176228
Poland	0	0	0	0.039892	0.03768	0.036744	0.114316	0	0	0.114316	0	0.114316
Portugal	0	0	0	0.062332	0.040048	0.074348	0.176728	0	0	0.176728	0	0.176728
Romania	0	0	0	0.055032	0.036476	0.030892	0.1224	0	0	0.1224	0	0.1224
Slovakia	0	0	0	0.0483	0.031244	0.049224	0.128768	0	0	0.128768	0	0.128768
Slovenia	0	0	0	0.052996	0.040684	0.031796	0.125476	0	0	0.125476	0	0.125476
Spain	0	0	0	0.066512	0.03446	0.071284	0.172256	0	0	0.172256	0	0.172256
Sweden	0	0	0	0.044532	0.046788	0.050532	0.141852	0	0	0.141852	0	0.141852
United Kingdom	0	0	0	0.080532	0.039928	0.0541	0.17456	0	0	0.17456	0	0.17456
Norway	0	0	0	0.044896	0.03452	0.030944	0.11036	0	0	0.11036	0	0.11036
Switzerland	0	0	0	0.0590683	0.0646738	0.0378984	0.161641	0	0	0.161641	0	0.161641
EU Average	0	0	0	0.0608444	0.0408311	0.0679611	0.169637	0	0	0.169637	0	0.169637
