# Supplementary material for: Comparing the levelized cost of electric vehicle charging options in Europe
Source: Nat Commun. 2022 Sep 8;13:5277. doi: 10.1038/s41467-022-32835-7 (PMC9458728; doi:10.1038/s41467-022-32835-7)
Supplement: Supplementary file 8 — Software 1 [file 41467_2022_32835_MOESM8_ESM.zip › LCOC-Model/output/_UserProfile_BaseScenario_Wallboxuser.xlsx]

## Sheet: Wallbox user
Countries	LCOEquipment	LCOInstallation	LCOOM	LCOEnergy	LCONetwork	LCOTaxes	LCOElectricity	LCOProject	LCOInfrastructure	LCOCwoT	LCOTransaction	LCOC
Austria	0.0463463	0.0830609	0.0147883	0.0567435	0.0493682	0.0487924	0.154904	0.129407	0.144196	0.2991	0.000874588	0.299974
Belgium	0.0446066	0.0806244	0.0143729	0.0667764	0.0821151	0.0680949	0.216986	0.125231	0.139604	0.35659	0.000940726	0.357531
Bulgaria	0.0674397	0.0572429	0.0198245	0.055395	0.0236548	0.0111774	0.0902272	0.124683	0.144507	0.234734	0.000642691	0.235377
Croatia	0.0507105	0.04939	0.0158303	0.0553215	0.0395133	0.0233159	0.118151	0.1001	0.115931	0.234081	0.000729328	0.234811
Cyprus	0.0570676	0.0585808	0.0173481	0.112134	0.0286456	0.0522565	0.193036	0.115648	0.132997	0.326033	0.000854337	0.326887
Czech Republic	0.067858	0.0738906	0.0199244	0.0619945	0.0326561	0.0346048	0.129255	0.141749	0.161673	0.290928	0.000772334	0.291701
Denmark	0.0435558	0.0858456	0.0141221	0.0478743	0.0403997	0.125231	0.213506	0.129401	0.143523	0.357029	0.00107963	0.358109
Estonia	0.0445651	0.0491148	0.014363	0.047368	0.0380313	0.0287007	0.1141	0.0936799	0.108043	0.222143	0.000701377	0.222844
Finland	0.0477583	0.0847768	0.0151254	0.0444401	0.0434241	0.0368598	0.124724	0.132535	0.14766	0.272384	0.000790263	0.273175
France	0.047901	0.0825773	0.0151595	0.0570272	0.0406645	0.0486924	0.146384	0.130478	0.145638	0.292022	0.000867201	0.292889
Germany	0.0461039	0.0734836	0.0147304	0.0459663	0.0535376	0.127754	0.227258	0.119588	0.134318	0.361576	0.000968658	0.362544
Greece	0.0587405	0.0593626	0.0177475	0.0812488	0.0221543	0.0483187	0.151722	0.118103	0.135851	0.287573	0.000769779	0.288342
Hungary	0.0422475	0.0374938	0.0138097	0.0439968	0.0389751	0.0180712	0.101043	0.0797413	0.0935509	0.194594	0.000692121	0.195286
Ireland	0.0499139	0.0773745	0.0156401	0.0986518	0.0621033	0.0245131	0.185268	0.127288	0.142928	0.328197	0.000905477	0.329102
Italy	0.0602198	0.0877596	0.0181007	0.0813261	0.0327911	0.0901686	0.204286	0.147979	0.16608	0.370366	0.000938154	0.371304
Latvia	0.0447927	0.043325	0.0144174	0.0512282	0.0493942	0.0377405	0.138363	0.0881177	0.102535	0.240898	0.00074315	0.241641
Lithuania	0.0447927	0.0404272	0.0144174	0.0453028	0.04042	0.0226157	0.108339	0.0852198	0.0996372	0.207976	0.000679081	0.208655
Luxembourg	0.0473646	0.0732815	0.0150314	0.0505803	0.0485418	0.034594	0.133716	0.120646	0.135678	0.269394	0.000799955	0.270194
Malta	0.056733	0.0586848	0.0172682	0.11152	0.0233419	0.00628493	0.141147	0.115418	0.132686	0.273833	0.000793112	0.274626
Netherlands	0.0483941	0.0893092	0.0152772	0.061315	0.0242245	0.0886523	0.174192	0.137703	0.152981	0.327172	0.000872441	0.328045
Poland	0.0686944	0.070467	0.0201241	0.0409086	0.0384702	0.0360242	0.115403	0.139161	0.159286	0.274689	0.000710146	0.275399
Portugal	0.0484292	0.0472427	0.0152856	0.0632951	0.0401934	0.0726649	0.176153	0.0956719	0.110958	0.287111	0.00077153	0.287882
Romania	0.0670215	0.0598676	0.0197247	0.0559023	0.0366206	0.0301428	0.122666	0.126889	0.146614	0.269279	0.000677128	0.269957
Slovakia	0.0674397	0.0694555	0.0198245	0.0493788	0.0330946	0.0488257	0.131299	0.136895	0.15672	0.288019	0.000782531	0.288802
Slovenia	0.0682762	0.0814654	0.0200243	0.0538569	0.0408127	0.0311282	0.125798	0.149742	0.169766	0.295564	0.000734902	0.296299
Spain	0.0479223	0.0621569	0.0151646	0.0680289	0.0342398	0.0696443	0.171913	0.110079	0.125244	0.297157	0.000825538	0.297982
Sweden	0.0529983	0.0976102	0.0163765	0.0449062	0.0466308	0.0478725	0.139409	0.150608	0.166985	0.306394	0.000794308	0.307189
United Kingdom	0.0491172	0.0759996	0.0154499	0.081232	0.0404011	0.0541351	0.175768	0.125117	0.140567	0.316335	0.000919902	0.317255
Norway	0.0509803	0.102959	0.0158947	0.0452024	0.0343164	0.0298242	0.109343	0.153939	0.169834	0.279177	0.000813235	0.27999
Switzerland	0.0500109	0.110408	0.0156633	0.0599739	0.0656743	0.0377447	0.163393	0.160419	0.176082	0.339475	0.001025	0.3405
EU Average	0.0525067	0.0750888	0.0162591	0.0614515	0.0411823	0.0672244	0.169858	0.127596	0.143855	0.313713	0.000863761	0.314577
