# Supplementary material for: Comparing the levelized cost of electric vehicle charging options in Europe
Source: Nat Commun. 2022 Sep 8;13:5277. doi: 10.1038/s41467-022-32835-7 (PMC9458728; doi:10.1038/s41467-022-32835-7)
Supplement: Supplementary file 8 — Software 1 [file 41467_2022_32835_MOESM8_ESM.zip › LCOC-Model/output/_UserProfile_BaseScenario_WallboxuserwithPV.xlsx]

## Sheet: Wallbox user with PV
Countries	LCOEquipment	LCOInstallation	LCOOM	LCOEnergy	LCONetwork	LCOTaxes	LCOElectricity	LCOProject	LCOInfrastructure	LCOCwoT	LCOTransaction	LCOC
Austria	0.0463463	0.0830609	0.0147883	0.0799747	0.0341071	0.0318815	0.145963	0.129407	0.144196	0.290159	0.000874588	0.291033
Belgium	0.0446066	0.0806244	0.0143729	0.0885328	0.0526231	0.0422894	0.183445	0.125231	0.139604	0.323049	0.000940726	0.32399
Bulgaria	0.0674397	0.0572429	0.0198245	0.0839228	0.0159873	0.0063926	0.106303	0.124683	0.144507	0.25081	0.000642691	0.251453
Croatia	0.0507105	0.04939	0.0158303	0.0868748	0.0284148	0.0156138	0.130903	0.1001	0.115931	0.246834	0.000729328	0.247563
Cyprus	0.0570676	0.0585808	0.0173481	0.102413	0.0203966	0.0351239	0.157934	0.115648	0.132997	0.290931	0.000854337	0.291785
Czech Republic	0.067858	0.0738906	0.0199244	0.0900281	0.0253558	0.0223458	0.13773	0.141749	0.161673	0.299403	0.000772334	0.300175
Denmark	0.0435558	0.0858456	0.0141221	0.0738329	0.0283794	0.0880629	0.190275	0.129401	0.143523	0.333799	0.00107963	0.334878
Estonia	0.0445651	0.0491148	0.014363	0.0836924	0.0263783	0.0185424	0.128613	0.0936799	0.108043	0.236656	0.000701377	0.237357
Finland	0.0477583	0.0847768	0.0151254	0.0761759	0.029567	0.0225887	0.128332	0.132535	0.14766	0.275992	0.000790263	0.276782
France	0.047901	0.0825773	0.0151595	0.075998	0.0266964	0.0294983	0.132193	0.130478	0.145638	0.27783	0.000867201	0.278698
Germany	0.0461039	0.0734836	0.0147304	0.0654814	0.0368177	0.0852481	0.187547	0.119588	0.134318	0.321865	0.000968658	0.322834
Greece	0.0587405	0.0593626	0.0177475	0.098442	0.0151659	0.0313852	0.144993	0.118103	0.135851	0.280844	0.000769779	0.281613
Hungary	0.0422475	0.0374938	0.0138097	0.0794368	0.0283506	0.0123581	0.120145	0.0797413	0.0935509	0.213696	0.000692121	0.214389
Ireland	0.0499139	0.0773745	0.0156401	0.126079	0.0424141	0.0147847	0.183278	0.127288	0.142928	0.326207	0.000905477	0.327112
Italy	0.0602198	0.0877596	0.0181007	0.0891282	0.0218237	0.0601969	0.171149	0.147979	0.16608	0.337229	0.000938154	0.338167
Latvia	0.0447927	0.043325	0.0144174	0.094582	0.0353562	0.0251688	0.155107	0.0881177	0.102535	0.257642	0.00074315	0.258385
Lithuania	0.0447927	0.0404272	0.0144174	0.0844003	0.0282281	0.014186	0.126814	0.0852198	0.0996372	0.226452	0.000679081	0.227131
Luxembourg	0.0473646	0.0732815	0.0150314	0.0797512	0.0315735	0.0207825	0.132107	0.120646	0.135678	0.267785	0.000799955	0.268585
Malta	0.056733	0.0586848	0.0172682	0.10216	0.0164323	0.00388042	0.122473	0.115418	0.132686	0.255159	0.000793112	0.255952
Netherlands	0.0483941	0.0893092	0.0152772	0.0846495	0.0166313	0.0551254	0.156406	0.137703	0.152981	0.309387	0.000872441	0.310259
Poland	0.0686944	0.070467	0.0201241	0.0781633	0.0279562	0.0241434	0.130263	0.139161	0.159286	0.289548	0.000710146	0.290259
Portugal	0.0484292	0.0472427	0.0152856	0.0771193	0.0266433	0.0450873	0.14885	0.0956719	0.110958	0.259807	0.00077153	0.260579
Romania	0.0670215	0.0598676	0.0197247	0.0887717	0.0242568	0.0185873	0.131616	0.126889	0.146614	0.27823	0.000677128	0.278907
Slovakia	0.0674397	0.0694555	0.0198245	0.0766695	0.0256729	0.0335087	0.135851	0.136895	0.15672	0.292571	0.000782531	0.293353
Slovenia	0.0682762	0.0814654	0.0200243	0.0888642	0.0279801	0.0202122	0.137056	0.149742	0.169766	0.306822	0.000734902	0.307557
Spain	0.0479223	0.0621569	0.0151646	0.0864646	0.0202728	0.0390548	0.145792	0.110079	0.125244	0.271036	0.000825538	0.271862
Sweden	0.0529983	0.0976102	0.0163765	0.0806	0.0318575	0.0291072	0.141565	0.150608	0.166985	0.30855	0.000794308	0.309344
United Kingdom	0.0491172	0.0759996	0.0154499	0.101917	0.0283584	0.0371272	0.167403	0.125117	0.140567	0.307969	0.000919902	0.308889
Norway	0.0509803	0.102959	0.0158947	0.0773923	0.022827	0.0184199	0.118639	0.153939	0.169834	0.288473	0.000813235	0.289287
Switzerland	0.0500109	0.110408	0.0156633	0.0849365	0.0448558	0.0246325	0.154425	0.160419	0.176082	0.330507	0.001025	0.331532
EU Average	0.0525067	0.0750888	0.0162591	0.0832616	0.0279431	0.0435113	0.154716	0.127596	0.143855	0.298571	0.000863761	0.299434
