# Supplementary material for: Comparing the levelized cost of electric vehicle charging options in Europe
Source: Nat Commun. 2022 Sep 8;13:5277. doi: 10.1038/s41467-022-32835-7 (PMC9458728; doi:10.1038/s41467-022-32835-7)
Supplement: Supplementary file 8 — Software 1 [file 41467_2022_32835_MOESM8_ESM.zip › LCOC-Model/output/_UserProfile_DemandChargesBase.xlsx]

## Sheet: DemandChargesBase
Country	Average user	Wallbox user	Wallbox user with PV	Socket user	Commercial user
Austria	0.26798	0.303318	0.294377	0.155424	0.347618
Belgium	0.32372	0.357531	0.32399	0.2192	0.366551
Bulgaria	0.195982	0.235377	0.251453	0.08888	0.233249
Croatia	0.205582	0.234811	0.247563	0.116544	0.273685
Cyprus	0.291995	0.326887	0.291785	0.191972	0.334749
Czech Republic	0.247498	0.291701	0.300175	0.12728	0.293917
Denmark	0.323691	0.358109	0.334878	0.21176	0.432697
Estonia	0.196428	0.222413	0.236926	0.114068	0.256245
Finland	0.23663	0.273175	0.276782	0.126124	0.293122
France	0.257761	0.293865	0.279673	0.146204	0.335525
Germany	0.329598	0.362544	0.322834	0.227888	0.383146
Greece	0.252534	0.288401	0.281672	0.150876	0.293648
Hungary	0.175878	0.197831	0.216934	0.099352	0.266184
Ireland	0.293113	0.329102	0.327112	0.185132	0.352821
Italy	0.328598	0.372826	0.339689	0.2035	0.37655
Latvia	0.216911	0.241641	0.258385	0.13762	0.280274
Lithuania	0.184672	0.208655	0.227131	0.107556	0.249597
Luxembourg	0.238296	0.27177	0.270162	0.134036	0.307105
Malta	0.239951	0.274626	0.255952	0.139028	0.304516
Netherlands	0.289928	0.328045	0.310259	0.176228	0.332666
Norway	0.237019	0.27999	0.289287	0.11036	0.301399
Poland	0.231747	0.275399	0.290259	0.114316	0.264165
Portugal	0.262146	0.289768	0.262465	0.176728	0.301826
Romania	0.229992	0.269957	0.278907	0.1224	0.249602
Slovakia	0.247133	0.28992	0.294472	0.128768	0.304143
Slovenia	0.255041	0.301525	0.312783	0.125476	0.294961
Spain	0.268121	0.299191	0.27307	0.172256	0.3215
Sweden	0.264374	0.307189	0.309344	0.141852	0.294482
Switzerland	0.296175	0.340521	0.331553	0.161641	0.403173
United Kingdom	0.282071	0.317255	0.308889	0.17456	0.359917
