# Supplementary material for: Comparing the levelized cost of electric vehicle charging options in Europe
Source: Nat Commun. 2022 Sep 8;13:5277. doi: 10.1038/s41467-022-32835-7 (PMC9458728; doi:10.1038/s41467-022-32835-7)
Supplement: Supplementary file 8 — Software 1 [file 41467_2022_32835_MOESM8_ESM.zip › LCOC-Model/output/_UserProfile_DemandChargesHighUtil.xlsx]

## Sheet: DemandChargesHighUtil
Country	Average user	Wallbox user	Wallbox user with PV	Socket user	Commercial user
Austria	0.214883	0.241999	0.233217	0.155424	0.166729
Belgium	0.274481	0.300317	0.267282	0.2192	0.198437
Bulgaria	0.15744	0.18897	0.204926	0.08888	0.123592
Croatia	0.168371	0.191259	0.203815	0.116544	0.154439
Cyprus	0.252523	0.280114	0.245356	0.191972	0.213607
Czech Republic	0.204424	0.239719	0.248112	0.12728	0.170614
Denmark	0.272172	0.298334	0.275583	0.21176	0.254993
Estonia	0.158426	0.178453	0.192687	0.114068	0.128331
Finland	0.186992	0.215131	0.218656	0.126124	0.127589
France	0.207682	0.235513	0.221513	0.146204	0.168123
Germany	0.283357	0.308704	0.269569	0.227888	0.227572
Greece	0.21264	0.241056	0.234381	0.150876	0.172386
Hungary	0.139096	0.155971	0.174786	0.099352	0.139618
Ireland	0.246554	0.274487	0.272528	0.185132	0.200566
Italy	0.279183	0.314114	0.281328	0.2035	0.224919
Latvia	0.181011	0.200139	0.21654	0.13762	0.160106
Lithuania	0.149803	0.168369	0.186542	0.107556	0.133117
Luxembourg	0.190656	0.216475	0.214887	0.134036	0.147377
Malta	0.200417	0.227805	0.209317	0.139028	0.182873
Netherlands	0.238954	0.268344	0.250811	0.176228	0.16326
Norway	0.182364	0.215611	0.224717	0.11036	0.122589
Poland	0.189647	0.224548	0.239215	0.114316	0.14455
Portugal	0.223354	0.24491	0.217869	0.176728	0.174101
Romania	0.190719	0.222685	0.231536	0.1224	0.137363
Slovakia	0.203675	0.237852	0.242344	0.128768	0.178009
Slovenia	0.204906	0.241993	0.253156	0.125476	0.14609
Spain	0.224198	0.248287	0.222466	0.172256	0.175344
Sweden	0.212057	0.245374	0.24749	0.141852	0.126183
Switzerland	0.237911	0.272114	0.263252	0.161641	0.210256
United Kingdom	0.235774	0.263034	0.254811	0.17456	0.207662
