# Supplementary material for: Comparing the levelized cost of electric vehicle charging options in Europe
Source: Nat Commun. 2022 Sep 8;13:5277. doi: 10.1038/s41467-022-32835-7 (PMC9458728; doi:10.1038/s41467-022-32835-7)
Supplement: Supplementary file 8 — Software 1 [file 41467_2022_32835_MOESM8_ESM.zip › LCOC-Model/output/_UserProfile_DemandChargesLowUtil.xlsx]

## Sheet: DemandChargesLowUtil
Country	Average user	Wallbox user	Wallbox user with PV	Socket user	Commercial user
Austria	0.404081	0.45892	0.449727	0.155424	0.817003
Belgium	0.44479	0.497311	0.462883	0.2192	0.775572
Bulgaria	0.296626	0.35674	0.373073	0.08888	0.512861
Croatia	0.30032	0.345308	0.358367	0.116544	0.574525
Cyprus	0.393137	0.446594	0.410752	0.191972	0.639786
Czech Republic	0.359014	0.426518	0.435145	0.12728	0.603738
Denmark	0.449687	0.503271	0.479189	0.21176	0.862946
Estonia	0.291807	0.332061	0.347107	0.114068	0.576272
Finland	0.359411	0.416061	0.419811	0.126124	0.696428
France	0.383548	0.43948	0.424924	0.146204	0.753967
Germany	0.444174	0.495204	0.45436	0.227888	0.764408
Greece	0.355461	0.410393	0.403554	0.150876	0.601869
Hungary	0.272255	0.306298	0.326003	0.099352	0.606654
Ireland	0.409306	0.464882	0.462831	0.185132	0.726735
Italy	0.456212	0.524028	0.490212	0.2035	0.763642
Latvia	0.307531	0.34577	0.363151	0.13762	0.583156
Lithuania	0.272935	0.310018	0.329115	0.107556	0.544313
Luxembourg	0.359276	0.411121	0.409475	0.134036	0.713765
Malta	0.341178	0.394357	0.37524	0.139028	0.610663
Netherlands	0.415944	0.474974	0.456644	0.176228	0.744545
Norway	0.372202	0.438703	0.448334	0.11036	0.734098
Poland	0.341075	0.407705	0.422927	0.114316	0.565822
Portugal	0.363316	0.405858	0.378034	0.176728	0.639516
Romania	0.332312	0.393294	0.402453	0.1224	0.53493
Slovakia	0.36186	0.427191	0.431835	0.128768	0.634258
Slovenia	0.391039	0.462052	0.473489	0.125476	0.706245
Spain	0.381002	0.428997	0.40241	0.172256	0.699967
Sweden	0.39464	0.460725	0.462962	0.141852	0.703912
Switzerland	0.440734	0.509429	0.500235	0.161641	0.874382
United Kingdom	0.397477	0.451854	0.443201	0.17456	0.733831
