# Supplementary material for: Comparing the levelized cost of electric vehicle charging options in Europe
Source: Nat Commun. 2022 Sep 8;13:5277. doi: 10.1038/s41467-022-32835-7 (PMC9458728; doi:10.1038/s41467-022-32835-7)
Supplement: Supplementary file 8 — Software 1 [file 41467_2022_32835_MOESM8_ESM.zip › LCOC-Model/output/_UserProfile_GridConnectionCH.xlsx]

## Sheet: GridConnectionCH
Country	Average user	Wallbox user	Wallbox user with PV	Socket user	Commercial user
Austria	0.265949	0.301287	0.292346	0.155424	0.339534
Belgium	0.325032	0.358843	0.325302	0.2192	0.371775
Bulgaria	0.197295	0.236689	0.252765	0.08888	0.238473
Croatia	0.206895	0.236123	0.248876	0.116544	0.278909
Cyprus	0.293308	0.3282	0.293097	0.191972	0.339972
Czech Republic	0.248811	0.293013	0.301487	0.12728	0.299141
Denmark	0.325004	0.359421	0.336191	0.21176	0.43792
Estonia	0.198172	0.224157	0.23867	0.114068	0.263185
Finland	0.237943	0.274487	0.278095	0.126124	0.298345
France	0.258097	0.294201	0.28001	0.146204	0.336865
Germany	0.33091	0.363857	0.324146	0.227888	0.38837
Greece	0.253788	0.289655	0.282926	0.150876	0.29864
Hungary	0.174646	0.196599	0.215701	0.099352	0.261277
Ireland	0.294425	0.330414	0.328424	0.185132	0.358045
Italy	0.328389	0.372616	0.339479	0.2035	0.375716
Latvia	0.218223	0.242954	0.259698	0.13762	0.285498
Lithuania	0.185985	0.209967	0.228443	0.107556	0.254821
Luxembourg	0.238032	0.271506	0.269897	0.134036	0.306052
Malta	0.241264	0.275938	0.257264	0.139028	0.30974
Netherlands	0.291241	0.329357	0.311572	0.176228	0.337889
Norway	0.238332	0.281303	0.290599	0.11036	0.306623
Poland	0.233059	0.276711	0.291571	0.114316	0.269389
Portugal	0.261572	0.289195	0.261891	0.176728	0.299543
Romania	0.231304	0.271269	0.280219	0.1224	0.254826
Slovakia	0.247326	0.290114	0.294666	0.128768	0.304913
Slovenia	0.251128	0.297611	0.30887	0.125476	0.279383
Spain	0.268224	0.299295	0.273174	0.172256	0.321912
Sweden	0.265686	0.308501	0.310656	0.141852	0.299706
Switzerland	0.300872	0.345219	0.336251	0.161641	0.421871
United Kingdom	0.283383	0.318567	0.310202	0.17456	0.365141
