# Supplementary material for: Comparing the levelized cost of electric vehicle charging options in Europe
Source: Nat Commun. 2022 Sep 8;13:5277. doi: 10.1038/s41467-022-32835-7 (PMC9458728; doi:10.1038/s41467-022-32835-7)
Supplement: Supplementary file 8 — Software 1 [file 41467_2022_32835_MOESM8_ESM.zip › LCOC-Model/output/_UserProfile_GridConnectionCHHighUtil.xlsx]

## Sheet: GridConnectionCHHighUtil
Country	Average user	Wallbox user	Wallbox user with PV	Socket user	Commercial user
Austria	0.215326	0.242442	0.23366	0.155424	0.168323
Belgium	0.274672	0.300507	0.267473	0.2192	0.199273
Bulgaria	0.157631	0.18916	0.205117	0.08888	0.124429
Croatia	0.168562	0.19145	0.204006	0.116544	0.155275
Cyprus	0.252714	0.280305	0.245546	0.191972	0.214443
Czech Republic	0.204615	0.23991	0.248302	0.12728	0.17145
Denmark	0.272363	0.298525	0.275774	0.21176	0.25583
Estonia	0.159048	0.179075	0.19331	0.114068	0.130885
Finland	0.187183	0.215322	0.218846	0.126124	0.128425
France	0.20813	0.23596	0.22196	0.146204	0.169896
Germany	0.283548	0.308895	0.26976	0.227888	0.228408
Greece	0.2131	0.241515	0.23484	0.150876	0.174269
Hungary	0.139367	0.156242	0.175058	0.099352	0.140595
Ireland	0.246745	0.274678	0.272719	0.185132	0.201403
Italy	0.279483	0.314415	0.281629	0.2035	0.226081
Latvia	0.181202	0.20033	0.216731	0.13762	0.160943
Lithuania	0.149994	0.16856	0.186733	0.107556	0.133953
Luxembourg	0.191086	0.216905	0.215317	0.134036	0.149041
Malta	0.200608	0.227996	0.209508	0.139028	0.183709
Netherlands	0.239145	0.268535	0.251002	0.176228	0.164097
Norway	0.182555	0.215802	0.224908	0.11036	0.123426
Poland	0.189838	0.224739	0.239406	0.114316	0.145386
Portugal	0.223685	0.245241	0.2182	0.176728	0.175356
Romania	0.19091	0.222875	0.231727	0.1224	0.1382
Slovakia	0.204319	0.238496	0.242988	0.128768	0.180542
Slovenia	0.204898	0.241985	0.253149	0.125476	0.145792
Spain	0.225204	0.249293	0.223472	0.172256	0.179285
Sweden	0.212248	0.245565	0.247681	0.141852	0.12702
Switzerland	0.239392	0.273595	0.264733	0.161641	0.216373
United Kingdom	0.235965	0.263224	0.255002	0.17456	0.208499
