# Supplementary material for: Comparing the levelized cost of electric vehicle charging options in Europe
Source: Nat Commun. 2022 Sep 8;13:5277. doi: 10.1038/s41467-022-32835-7 (PMC9458728; doi:10.1038/s41467-022-32835-7)
Supplement: Supplementary file 8 — Software 1 [file 41467_2022_32835_MOESM8_ESM.zip › LCOC-Model/output/_UserProfile_GridConnectionCHLowUtil.xlsx]

## Sheet: GridConnectionCHLowUtil
Country	Average user	Wallbox user	Wallbox user with PV	Socket user	Commercial user
Austria	0.392425	0.447264	0.438071	0.155424	0.765417
Belgium	0.450465	0.502986	0.468558	0.2192	0.800516
Bulgaria	0.302301	0.362415	0.378748	0.08888	0.537805
Croatia	0.305995	0.350984	0.364043	0.116544	0.599468
Cyprus	0.398812	0.45227	0.416427	0.191972	0.664729
Czech Republic	0.364689	0.432193	0.44082	0.12728	0.628682
Denmark	0.455362	0.508946	0.484864	0.21176	0.88789
Estonia	0.297913	0.338167	0.353214	0.114068	0.602932
Finland	0.365087	0.421736	0.425486	0.126124	0.721371
France	0.383453	0.439386	0.42483	0.146204	0.753359
Germany	0.449849	0.50088	0.460035	0.227888	0.789352
Greece	0.359806	0.414738	0.4079	0.150876	0.620832
Hungary	0.265172	0.299216	0.31892	0.099352	0.575306
Ireland	0.414982	0.470558	0.468506	0.185132	0.751679
Italy	0.454018	0.521834	0.488018	0.2035	0.753836
Latvia	0.313206	0.351445	0.368827	0.13762	0.608099
Lithuania	0.27861	0.315693	0.33479	0.107556	0.569257
Luxembourg	0.35631	0.408155	0.406509	0.134036	0.700502
Malta	0.346854	0.400032	0.380916	0.139028	0.635607
Netherlands	0.42162	0.480649	0.462319	0.176228	0.769488
Norway	0.377878	0.444379	0.454009	0.11036	0.759042
Poland	0.34675	0.413381	0.428603	0.114316	0.590765
Portugal	0.359223	0.401766	0.373941	0.176728	0.621328
Romania	0.337988	0.398969	0.408128	0.1224	0.559873
Slovakia	0.360301	0.425632	0.430275	0.128768	0.627106
Slovenia	0.371931	0.442944	0.454381	0.125476	0.621988
Spain	0.377597	0.425592	0.399004	0.172256	0.68452
Sweden	0.400316	0.4664	0.468638	0.141852	0.728855
Switzerland	0.457943	0.526639	0.517445	0.161641	0.949633
United Kingdom	0.403152	0.45753	0.448876	0.17456	0.758775
