# Supplementary material for: Comparing the levelized cost of electric vehicle charging options in Europe
Source: Nat Commun. 2022 Sep 8;13:5277. doi: 10.1038/s41467-022-32835-7 (PMC9458728; doi:10.1038/s41467-022-32835-7)
Supplement: Supplementary file 8 — Software 1 [file 41467_2022_32835_MOESM8_ESM.zip › LCOC-Model/output/_UserProfile_HighUtilization.xlsx]

## Sheet: HighUtilization
Country	Average user	Wallbox user	Wallbox user with PV	Socket user	Commercial user
Austria	0.215135	0.242251	0.233469	0.155424	0.167486
Belgium	0.274481	0.300317	0.267282	0.2192	0.198437
Bulgaria	0.15744	0.18897	0.204926	0.08888	0.123592
Croatia	0.168371	0.191259	0.203815	0.116544	0.154439
Cyprus	0.252523	0.280114	0.245356	0.191972	0.213607
Czech Republic	0.204424	0.239719	0.248112	0.12728	0.170614
Denmark	0.272172	0.298334	0.275583	0.21176	0.254993
Estonia	0.158858	0.178884	0.193119	0.114068	0.130048
Finland	0.186992	0.215131	0.218656	0.126124	0.127589
France	0.207939	0.235769	0.22177	0.146204	0.169059
Germany	0.283357	0.308704	0.269569	0.227888	0.227572
Greece	0.212909	0.241324	0.234649	0.150876	0.173432
Hungary	0.139176	0.156051	0.174867	0.099352	0.139758
Ireland	0.246554	0.274487	0.272528	0.185132	0.200566
Italy	0.279292	0.314224	0.281438	0.2035	0.225244
Latvia	0.181011	0.200139	0.21654	0.13762	0.160106
Lithuania	0.149803	0.168369	0.186542	0.107556	0.133117
Luxembourg	0.190895	0.216714	0.215126	0.134036	0.148204
Malta	0.200417	0.227805	0.209317	0.139028	0.182873
Netherlands	0.238954	0.268344	0.250811	0.176228	0.16326
Norway	0.182364	0.215611	0.224717	0.11036	0.122589
Poland	0.189647	0.224548	0.239215	0.114316	0.14455
Portugal	0.223494	0.24505	0.218009	0.176728	0.17452
Romania	0.190719	0.222685	0.231536	0.1224	0.137363
Slovakia	0.204128	0.238305	0.242797	0.128768	0.179705
Slovenia	0.204707	0.241794	0.252958	0.125476	0.144955
Spain	0.225013	0.249102	0.223281	0.172256	0.178448
Sweden	0.212057	0.245374	0.24749	0.141852	0.126183
Switzerland	0.238706	0.272909	0.264047	0.161641	0.213365
United Kingdom	0.235774	0.263034	0.254811	0.17456	0.207662
