# Supplementary material for: Comparing the levelized cost of electric vehicle charging options in Europe
Source: Nat Commun. 2022 Sep 8;13:5277. doi: 10.1038/s41467-022-32835-7 (PMC9458728; doi:10.1038/s41467-022-32835-7)
Supplement: Supplementary file 8 — Software 1 [file 41467_2022_32835_MOESM8_ESM.zip › LCOC-Model/output/_UserProfile_Lifetime16.xlsx]

## Sheet: Lifetime16
Country	Average user	Wallbox user	Wallbox user with PV	Socket user	Commercial user
Austria	0.260352	0.294124	0.285183	0.155424	0.328065
Belgium	0.319574	0.351893	0.318352	0.2192	0.360249
Bulgaria	0.191847	0.229529	0.245605	0.08888	0.229537
Croatia	0.202261	0.230221	0.242974	0.116544	0.269548
Cyprus	0.28816	0.321534	0.286432	0.191972	0.330527
Czech Republic	0.2428	0.285062	0.293536	0.12728	0.2896
Denmark	0.319409	0.352303	0.329073	0.21176	0.42597
Estonia	0.193751	0.218609	0.233122	0.114068	0.253441
Finland	0.232242	0.267164	0.270772	0.126124	0.286934
France	0.252464	0.286968	0.272777	0.146204	0.325584
Germany	0.325637	0.357136	0.317425	0.227888	0.3774
Greece	0.248559	0.282863	0.276134	0.150876	0.289246
Hungary	0.170685	0.191695	0.210797	0.099352	0.252047
Ireland	0.288897	0.323298	0.321308	0.185132	0.347222
Italy	0.322175	0.364445	0.331308	0.2035	0.365203
Latvia	0.213986	0.23765	0.254394	0.13762	0.276096
Lithuania	0.181843	0.204792	0.223268	0.107556	0.245582
Luxembourg	0.232723	0.26472	0.263112	0.134036	0.295213
Malta	0.236124	0.269286	0.250612	0.139028	0.300273
Netherlands	0.28537	0.321794	0.304008	0.176228	0.326306
Norway	0.231925	0.272972	0.282268	0.11036	0.294623
Poland	0.227134	0.268873	0.283733	0.114316	0.260011
Portugal	0.257085	0.283515	0.256211	0.176728	0.290158
Romania	0.225784	0.26401	0.27296	0.1224	0.245775
Slovakia	0.241476	0.28239	0.286942	0.128768	0.295519
Slovenia	0.244853	0.289287	0.300545	0.125476	0.269581
Spain	0.263263	0.292975	0.266854	0.172256	0.31171
Sweden	0.259388	0.300293	0.302448	0.141852	0.288172
Switzerland	0.290847	0.333204	0.324236	0.161641	0.39583
United Kingdom	0.277926	0.311558	0.303193	0.17456	0.354318
