# Supplementary material for: Comparing the levelized cost of electric vehicle charging options in Europe
Source: Nat Commun. 2022 Sep 8;13:5277. doi: 10.1038/s41467-022-32835-7 (PMC9458728; doi:10.1038/s41467-022-32835-7)
Supplement: Supplementary file 8 — Software 1 [file 41467_2022_32835_MOESM8_ESM.zip › LCOC-Model/output/_UserProfile_Lifetime17.xlsx]

## Sheet: Lifetime17
Country	Average user	Wallbox user	Wallbox user with PV	Socket user	Commercial user
Austria	0.256593	0.288987	0.280046	0.155424	0.322621
Belgium	0.315936	0.346944	0.313402	0.2192	0.354755
Bulgaria	0.188213	0.224389	0.240464	0.08888	0.2263
Croatia	0.199345	0.22619	0.238943	0.116544	0.265941
Cyprus	0.284792	0.316831	0.281728	0.191972	0.326847
Czech Republic	0.238672	0.279226	0.2877	0.12728	0.285836
Denmark	0.315651	0.347206	0.323976	0.21176	0.420105
Estonia	0.191024	0.214889	0.229402	0.114068	0.249499
Finland	0.228391	0.261886	0.265494	0.126124	0.281539
France	0.248673	0.281769	0.267578	0.146204	0.320304
Germany	0.322161	0.352386	0.312676	0.227888	0.37239
Greece	0.245119	0.278048	0.271319	0.150876	0.28561
Hungary	0.168361	0.188542	0.207644	0.099352	0.248554
Ireland	0.285196	0.3182	0.31621	0.185132	0.34234
Italy	0.31787	0.358418	0.325281	0.2035	0.360592
Latvia	0.21142	0.234145	0.250889	0.13762	0.272454
Lithuania	0.17936	0.201401	0.219877	0.107556	0.242082
Luxembourg	0.229216	0.259914	0.258305	0.134036	0.290317
Malta	0.232763	0.264595	0.24592	0.139028	0.296573
Netherlands	0.281369	0.316304	0.298518	0.176228	0.320762
Norway	0.227454	0.266808	0.276104	0.11036	0.288716
Poland	0.223081	0.263137	0.277997	0.114316	0.25639
Portugal	0.254298	0.279679	0.252375	0.176728	0.286529
Romania	0.222087	0.258783	0.267733	0.1224	0.242439
Slovakia	0.237489	0.276754	0.281306	0.128768	0.291884
Slovenia	0.240494	0.283124	0.294383	0.125476	0.26559
Spain	0.26006	0.288577	0.262457	0.172256	0.307369
Sweden	0.255012	0.294235	0.296391	0.141852	0.28267
Switzerland	0.286189	0.326797	0.317829	0.161641	0.389501
United Kingdom	0.274289	0.306556	0.29819	0.17456	0.349436
