# Supplementary material for: Comparing the levelized cost of electric vehicle charging options in Europe
Source: Nat Commun. 2022 Sep 8;13:5277. doi: 10.1038/s41467-022-32835-7 (PMC9458728; doi:10.1038/s41467-022-32835-7)
Supplement: Supplementary file 8 — Software 1 [file 41467_2022_32835_MOESM8_ESM.zip › LCOC-Model/output/_UserProfile_Lifetime18.xlsx]

## Sheet: Lifetime18
Country	Average user	Wallbox user	Wallbox user with PV	Socket user	Commercial user
Austria	0.25327	0.284445	0.275504	0.155424	0.317842
Belgium	0.312722	0.342567	0.309026	0.2192	0.349932
Bulgaria	0.184998	0.219838	0.235914	0.08888	0.223459
Croatia	0.196767	0.222623	0.235376	0.116544	0.262775
Cyprus	0.281813	0.312668	0.277566	0.191972	0.323617
Czech Republic	0.23502	0.27406	0.282534	0.12728	0.282533
Denmark	0.312332	0.3427	0.31947	0.21176	0.414958
Estonia	0.188614	0.2116	0.226113	0.114068	0.246039
Finland	0.224988	0.257218	0.260825	0.126124	0.276805
France	0.245322	0.277171	0.26298	0.146204	0.315669
Germany	0.319089	0.348186	0.308476	0.227888	0.367993
Greece	0.242076	0.273786	0.267058	0.150876	0.28242
Hungary	0.166308	0.185754	0.204856	0.099352	0.245488
Ireland	0.281925	0.313691	0.311701	0.185132	0.338056
Italy	0.314063	0.353084	0.319947	0.2035	0.356545
Latvia	0.209151	0.231046	0.24779	0.13762	0.269257
Lithuania	0.177165	0.198401	0.216877	0.107556	0.23901
Luxembourg	0.226116	0.255663	0.254055	0.134036	0.28602
Malta	0.22979	0.260443	0.241769	0.139028	0.293326
Netherlands	0.277833	0.311449	0.293663	0.176228	0.315896
Norway	0.223501	0.261355	0.270651	0.11036	0.283531
Poland	0.219494	0.258059	0.272919	0.114316	0.253212
Portugal	0.251835	0.276286	0.248982	0.176728	0.283345
Romania	0.218815	0.254155	0.263105	0.1224	0.239511
Slovakia	0.233961	0.271765	0.276317	0.128768	0.288693
Slovenia	0.236637	0.277668	0.288927	0.125476	0.262086
Spain	0.25723	0.284688	0.258567	0.172256	0.30356
Sweden	0.251142	0.288877	0.291032	0.141852	0.277842
Switzerland	0.282071	0.32113	0.312162	0.161641	0.383946
United Kingdom	0.271074	0.30213	0.293765	0.17456	0.345152
