# Supplementary material for: Comparing the levelized cost of electric vehicle charging options in Europe
Source: Nat Commun. 2022 Sep 8;13:5277. doi: 10.1038/s41467-022-32835-7 (PMC9458728; doi:10.1038/s41467-022-32835-7)
Supplement: Supplementary file 8 — Software 1 [file 41467_2022_32835_MOESM8_ESM.zip › LCOC-Model/output/_UserProfile_PublicInterestRate3.xlsx]

## Sheet: PublicInterestRate3
Country	Average user	Wallbox user	Wallbox user with PV	Socket user	Commercial user
Austria	0.258882	0.29422	0.285279	0.155424	0.315311
Belgium	0.317919	0.35173	0.318189	0.2192	0.347396
Bulgaria	0.192283	0.231678	0.247753	0.08888	0.221167
Croatia	0.201538	0.230767	0.243519	0.116544	0.260442
Cyprus	0.287883	0.322775	0.287673	0.191972	0.321277
Czech Republic	0.243308	0.287511	0.295985	0.12728	0.280184
Denmark	0.317545	0.351963	0.328732	0.21176	0.412382
Estonia	0.192504	0.218489	0.233002	0.114068	0.243671
Finland	0.230922	0.267466	0.271074	0.126124	0.274279
France	0.251183	0.287287	0.273095	0.146204	0.313156
Germany	0.324248	0.357194	0.317484	0.227888	0.365509
Greece	0.248405	0.284272	0.277543	0.150876	0.280084
Hungary	0.169395	0.191348	0.210451	0.099352	0.243168
Ireland	0.287882	0.323871	0.321881	0.185132	0.335586
Italy	0.322097	0.366325	0.333188	0.2035	0.354104
Latvia	0.212834	0.237564	0.254308	0.13762	0.26692
Lithuania	0.180728	0.20471	0.223186	0.107556	0.236689
Luxembourg	0.231475	0.26495	0.263341	0.134036	0.283548
Malta	0.235821	0.270496	0.251822	0.139028	0.290984
Netherlands	0.284081	0.322197	0.304412	0.176228	0.313355
Norway	0.230834	0.273805	0.283101	0.11036	0.280951
Poland	0.22769	0.271342	0.286201	0.114316	0.250878
Portugal	0.256196	0.283819	0.256515	0.176728	0.28101
Romania	0.2262	0.266165	0.275115	0.1224	0.237207
Slovakia	0.241943	0.284731	0.289283	0.128768	0.286357
Slovenia	0.245413	0.291897	0.303155	0.125476	0.259712
Spain	0.262185	0.293255	0.267135	0.172256	0.301148
Sweden	0.258566	0.301381	0.303536	0.141852	0.275305
Switzerland	0.289576	0.333922	0.324954	0.161641	0.38132
United Kingdom	0.27684	0.312024	0.303658	0.17456	0.342682
