# Supplementary material for: Comparing the levelized cost of electric vehicle charging options in Europe
Source: Nat Commun. 2022 Sep 8;13:5277. doi: 10.1038/s41467-022-32835-7 (PMC9458728; doi:10.1038/s41467-022-32835-7)
Supplement: Supplementary file 8 — Software 1 [file 41467_2022_32835_MOESM8_ESM.zip › LCOC-Model/output/_UserProfile_PublicInterestRate7.xlsx]

## Sheet: PublicInterestRate7
Country	Average user	Wallbox user	Wallbox user with PV	Socket user	Commercial user
Austria	0.261662	0.297	0.288059	0.155424	0.324491
Belgium	0.320722	0.354533	0.320992	0.2192	0.356651
Bulgaria	0.19407	0.233465	0.249541	0.08888	0.227005
Croatia	0.203492	0.232721	0.245473	0.116544	0.266841
Cyprus	0.28987	0.324762	0.28966	0.191972	0.327786
Czech Republic	0.245333	0.289535	0.29801	0.12728	0.286819
Denmark	0.320515	0.354932	0.331702	0.21176	0.422197
Estonia	0.194608	0.220593	0.235106	0.114068	0.250576
Finland	0.23368	0.270224	0.273832	0.126124	0.283383
France	0.253889	0.289994	0.275802	0.146204	0.322087
Germany	0.326833	0.359779	0.320069	0.227888	0.374031
Greece	0.250371	0.286238	0.27951	0.150876	0.286525
Hungary	0.171298	0.193251	0.212353	0.099352	0.249394
Ireland	0.290409	0.326399	0.324408	0.185132	0.343913
Italy	0.324503	0.368731	0.335594	0.2035	0.362022
Latvia	0.214804	0.239534	0.256278	0.13762	0.273373
Lithuania	0.182634	0.206616	0.225092	0.107556	0.242926
Luxembourg	0.234009	0.267483	0.265874	0.134036	0.291897
Malta	0.237817	0.272491	0.253817	0.139028	0.297522
Netherlands	0.286906	0.325023	0.307237	0.176228	0.322685
Norway	0.233822	0.276793	0.28609	0.11036	0.290831
Poland	0.22965	0.273302	0.288162	0.114316	0.257298
Portugal	0.258159	0.285782	0.258479	0.176728	0.28744
Romania	0.228032	0.267997	0.276947	0.1224	0.243196
Slovakia	0.24391	0.286698	0.29125	0.128768	0.292799
Slovenia	0.24754	0.294023	0.305282	0.125476	0.266693
Spain	0.264469	0.295539	0.269418	0.172256	0.308657
Sweden	0.261372	0.304187	0.306342	0.141852	0.28457
Switzerland	0.292754	0.3371	0.328132	0.161641	0.391838
United Kingdom	0.279367	0.314551	0.306186	0.17456	0.351009
