# Supplementary material for: Comparing the levelized cost of electric vehicle charging options in Europe
Source: Nat Commun. 2022 Sep 8;13:5277. doi: 10.1038/s41467-022-32835-7 (PMC9458728; doi:10.1038/s41467-022-32835-7)
Supplement: Supplementary file 8 — Software 1 [file 41467_2022_32835_MOESM8_ESM.zip › LCOC-Model/output/_UserProfile_UtilizationRate1.xlsx]

## Sheet: UtilizationRate1
Country	Average user	Wallbox user	Wallbox user with PV	Socket user	Commercial user
Austria	1.64883	1.81867	1.80979	0.155424	6.71773
Belgium	1.71921	1.88899	1.85562	0.2192	6.80282
Bulgaria	1.08848	1.20195	1.21799	0.08888	4.27609
Croatia	1.18174	1.29578	1.30847	0.116544	4.70914
Cyprus	1.28375	1.4051	1.37012	0.191972	4.84783
Czech Republic	1.25665	1.389	1.39744	0.12728	4.89548
Denmark	1.80149	1.98193	1.95885	0.21176	7.26158
Estonia	1.24789	1.36802	1.38243	0.114068	5.04828
Finland	1.60957	1.77919	1.78277	0.126124	6.62369
France	1.60444	1.77054	1.75641	0.146204	6.5414
Germany	1.61745	1.77322	1.7337	0.227888	6.306
Greece	1.23415	1.35519	1.34849	0.150876	4.75907
Hungary	1.12505	1.22916	1.24817	0.099352	4.57071
Ireland	1.55206	1.70718	1.7052	0.185132	6.13977
Italy	1.52478	1.68026	1.64725	0.2035	5.87053
Latvia	1.20156	1.31236	1.32899	0.13762	4.75348
Lithuania	1.13772	1.24393	1.2623	0.107556	4.5718
Luxembourg	1.49914	1.65229	1.65069	0.134036	6.10288
Malta	1.23603	1.35771	1.3391	0.139028	4.83813
Netherlands	1.69596	1.87113	1.85343	0.176228	6.82179
Norway	1.72324	1.91285	1.92208	0.11036	7.17558
Poland	1.20927	1.33722	1.35202	0.114316	4.71472
Portugal	1.24139	1.35451	1.3273	0.176728	4.75243
Romania	1.1446	1.26134	1.27025	0.1224	4.39815
Slovakia	1.22682	1.35435	1.35888	0.128768	4.76535
Slovenia	1.30938	1.45008	1.46131	0.125476	5.11733
Spain	1.40605	1.54182	1.51579	0.172256	5.52982
Sweden	1.6603	1.83871	1.84085	0.141852	6.7383
Switzerland	1.87598	2.07837	2.06944	0.161641	7.7241
United Kingdom	1.54111	1.69548	1.68717	0.17456	6.14687
