# Supplementary material for: Comparing the levelized cost of electric vehicle charging options in Europe
Source: Nat Commun. 2022 Sep 8;13:5277. doi: 10.1038/s41467-022-32835-7 (PMC9458728; doi:10.1038/s41467-022-32835-7)
Supplement: Supplementary file 8 — Software 1 [file 41467_2022_32835_MOESM8_ESM.zip › LCOC-Model/output/_UserProfile_UtilizationRate100.xlsx]

## Sheet: UtilizationRate100
Country	Average user	Wallbox user	Wallbox user with PV	Socket user	Commercial user
Austria	0.227848	0.25875	0.249864	0.155424	0.196071
Belgium	0.286898	0.316351	0.282988	0.2192	0.227262
Bulgaria	0.169165	0.20486	0.220894	0.08888	0.141519
Croatia	0.178281	0.204281	0.216963	0.116544	0.174153
Cyprus	0.263652	0.294935	0.259955	0.191972	0.233674
Czech Republic	0.217582	0.257551	0.265997	0.12728	0.191084
Denmark	0.285031	0.314885	0.29181	0.21176	0.285607
Estonia	0.168373	0.191181	0.205597	0.114068	0.151379
Finland	0.199923	0.231976	0.235555	0.126124	0.155933
France	0.220677	0.25237	0.238247	0.146204	0.196853
Germany	0.295186	0.324048	0.28453	0.227888	0.254059
Greece	0.224215	0.256429	0.249719	0.150876	0.193284
Hungary	0.14748	0.166709	0.185711	0.099352	0.158922
Ireland	0.258922	0.290691	0.288711	0.185132	0.226435
Italy	0.293144	0.33276	0.299747	0.2035	0.249807
Latvia	0.190007	0.211775	0.228404	0.13762	0.179992
Lithuania	0.158533	0.179662	0.198034	0.107556	0.152315
Luxembourg	0.202766	0.232166	0.230565	0.134036	0.174142
Malta	0.211533	0.242599	0.223993	0.139028	0.203034
Netherlands	0.252323	0.285787	0.268088	0.176228	0.192327
Norway	0.197069	0.234914	0.244144	0.11036	0.153409
Poland	0.202574	0.24209	0.256886	0.114316	0.164333
Portugal	0.233069	0.257559	0.230345	0.176728	0.194337
Romania	0.202636	0.238824	0.247738	0.1224	0.155771
Slovakia	0.216884	0.255584	0.260117	0.128768	0.199557
Slovenia	0.218531	0.260535	0.271761	0.125476	0.166526
Spain	0.235905	0.263306	0.237282	0.172256	0.201704
Sweden	0.226378	0.264263	0.266404	0.141852	0.155043
Switzerland	0.254037	0.292986	0.284055	0.161641	0.24622
United Kingdom	0.247978	0.278991	0.270675	0.17456	0.233531
