# Supplementary material for: Comparing the levelized cost of electric vehicle charging options in Europe
Source: Nat Commun. 2022 Sep 8;13:5277. doi: 10.1038/s41467-022-32835-7 (PMC9458728; doi:10.1038/s41467-022-32835-7)
Supplement: Supplementary file 8 — Software 1 [file 41467_2022_32835_MOESM8_ESM.zip › LCOC-Model/output/_UserProfile_WithGridConnection.xlsx]

## Sheet: WithGridConnection
Country	Average user	Wallbox user	Wallbox user with PV	Socket user	Commercial user
Austria	0.265511	0.300849	0.291908	0.155424	0.337792
Belgium	0.324595	0.358406	0.324865	0.2192	0.370033
Bulgaria	0.196857	0.236252	0.252327	0.08888	0.236732
Croatia	0.206457	0.235686	0.248438	0.116544	0.277167
Cyprus	0.29287	0.327762	0.29266	0.191972	0.338231
Czech Republic	0.248373	0.292576	0.30105	0.12728	0.297399
Denmark	0.324566	0.358984	0.335753	0.21176	0.436179
Estonia	0.197734	0.223719	0.238232	0.114068	0.261444
Finland	0.237505	0.27405	0.277657	0.126124	0.296604
France	0.25766	0.293764	0.279573	0.146204	0.335124
Germany	0.330473	0.363419	0.323709	0.227888	0.386629
Greece	0.25335	0.289217	0.282488	0.150876	0.296898
Hungary	0.174208	0.196161	0.215263	0.099352	0.259536
Ireland	0.293988	0.329977	0.327987	0.185132	0.356304
Italy	0.327951	0.372179	0.339042	0.2035	0.373975
Latvia	0.217786	0.242516	0.25926	0.13762	0.283757
Lithuania	0.185547	0.20953	0.228006	0.107556	0.253079
Luxembourg	0.237594	0.271069	0.26946	0.134036	0.304311
Malta	0.240826	0.275501	0.256827	0.139028	0.307999
Netherlands	0.290803	0.32892	0.311134	0.176228	0.336148
Norway	0.237894	0.280865	0.290162	0.11036	0.304882
Poland	0.232622	0.276274	0.291133	0.114316	0.267647
Portugal	0.261135	0.288757	0.261454	0.176728	0.297802
Romania	0.230867	0.270831	0.279782	0.1224	0.253085
Slovakia	0.246889	0.289676	0.294228	0.128768	0.303172
Slovenia	0.25069	0.297173	0.308432	0.125476	0.277642
Spain	0.267787	0.298857	0.272736	0.172256	0.320171
Sweden	0.265249	0.308064	0.310219	0.141852	0.297964
Switzerland	0.297029	0.341375	0.332407	0.161641	0.406571
United Kingdom	0.282946	0.31813	0.309764	0.17456	0.3634
