# Supplementary material for: Comparing the levelized cost of electric vehicle charging options in Europe
Source: Nat Commun. 2022 Sep 8;13:5277. doi: 10.1038/s41467-022-32835-7 (PMC9458728; doi:10.1038/s41467-022-32835-7)
Supplement: Supplementary file 8 — Software 1 [file 41467_2022_32835_MOESM8_ESM.zip › LCOC-Model/output/_UserProfile_WithoutREandEnvTaxes.xlsx]

## Sheet: WithoutREandEnvTaxes
Country	Average user	Wallbox user	Wallbox user with PV	Socket user	Commercial user
Austria	0.237257	0.272557	0.271975	0.128256	0.30716
Belgium	0.289214	0.322978	0.300678	0.185176	0.329323
Bulgaria	0.195725	0.23512	0.251195	0.08868	0.232221
Croatia	0.192158	0.221368	0.237919	0.10336	0.258464
Cyprus	0.268801	0.303661	0.275063	0.16918	0.308627
Czech Republic	0.229055	0.273231	0.287408	0.108936	0.276228
Denmark	0.23034	0.264636	0.265825	0.121692	0.304249
Estonia	0.182935	0.208901	0.227539	0.10036	0.242638
Finland	0.219685	0.256203	0.265994	0.108616	0.286026
France	0.228354	0.264419	0.260299	0.117948	0.30408
Germany	0.247924	0.280759	0.265732	0.14748	0.293264
Greece	0.234173	0.270015	0.269021	0.132932	0.272231
Hungary	0.171404	0.193356	0.212458	0.097852	0.248341
Ireland	0.289298	0.325282	0.324453	0.181392	0.348399
Italy	0.256804	0.300935	0.289936	0.134104	0.296138
Latvia	0.197812	0.222516	0.244474	0.119056	0.255901
Lithuania	0.176159	0.20013	0.221152	0.099196	0.23993
Luxembourg	0.209937	0.243371	0.252082	0.106636	0.285814
Malta	0.23855	0.273222	0.254963	0.137648	0.302973
Netherlands	0.226112	0.264133	0.269186	0.111484	0.289267
Norway	0.223272	0.266223	0.2802	0.09648	0.291115
Poland	0.21773	0.261362	0.280165	0.100516	0.248739
Portugal	0.230132	0.257708	0.242581	0.145412	0.284344
Romania	0.214966	0.254909	0.268739	0.107564	0.233662
Slovakia	0.226429	0.26919	0.279164	0.109556	0.277167
Slovenia	0.236264	0.28273	0.29771	0.112348	0.256265
Spain	0.236438	0.267465	0.253587	0.141696	0.290978
Sweden	0.240005	0.28278	0.294305	0.116232	0.290471
Switzerland	0.276835	0.321155	0.318323	0.142622	0.381829
United Kingdom	0.26016	0.295316	0.292793	0.153404	0.329991
