# Supplementary material for: Comparing the levelized cost of electric vehicle charging options in Europe
Source: Nat Commun. 2022 Sep 8;13:5277. doi: 10.1038/s41467-022-32835-7 (PMC9458728; doi:10.1038/s41467-022-32835-7)
Supplement: Supplementary file 8 — Software 1 [file 41467_2022_32835_MOESM8_ESM.zip › LCOC-Model/output/_UserProfile_WithoutRETaxes.xlsx]

## Sheet: WithoutRETaxes
Country	Average user	Wallbox user	Wallbox user with PV	Socket user	Commercial user
Austria	0.251274	0.286593	0.281887	0.142056	0.322586
Belgium	0.290939	0.324704	0.30183	0.186884	0.331071
Bulgaria	0.195982	0.235377	0.251453	0.08888	0.233249
Croatia	0.192313	0.221523	0.238073	0.10348	0.259081
Cyprus	0.282922	0.317801	0.285237	0.18306	0.324465
Czech Republic	0.23015	0.274328	0.288175	0.11002	0.27736
Denmark	0.31694	0.351348	0.330143	0.20506	0.426012
Estonia	0.187141	0.213112	0.230504	0.1045	0.247266
Finland	0.23663	0.273175	0.276782	0.126124	0.293122
France	0.256785	0.292889	0.278698	0.146204	0.331641
Germany	0.267081	0.299942	0.279126	0.16634	0.314346
Greece	0.236949	0.272795	0.271143	0.135516	0.277373
Hungary	0.171636	0.193588	0.21269	0.098032	0.249266
Ireland	0.289375	0.325359	0.324531	0.181452	0.348708
Italy	0.274732	0.318889	0.301565	0.15226	0.308788
Latvia	0.197812	0.222516	0.244474	0.119056	0.255901
Lithuania	0.176262	0.200233	0.221255	0.099276	0.240341
Luxembourg	0.210769	0.244203	0.252612	0.107476	0.286431
Malta	0.239951	0.274626	0.255952	0.139028	0.304516
Netherlands	0.273656	0.311749	0.299483	0.15992	0.318782
Norway	0.237019	0.27999	0.289287	0.11036	0.301399
Poland	0.226668	0.270313	0.286645	0.109284	0.259023
Portugal	0.231067	0.258643	0.243218	0.146332	0.285372
Romania	0.215772	0.255717	0.269247	0.108384	0.234176
Slovakia	0.226763	0.269525	0.279498	0.109816	0.278504
Slovenia	0.239068	0.285537	0.299684	0.115108	0.259351
Spain	0.243657	0.274694	0.258057	0.148856	0.298177
Sweden	0.261197	0.304007	0.307086	0.138724	0.290985
Switzerland	0.276835	0.321155	0.318323	0.142622	0.381829
United Kingdom	0.262269	0.297426	0.294903	0.155044	0.338424
