# Supplementary material for: Comparing the levelized cost of electric vehicle charging options in Europe
Source: Nat Commun. 2022 Sep 8;13:5277. doi: 10.1038/s41467-022-32835-7 (PMC9458728; doi:10.1038/s41467-022-32835-7)
Supplement: Supplementary file 9 — Source Data [file 41467_2022_32835_MOESM9_ESM.xlsx]

## Sheet: Figure 1
Figure 1
	Charging Option	Wallbox user	Wallbox user with PV	Commercial user	Socket user
	Residential (grid) – low AC	-	-	-	0.8
	Residential (grid) – medium AC	0.375	-	-	-
	Residential (grid) – high AC	0.375	-	-	-
	Residential (PV) – low AC	-	-	-	-
	Residential (PV) – medium AC	-	0.375	-	-
	Residential (PV) – high AC	-	0.375	-	-
	Commercial (priv. acc.) – low AC			-	0.2
	Commercial (priv. acc.) – medium AC	0.07	0.07	0.35	-
	Commercial (priv. acc.) – high AC	0.08	0.08	0.25	-
	Commercial (priv. acc.) – DC	-	-	0.05	-
	Commercial (pub. acc.) – medium AC	0.02	0.02	0.08	-
	Commercial (pub. acc.) – high AC	0.03	0.03	0.12	-
	Commercial (pub. acc.) – DC	0.05	0.05	0.15	-
	Total	1	1	1	1

## Sheet: Figure 2
Figure 2
	Country	Country Code	Average User LCOC	Wallbox user LCOC	Wallbox user with PV LCOC	Socket user LCOC	Commercial user LCOC
	Austria	AT	0.265	0.3	0.291	0.334	0.155	[€/kWh]
	Belgium	BE	0.324	0.358	0.324	0.367	0.219	[€/kWh]
	Bulgaria	BG	0.196	0.235	0.251	0.233	0.089	[€/kWh]
	Croatia	HR	0.206	0.235	0.248	0.274	0.117	[€/kWh]
	Cyprus	CY	0.292	0.327	0.292	0.335	0.192	[€/kWh]
	Czech Republic	CZ	0.247	0.292	0.3	0.294	0.127	[€/kWh]
	Denmark	DK	0.324	0.358	0.335	0.433	0.212	[€/kWh]
	Estonia	EE	0.197	0.223	0.237	0.258	0.114	[€/kWh]
	Finland	FI	0.237	0.273	0.277	0.293	0.126	[€/kWh]
	France	FR	0.257	0.293	0.279	0.332	0.146	[€/kWh]
	Germany	DE	0.33	0.363	0.323	0.383	0.228	[€/kWh]
	Greece	GR	0.252	0.288	0.282	0.293	0.151	[€/kWh]
	Hungary	HU	0.173	0.195	0.214	0.256	0.099	[€/kWh]
	Ireland	IE	0.293	0.329	0.327	0.353	0.185	[€/kWh]
	Italy	IT	0.327	0.371	0.338	0.37	0.204	[€/kWh]
	Latvia	LV	0.217	0.242	0.258	0.28	0.138	[€/kWh]
	Lithuania	LT	0.185	0.209	0.227	0.25	0.108	[€/kWh]
	Luxembourg	LU	0.237	0.27	0.269	0.301	0.134	[€/kWh]
	Malta	MT	0.24	0.275	0.256	0.305	0.139	[€/kWh]
	Netherlands	NL	0.29	0.328	0.31	0.333	0.176	[€/kWh]
	Norway	PL	0.237	0.28	0.289	0.301	0.11	[€/kWh]
	Poland	PT	0.232	0.275	0.29	0.264	0.114	[€/kWh]
	Portugal	RO	0.26	0.288	0.261	0.294	0.177	[€/kWh]
	Romania	SK	0.23	0.27	0.279	0.25	0.122	[€/kWh]
	Slovakia	SI	0.246	0.289	0.293	0.3	0.129	[€/kWh]
	Slovenia	ES	0.25	0.296	0.308	0.274	0.125	[€/kWh]
	Spain	SE	0.267	0.298	0.272	0.317	0.172	[€/kWh]
	Sweden	GB	0.264	0.307	0.309	0.294	0.142	[€/kWh]
	Switzerland	NO	0.296	0.341	0.332	0.403	0.162	[€/kWh]
	United Kingdom	CH	0.282	0.317	0.309	0.36	0.175	[€/kWh]

## Sheet: Figure 3
Figure 3
	Country	Country Code	Residential (grid) – low AC	Residential (grid) – medium AC	Residential (grid) – high AC	Residential (PV) – low AC	Residential (PV) – medium AC	Residential (PV) – high AC	Commercial (priv. acc.) – low AC	Commercial (priv. acc.) – medium AC	Commercial (priv. acc.) – high AC	Commercial (priv. acc.) – DC	Commercial (pub. acc.) – medium AC	Commercial (pub. acc.) – high AC	Commercial (pub. acc.) – DC
	Austria	AT	0.16263	0.277752	0.298954	0.150768	0.26583	0.287033	0.1266	0.276182	0.247161	0.499125	0.375734	0.319097	0.550328
	Belgium	BE	0.2349	0.344339	0.364346	0.190402	0.299617	0.319624	0.1564	0.307589	0.278326	0.533913	0.407868	0.350969	0.585812
	Bulgaria	BG	0.08685	0.220335	0.25108	0.108177	0.241769	0.272514	0.097	0.181911	0.163565	0.358967	0.275191	0.230168	0.407368
	Croatia	HR	0.11448	0.210926	0.232074	0.131399	0.227929	0.249078	0.1248	0.220674	0.200537	0.407266	0.315465	0.268494	0.456632
	Cyprus	CY	0.19449	0.31124	0.33656	0.147921	0.264437	0.289757	0.1819	0.280201	0.25971	0.472833	0.376327	0.328971	0.52351
	Czech Republic	CZ	0.1242	0.274417	0.306821	0.135443	0.285716	0.31812	0.1396	0.240127	0.219233	0.430998	0.335619	0.287823	0.480839
	Denmark	DK	0.2124	0.323205	0.342956	0.181581	0.292231	0.311982	0.2092	0.371477	0.340424	0.60935	0.47377	0.414922	0.662758
	Estonia	EE	0.11781	0.201955	0.2197	0.137064	0.221305	0.239051	0.0991	0.204627	0.182872	0.395746	0.299762	0.25103	0.444881
	Finland	FI	0.13563	0.255283	0.277435	0.140416	0.260093	0.282245	0.0881	0.236032	0.207251	0.454892	0.334682	0.278307	0.505211
	France	FR	0.15048	0.268743	0.290814	0.131653	0.249821	0.271893	0.1291	0.273907	0.245678	0.493824	0.373089	0.317313	0.544921
	Germany	DE	0.23796	0.345254	0.36562	0.185277	0.292306	0.312673	0.1876	0.324792	0.297872	0.544086	0.424454	0.370102	0.596189
	Greece	GR	0.15282	0.273151	0.299438	0.143893	0.264179	0.290466	0.1431	0.239899	0.219624	0.428525	0.33513	0.28801	0.478316
	Hungary	HU	0.09639	0.166847	0.182496	0.121732	0.192316	0.207966	0.1112	0.203676	0.18409	0.386927	0.2979	0.251528	0.435886
	Ireland	IE	0.19089	0.309534	0.33237	0.18825	0.306881	0.329717	0.1621	0.295418	0.269117	0.510133	0.394237	0.340559	0.561556
	Italy	IT	0.20745	0.356581	0.386011	0.163488	0.312399	0.341828	0.1877	0.313237	0.288245	0.524681	0.411875	0.359621	0.576395
	Latvia	LV	0.1395	0.219682	0.237142	0.161714	0.242008	0.259467	0.1301	0.227041	0.206733	0.414762	0.32203	0.274872	0.464278
	Lithuania	LT	0.10827	0.186025	0.203278	0.132781	0.210659	0.227913	0.1047	0.197351	0.177731	0.380219	0.291463	0.245054	0.429045
	Luxembourg	LU	0.13977	0.24922	0.270297	0.137636	0.247075	0.268151	0.1111	0.244578	0.218208	0.455467	0.342408	0.288656	0.505797
	Malta	MT	0.13581	0.251735	0.276883	0.111036	0.226836	0.251984	0.1519	0.250616	0.230032	0.441214	0.34619	0.298732	0.491259
	Netherlands	NL	0.18981	0.31491	0.337769	0.166214	0.291196	0.314055	0.1219	0.274372	0.244869	0.498901	0.374087	0.316925	0.5501
	Norway	PL	0.1179	0.260039	0.28544	0.130233	0.272434	0.297835	0.0802	0.243078	0.211818	0.471406	0.342888	0.283815	0.522055
	Poland	PT	0.11412	0.262518	0.295073	0.133834	0.282331	0.314886	0.1151	0.211342	0.191136	0.397433	0.305974	0.258928	0.446602
	Portugal	RO	0.18486	0.275508	0.29525	0.148637	0.239103	0.258845	0.1442	0.240796	0.220556	0.429371	0.336032	0.288948	0.479179
	Romania	SK	0.12555	0.260993	0.291743	0.137424	0.272926	0.303676	0.1098	0.19769	0.178861	0.377741	0.291483	0.245936	0.426516
	Slovakia	SI	0.12366	0.268914	0.300712	0.129699	0.274983	0.306782	0.1492	0.246029	0.225755	0.435147	0.341384	0.294263	0.485071
	Slovenia	ES	0.12852	0.286724	0.320009	0.143456	0.301736	0.33502	0.1133	0.220356	0.198359	0.413599	0.315904	0.26691	0.463092
	Spain	SE	0.17937	0.281173	0.301743	0.144716	0.246345	0.266915	0.1438	0.261207	0.237524	0.463783	0.358267	0.307437	0.51428
	Sweden	GB	0.15579	0.29819	0.324347	0.158649	0.301063	0.327221	0.0861	0.237144	0.207847	0.457948	0.336029	0.279091	0.508328
	Switzerland	NO	0.160558	0.306833	0.332231	0.14866	0.294875	0.320273	0.165972	0.341598	0.3083	0.585137	0.444216	0.382926	0.638061
	United Kingdom	CH	0.17595	0.291649	0.313928	0.164851	0.280495	0.302773	0.169	0.302352	0.276052	0.517623	0.40131	0.347633	0.569196

## Sheet: Figure 4
Figure 4
	Country	User Profile	Equipment	Installation	O&M	Energy	Network	Taxes & levies	LCOC (Total)
	European Average	Wallbox user	0.0525067	0.0750888	0.0162591	0.0614515	0.0411823	0.0672244	0.313713
	European Average	Wallbox user with PV	0.0525067	0.0750888	0.0162591	0.0832616	0.0279431	0.0435113	0.298571
	European Average	Commercial user	0.0698245	0.0781575	0.0294952	0.0629911	0.0414135	0.0487447	0.330626
	European Average	Socket user	0	0	0	0.0608444	0.0408311	0.0679611	0.169637
	Germany (DE)	Wallbox user	0.0461039	0.0734836	0.0147304	0.0459663	0.0535376	0.127754	0.361576
	Germany (DE)	Wallbox user with PV	0.0461039	0.0734836	0.0147304	0.0654814	0.0368177	0.0852481	0.321865
	Germany (DE)	Commercial user	0.0698245	0.0889728	0.0294952	0.0354331	0.0535071	0.102623	0.379856
	Germany (DE)	Socket user	0	0	0	0.046324	0.053104	0.12846	0.227888
	Italy (IT)	Wallbox user	0.0602198	0.0877596	0.0181007	0.0813261	0.0327911	0.0901686	0.370366
	Italy (IT)	Wallbox user with PV	0.0602198	0.0877596	0.0181007	0.0891282	0.0218237	0.0601969	0.337229
	Italy (IT)	Commercial user	0.0698245	0.076319	0.0294952	0.0827114	0.0285916	0.0803628	0.367305
	Italy (IT)	Socket user	0	0	0	0.080568	0.032816	0.090116	0.2035
	Hungary (HU)	Wallbox user	0.0422475	0.0374938	0.0138097	0.0439968	0.0389751	0.0180712	0.194594
	Hungary (HU)	Wallbox user with PV	0.0422475	0.0374938	0.0138097	0.0794368	0.0283506	0.0123581	0.213696
	Hungary (HU)	Commercial user	0.0698245	0.0408432	0.0294952	0.0622888	0.0408451	0.0104155	0.253712
	Hungary (HU)	Socket user	0	0	0	0.042368	0.038528	0.018456	0.099352
	Switzerland (CH)	Wallbox user	0.0500109	0.110408	0.0156633	0.0599739	0.0656743	0.0377447	0.339475
	Switzerland (CH)	Wallbox user with PV	0.0500109	0.110408	0.0156633	0.0849365	0.0448558	0.0246325	0.330507
	Switzerland (CH)	Commercial user	0.0698245	0.130816	0.0294952	0.0659839	0.0723825	0.0311119	0.399614
	Switzerland (CH)	Socket user	0	0	0	0.0590683	0.0646738	0.0378984	0.161641
	Norway (NO)	Wallbox user	0.0509803	0.102959	0.0158947	0.0452024	0.0343164	0.0298242	0.279177
	Norway (NO)	Wallbox user with PV	0.0509803	0.102959	0.0158947	0.0773923	0.022827	0.0184199	0.288473
	Norway (NO)	Commercial user	0.0698245	0.117444	0.0294952	0.044317	0.0273662	0.0102113	0.298658
	Norway (NO)	Socket user	0	0	0	0.044896	0.03452	0.030944	0.11036

## Sheet: Figure 5
Figure 5
	Charge site:	Commercial (publically accessible) stations
		Medium AC (3.7 kW)	High AC (11 kW)	DC (50 kW)		Fuel cost range of gasoline fleet with min/max European gasoline price				Fuel cost range of gasoline fleet with average European gasoline price
	Utilization Rate (%)	LCOC/Fuel Cost (€/100km)	LCOC/Fuel Cost (€/100km)	LCOC/Fuel Cost (€/100km)		Min	5.4625	(€/100km)		Mid Min	7.0125	(€/100km)
	0.2	204.64	78.8511	120.941		Max	17.125	(€/100km)		Mid Max	14.025	(€/100km)
	0.4	103.658	40.7631	61.9154
	0.6	69.9969	28.0672	42.2401		NOTE: Fuel cost ranges are independent of charging station utilization rate
	0.8	53.1665	21.7192	32.4025
	1	43.0682	17.9104	26.4999
	1.2	36.3361	15.3712	22.5648
	1.4	31.5274	13.5575	19.7541
	1.6	27.9209	12.1972	17.646
	1.8	25.1158	11.1392	16.0064
	2	22.8717	10.2928	14.6947
	2.2	21.0357	9.60031	13.6215
	2.4	19.5056	9.02322	12.7272
	2.6	18.211	8.53491	11.9704
	2.8	17.1013	8.11636	11.3218
	3	16.1396	7.75362	10.7597
	3.2	15.298	7.43622	10.2678
	3.4	14.5555	7.15616	9.83377
	3.6	13.8955	6.90722	9.44798
	3.8	13.305	6.68448	9.1028
	4	12.7735	6.48402	8.79213
	4.2	12.2926	6.30265	8.51106
	4.4	11.8555	6.13777	8.25554
	4.6	11.4563	5.98722	8.02223
	4.8	11.0904	5.84922	7.80837
	5	10.7538	5.72226	7.61162
	5.2	10.4431	5.60507	7.43
	5.4	10.1554	5.49656	7.26183
	5.6	9.88827	5.39579	7.10568
	5.8	9.63954	5.30198	6.9603
	6	9.4074	5.21442	6.82461
	6.2	9.19023	5.13251	6.69767
	6.4	8.98664	5.05572	6.57866
	6.6	8.79538	4.98359	6.46687
	6.8	8.61538	4.9157	6.36166
	7	8.44566	4.85168	6.26245
	7.2	8.28537	4.79122	6.16876
	7.4	8.13374	4.73404	6.08014
	7.6	7.9901	4.67986	5.99617
	7.8	7.85382	4.62846	5.91652
	8	7.72435	4.57963	5.84084
	8.2	7.60121	4.53318	5.76886
	8.4	7.48392	4.48894	5.7003
	8.6	7.37209	4.44676	5.63494
	8.8	7.26534	4.4065	5.57254
	9	7.16334	4.36803	5.51292
	9.2	7.06577	4.33123	5.45589
	9.4	6.97236	4.29599	5.40129
	9.6	6.88283	4.26223	5.34896
	9.8	6.79696	4.22984	5.29877
	10	6.71453	4.19875	5.25058
	10.2	6.63533	4.16887	5.20429
	10.4	6.55917	4.14015	5.15977
	10.6	6.48589	4.11251	5.11694
	10.8	6.41532	4.08589	5.07569
	11	6.34732	4.06024	5.03594
	11.2	6.28175	4.03551	4.99762
	11.4	6.21848	4.01165	4.96063
	11.6	6.15738	3.98861	4.92492
	11.8	6.09837	3.96635	4.89043
	12	6.04131	3.94483	4.85708
	12.2	5.98613	3.92401	4.82482
	12.4	5.93273	3.90387	4.79361
	12.6	5.88102	3.88437	4.76339
	12.8	5.83093	3.86548	4.73411
	13	5.78238	3.84717	4.70573
	13.2	5.73531	3.82941	4.67821
	13.4	5.68963	3.81218	4.65151
	13.6	5.6453	3.79546	4.6256
	13.8	5.60226	3.77923	4.60044
	14	5.56044	3.76346	4.576
	14.2	5.51981	3.74813	4.55225
	14.4	5.4803	3.73323	4.52916
	14.6	5.44187	3.71873	4.5067
	14.8	5.40449	3.70463	4.48484
	15	5.3681	3.69091	4.46357
	15.2	5.33266	3.67754	4.44286
	15.4	5.29815	3.66453	4.42269
	15.6	5.26452	3.65184	4.40303
	15.8	5.23175	3.63948	4.38387
	16	5.19979	3.62743	4.3652
	16.2	5.16862	3.61567	4.34698
	16.4	5.13822	3.6042	4.3292
	16.6	5.10854	3.59301	4.31186
	16.8	5.07957	3.58208	4.29493
	17	5.05129	3.57142	4.27839
	17.2	5.02366	3.56099	4.26224
	17.4	4.99667	3.55081	4.24647
	17.6	4.97029	3.54086	4.23105
	17.8	4.9445	3.53114	4.21597
	18	4.91928	3.52163	4.20123
	18.2	4.89462	3.51233	4.18682
	18.4	4.8705	3.50323	4.17272
	18.6	4.8469	3.49432	4.15892
	18.8	4.82379	3.48561	4.14542
	19	4.80118	3.47708	4.1322
	19.2	4.77903	3.46873	4.11925
	19.4	4.75734	3.46055	4.10658
	19.6	4.7361	3.45253	4.09416
	19.8	4.71528	3.44468	4.08199
	20	4.69488	3.43699	4.07007

## Sheet: Figure 6
Figure 6
	Country	Charging Option	Equipment	Installation	O&M	Energy	Network	Taxes & levies	LCOC (Total)	RE taxes	Environmental taxes	LCOC (w/ reduction)	% reduction
	Germany (DE)	Residential (grid) - High AC	0.0442811	0.0716108	0.0105725	0.0494774	0.0535477	0.136131	0.36562	-0.0605126	-0.0185427	0.286565	-0.216222
	Germany (DE)	Commercial (pub. acc.) - High AC	0.0524818	0.0667002	0.05512	0.0348744	0.0526633	0.101005	0.362845	-0.0672362	-0.020603	0.275006	-0.242085
	Denmark (DK)	Residential (grid) - High AC	0.0403704	0.0794792	0.00963879	0.0487538	0.0402513	0.124462	0.342956	-0.00678392	-0.0749849	0.261187	-0.238424
	Denmark (DK)	Commercial (pub. acc.) - High AC	0.0524818	0.0889336	0.05512	0.0445226	0.040201	0.125528	0.406787	-0.00653266	-0.118995	0.281259	-0.308583
